# Supplementary material for: Profiling Dynamic Patterns of Single‐Cell Motility
Source: Adv Sci (Weinh). 2024 Aug 13;11(38):2400918. doi: 10.1002/advs.202400918 (PMC11481225; doi:10.1002/advs.202400918)
Supplement: Supplementary file 2 — Supplemental Table 1 [file ADVS-11-2400918-s005.csv]

st_id	st_id	Unnamed: 0	MSD10	MSD100	Pp	Pnp	Dp	Dnp	Dtot	phi	st_id.1	cluster	sg	tSNE_x	tSNE_y	condition	condition_name	cell_type	cell_type-simplified
0	0	0	84.0143805357142	1448.4764778	0.453464992985035	0.474669145643263	1.33793856995331	0.380856280844426	1.71879485079773	3.51297493896348	0	16	4	-9.80807120903152	-0.385825874552293	1	COL_CONC-0_5mgml_N_56	Ly12 3D	Ly12 3D
1	1	1	13.6914219642857	157.4131332	7.53742536140778	0.461654134692924	0.397933153932191	0.074376497816275	0.472309651748466	5.35025398634884	1	14	3	-10.4876961323189	-9.23932887327967	1	COL_CONC-0_5mgml_N_56	Ly12 3D	Ly12 3D
2	2	2	12.88344475	555.1983078	54.4733520116231	0.397852507948203	2.78524602632999	0.0088708983080683	2.79411692463806	313.975645938441	2	13	3	-7.57244609457242	-17.3172338834823	1	COL_CONC-0_5mgml_N_56	Ly12 3D	Ly12 3D
3	3	3	5.45803980749999	32.272695775	0.502036442509468	3.68527837381076	0.0769747599431419	0.0559220372053985	0.13289679714854	1.37646559012895	3	9	2	-5.21652561612812	14.2344471789508	1	COL_CONC-0_5mgml_N_56	Ly12 3D	Ly12 3D
4	4	4	49.6311329642857	187.4378633	0.867104785951923	0.391565675405237	1.06596212875139	0.0775458953562496	1.14350802410764	13.7462095685956	4	16	4	-7.45839832365054	-2.42315419347047	1	COL_CONC-0_5mgml_N_56	Ly12 3D	Ly12 3D
5	5	5	157.149662714286	367.7428259	1.66623041815976	3.59760529790352	2.98868922008045	2.10302516187995	5.0917143819604	1.42113811772408	5	17	4	-11.0785131063297	5.18101509763609	1	COL_CONC-0_5mgml_N_56	Ly12 3D	Ly12 3D
6	6	6	65.1763787142856	1989.483368	17.8064754988749	4.15675795145056	4.68001906460259	0.264263205675006	4.9442822702776	17.7096885381695	6	15	4	-18.243559922341	0.0130291033801837	1	COL_CONC-0_5mgml_N_56	Ly12 3D	Ly12 3D
7	7	7	15.4839579285714	405.8223314	16.7247003270905	0.427307825067057	0.859905468663051	0.0343348800090045	0.894240348672056	25.0446621172853	7	14	3	-11.4898662964111	-14.4071433559627	1	COL_CONC-0_5mgml_N_56	Ly12 3D	Ly12 3D
8	8	8	12.0742836428572	111.0034922	917.345724636022	999.99970993548	3.61795819709393	3.5290230079618	7.14698120505573	1.02520107942949	8	11	2	7.11397023165232	12.8317507109659	1	COL_CONC-0_5mgml_N_56	Ly12 3D	Ly12 3D
9	9	9	33.1392054500001	157.124682814	3.7058127700852	7.9096709752113	1.04912261010739	0.113468859754713	1.1625914698621	9.24590775279924	9	17	4	-8.30726410768017	9.51560791074621	1	COL_CONC-0_5mgml_N_56	Ly12 3D	Ly12 3D
10	10	10	110.127637503214	1827.787126357	4.09122203096087	10.7719557121949	3.19226486945363	1.78854706362645	4.98081193308008	1.78483694076297	10	17	4	-14.7956816896543	7.41320047174592	1	COL_CONC-0_5mgml_N_56	Ly12 3D	Ly12 3D
11	11	11	19.8974617671429	97.9161579420001	7.2873186981201	0.420429440520256	0.193000360148569	0.116613606872214	0.309613967020782	1.65504151123685	11	16	4	-9.79244141208537	-7.4169255387648	1	COL_CONC-0_5mgml_N_56	Ly12 3D	Ly12 3D
12	12	12	7.08264507142858	283.202039000001	15.7980296201499	16.6947244677105	0.35574305708271	0.0873941723465775	0.443137229429288	4.07055811080797	12	3	1	4.3876050845173	10.2295487918789	1	COL_CONC-0_5mgml_N_56	Ly12 3D	Ly12 3D
13	13	13	17.2493369642857	70.3535365	0.528444612113805	0.451225754284763	0.234515009179956	0.0994916044146766	0.334006613594633	2.35713365524299	13	16	4	-5.7154561416208	-0.0093916372523944	1	COL_CONC-0_5mgml_N_56	Ly12 3D	Ly12 3D
14	14	14	177.873785964286	3067.9864974	8.17654624302303	3.17242397694725	6.59431338862755	0.931401483187451	7.525714871815	7.07999021652878	14	15	4	-15.6136915946545	1.65787584108337	1	COL_CONC-0_5mgml_N_56	Ly12 3D	Ly12 3D
15	15	15	12.8156803571428	180.0269987	0.500710490971622	0.428556522563458	0.142027590423395	0.0616668361599371	0.203694426583333	2.30314378469227	15	16	4	-7.76466108718099	-1.61967020592065	1	COL_CONC-0_5mgml_N_56	Ly12 3D	Ly12 3D
16	16	16	146.342233928571	9016.7834335	999.999985126038	5.1046216540314	509.257886150219	1.09818638315709	510.356072533376	463.726279947303	16	14	3	-5.92812945955369	-15.2035019676577	1	COL_CONC-0_5mgml_N_56	Ly12 3D	Ly12 3D
17	17	17	38.4864272142856	149.519409899999	3.63947460731668	0.426631910045741	0.723474460241987	0.269426306928406	0.992900767170392	2.6852406080533	17	16	4	-10.6188449567147	-4.85876505743191	1	COL_CONC-0_5mgml_N_56	Ly12 3D	Ly12 3D
18	18	18	4.22949221428565	33.8590131999998	7.65602652307453	0.736646717448759	0.058823041189718	0.0403751260333923	0.0991981672231104	1.45691288099183	18	5	1	4.57084238195805	-14.9419509909945	1	COL_CONC-0_5mgml_N_56	Ly12 3D	Ly12 3D
19	19	19	11.49234325	117.051351	0.469940862069963	10.1284276568739	0.0818002007467693	0.328363052200321	0.410163252947091	0.249115118764538	19	8	2	-9.12749588975132	13.9714571105949	1	COL_CONC-0_5mgml_N_56	Ly12 3D	Ly12 3D
20	20	20	151.651969571429	5973.6483152	37.4124888751434	5.80647911104725	19.4117121113558	1.80243586916302	21.2141479805188	10.7697102812151	20	15	4	-18.0139547004445	1.16861647537126	1	COL_CONC-0_5mgml_N_56	Ly12 3D	Ly12 3D
21	21	21	14.2575256071429	89.7780256999999	0.489932515905158	0.482687097906247	0.0788274630853499	0.0567658694477336	0.135593332533083	1.38864186970534	21	16	4	-6.95667792223555	-0.700636134564321	1	COL_CONC-0_5mgml_N_56	Ly12 3D	Ly12 3D
22	22	22	49.7109237464285	211.355053188	14.621733390475	0.510092174327149	2.78006002951967	0.283390454884426	3.0634504844041	9.80999882530782	22	16	4	-10.1998195918596	-6.83778448853601	1	COL_CONC-0_5mgml_N_56	Ly12 3D	Ly12 3D
23	23	23	4.00991896428568	20.1047462000001	0.424709207067302	5.08051767283762	0.0214000120668359	0.0283674289725719	0.0497674410394078	0.754386733021427	23	9	2	0.875406441035266	21.2554896557397	1	COL_CONC-0_5mgml_N_56	Ly12 3D	Ly12 3D
24	24	24	20.143831	770.8745964	169.307006394571	10.2482968992113	9.338839742652	0.515957981995276	9.85479772464727	18.1000005204639	24	12	3	-3.45276901869881	-15.1920223140857	1	COL_CONC-0_5mgml_N_56	Ly12 3D	Ly12 3D
25	25	25	2.04995014285715	26.0682636	11.9729971912017	0.416313364728793	0.115049820782458	0.0039524697610297	0.119002290543487	29.1083367460056	25	13	3	3.36046038358915	-21.8209410733756	1	COL_CONC-0_5mgml_N_56	Ly12 3D	Ly12 3D
26	26	26	18.7059193214285	65.7214590999998	9.48237055587106	0.611328288591152	0.51092132881739	0.197430903597748	0.708352232415138	2.58784880941616	26	5	1	-8.21169861136074	-7.57893303834417	1	COL_CONC-0_5mgml_N_56	Ly12 3D	Ly12 3D
27	27	27	88.024074142857	783.574483200001	2.95331513337892	7.808826407666	2.12542344444594	1.22236598735659	3.34778943180253	1.73877829261452	27	17	4	-13.2640021738639	7.22786633660639	1	COL_CONC-0_5mgml_N_56	Ly12 3D	Ly12 3D
28	28	28	274.11504125	3810.8801753	11.6033160406355	2.65803809468763	17.6407922163956	1.15674468443309	18.7975369008287	15.2503767285875	28	15	4	-15.1287860057992	0.388462904207607	1	COL_CONC-0_5mgml_N_56	Ly12 3D	Ly12 3D
29	29	29	61.4896868214285	1231.1543297	2.34374067000235	19.933691853676	1.62874287305968	0.987284703342133	2.61602757640181	1.64971954649565	29	17	4	-13.1676152531557	10.8167660946063	1	COL_CONC-0_5mgml_N_56	Ly12 3D	Ly12 3D
30	30	30	33.16764825	101.156879799999	0.411521231435904	0.461562977351675	0.578870820586636	0.0900718079415208	0.668942628528157	6.4267703048935	30	16	4	-6.08187459213309	-0.495699969583577	1	COL_CONC-0_5mgml_N_56	Ly12 3D	Ly12 3D
31	31	31	3.14801850000002	22.4252268000001	7.05629680763666	0.508397902061148	0.0816383644025074	0.0149804685274416	0.0966188329299491	5.44965361083067	31	5	1	5.5301496489461	-14.5588528162114	1	COL_CONC-0_5mgml_N_56	Ly12 3D	Ly12 3D
32	32	32	45.4102560000001	134.4468403	3.98459440075437	0.39334909363917	1.42088315759075	0.187404210596845	1.60828736818759	7.58191693273868	32	16	4	-9.68393307495242	-5.56429494857389	1	COL_CONC-0_5mgml_N_56	Ly12 3D	Ly12 3D
33	33	33	44.3446035	110.1270901	4.49315065140652	0.363580265653015	1.10144065867023	0.268002965142875	1.36944362381311	4.10980773322057	33	16	4	-9.54865928893762	-5.60427290401954	1	COL_CONC-0_5mgml_N_56	Ly12 3D	Ly12 3D
34	34	34	7.22135578571419	101.3866387	23.969082988727	0.449840818695745	0.417474647675532	0.0321868717762135	0.449661519451746	12.9703392916876	34	13	3	-8.1540811500174	-19.4687017947779	1	COL_CONC-0_5mgml_N_56	Ly12 3D	Ly12 3D
35	35	35	10.8790861071428	74.8954730999996	0.436281199091442	0.4521967433024	0.183247945415959	0.0392702894674146	0.222518234883374	4.66632530345908	35	7	1	-4.99434460413511	-1.95059247273043	1	COL_CONC-0_5mgml_N_56	Ly12 3D	Ly12 3D
36	36	36	13.6110004642857	261.7243261	23.2429531073492	3.5759823431959	0.178886782130283	0.298358946315194	0.477245728445477	0.599569023619296	36	15	4	-20.8042964988803	5.87415465396874	1	COL_CONC-0_5mgml_N_56	Ly12 3D	Ly12 3D
37	37	37	38.6399451785714	896.906508100001	13.9536084466648	9.49272759660876	1.69747731164419	0.168910263234926	1.86638757487911	10.0495806420198	37	15	4	-19.5400624447535	4.71560969926237	1	COL_CONC-0_5mgml_N_56	Ly12 3D	Ly12 3D
38	38	38	36.9913419285715	102.9194835	0.467911549856838	0.409739643586786	0.399514406725864	0.1327774298021	0.532291836527965	3.00890299896093	38	16	4	-6.60950305334333	0.168176442173534	1	COL_CONC-0_5mgml_N_56	Ly12 3D	Ly12 3D
39	39	39	5.64264192857144	50.4408945	0.476686357466116	9.09045678228923	0.101994772022526	0.0615995094096913	0.163594281432217	1.65577247286452	39	9	2	-2.2020392865039	18.9241003347022	1	COL_CONC-0_5mgml_N_56	Ly12 3D	Ly12 3D
40	40	40	4.80173317857147	44.0258520000001	0.428825323858004	6.61131801132148	0.0437859787964735	0.0754480360853186	0.119234014881792	0.580346170269551	40	9	2	-2.73071850469001	18.3274336117304	1	COL_CONC-0_5mgml_N_56	Ly12 3D	Ly12 3D
41	41	41	9.65544585714286	43.4899043999998	0.431349577527496	0.515752737205647	0.14497931141437	0.0462355952778201	0.19121490669219	3.13566442787682	41	7	1	-3.55268839904222	-1.02844544893663	1	COL_CONC-0_5mgml_N_56	Ly12 3D	Ly12 3D
42	42	42	59.6743422142858	651.1447001	0.455607901419799	0.468376934292158	0.791829737750727	0.186053812681396	0.977883550432123	4.25591782473536	42	16	4	-9.05315578102536	-0.630194671795606	1	COL_CONC-0_5mgml_N_56	Ly12 3D	Ly12 3D
43	43	43	52.8091333214288	114.0822031	0.471074380311327	0.435635581328244	0.421617204499988	0.263546073110437	0.685163277610425	1.59978556889107	43	16	4	-7.14568938557816	0.855395791905001	1	COL_CONC-0_5mgml_N_56	Ly12 3D	Ly12 3D
44	44	44	22.9129536071428	1153.1081617	23.1730692249634	6.96372570787084	2.19566663715415	0.114992484651987	2.31065912180613	19.0940011758082	44	15	4	-21.1284462749248	0.109135903914978	1	COL_CONC-0_5mgml_N_56	Ly12 3D	Ly12 3D
45	45	45	109.4272885	4805.9646787	205.897463365821	4.51847537239802	68.3325216827711	1.24706719665071	69.5795888794218	54.7945787254238	45	15	4	-18.881453028098	-1.83287246380175	1	COL_CONC-0_5mgml_N_56	Ly12 3D	Ly12 3D
46	46	46	30.8351073571429	324.244395900001	35.9148037349278	12.6530050810357	0.575259759463002	1.13350163724848	1.70876139671148	0.50750677419348	46	8	2	-17.3758058534446	12.941388849033	1	COL_CONC-0_5mgml_N_56	Ly12 3D	Ly12 3D
47	47	47	230.899506642857	3258.4406373	7.85577330312365	1.95655838068798	9.26204106399047	2.21510057599755	11.477141639988	4.18131852086192	47	16	4	-14.7198309658201	1.05804789764627	1	COL_CONC-0_5mgml_N_56	Ly12 3D	Ly12 3D
48	48	48	14.1680177142857	197.7751386	0.394421788639156	3.30820665994125	0.169997655601705	0.174476724935917	0.344474380537623	0.974328556798296	48	17	4	-9.75029370308325	9.99199723614754	1	COL_CONC-0_5mgml_N_56	Ly12 3D	Ly12 3D
49	49	49	35.4434417075	161.044845215	0.411141973373453	0.467197021834994	0.462638463498471	0.158262526522113	0.620900990020584	2.9232344109825	49	16	4	-7.47024172867928	-0.0290103180449947	1	COL_CONC-0_5mgml_N_56	Ly12 3D	Ly12 3D
50	50	50	151.91672475	7950.5368926	71.3022455552823	18.9304019255607	48.7829683852307	2.13152242119424	50.914490806425	22.8864439332985	50	15	4	-19.5966616742328	2.67036327958962	1	COL_CONC-0_5mgml_N_56	Ly12 3D	Ly12 3D
51	51	51	18.6158478928572	199.595677400001	0.436942179205278	0.492474252118255	0.30653900668907	0.0957695528719724	0.402308559561043	3.20079813987291	51	16	4	-7.75561923598364	-1.10837956394314	1	COL_CONC-0_5mgml_N_56	Ly12 3D	Ly12 3D
52	52	52	2.94848842857145	73.1515101999999	5.90892803905252	5.94563192430691	0.0773619037445871	0.0302701767757378	0.107632080520325	2.55571364243219	52	2	1	9.41911311314531	11.2968535535141	1	COL_CONC-0_5mgml_N_56	Ly12 3D	Ly12 3D
53	53	53	20.9656685	127.8124833	0.449254611497384	0.376852136589108	0.19845060517322	0.220276807564362	0.418727412737581	0.900914659911417	53	16	4	-7.83816857211803	0.204989238824677	1	COL_CONC-0_5mgml_N_56	Ly12 3D	Ly12 3D
54	54	54	8.49003500000007	83.0514540000002	0.533476507977311	0.448318918962684	0.102576983288548	0.0555306157861818	0.15810759907473	1.8472149432579	54	16	4	-5.86225558169218	-1.56627766743031	1	COL_CONC-0_5mgml_N_56	Ly12 3D	Ly12 3D
55	55	55	15.3161195357143	126.721407699999	1.19029406279978	7.07037416731499	0.230496948417641	0.229323102434294	0.459820050851934	1.00511874281695	55	17	4	-9.54865280008429	12.6967022975173	1	COL_CONC-0_5mgml_N_56	Ly12 3D	Ly12 3D
56	56	56	11.0813002857143	116.030710999999	0.576615217139115	0.502539027924648	0.185230804738585	0.0852459400077297	0.270476744746315	2.17289884681651	56	16	4	-7.05726177436456	-1.22489008353819	2	COL_CONC-1mgml_N_60	Ly12 3D	Ly12 3D
57	57	57	150.40694525	1765.5140757	5.53743094158422	0.407732648794399	6.22248575945832	0.316682108365535	6.53916786782385	19.6489968807329	57	16	4	-13.3926117230938	-5.80823771076049	2	COL_CONC-1mgml_N_60	Ly12 3D	Ly12 3D
58	58	58	134.580691678571	313.9518846	1.03846699110106	3.69792024942262	2.35992601570263	1.17919755554442	3.53912357124705	2.00129825965683	58	17	4	-10.0282180015128	6.19605149453845	2	COL_CONC-1mgml_N_60	Ly12 3D	Ly12 3D
59	59	59	28.9698468571429	156.812724699999	6.68217256163514	2.63950737615514	0.570582961899729	0.527827444926019	1.09841040682575	1.08100283034677	59	17	4	-12.1690393766703	3.51609084226701	2	COL_CONC-1mgml_N_60	Ly12 3D	Ly12 3D
60	60	60	9.74329096428579	61.0463648999999	0.502906586336502	0.631246933552929	0.073330075435447	0.0760298543691836	0.149359929804631	0.964490541825491	60	7	1	-5.95391099968743	0.19400528417125	2	COL_CONC-1mgml_N_60	Ly12 3D	Ly12 3D
61	61	61	14.3758103928571	111.7081386	1.72710713185113	7.61000725548957	0.279460519597503	0.186893460767674	0.466353980365177	1.49529319244025	61	8	2	-9.21738044572548	13.2916306136868	2	COL_CONC-1mgml_N_60	Ly12 3D	Ly12 3D
62	62	62	184.793260571429	1971.7315782	7.00938346375849	5.68098017681493	7.89325914314065	1.77804697038834	9.67130611352898	4.43928606757599	62	17	4	-14.4120487268684	3.96625097825429	2	COL_CONC-1mgml_N_60	Ly12 3D	Ly12 3D
63	63	63	56.7713355357143	180.4589387	0.430235480202576	0.377801150241342	0.799056073612651	0.206494264986687	1.00555033859934	3.86962840669773	63	16	4	-7.3962624778109	0.0268929130282965	2	COL_CONC-1mgml_N_60	Ly12 3D	Ly12 3D
64	64	64	17.6815664285714	120.197872	5.40926049081913	0.514182284448534	0.473171982673687	0.129732609521857	0.602904592195544	3.6472864025291	64	16	4	-10.2757485681521	-7.00571830544777	2	COL_CONC-1mgml_N_60	Ly12 3D	Ly12 3D
65	65	65	1.76720689285711	59.2359519999997	0.56540084790572	9.05886107141775	0.0197635748863868	0.0508042448514433	0.0705678197378301	0.389014243675453	65	11	2	0.693149373602866	19.1090943327309	2	COL_CONC-1mgml_N_60	Ly12 3D	Ly12 3D
66	66	66	16.8875878214286	117.5770597	0.454784603283216	0.527474123019041	0.161794435393024	0.117376358871232	0.279170794264255	1.37842438587246	66	16	4	-7.57776361553874	-0.138214055844768	2	COL_CONC-1mgml_N_60	Ly12 3D	Ly12 3D
67	67	67	15.0553875357142	88.1657566999997	0.398683519636953	388.321936460141	0.108311749874646	0.85902892642968	0.967340676304327	0.126086266180598	67	9	2	-0.868257200914203	17.0024460912666	2	COL_CONC-1mgml_N_60	Ly12 3D	Ly12 3D
68	68	68	42.9494074285711	67.4829985999998	0.418721883383113	0.494655477964935	0.211912047162289	0.292286783012107	0.504198830174396	0.725014128173941	68	16	4	-6.55272820037425	1.58257129587339	2	COL_CONC-1mgml_N_60	Ly12 3D	Ly12 3D
69	69	69	69.2971746785715	1001.6705668	19.0979620255273	5.0318980612146	4.32918163925502	1.07316743019315	5.40234906944817	4.0340225741624	69	15	4	-16.3808941530158	2.87915943079564	2	COL_CONC-1mgml_N_60	Ly12 3D	Ly12 3D
70	70	70	16.5577431428573	203.0588068	1.63358685689286	0.469028776977444	0.300659127935359	0.0956863560079592	0.396345483943318	3.14213165260834	70	16	4	-11.8616177511745	-5.2119138527228	2	COL_CONC-1mgml_N_60	Ly12 3D	Ly12 3D
71	71	71	40.6739280357143	117.8279819	0.412596836297885	0.430643238755512	0.409080675726068	0.211995151489656	0.621075827215724	1.92966996108884	71	16	4	-7.08294814534066	0.540439355325332	2	COL_CONC-1mgml_N_60	Ly12 3D	Ly12 3D
72	72	72	19.1907801785713	280.9829392	1.31831049359477	1.44003083486554	0.402251589945871	0.135286313894279	0.537537903840149	2.97333542741223	72	16	4	-10.0538962693828	0.254648074213491	2	COL_CONC-1mgml_N_60	Ly12 3D	Ly12 3D
73	73	73	370.538998107143	12469.0640797	22.8014308472957	3.97101555489847	27.5549032557921	5.20840115568373	32.7633044114759	5.29047253315396	73	15	4	-16.6132985260101	1.61273019687939	2	COL_CONC-1mgml_N_60	Ly12 3D	Ly12 3D
74	74	74	5.23148821428574	38.4287709000001	0.414242114047945	19.0462352833015	0.0296878723265563	0.0968963286286282	0.126584200955185	0.306387999903899	74	9	2	-1.06766284621655	18.3841646970301	2	COL_CONC-1mgml_N_60	Ly12 3D	Ly12 3D
75	75	75	99.0296995357143	278.5095104	3.0542492598383	1.7063914140315	2.37811735368276	0.878395805962681	3.25651315964544	2.70734142574423	75	16	4	-10.9998844368514	2.27305579304931	2	COL_CONC-1mgml_N_60	Ly12 3D	Ly12 3D
76	76	76	90.6048279999999	93.2094114000001	1.65166069870515	0.444942623334698	1.67304248229559	0.43051595801093	2.10355844030652	3.88613348974422	76	16	4	-9.27511146397404	-3.61783026657775	2	COL_CONC-1mgml_N_60	Ly12 3D	Ly12 3D
77	77	77	25.6017492142858	830.0295172	4.85035341052546	23.6970573864659	0.755500243025535	0.65352412679671	1.40902436982224	1.15604032360468	77	8	2	-14.4901140383095	13.0875013951337	2	COL_CONC-1mgml_N_60	Ly12 3D	Ly12 3D
78	78	78	12.5514130357143	113.145404	0.474724886207575	3.83836511643724	0.0634686236222348	0.174394592336368	0.237863215958603	0.363936878844374	78	17	4	-9.6655100843604	11.6071208962213	2	COL_CONC-1mgml_N_60	Ly12 3D	Ly12 3D
79	79	79	111.66751575	1589.0207671	25.6753799024965	4.92282514931489	11.0777928624043	1.40805369685273	12.4858465592571	7.86745057178238	79	15	4	-16.0181945337379	1.21122284290122	2	COL_CONC-1mgml_N_60	Ly12 3D	Ly12 3D
80	80	80	49.6911841071429	50.9047625000002	0.491552571486687	0.467503474102356	0.704477282618521	0.207866828480498	0.912344111099019	3.38907986314235	80	7	1	-4.89486302616552	1.03405169878196	2	COL_CONC-1mgml_N_60	Ly12 3D	Ly12 3D
81	81	81	112.383329428571	660.1741466	5.00810439577986	1.80803432361401	3.48843478093054	0.842263467525436	4.33069824845597	4.1417382035808	81	16	4	-12.8134797913885	1.04173853941313	2	COL_CONC-1mgml_N_60	Ly12 3D	Ly12 3D
82	82	82	35.1730611428572	54.9297765000001	0.43901838292899	0.382060891576483	0.303625638111735	0.163332034838697	0.466957672950432	1.85894725680476	82	16	4	-5.38487218873857	0.850805453998264	2	COL_CONC-1mgml_N_60	Ly12 3D	Ly12 3D
83	83	83	34.4139613214286	87.8224073	0.561754294224415	0.454004881399769	0.159481486583771	0.0913393474503987	0.250820834034169	1.74603269057047	83	16	4	-6.72173501349319	0.593906479191577	2	COL_CONC-1mgml_N_60	Ly12 3D	Ly12 3D
84	84	84	11.26193525	16.0971935	0.444857710745742	5.23319997895105	0.0378564551914377	0.0368569276081442	0.0747133827995819	1.0271191238163	84	9	2	-4.78338180245135	13.7202711878948	2	COL_CONC-1mgml_N_60	Ly12 3D	Ly12 3D
85	85	85	86.5807762142858	757.426524999999	2.42971378303273	0.474047848956913	2.27184619439219	0.188025836501673	2.45987203089386	12.0826277742526	85	16	4	-12.4937189540171	-4.71765423262312	2	COL_CONC-1mgml_N_60	Ly12 3D	Ly12 3D
86	86	86	18.9503075357143	179.3241253	0.399772012582536	11.5667263495932	0.276112409893866	0.222261280826761	0.498373690720627	1.24228749545036	86	9	2	-8.68991090738711	13.2087685733726	2	COL_CONC-1mgml_N_60	Ly12 3D	Ly12 3D
87	87	87	15.0512268928573	28.8877974999999	0.435277374005884	9.98449035196898	0.0790736597681012	0.127178962209365	0.206252621977466	0.621751100924448	87	9	2	-5.55820579132106	14.1825893259392	2	COL_CONC-1mgml_N_60	Ly12 3D	Ly12 3D
88	88	88	44.5298731785714	41.8102863999999	0.467687817376907	0.565202325564406	0.47769678669731	0.236660688501234	0.714357475198545	2.01848811360497	88	7	1	-4.6823258260244	1.4240680046564	2	COL_CONC-1mgml_N_60	Ly12 3D	Ly12 3D
89	89	89	18.4296030000001	64.6265212	0.558422796800644	1.93881777411827	0.0467580453021392	0.0446091478507901	0.0913671931529293	1.04817167677215	89	17	4	-8.25226239459599	8.66530143267364	2	COL_CONC-1mgml_N_60	Ly12 3D	Ly12 3D
90	90	90	10.2750572857142	14.6085305000001	0.503635231383094	5.21851844892489	0.0556717809005371	0.0143716591356154	0.0700434400361525	3.87371982421798	90	9	2	-4.18488768658554	13.6487709475521	2	COL_CONC-1mgml_N_60	Ly12 3D	Ly12 3D
91	91	91	13.7433890357142	9.10143299999985	0.439589503369291	0.47226839790592	0.0732810893865619	0.0283949144518323	0.101676003838394	2.58078218586896	91	7	1	0.0681656020102271	-0.14422546800213	2	COL_CONC-1mgml_N_60	Ly12 3D	Ly12 3D
92	92	92	18.5357612500001	58.5892435000002	0.47387255869665	9.2646502439826	0.0556947092820644	0.255798704971901	0.311493414253966	0.217728660073483	92	9	2	-8.14415567295906	13.3658019220075	2	COL_CONC-1mgml_N_60	Ly12 3D	Ly12 3D
93	93	93	23.3034734285713	178.1844717	0.437840476392758	1.49703946939178	0.366231198914204	0.10542892021822	0.471660119132424	3.47372616693946	93	17	4	-8.62658228159017	6.60074776967489	2	COL_CONC-1mgml_N_60	Ly12 3D	Ly12 3D
94	94	94	15.219846357143	47.7854552	0.424065453226852	19.3904890103491	0.0860920463470742	0.130553521951996	0.21664556829907	0.65943871187734	94	9	2	-4.89758279995315	15.7796474826397	2	COL_CONC-1mgml_N_60	Ly12 3D	Ly12 3D
95	95	95	47.4143879642858	155.0101868	0.462103658039054	0.465269644260946	0.436331211225137	0.242294250687801	0.678625461912938	1.80083188101461	95	16	4	-7.68481106044887	0.550354095545142	2	COL_CONC-1mgml_N_60	Ly12 3D	Ly12 3D
96	96	96	19.3549978214286	248.9561611	0.45486353414568	14.4601122624831	0.260235073383959	0.254565677856203	0.514800751240162	1.0222708558966	96	9	2	-9.11125358337875	13.4595874455795	2	COL_CONC-1mgml_N_60	Ly12 3D	Ly12 3D
97	97	97	43.8796958928571	1563.6635156	17.9209472941403	19.6367090421678	2.96926350852744	1.23919420188513	4.20845771041256	2.39612443635585	97	8	2	-17.0692189771129	10.5168966528392	2	COL_CONC-1mgml_N_60	Ly12 3D	Ly12 3D
98	98	98	10.2713701339286	66.4567379560001	0.410232767830701	32.7888113096429	0.0911428219212045	0.153102281146948	0.244245103068153	0.595306753357419	98	9	2	-2.46672937231509	17.6373883688402	2	COL_CONC-1mgml_N_60	Ly12 3D	Ly12 3D
99	99	99	41.5808281428571	2724.6694539	117.02070908359	1.74898993424215	16.8566674771671	0.278612576860718	17.1352800540278	60.5021771346452	99	14	3	-13.6766910411666	-13.7723093496693	2	COL_CONC-1mgml_N_60	Ly12 3D	Ly12 3D
100	100	100	36.4763708453571	115.478198324	0.400987605135311	0.428575555703979	0.451368134674195	0.256656357987686	0.708024492661881	1.75864778185565	100	16	4	-7.04255754914387	0.615171558800234	2	COL_CONC-1mgml_N_60	Ly12 3D	Ly12 3D
101	101	101	20.5666417142858	52.6408077999999	5.14532837899346	0.403687186947726	0.479611545503421	0.130924491041701	0.610536036545123	3.66326835939853	101	16	4	-7.90947389692694	-7.14169993138239	2	COL_CONC-1mgml_N_60	Ly12 3D	Ly12 3D
102	102	102	14.1641688214286	50.5323685000001	0.48296252347595	3.81431697289227	0.073413898008034	0.103664745764782	0.177078643772816	0.708185771994385	102	17	4	-7.5742608106546	11.9082748102204	2	COL_CONC-1mgml_N_60	Ly12 3D	Ly12 3D
103	103	103	622.951849464286	5153.2585268	7.11504327679346	3.57603185167929	18.6497440697397	6.76287644465053	25.4126205143902	2.75766446753463	103	15	4	-14.0776267457963	2.92105528962636	2	COL_CONC-1mgml_N_60	Ly12 3D	Ly12 3D
104	104	104	19.0643038214286	21.4706404	0.537803070771209	2.33231587128425	0.32743070367083	0.0550203309810399	0.38245103465187	5.95108567746827	104	7	1	-5.42451316869054	10.2004627161515	2	COL_CONC-1mgml_N_60	Ly12 3D	Ly12 3D
105	105	105	25.1476052353571	100.016320771	0.527293475100123	0.464811905583928	0.281674566609869	0.0259874515728335	0.307662018182702	10.838868360002	105	16	4	-5.90181704065265	-2.41865999870471	2	COL_CONC-1mgml_N_60	Ly12 3D	Ly12 3D
106	106	106	16.0186903928572	89.2202357999997	0.471750936134711	9.98131087504623	0.23691510435133	0.089888397959613	0.326803502310943	2.63565832442332	106	9	2	-7.07010126451551	13.8104023586952	2	COL_CONC-1mgml_N_60	Ly12 3D	Ly12 3D
107	107	107	12.5302192499999	34.8702054	0.499524677143092	999.998637757027	0.0601501428455159	3.04153616285629	3.10168630570181	0.0197762379353166	107	11	2	0.734617946411077	16.6330810092498	2	COL_CONC-1mgml_N_60	Ly12 3D	Ly12 3D
108	108	108	27.2270418571429	437.5831528	0.438969859459402	11.7494196784499	0.169883770460177	0.799883749491801	0.969767519951978	0.212385575489077	108	17	4	-10.9558186513058	11.9955474697825	2	COL_CONC-1mgml_N_60	Ly12 3D	Ly12 3D
109	109	109	38.7157709285714	625.8207915	0.95011223188009	6.82108408448793	0.697531721863512	0.543611398026963	1.24114311989047	1.28314403339445	109	17	4	-11.2934192655003	9.44781444687524	2	COL_CONC-1mgml_N_60	Ly12 3D	Ly12 3D
110	110	110	40.8447706428571	102.056338	0.384888384722519	0.507593148842132	0.161905898938149	0.278475814263109	0.440381713201258	0.581400217345903	110	16	4	-7.65579301845983	1.41775828157438	2	COL_CONC-1mgml_N_60	Ly12 3D	Ly12 3D
111	111	111	11.40155575	32.2650243	0.447730604564185	0.513212197024062	0.0390936885507808	0.119455085776745	0.158548774327525	0.327266840893195	111	7	1	-4.59665994277653	1.85323931031496	2	COL_CONC-1mgml_N_60	Ly12 3D	Ly12 3D
112	112	112	117.514557714286	917.0044346	0.533324914691543	8.92934427172853	1.29195859060823	2.16923585293146	3.46119444353969	0.595582351666512	112	17	4	-11.0923509982788	8.96114927346461	2	COL_CONC-1mgml_N_60	Ly12 3D	Ly12 3D
113	113	113	22.0669827142858	36.3585013000002	0.43351966476946	4.59594979748858	0.13104406351709	0.326715497921087	0.457759561438176	0.401095339373039	113	17	4	-7.13860314035819	11.4197098949309	2	COL_CONC-1mgml_N_60	Ly12 3D	Ly12 3D
114	114	114	15.6881347857143	31.3691938000002	0.420252022900995	5.08571090746116	0.13781919841968	0.216744020629438	0.354563219049118	0.635861593872094	114	9	2	-6.46073119657542	12.2805991383909	2	COL_CONC-1mgml_N_60	Ly12 3D	Ly12 3D
115	115	115	11.8198880357144	13.1662177000001	0.407789102316286	0.907775499316065	0.117669719263331	0.0381439747426289	0.15581369400596	3.08488352504665	115	7	1	-0.0191930221394114	0.56846073334392	2	COL_CONC-1mgml_N_60	Ly12 3D	Ly12 3D
116	116	116	25.2185563571429	121.8223975	0.683621643430228	19.3311273384014	0.60673927050309	0.193332015801366	0.800071286304456	3.13832795870949	116	9	2	-7.29219127727576	13.9856874336122	3	COL_CONC-2mgml_N_103	Ly12 3D	Ly12 3D
117	117	117	3.63240167857141	19.7420725	1.63100366356041	0.430603650695079	0.0655089106870931	0.0235307163005913	0.0890396269876844	2.78397435293744	117	5	1	-2.36644179529765	-8.12335915322437	3	COL_CONC-2mgml_N_103	Ly12 3D	Ly12 3D
118	118	118	41.0700976071429	142.8966967	0.461928707986406	1.71723064923982	0.479796060196133	0.376501617208239	0.856297677404372	1.27435325179696	118	17	4	-9.05010431573436	6.37744953360522	3	COL_CONC-2mgml_N_103	Ly12 3D	Ly12 3D
119	119	119	22.0035078571428	147.1447792	10.6973791610501	0.422274316863531	1.00896434939002	0.0467763988416283	1.05574074823164	21.5699449802898	119	14	3	-9.54190287583122	-9.86429626810743	3	COL_CONC-2mgml_N_103	Ly12 3D	Ly12 3D
120	120	120	6.89673596428571	34.3963047	15.8480760125921	0.394241148141615	0.384348809532877	0.0088369922744028	0.39318580180728	43.4931702550176	120	5	1	3.06532901543247	-13.6996908023773	3	COL_CONC-2mgml_N_103	Ly12 3D	Ly12 3D
121	121	121	8.63739810714284	33.2802558000001	0.446236631543125	0.460442983626253	0.103832706350754	0.0274620529701939	0.131294759320948	3.78095208189457	121	7	1	-2.57943679854051	-1.58728829260723	3	COL_CONC-2mgml_N_103	Ly12 3D	Ly12 3D
122	122	122	35.9962678928571	467.2752337	1.88690780448295	0.443331128873881	0.733175703912345	0.148175258971386	0.881350962883732	4.94803052143764	122	16	4	-12.7341927049108	-5.03290804506894	3	COL_CONC-2mgml_N_103	Ly12 3D	Ly12 3D
123	123	123	5.74155149999998	16.4027946	0.422296829706203	0.423354759725553	0.0301389512236111	0.0285868787344622	0.0587258299580732	1.05429317777452	123	7	1	-0.391519694700885	-0.513594875174603	3	COL_CONC-2mgml_N_103	Ly12 3D	Ly12 3D
124	124	124	27.5444767857145	87.7826562000008	10.2532369686824	0.461931090721026	0.647907879334632	0.0972506089071881	0.74515848824182	6.66225010429465	124	5	1	-8.64402726924076	-7.75660787528138	3	COL_CONC-2mgml_N_103	Ly12 3D	Ly12 3D
125	125	125	6.43415667857143	67.2856426999998	19.042276477176	0.475069610692867	0.237030868596774	0.0395563067642065	0.27658717536098	5.9922396195809	125	5	1	-8.59519087483987	-19.9065109613312	3	COL_CONC-2mgml_N_103	Ly12 3D	Ly12 3D
126	126	126	38.7591519317856	314.108757324	0.377852525069552	2.30618311077738	0.226978453038157	0.406459691066648	0.633438144104805	0.55842795245578	126	17	4	-10.3205516870816	7.83534904476977	3	COL_CONC-2mgml_N_103	Ly12 3D	Ly12 3D
127	127	127	22.6981682857142	74.0745748	0.391493707841141	0.502470955249697	0.252596056072523	0.192813718578437	0.44540977465096	1.31005230299403	127	16	4	-6.25699815264467	0.930312197102799	3	COL_CONC-2mgml_N_103	Ly12 3D	Ly12 3D
128	128	128	45.6922611428573	114.593014	0.50996687807739	0.466075591775592	0.63198582490105	0.0408908655827112	0.672876690483761	15.4554279029069	128	16	4	-6.10770243278995	-1.98603431815422	3	COL_CONC-2mgml_N_103	Ly12 3D	Ly12 3D
129	129	129	183.642501464286	472.761100800001	6.10949338138189	0.407565466221275	5.05242737855149	0.80891702035414	5.86134439890563	6.24591552831904	129	16	4	-11.3869989823766	-4.07996636045331	3	COL_CONC-2mgml_N_103	Ly12 3D	Ly12 3D
130	130	130	3.1422636071428	13.0625669000001	0.473553942464675	7.22295902883026	0.0275209001890787	0.0227863987538021	0.0503072989428808	1.20777752054771	130	9	2	3.74181818594831	22.1136182741335	3	COL_CONC-2mgml_N_103	Ly12 3D	Ly12 3D
131	131	131	3.82446017857156	140.774223699999	15.8054248658276	3.51097756374008	0.0977656492570468	0.0713801409279434	0.16914579018499	1.36964774776417	131	3	1	8.11562960067658	7.76394164398494	3	COL_CONC-2mgml_N_103	Ly12 3D	Ly12 3D
132	132	132	40.9067597857143	97.3439855999999	3.25537661918587	0.429534532248965	1.46888345734158	0.0330980579995634	1.50198151534115	44.3797475175419	132	16	4	-8.0699845726035	-6.57440980665559	3	COL_CONC-2mgml_N_103	Ly12 3D	Ly12 3D
133	133	133	58.701276195	1722.833414092	16.8654819699661	4.30667066266299	3.52636016704058	0.464814698716589	3.99117486575717	7.58659348935672	133	15	4	-17.9268747247505	1.2835890349166	3	COL_CONC-2mgml_N_103	Ly12 3D	Ly12 3D
134	134	134	2.49583307142857	23.8809487999999	0.466689741795342	6.09802833084581	0.0384233467832274	0.0320795924045159	0.0705029391877433	1.19775046698594	134	9	2	2.05831259731571	21.1189193412672	3	COL_CONC-2mgml_N_103	Ly12 3D	Ly12 3D
135	135	135	2.24631542857146	19.8148921	2.01280814429395	0.469443565094865	0.0415640937775211	0.0172250015095569	0.058789095287078	2.41300958693444	135	5	1	4.83143467564469	-11.8119447874709	3	COL_CONC-2mgml_N_103	Ly12 3D	Ly12 3D
136	136	136	38.3320371428571	167.6102879	0.410696029251242	0.454381259797071	0.646317836874527	0.157977984423692	0.80429582129822	4.09118928331888	136	16	4	-7.30735133599431	-0.172154479479917	3	COL_CONC-2mgml_N_103	Ly12 3D	Ly12 3D
137	137	137	142.919468392857	2850.7830754	4.02513914945971	21.0439298226433	3.94556300010165	4.09614834474819	8.04171134484984	0.963237331274973	137	17	4	-14.9237695033188	8.93508303394699	3	COL_CONC-2mgml_N_103	Ly12 3D	Ly12 3D
138	138	138	40.3915169285714	287.5127231	0.439671539183726	11.3828386588697	0.482073911959975	0.767479809027095	1.24955372098707	0.628125855937606	138	17	4	-10.0234904100365	11.3344912815793	3	COL_CONC-2mgml_N_103	Ly12 3D	Ly12 3D
139	139	139	23.5727938214284	75.5820536999999	1.18888885575808	0.497748432351286	0.49802007455588	0.0853517175351935	0.583371792091073	5.83491567525315	139	16	4	-7.84860061440338	-3.70718796585134	3	COL_CONC-2mgml_N_103	Ly12 3D	Ly12 3D
140	140	140	22.3216435357143	178.4907764	4.60595627433633	0.384651278908382	0.534558631352811	0.0892765052199986	0.62383513657281	5.9876742490707	140	16	4	-11.3006726407965	-7.21132408917502	3	COL_CONC-2mgml_N_103	Ly12 3D	Ly12 3D
141	141	141	38.4385396428572	54.8912557000003	1.3866127491654	0.400512785486639	0.948002179257097	0.0105272966471829	0.95852947590428	90.051815867731	141	7	1	-5.77735678671698	-5.08192184322084	3	COL_CONC-2mgml_N_103	Ly12 3D	Ly12 3D
142	142	142	32.7520758928575	47.4458985999996	0.475030197219891	0.417480139995443	0.362967965090428	0.111385418096191	0.474353383186619	3.25866681020109	142	7	1	-4.74555234774086	0.56634508149054	3	COL_CONC-2mgml_N_103	Ly12 3D	Ly12 3D
143	143	143	20.2253158214286	180.337458699999	2.39619491043947	0.529904407329133	0.4423540074864	0.0732779329809518	0.515631940467352	6.03666055374935	143	16	4	-11.6305826124248	-6.03170197277727	3	COL_CONC-2mgml_N_103	Ly12 3D	Ly12 3D
144	144	144	1.92050058607146	28.272376488	0.590133385476458	2.62189038199033	0.030522787904344	0.0153524779529417	0.0458752658572857	1.98813429323281	144	10	2	3.65758432255924	24.1491780316806	3	COL_CONC-2mgml_N_103	Ly12 3D	Ly12 3D
145	145	145	0.724821928571409	7.16671449999992	0.502110211512389	0.600794429676748	0.012303121433781	0.0051853578131222	0.0174884792469033	2.37266585589258	145	1	1	10.5249610536494	-6.52070607194678	3	COL_CONC-2mgml_N_103	Ly12 3D	Ly12 3D
146	146	146	28.6460807499999	113.4137488	0.425301094058086	0.43146700441665	0.508978870299107	0.0834242080662296	0.592403078365337	6.1010932209873	146	16	4	-6.3227393685364	-0.811605709931043	3	COL_CONC-2mgml_N_103	Ly12 3D	Ly12 3D
147	147	147	5.35052532142861	250.142248499999	39.7192947413131	5.48401560503573	0.75594931862185	0.0421378119890088	0.798087130610858	17.9399281296103	147	12	3	-0.142845944410906	-14.9507068717263	3	COL_CONC-2mgml_N_103	Ly12 3D	Ly12 3D
148	148	148	12.33679975	127.9792056	0.413946979399496	13.4293450667841	0.186386194205963	0.247894975006064	0.434281169212027	0.751875644923436	148	9	2	-8.05863586575724	14.3625380974141	3	COL_CONC-2mgml_N_103	Ly12 3D	Ly12 3D
149	149	149	7.19397032142858	81.2554872000001	0.511591089743599	0.355034926746993	0.105181464023033	0.0117826114151276	0.116964075438161	8.92683805968439	149	7	1	-4.03627624970291	-4.01025779644797	3	COL_CONC-2mgml_N_103	Ly12 3D	Ly12 3D
150	150	150	26.0056419642857	423.9779458	2.10760439420491	12.2132955049301	0.522543821169001	0.604129226829401	1.1266730479984	0.864953718447661	150	8	2	-12.7276698246494	11.8342913752505	3	COL_CONC-2mgml_N_103	Ly12 3D	Ly12 3D
151	151	151	2.03374704928571	12.8025244860001	0.577411655475346	0.444921694909647	0.0301012799975973	0.0149638346753524	0.0450651146729496	2.01160201583746	151	6	1	4.5073755374567	-4.45432107992854	3	COL_CONC-2mgml_N_103	Ly12 3D	Ly12 3D
152	152	152	1.27583292857145	9.60007510000005	0.412778435160672	14.8583877941954	0.0091609125326775	0.0366443745561185	0.0458052870887961	0.249995057731116	152	10	2	5.18070593720339	19.9576109089344	3	COL_CONC-2mgml_N_103	Ly12 3D	Ly12 3D
153	153	153	56.1112483571428	1016.6407069	18.937173473406	1.5145814338757	5.51096634067634	0.221820638768753	5.73278697944509	24.8442452030873	153	14	3	-14.9629717385299	-7.39165093770049	3	COL_CONC-2mgml_N_103	Ly12 3D	Ly12 3D
154	154	154	73.3967414285716	1223.1453131	15.3060988763015	6.81268624955844	4.61202733924596	0.73508107897017	5.34710841821613	6.27417501441786	154	15	4	-16.8868951779463	3.866799953048	3	COL_CONC-2mgml_N_103	Ly12 3D	Ly12 3D
155	155	155	3.12197799999997	15.3273658	14.7916381666062	9.99831790550523	0.0523906063247906	0.0192494084328222	0.0716400147576128	2.72167357805445	155	2	1	15.5028789041899	15.444598093983	3	COL_CONC-2mgml_N_103	Ly12 3D	Ly12 3D
156	156	156	30.62189075	75.7409755	0.428856800565502	0.374684532039167	0.639328783121233	0.0850571512791345	0.724385934400367	7.51646126759088	156	7	1	-5.33639389884761	-0.532159648918399	3	COL_CONC-2mgml_N_103	Ly12 3D	Ly12 3D
157	157	157	48.5079445357142	185.899945	0.422319227631684	0.857754434594599	0.740589825211091	0.385706337991278	1.12629616320237	1.92008725878867	157	16	4	-8.12588192317442	1.37101930316883	3	COL_CONC-2mgml_N_103	Ly12 3D	Ly12 3D
158	158	158	30.0861364642857	32.1253794999998	0.498056485443079	7.84770058317047	0.434728517383464	0.0264024772191154	0.461130994602579	16.4654442753849	158	9	2	-5.39865959036048	12.0198542462673	3	COL_CONC-2mgml_N_103	Ly12 3D	Ly12 3D
159	159	159	2.35840464285714	35.7641508	9.45763558115331	7.19190191661274	0.0763534633386243	0.012219691379859	0.0885731547184832	6.24839539437741	159	2	1	14.2750603982537	11.4828527647442	3	COL_CONC-2mgml_N_103	Ly12 3D	Ly12 3D
160	160	160	2.6126713214286	14.2301782	15.1204748378903	0.55093877023178	0.0242562662358902	0.005757416232629	0.0300136824685193	4.21304718224513	160	4	1	7.53672342565877	-16.0181776509852	3	COL_CONC-2mgml_N_103	Ly12 3D	Ly12 3D
161	161	161	1.32427178571428	18.5189816	7.56151132114169	6.77965535576016	0.0298848284704702	0.0272496942034056	0.0571345226738757	1.09670326013182	161	2	1	13.3242570791828	13.4987075925943	3	COL_CONC-2mgml_N_103	Ly12 3D	Ly12 3D
162	162	162	39.4069911428574	470.8270463	6.7629803889586	0.470915910502149	1.63815040790584	0.0860360794603491	1.72418648736618	19.0402726179637	162	14	3	-12.7842526665381	-8.16378043485752	3	COL_CONC-2mgml_N_103	Ly12 3D	Ly12 3D
163	163	163	43.4870893214284	783.788655699999	5.05081158298442	0.613635123212308	1.33142439660796	0.152083427631651	1.48350782423961	8.7545659467427	163	16	4	-13.9346274025739	-6.47563196827849	3	COL_CONC-2mgml_N_103	Ly12 3D	Ly12 3D
164	164	164	123.854082642857	878.6115118	10.5803576626696	1.30375790572207	6.80456414232425	0.324921985509586	7.12948612783384	20.9421474870419	164	16	4	-13.4434240484253	-3.9002083398078	3	COL_CONC-2mgml_N_103	Ly12 3D	Ly12 3D
165	165	165	49.1148689642857	110.399062499999	0.764214139443715	1.60948477429582	0.843283153124893	0.281542663406387	1.12482581653128	2.9952233275128	165	16	4	-7.90607123263574	3.56872110256401	3	COL_CONC-2mgml_N_103	Ly12 3D	Ly12 3D
166	166	166	4.29368892857141	44.4414914000002	14.3273326238499	0.627532763205207	0.201532138215671	0.0262919510648109	0.227824089280482	7.66516481484713	166	13	3	2.07557152988817	-19.6144840220768	3	COL_CONC-2mgml_N_103	Ly12 3D	Ly12 3D
167	167	167	7.83405257142853	12.1994447000001	0.427053213982872	0.490969083748644	0.0282075378307845	0.0190001017708617	0.0472076396016462	1.4845993022018	167	7	1	0.427970706638258	-0.454062586979523	3	COL_CONC-2mgml_N_103	Ly12 3D	Ly12 3D
168	168	168	1.64316024999997	31.7897650000001	0.496677907369366	7.16661148213117	0.0138276760093103	0.0300958555338313	0.0439235315431416	0.459454491790949	168	11	2	2.58308111564955	19.9160764732241	3	COL_CONC-2mgml_N_103	Ly12 3D	Ly12 3D
169	169	169	11.7458135	42.5022885	0.463397949233454	0.75101457834379	0.0939503770054666	0.0520763653652085	0.146026742370675	1.80408859847645	169	7	1	-4.12623566920692	0.482661337469574	3	COL_CONC-2mgml_N_103	Ly12 3D	Ly12 3D
170	170	170	123.690803785714	524.9938032	3.62372210856224	3.38343789650064	3.19267701211515	1.26351799631118	4.45619500842633	2.52681562228327	170	17	4	-12.3637318545917	3.9485226099179	3	COL_CONC-2mgml_N_103	Ly12 3D	Ly12 3D
171	171	171	38.9908704285714	120.0387414	1.13599488608039	0.475459060985177	0.74891801509739	0.197013813628632	0.945931828726022	3.80134773955033	171	16	4	-7.19255810278907	0.171004127808243	3	COL_CONC-2mgml_N_103	Ly12 3D	Ly12 3D
172	172	172	3.06778338000001	35.448400402	8.11309728470409	0.416768687273512	0.0495930199668064	0.019127502972757	0.0687205229395633	2.59275975737351	172	5	1	1.99137993462377	-19.9124287806902	3	COL_CONC-2mgml_N_103	Ly12 3D	Ly12 3D
173	173	173	28.5283369242857	200.454540001	1.22859291805473	11.273459644894	0.666482992266858	0.0702819919517121	0.73676498421857	9.48298381646286	173	17	4	-8.15107304121031	11.7211708272271	3	COL_CONC-2mgml_N_103	Ly12 3D	Ly12 3D
174	174	174	168.045543607143	1818.2338206	11.8509429679155	0.469148642647237	11.3655564916782	0.367283119023817	11.7328396107021	30.9449465629844	174	16	4	-13.4428453273503	-6.43339764879364	3	COL_CONC-2mgml_N_103	Ly12 3D	Ly12 3D
175	175	175	60.9350887142859	454.091877	2.45793368267888	0.488005099107369	1.6453957207606	0.0533604639802865	1.69875618474088	30.8354837650676	175	16	4	-11.8996674883806	-6.97773625082716	3	COL_CONC-2mgml_N_103	Ly12 3D	Ly12 3D
176	176	176	51.9895903928572	82.2396911000002	0.438369737909765	0.720886631492709	0.336271635354185	0.290330807889493	0.626602443243677	1.15823614379284	176	16	4	-6.83765617425687	1.77546885126142	3	COL_CONC-2mgml_N_103	Ly12 3D	Ly12 3D
177	177	177	0.718054353928589	7.18950356300001	0.610355270614008	1.92252363731234	0.0120210719526347	0.006866764114203	0.0188878360668377	1.75061670281795	177	10	2	12.6452352942742	22.7000982253797	3	COL_CONC-2mgml_N_103	Ly12 3D	Ly12 3D
178	178	178	59.9167002142858	585.929891000001	0.505436131408105	8.37866324100199	0.375971272716163	1.09597843328321	1.47194970599937	0.343046232752838	178	17	4	-11.1794636525777	9.78517906504987	3	COL_CONC-2mgml_N_103	Ly12 3D	Ly12 3D
179	179	179	38.3900906071429	141.9837176	0.469754317364226	0.399942347304871	0.340783557551916	0.29011567538483	0.630899232936746	1.17464717168376	179	16	4	-7.73311207376837	0.60673644901759	3	COL_CONC-2mgml_N_103	Ly12 3D	Ly12 3D
180	180	180	61.6418302857145	543.538740800001	3.77386907641237	0.43342241717215	2.12467533543232	0.0673115006354555	2.19198683606778	31.5648190186563	180	16	4	-12.2719654743449	-7.50391744123241	3	COL_CONC-2mgml_N_103	Ly12 3D	Ly12 3D
181	181	181	17.6752554285715	340.2118789	4.27914017805011	0.373207489101324	0.585775844356919	0.0339877460192112	0.61976359037613	17.2349129602715	181	14	3	-12.4213079141824	-10.2788214707505	3	COL_CONC-2mgml_N_103	Ly12 3D	Ly12 3D
182	182	182	20.2877609285714	45.9053778999999	0.406789063931759	0.604964186285931	0.209997366113491	0.0924926674667972	0.302490033580288	2.2704217735841	182	7	1	-4.61715525666089	0.72242173390307	3	COL_CONC-2mgml_N_103	Ly12 3D	Ly12 3D
183	183	183	37.4585493214285	110.6555981	3.69503558007154	0.784046549961791	0.945151319783833	0.314210816066883	1.25936213585072	3.00801650183375	183	16	4	-10.0998491535995	-3.95225459528878	3	COL_CONC-2mgml_N_103	Ly12 3D	Ly12 3D
184	184	184	15.8068875357144	42.6798032000001	0.42721761662514	0.687126637305719	0.347303319558647	0.0007615731613765	0.348064892720023	456.034084671376	184	7	1	-2.17083867467456	-5.40932616855529	3	COL_CONC-2mgml_N_103	Ly12 3D	Ly12 3D
185	185	185	11.4104988571429	41.039104	0.411007293220511	4.95009398097829	0.109954564337618	0.0366464052096858	0.146600969547303	3.00041883258324	185	9	2	-5.98661737486644	13.3359258722087	3	COL_CONC-2mgml_N_103	Ly12 3D	Ly12 3D
186	186	186	19.3503086785714	120.398736	3.98883349158617	1.01682549911564	0.648963950501769	0.0421038422954146	0.691067792797184	15.4134139575296	186	16	4	-10.2601731161145	-7.16495268015401	3	COL_CONC-2mgml_N_103	Ly12 3D	Ly12 3D
187	187	187	55.5930196428575	347.4408933	4.91527083795001	0.524040242655621	1.97947564120751	0.170783478912962	2.15025912012047	11.5905569660888	187	16	4	-11.8154269537927	-5.66400725991554	3	COL_CONC-2mgml_N_103	Ly12 3D	Ly12 3D
188	188	188	35.6385408214283	177.1389633	5.62194816118739	0.434733503121069	1.36364268172531	0.0362931830060558	1.39993586473136	37.5729701497323	188	14	3	-10.5693385494733	-8.67812136075177	3	COL_CONC-2mgml_N_103	Ly12 3D	Ly12 3D
189	189	189	5.32960110928569	47.881333328	6.2746849833259	2.37559434788546	0.0489482778467673	0.110932095201614	0.159880373048381	0.441245410156603	189	8	2	5.506603080036	10.1356925207503	3	COL_CONC-2mgml_N_103	Ly12 3D	Ly12 3D
190	190	190	3.15047382142863	54.2490084	281.524316358352	0.503451204049967	0.661128788079807	0.0208884499077014	0.682017237987508	31.6504475440303	190	4	1	3.97075679166042	-18.4681859500214	3	COL_CONC-2mgml_N_103	Ly12 3D	Ly12 3D
191	191	191	46.5438616071428	214.3294069	6.2511638290792	5.21894186116158	1.40743678001263	0.778683773506839	2.18612055351947	1.80745615601334	191	17	4	-12.1379136086714	5.39094151245604	3	COL_CONC-2mgml_N_103	Ly12 3D	Ly12 3D
192	192	192	17.0298794642857	107.1765449	0.527589478864498	0.443513985909185	0.281087008982581	0.029423682830462	0.310510691813043	9.55308723935724	192	16	4	-5.81596475969734	-2.5305370645322	3	COL_CONC-2mgml_N_103	Ly12 3D	Ly12 3D
193	193	193	12.5357258928571	64.7729064999999	3.17140243149796	0.418443986004578	0.380830904529344	0.0150958893351544	0.395926793864498	25.2274573610239	193	14	3	-8.28401005253279	-9.63677854103007	3	COL_CONC-2mgml_N_103	Ly12 3D	Ly12 3D
194	194	194	128.790428	4707.0218809	12.5678638205837	0.441884751149413	7.98355474634293	0.429320221355044	8.41287496769798	18.5958041322741	194	14	3	-14.5373293400978	-6.98126570035862	3	COL_CONC-2mgml_N_103	Ly12 3D	Ly12 3D
195	195	195	7.44063189285715	18.1296738	0.389704522727286	0.43123608976784	0.0524244885947698	0.0308355389525909	0.0832600275473607	1.7001320675916	195	7	1	-1.01310911708183	-0.530336659008319	3	COL_CONC-2mgml_N_103	Ly12 3D	Ly12 3D
196	196	196	60.4022594642858	224.2033985	0.449071727841479	9.01921072151007	0.77507857814615	0.349279278503571	1.12435785664972	2.21907976180793	196	17	4	-9.10598919665001	10.2973541854317	3	COL_CONC-2mgml_N_103	Ly12 3D	Ly12 3D
197	197	197	31.627208150357	107.358722510999	2.04332997759867	1.2313091483226	0.746752270971414	0.222770795273647	0.969523066245061	3.35211027125041	197	16	4	-7.39558850065761	1.45321378762103	3	COL_CONC-2mgml_N_103	Ly12 3D	Ly12 3D
198	198	198	2.82393252285714	45.9042734789998	6.24000338619764	3.88277940497505	0.0769444443641846	0.0380262067441742	0.114970651108359	2.02345831867578	198	2	1	12.9640904715182	11.8685954284502	3	COL_CONC-2mgml_N_103	Ly12 3D	Ly12 3D
199	199	199	16.8102071071428	33.7442987	0.48968257778832	0.434545102924364	0.147056295680692	0.0032270926018078	0.1502833882825	45.5692828889719	199	7	1	-2.94734990103127	-4.24643098503257	3	COL_CONC-2mgml_N_103	Ly12 3D	Ly12 3D
200	200	200	6.58552600000002	22.5274348999999	0.490259510820019	0.464415878555163	0.0526348185336366	0.0230311056250298	0.0756659241586664	2.28537958144892	200	7	1	-1.03075598755681	-1.43670941810741	3	COL_CONC-2mgml_N_103	Ly12 3D	Ly12 3D
201	201	201	9.27338864285716	33.8073842	0.423385543033707	0.415631003369507	0.07095576277233	0.0249371534410776	0.0958929162134076	2.84538341314644	201	7	1	-3.08280845503051	-1.43574607750135	3	COL_CONC-2mgml_N_103	Ly12 3D	Ly12 3D
202	202	202	33.56899175	433.0440963	0.375035330846036	0.385830723893868	0.419681682528532	0.196557141859983	0.616238824388515	2.13516374198954	202	16	4	-8.81543661831436	-0.639941951202764	3	COL_CONC-2mgml_N_103	Ly12 3D	Ly12 3D
203	203	203	8.28112739285714	50.7320497000001	4.78098447219424	1.37777989155694	0.192147669793479	0.0471628621610109	0.23931053195449	4.07413080948097	203	5	1	-6.3675557062832	-8.41329028494721	3	COL_CONC-2mgml_N_103	Ly12 3D	Ly12 3D
204	204	204	10.4096234642857	106.8573567	4.92782258895453	0.484959026971504	0.190537342737443	0.0334861486532202	0.224023491390663	5.69003454863179	204	14	3	-9.83729698716881	-10.3930704159489	3	COL_CONC-2mgml_N_103	Ly12 3D	Ly12 3D
205	205	205	5.64996357142854	24.8071351999998	0.985418847592684	0.515965056374272	0.115861262423994	0.0289336481829295	0.144794910606923	4.0043779371158	205	7	1	0.110462939380001	-2.33550840066564	3	COL_CONC-2mgml_N_103	Ly12 3D	Ly12 3D
206	206	206	5.71232049999994	43.9050901000001	1.25667053136401	0.421109051244457	0.12583119867504	0.0133523380405346	0.139183536715574	9.42390750541554	206	7	1	-2.34475033015623	-5.67259941941434	3	COL_CONC-2mgml_N_103	Ly12 3D	Ly12 3D
207	207	207	16.6615975357141	44.0182983999996	0.507298963139195	0.565099472832385	0.125574142585104	0.0739852015301218	0.199559344115226	1.69728729513535	207	7	1	-4.60215735036197	0.633765415829503	3	COL_CONC-2mgml_N_103	Ly12 3D	Ly12 3D
208	208	208	11.6309435714286	45.3394066000001	21.064740109587	0.455220374346359	0.591113410794691	0.039879651871952	0.630993062666643	14.822431567173	208	5	1	-5.92411724116219	-10.338252506869	3	COL_CONC-2mgml_N_103	Ly12 3D	Ly12 3D
209	209	209	9.95375667857142	51.678675	0.396289304076999	0.666171791986672	0.129973815469501	0.0903715367770695	0.22034535224657	1.43821628031095	209	7	1	-4.51792197543291	0.495461592776876	3	COL_CONC-2mgml_N_103	Ly12 3D	Ly12 3D
210	210	210	12.0841067142859	232.1618	8.65233848097873	0.532396301265147	0.407247773378486	0.0303963447503657	0.437644118128852	13.3979192801985	210	14	3	-11.6242838351305	-13.2934122279999	3	COL_CONC-2mgml_N_103	Ly12 3D	Ly12 3D
211	211	211	1.01735528571429	9.21318170000012	1.4657672944179	7.73504118220367	0.0134079294778357	0.0248393669012118	0.0382472963790475	0.539785475658866	211	10	2	9.62704869840339	19.1098482188937	3	COL_CONC-2mgml_N_103	Ly12 3D	Ly12 3D
212	212	212	21.5786389285714	1016.962752	29.9594677120983	6.49869734821376	3.40819936876133	0.0204803456249567	3.42867971438629	166.413176377659	212	12	3	-3.89090321704528	-12.9810653091574	3	COL_CONC-2mgml_N_103	Ly12 3D	Ly12 3D
213	213	213	14.5955395714287	63.1257649000005	0.395236977817878	0.383425218512985	0.237596824834607	0.0158962442816583	0.253493069116265	14.9467270774617	213	7	1	-4.6840678069748	-3.0261343696724	3	COL_CONC-2mgml_N_103	Ly12 3D	Ly12 3D
214	214	214	5.06489377785715	18.384047075	0.887826073277683	0.453915570158315	0.100648313867676	0.0223845846796842	0.12303289854736	4.49632259467482	214	7	1	1.1441004475016	-2.5603591573388	3	COL_CONC-2mgml_N_103	Ly12 3D	Ly12 3D
215	215	215	6.60013822642857	121.377634361	17.2119112235316	5.40137612273753	0.454928629216646	0.0528896606819509	0.507818289898597	8.60146621004689	215	12	3	9.53989107051259	7.49155816918443	3	COL_CONC-2mgml_N_103	Ly12 3D	Ly12 3D
216	216	216	2.25784010714285	30.6554937	999.998622963426	15.981416665408	0.717992218254015	0.0955032976125923	0.813495515866607	7.51798352729703	216	2	1	18.1276961289748	6.38563340421309	3	COL_CONC-2mgml_N_103	Ly12 3D	Ly12 3D
217	217	217	49.3472375714285	277.363118	1.6978301194219	1.24206005582917	1.25692589455765	0.171618370903348	1.428544265461	7.32395889753276	217	16	4	-9.0185743194094	-0.016029237772413	3	COL_CONC-2mgml_N_103	Ly12 3D	Ly12 3D
218	218	218	1.98638214285708	18.4357284999998	0.525484829296999	3.79039632643518	0.0249534096534796	0.0195752629484176	0.0445286726018972	1.27474199040053	218	10	2	4.98502318615853	22.1822219563376	3	COL_CONC-2mgml_N_103	Ly12 3D	Ly12 3D
219	219	219	29.8510411428571	604.2294849	27.040532488348	0.43121279280468	2.99763841615652	0.0277252688814864	3.02536368503801	108.119363205101	219	14	3	-11.0812272833744	-13.6546939517968	4	COL_CONC-3mgml_N_131	Ly12 3D	Ly12 3D
220	220	220	41.0552123571428	991.2952154	17.3949215055815	2.35047848383739	3.97413100645157	0.0959509380510256	4.0700819445026	41.4183653351901	220	14	3	-18.4940450809226	-3.67315876510996	4	COL_CONC-3mgml_N_131	Ly12 3D	Ly12 3D
221	221	221	29.8088703353571	188.52542833	2.1952618482177	3.2695348567145	0.782061336450613	0.0466958136410174	0.828757150091631	16.7479967789587	221	17	4	-7.39375630956722	7.53815134458572	4	COL_CONC-3mgml_N_131	Ly12 3D	Ly12 3D
222	222	222	11.0360024999999	20.1123817999999	0.376520036746895	0.476358366878104	0.025896811637122	0.0198378301372028	0.0457346417743249	1.30542561651219	222	7	1	-2.27627682394998	0.630670971997147	4	COL_CONC-3mgml_N_131	Ly12 3D	Ly12 3D
223	223	223	0.983242035714301	17.2292872	9.88020363362644	3.46404545159443e-07	0.0558063918316993	1.07925888449052e-22	0.0558063918316993	5.17080680397117e+20	223	13	3	-3.58587472004496	-23.8359298084824	4	COL_CONC-3mgml_N_131	Ly12 3D	Ly12 3D
224	224	224	13.2848190989285	47.187356645	1.26518986041159	20.4790588811478	0.351956375936038	0.0572745318230912	0.409230907759129	6.14507643682109	224	9	2	-1.27027415207195	19.9823476848587	4	COL_CONC-3mgml_N_131	Ly12 3D	Ly12 3D
225	225	225	1.66939955178574	10.607778005	10.674627293251	0.480625435590024	0.0147612686798048	0.0131146842790732	0.027875952958878	1.12555272896344	225	4	1	8.07841894209549	-15.9117103702107	4	COL_CONC-3mgml_N_131	Ly12 3D	Ly12 3D
226	226	226	5.4360687142857	141.9759038	1.66256973235922	22.2274170076679	0.0933654550364743	0.239147525018835	0.332512980055309	0.390409455540554	226	11	2	-0.519343035555122	16.3864091156268	4	COL_CONC-3mgml_N_131	Ly12 3D	Ly12 3D
227	227	227	3.53866185714286	51.5650602	0.568235281998658	3.21787412229748	0.0461780142762426	0.0269423535461512	0.0731203678223938	1.71395621385272	227	9	2	-1.98201837695445	20.2674945882167	4	COL_CONC-3mgml_N_131	Ly12 3D	Ly12 3D
228	228	228	77.739503857143	123.7193298	2.21159766549629	0.477952596294292	2.02004092494987	0.223606174380462	2.24364709933034	9.03392283574787	228	16	4	-9.26252216114619	-4.34496070885494	4	COL_CONC-3mgml_N_131	Ly12 3D	Ly12 3D
229	229	229	1.75129849999998	22.6201862	6.59263188313262	2.6746312275959	0.045466286016986	0.0227140068123308	0.0681802928293168	2.00168496877899	229	2	1	17.6231354271646	10.9497587510875	4	COL_CONC-3mgml_N_131	Ly12 3D	Ly12 3D
230	230	230	1.12880521428572	10.8108728999999	1.08458752108605	15.3769505596045	0.0089455111059459	0.0459688841259752	0.0549143952319211	0.194599265917164	230	11	2	6.69001204327118	18.1385857781363	4	COL_CONC-3mgml_N_131	Ly12 3D	Ly12 3D
231	231	231	2.77339221428572	51.4385070999997	49.987946912292	0.407800959906727	0.343929947034202	0.0059106101184225	0.349840557152624	58.1885693935763	231	13	3	2.19608518469572	-20.7797400260376	4	COL_CONC-3mgml_N_131	Ly12 3D	Ly12 3D
232	232	232	20.6387768928572	291.749145600001	11.5542499005585	0.420072598403084	0.970688101191853	0.0322723106865499	1.0029604118784	30.0780477301368	232	14	3	-11.3875122372473	-12.0653266539438	4	COL_CONC-3mgml_N_131	Ly12 3D	Ly12 3D
233	233	233	3.61954342857142	25.2398801000003	0.444397606245405	0.451722232926856	0.0365539170228095	0.0183979987356128	0.0549519157584223	1.98684202277134	233	7	1	0.437936352348969	-3.91806418093202	4	COL_CONC-3mgml_N_131	Ly12 3D	Ly12 3D
234	234	234	5.13916814285722	16.1072735	5.04742602404159	0.435090854811873	0.0922646992740584	0.0227394531532164	0.115004152427275	4.05747221150778	234	5	1	5.00103416177854	-13.0111136988139	4	COL_CONC-3mgml_N_131	Ly12 3D	Ly12 3D
235	235	235	32.3218561071429	163.8369349	0.401309463877962	0.481796102346476	0.47070426985693	0.0301334074002064	0.500837677257136	15.620678524849	235	16	4	-6.36792799850835	-2.44763297642487	4	COL_CONC-3mgml_N_131	Ly12 3D	Ly12 3D
236	236	236	30.034935142857	345.1081431	10.5151842733226	0.461263210192339	1.12248720296005	0.118912451705552	1.2413996546656	9.43961029194423	236	14	3	-12.7029990011021	-8.24255141535927	4	COL_CONC-3mgml_N_131	Ly12 3D	Ly12 3D
237	237	237	82.9303985714284	1980.2590187	40.2908052251493	10.1382249126906	11.5934397783592	0.435167514731849	12.0286072930911	26.641326353377	237	15	4	-19.4159060245677	1.28810045079649	4	COL_CONC-3mgml_N_131	Ly12 3D	Ly12 3D
238	238	238	36.1773948928571	640.6074373	19.3471839199437	13.2556475309481	2.74366605368886	0.543703093630195	3.28736914731906	5.04625794083672	238	15	4	-17.3512112434052	9.69101762480401	4	COL_CONC-3mgml_N_131	Ly12 3D	Ly12 3D
239	239	239	35.6479280357143	80.6695386000003	0.423199773962438	0.457424534774898	0.759806352145187	0.0237468539748203	0.783553206120007	31.9960847424606	239	7	1	-5.31664516632023	-2.78809046290114	4	COL_CONC-3mgml_N_131	Ly12 3D	Ly12 3D
240	240	240	55.490877535714	621.843086	0.371360180842447	1.44713821387642	0.797266038163288	0.628529739674597	1.42579577783789	1.26846191649746	240	17	4	-9.9789575171271	5.93499496499675	4	COL_CONC-3mgml_N_131	Ly12 3D	Ly12 3D
241	241	241	5.10716789285702	12.7015892000001	1.34595710991957	20.1760923170338	0.133412707405473	0.0096192179965674	0.143031925402041	13.8693922367786	241	10	2	6.13948877134744	23.5733353914482	4	COL_CONC-3mgml_N_131	Ly12 3D	Ly12 3D
242	242	242	4.55197671428577	30.3469999000001	0.526212218381818	0.441275796769756	0.0811018225984635	0.0159160711788663	0.0970178937773298	5.09559310755987	242	7	1	-0.508968890619898	-3.91257135188881	4	COL_CONC-3mgml_N_131	Ly12 3D	Ly12 3D
243	243	243	91.2334297857144	441.260207699999	0.503483273540513	0.362768791379606	1.13798305630904	0.596976308596626	1.73495936490567	1.90624492114974	243	16	4	-8.89341094623865	0.182883592402556	4	COL_CONC-3mgml_N_131	Ly12 3D	Ly12 3D
244	244	244	63.2791787142857	55.7160156999998	0.484490347285381	4.2093377549565	0.657215427554307	0.332404237107433	0.989619664661739	1.97715719051408	244	17	4	-7.49219180567448	8.84083739704966	4	COL_CONC-3mgml_N_131	Ly12 3D	Ly12 3D
245	245	245	20.9062295357142	1327.7066523	51.2263383594434	14.0027684609924	5.08100457013192	0.0997988851942945	5.18080345532622	50.9124381523893	245	3	1	-3.44132304149241	-13.1995714844231	4	COL_CONC-3mgml_N_131	Ly12 3D	Ly12 3D
246	246	246	7.20190483678571	26.039882168	3.84801332286248	0.748816035047427	0.0907542449002612	0.0919610602111578	0.182715305111419	0.986876887803104	246	5	1	-5.03794389088809	-8.0435954154119	4	COL_CONC-3mgml_N_131	Ly12 3D	Ly12 3D
247	247	247	25.7845581071428	88.4509379	0.378469488244219	0.370616253541378	0.212505920392531	0.0061677375541378	0.218673657946669	34.4544362543387	247	7	1	-5.33744040193814	-3.51353201086227	4	COL_CONC-3mgml_N_131	Ly12 3D	Ly12 3D
248	248	248	1.33915892857144	37.0186564	8.95956536219125	7.67585116038474	0.0591934611464869	0.0074614424900077	0.0666549036364947	7.93324631607868	248	2	1	14.0983894562804	10.4748117740717	4	COL_CONC-3mgml_N_131	Ly12 3D	Ly12 3D
249	249	249	2.97406989285711	9.11300599999998	0.422378361401816	2.69928241861227	0.0158301670498567	0.0429858356012812	0.0588160026511379	0.368264727867356	249	9	2	2.88516324382408	22.9309594594827	4	COL_CONC-3mgml_N_131	Ly12 3D	Ly12 3D
250	250	250	8.93061899999997	38.0768194999999	0.47040556459666	0.486974887465398	0.129949088881535	0.0606209685403482	0.190570057421884	2.14363267381721	250	7	1	-3.07420426346535	-0.567225992328983	4	COL_CONC-3mgml_N_131	Ly12 3D	Ly12 3D
251	251	251	18.5654565714285	369.0961685	3.17078675670967	7.23613892085372	0.466221327225994	0.149669478545477	0.615890805771471	3.11500602365186	251	17	4	-13.3547246008983	10.8263656806314	4	COL_CONC-3mgml_N_131	Ly12 3D	Ly12 3D
252	252	252	44.3542276192856	176.405838631	1.87463925623775	2.95492042050665	0.87359825387746	0.447828467105736	1.3214267209832	1.95074301444798	252	17	4	-10.297713247333	5.63087700153341	4	COL_CONC-3mgml_N_131	Ly12 3D	Ly12 3D
253	253	253	46.4359874999999	172.0809269	1.60374044546954	2.33246581980011	1.2668691705116	0.0417556954843074	1.3086248659959	30.3400327983451	253	16	4	-7.09623326792281	-2.72772569896436	4	COL_CONC-3mgml_N_131	Ly12 3D	Ly12 3D
254	254	254	2.55886403571429	17.1170993999999	0.451818300356696	1.90475159270252	0.0292571503456023	0.0276149431114592	0.0568720934570615	1.05946806508037	254	9	2	-2.77801937983289	14.0185337449562	4	COL_CONC-3mgml_N_131	Ly12 3D	Ly12 3D
255	255	255	24.8570238214285	56.8707598999999	1.38711318205206	19.692787754509	0.502394549698197	0.112689103452752	0.615083653150949	4.45823539548205	255	9	2	-5.26761391839824	14.5665636290323	4	COL_CONC-3mgml_N_131	Ly12 3D	Ly12 3D
256	256	256	17.1348854642858	244.0029118	11.9650790259475	12.2883679711045	0.593760977908678	0.506501727440582	1.10026270534926	1.17227828799129	256	8	2	-15.4542986757719	14.3176250492288	4	COL_CONC-3mgml_N_131	Ly12 3D	Ly12 3D
257	257	257	37.6532429285714	170.325106500001	2.15339544995152	0.42767994145052	0.643845251630303	0.300942409242701	0.944787660873004	2.13943010973592	257	16	4	-10.7818393262282	-3.91120325037517	4	COL_CONC-3mgml_N_131	Ly12 3D	Ly12 3D
258	258	258	5.58323671428574	180.9925587	999.999735997749	15.3662513540935	8.19781733850406	0.159615085014264	8.35743242351833	51.3599158736873	258	12	3	1.35143365664155	-15.9885558742576	4	COL_CONC-3mgml_N_131	Ly12 3D	Ly12 3D
259	259	259	11.6802602857143	102.6652155	20.103864258003	0.712139102088643	0.912909589839435	0.0495900394557538	0.962499629295189	18.4091321535239	259	5	1	-7.53593268356868	-11.8068835338032	4	COL_CONC-3mgml_N_131	Ly12 3D	Ly12 3D
260	260	260	66.8701704642857	2705.4626377	17.6661396941475	2.62760039998975	4.87657901570823	0.255809591933096	5.13238860764132	19.0633157218891	260	15	4	-18.132968357862	-1.14315735165908	4	COL_CONC-3mgml_N_131	Ly12 3D	Ly12 3D
261	261	261	20.6200365000001	79.1355733999998	0.524256409420574	0.848811158071938	0.259488065765718	0.189101030632358	0.448589096398076	1.37221920418934	261	16	4	-6.66936419139736	1.58162869720786	4	COL_CONC-3mgml_N_131	Ly12 3D	Ly12 3D
262	262	262	3.63870871428569	73.3035975	4.0652027535763	11.0151708784581	0.0545805239506043	0.0434834779735078	0.0980640019241122	1.25520143498773	262	11	2	5.83354470665657	13.4861262564362	4	COL_CONC-3mgml_N_131	Ly12 3D	Ly12 3D
263	263	263	15.6238782857144	302.7021758	21.1233597092906	14.2115835342	1.43990931835951	0.113455312489098	1.55336463084861	12.6914226118576	263	3	1	2.14762335831127	8.95065519288184	4	COL_CONC-3mgml_N_131	Ly12 3D	Ly12 3D
264	264	264	0.976500035714304	4.95366069999991	0.41826594870307	1.76710357431287	0.008531943340927	0.0100305562220677	0.0185624995629948	0.850595236399389	264	10	2	9.96955671199063	23.8853419320069	4	COL_CONC-3mgml_N_131	Ly12 3D	Ly12 3D
265	265	265	3.49817246428572	33.5747516999998	3.1104933966304	0.43684550949558	0.0547094294365807	0.0084133268763077	0.0631227563128884	6.50271054969288	265	13	3	-6.74044739602629	-21.8932457564574	4	COL_CONC-3mgml_N_131	Ly12 3D	Ly12 3D
266	266	266	16.1399616785714	18.8902636999999	0.484417488289461	5.73596871321956	0.170092463335345	0.0224815303335101	0.192573993668855	7.56587566825075	266	9	2	-4.70610773569584	12.8834652834821	4	COL_CONC-3mgml_N_131	Ly12 3D	Ly12 3D
267	267	267	2.29779510714287	69.5437660000004	29.6871625459224	999.998636568539	0.232464768671716	1.88192065126594	2.11438541993766	0.123525276432532	267	11	2	5.18649773710517	14.8752993170405	4	COL_CONC-3mgml_N_131	Ly12 3D	Ly12 3D
268	268	268	9.27853485714285	33.1685886000001	0.46752542289579	6.38209304018941	0.0861705257592254	0.0368044188784575	0.122974944637683	2.3413092336492	268	9	2	-5.21995574874298	14.4515501923965	4	COL_CONC-3mgml_N_131	Ly12 3D	Ly12 3D
269	269	269	5.43451675464286	32.317457428	0.952233565102027	9.87552743952206	0.130314083139118	0.0240151340503979	0.154329217189516	5.42633169840494	269	9	2	2.29750031114032	21.7111121906431	4	COL_CONC-3mgml_N_131	Ly12 3D	Ly12 3D
270	270	270	1.76541693642857	25.9076346170001	999.990518204771	9.60060914653678	0.88140976164837	0.0375011354473119	0.918910897095682	23.5035486561928	270	4	1	17.7981619135153	6.01443997128117	4	COL_CONC-3mgml_N_131	Ly12 3D	Ly12 3D
271	271	271	24.8425786071428	104.594757	0.411366204208926	0.490137978843855	0.357147746305721	0.0305729056306905	0.387720651936411	11.6818385082509	271	16	4	-5.87191482827962	-2.24299656058147	4	COL_CONC-3mgml_N_131	Ly12 3D	Ly12 3D
272	272	272	1.92500807142856	45.0493099999999	0.445200520047277	10.1516884424381	0.0168216893556887	0.0592101586267037	0.0760318479823924	0.284101406681626	272	11	2	0.4554935321024	19.0114254051414	4	COL_CONC-3mgml_N_131	Ly12 3D	Ly12 3D
273	273	273	1.77674646428573	12.3555815	0.450709426303133	0.494704442668215	0.0198394414492989	0.0031496391040139	0.0229890805533129	6.29895705321134	273	6	1	6.04748896783655	-6.33449583586968	4	COL_CONC-3mgml_N_131	Ly12 3D	Ly12 3D
274	274	274	1.09268489285715	64.1180505000001	47.3035944918251	0.418489109812845	0.186085258948301	0.0027939816403014	0.188879240588603	66.6021767158882	274	13	3	4.13219749262064	-21.3857822754547	4	COL_CONC-3mgml_N_131	Ly12 3D	Ly12 3D
275	275	275	71.8550717142858	1700.2055709	18.7928011883569	2.21589851726341	5.43353802953853	0.494998617888791	5.92853664742732	10.9768751531328	275	15	4	-17.1276621908034	-1.02892617543609	4	COL_CONC-3mgml_N_131	Ly12 3D	Ly12 3D
276	276	276	2.10865357892857	46.757728134	18.1043396256884	29.5067625486253	0.110906894994885	0.0829182391406234	0.193825134135508	1.33754522701326	276	11	2	9.3512696117252	13.4751029317324	4	COL_CONC-3mgml_N_131	Ly12 3D	Ly12 3D
277	277	277	67.7161827499999	915.5122997	1.22633135132117	6.81161794857885	1.24877253650375	0.82436751427679	2.07314005078054	1.51482502024511	277	17	4	-11.7460308725014	8.44864702066922	4	COL_CONC-3mgml_N_131	Ly12 3D	Ly12 3D
278	278	278	4.29050903571428	32.4433992000001	980.05242673177	3.00505234775439	2.69824300377867	0.0862475065243635	2.78449051030303	31.28488129702	278	4	1	5.50214290509573	-17.5846039109839	4	COL_CONC-3mgml_N_131	Ly12 3D	Ly12 3D
279	279	279	2.22208453571427	38.6877024000005	0.437641965175704	4.84930433856238	0.0239890754661315	0.0302741148847289	0.0542631903508604	0.79239560124125	279	9	2	0.342603133621226	20.4498326610716	4	COL_CONC-3mgml_N_131	Ly12 3D	Ly12 3D
280	280	280	0.635538749999998	23.5471392000002	33.2537389309179	5.1545545837877	0.0652708636484153	0.0029084745837619	0.0681793382321772	22.4416139005731	280	2	1	15.4258995659343	8.22049633177844	4	COL_CONC-3mgml_N_131	Ly12 3D	Ly12 3D
281	281	281	18.3741983214286	41.9854008	6.2871902865938	7.49041229292614	0.889768951773078	0.008062576137748	0.897831527910826	110.357897596438	281	10	2	-2.57979974059052	10.8839748417703	4	COL_CONC-3mgml_N_131	Ly12 3D	Ly12 3D
282	282	282	3.53020501857143	12.873407832	0.420634378900985	0.431151434047334	0.0274171066176728	0.018406993075291	0.0458240996929638	1.48949404748115	282	7	1	2.18169308907198	-2.40644209664202	4	COL_CONC-3mgml_N_131	Ly12 3D	Ly12 3D
283	283	283	6.31730849999991	58.7929825999998	0.44694477075092	4.50270911999607	0.0720537028415277	0.0838755782699606	0.155929281111488	0.859054617896247	283	9	2	-7.01141427746273	14.4503939345357	4	COL_CONC-3mgml_N_131	Ly12 3D	Ly12 3D
284	284	284	13.0358614642857	60.3415155000002	0.397761208787265	0.440456620400229	0.256551877035471	0.0138354078400533	0.270387284875524	18.5431380123653	284	7	1	-4.4389692862495	-3.22809005696421	4	COL_CONC-3mgml_N_131	Ly12 3D	Ly12 3D
285	285	285	6.26918585714283	69.1736392999999	15.581072384579	0.445989242967767	0.405748291393325	0.0271481213087735	0.432896412702099	14.9457226442479	285	13	3	-7.66671435070112	-20.0748694320693	4	COL_CONC-3mgml_N_131	Ly12 3D	Ly12 3D
286	286	286	36.1188114285713	47.7746911999999	0.518909104866908	0.444657251154405	0.288869342046824	0.0315790521016776	0.320448394148501	9.14749882665029	286	7	1	-4.63765294058502	-1.02411589617504	4	COL_CONC-3mgml_N_131	Ly12 3D	Ly12 3D
287	287	287	80.3478452857145	203.4921649	0.833550877942232	2.69628793081277	1.14494210579749	1.08996466477907	2.23490677057656	1.0504396544172	287	17	4	-9.73914689928888	6.16360361230467	4	COL_CONC-3mgml_N_131	Ly12 3D	Ly12 3D
288	288	288	3.60726132142858	56.4215296999999	3.12953165021431	0.557636696873635	0.088081912354563	0.02496695366286	0.113048866017423	3.52793991385464	288	5	1	-9.52089464733683	-20.1314247477966	4	COL_CONC-3mgml_N_131	Ly12 3D	Ly12 3D
289	289	289	72.8267289285717	230.6463247	0.450922850988696	1.09645780643049	0.271580770693852	0.98293660302562	1.25451737371947	0.276295307202812	289	17	4	-9.98534901874685	4.62847610600431	4	COL_CONC-3mgml_N_131	Ly12 3D	Ly12 3D
290	290	290	6.02734460714285	17.7429170000002	0.526290745262143	0.477177303624529	0.0882046042988241	0.0449187943748434	0.133123398673668	1.96364585306463	290	7	1	-0.0956021254813129	-0.617404239862976	4	COL_CONC-3mgml_N_131	Ly12 3D	Ly12 3D
291	291	291	1.56306985714287	30.5587983	17.8177142295843	6.51659499928409	0.045267415443534	0.0400301703312738	0.0852975857748078	1.13083244635031	291	2	1	12.6590465008953	11.5515139103043	4	COL_CONC-3mgml_N_131	Ly12 3D	Ly12 3D
292	292	292	31.6744164285716	168.5595405	7.62983148980542	2.11334606628245	1.10180918696536	0.281915331557995	1.38372451852335	3.90829821448961	292	16	4	-12.372278203838	0.107552208810851	4	COL_CONC-3mgml_N_131	Ly12 3D	Ly12 3D
293	293	293	46.1724319285715	344.924998000002	7.49409957591986	0.374835113496991	1.27884670067323	0.157161571777442	1.43600827245068	8.13714628970638	293	16	4	-12.1279877726764	-6.81889720130709	4	COL_CONC-3mgml_N_131	Ly12 3D	Ly12 3D
294	294	294	36.1775392525	1478.704560774	23.8761928471023	0.449111087779724	4.17239249172589	0.111244374782299	4.28363686650819	37.506548082913	294	14	3	-13.4602226460162	-11.7612521305512	4	COL_CONC-3mgml_N_131	Ly12 3D	Ly12 3D
295	295	295	7.36044503571431	16.9227818000001	5.32117581516956	6.03133231136037	0.219260081665777	0.0814145891522318	0.300674670818009	2.69313011278356	295	10	2	6.86772447670903	25.2396150259302	4	COL_CONC-3mgml_N_131	Ly12 3D	Ly12 3D
296	296	296	10.2410297142857	103.0451601	0.372362787658101	23.8374566451802	0.202719716140357	0.0833066640976436	0.286026380238001	2.433415361618	296	9	2	-4.10483084723253	17.243241867671	4	COL_CONC-3mgml_N_131	Ly12 3D	Ly12 3D
297	297	297	68.1354618214285	1347.8899839	23.420232524028	8.83815488770253	4.49423905957609	0.574285651776862	5.06852471135295	7.82579025903004	297	15	4	-18.2913216767133	3.98875515084775	4	COL_CONC-3mgml_N_131	Ly12 3D	Ly12 3D
298	298	298	18.9827623571428	19.9366567999999	0.3849260887534	0.430502754479427	0.261780862865523	0.0163357539473681	0.278116616812891	16.0250248448251	298	7	1	-1.50438388416349	-2.04245820589971	4	COL_CONC-3mgml_N_131	Ly12 3D	Ly12 3D
299	299	299	6.12711321428576	15.9404428999999	0.544912010751095	0.481604000885585	0.109651956045635	0.0237257366629911	0.133377692708626	4.62164600421774	299	7	1	0.691529795887877	-1.76512462722901	4	COL_CONC-3mgml_N_131	Ly12 3D	Ly12 3D
300	300	300	17.00872425	22.5010035000001	0.407825463663759	0.419096893581056	0.320350869704334	0.0079539589490037	0.328304828653338	40.275650372128	300	7	1	-1.5912726230084	-3.09737500745518	4	COL_CONC-3mgml_N_131	Ly12 3D	Ly12 3D
301	301	301	27.4637237142855	81.5050940999994	0.453892974048909	1.19574065929454	0.305405647258594	0.257077080736783	0.562482727995377	1.18799251330886	301	17	4	-7.72386435619675	4.30017370538233	4	COL_CONC-3mgml_N_131	Ly12 3D	Ly12 3D
302	302	302	2.27045092857143	16.9263824999998	12.2977026114456	61.9270954485322	0.10167062555802	0.0827298231610747	0.184400448719095	1.22894769592421	302	11	2	8.68906053215759	15.7729476240744	4	COL_CONC-3mgml_N_131	Ly12 3D	Ly12 3D
303	303	303	19.6855006428573	443.5445559	12.9460706914107	5.82602159598119	1.31744554108253	0.0909289636797922	1.40837450476232	14.4887337077978	303	15	4	-21.0050012393897	-0.140569504686119	4	COL_CONC-3mgml_N_131	Ly12 3D	Ly12 3D
304	304	304	35.3593225	302.2353536	7.07501627487151	0.468575417650664	1.5212039282169	0.0184174080131418	1.53962133623004	82.5959834918918	304	14	3	-11.2370597745181	-10.3757317782565	4	COL_CONC-3mgml_N_131	Ly12 3D	Ly12 3D
305	305	305	7.27772925	6.09884439999999	0.42320531315077	0.502177406746743	0.0641858829628834	0.0071057518492568	0.0712916348121402	9.0329474381513	305	6	1	2.67211328049494	-2.22691773743509	4	COL_CONC-3mgml_N_131	Ly12 3D	Ly12 3D
306	306	306	8.78348367857144	111.3800832	8.77921647686958	8.20832684730223	0.450974624853586	0.0254101112121026	0.476384736065689	17.7478414434798	306	3	1	6.14007308332733	8.35503507591112	4	COL_CONC-3mgml_N_131	Ly12 3D	Ly12 3D
307	307	307	175.7383105	6704.8905555	18.0789902652213	1.17978415129485	12.1996837896056	1.38101635155998	13.5807001411656	8.83384456369762	307	15	4	-16.6166192392226	-1.504346196397	4	COL_CONC-3mgml_N_131	Ly12 3D	Ly12 3D
308	308	308	77.5900631428572	161.9957761	2.58298440969026	0.376061131480036	1.76080860447037	0.438193920356153	2.19900252482652	4.01833189068262	308	16	4	-10.1002169639223	-4.15364056850786	4	COL_CONC-3mgml_N_131	Ly12 3D	Ly12 3D
309	309	309	62.6254096246429	179.820754902	0.445952300229572	0.502050846230982	1.36430609588627	0.19318161467642	1.55748771056269	7.06229781841034	309	16	4	-7.06524914072522	-0.024104022390485	4	COL_CONC-3mgml_N_131	Ly12 3D	Ly12 3D
310	310	310	5.02643492714286	72.405450086	0.40811739662115	0.644192861782028	0.0973455863705981	0.0008004944898571	0.0981460808604552	121.606816291727	310	7	1	-0.816869306149639	-6.61945454446348	4	COL_CONC-3mgml_N_131	Ly12 3D	Ly12 3D
311	311	311	1.90077071964285	8.00121121600002	0.315530524295965	0.433552043820056	9.6471989882219e-05	0.014246523422383	0.0143429954122652	0.0067716162759154	311	8	2	-4.40538110342277	5.96328952453752	4	COL_CONC-3mgml_N_131	Ly12 3D	Ly12 3D
312	312	312	7.15288982142852	37.6349294000001	0.397790622857526	2.47464837087453	0.0886479770409802	0.0641111584058763	0.152759135446856	1.38272305859404	312	9	2	-6.43589825140749	11.9939150524064	4	COL_CONC-3mgml_N_131	Ly12 3D	Ly12 3D
313	313	313	1.11182167857142	12.5275560999998	1.87798893638018	6.30903420366473	0.0135699602391731	0.0187159404359149	0.032285900675088	0.725048270250588	313	10	2	10.4278593779142	18.8844713636863	4	COL_CONC-3mgml_N_131	Ly12 3D	Ly12 3D
314	314	314	4.11790086357146	13.984494238	3.95422481441885	0.451141802334683	0.0822303500400814	0.0252128582508443	0.107443208290926	3.26144498263412	314	5	1	5.46735733959565	-12.8529700157293	4	COL_CONC-3mgml_N_131	Ly12 3D	Ly12 3D
315	315	315	1.5763005	5.686711	931.821048205966	0.440614093060358	0.410603981308755	0.0047130207629529	0.415317002071708	87.1211908371679	315	4	1	6.06527227274589	-17.7918863392144	4	COL_CONC-3mgml_N_131	Ly12 3D	Ly12 3D
316	316	316	1.28361160714286	14.3560333000001	0.430926335704525	7.64378626973183	0.0112518938863956	0.0151517603271439	0.0264036542135395	0.742612979842229	316	10	2	6.23037167325029	20.7296685074045	4	COL_CONC-3mgml_N_131	Ly12 3D	Ly12 3D
317	317	317	56.082005142857	87.3056881999997	0.479279732123267	0.501543903403737	0.312771575083956	0.0882273037341609	0.400998878818117	3.54506555052814	317	16	4	-6.13551845641658	0.424558101413895	4	COL_CONC-3mgml_N_131	Ly12 3D	Ly12 3D
318	318	318	8.36724451321432	21.5015259000003	0.913173866675957	0.513538364034117	0.183572530796651	0.0138113998533353	0.197383930649986	13.291377611685	318	7	1	-0.271339555990463	-2.85152672844997	4	COL_CONC-3mgml_N_131	Ly12 3D	Ly12 3D
319	319	319	20.77808422	528.572971636	27.5144514268971	11.7787431820745	2.88938254113202	0.0806397423270582	2.97002228345908	35.8307511625382	319	3	1	0.543186286273435	6.89965628151675	4	COL_CONC-3mgml_N_131	Ly12 3D	Ly12 3D
320	320	320	1.50972792857143	28.0844555000002	3.55593344237719	18.0499405273486	0.029426503239013	0.0210055381544026	0.0504320413934155	1.40089261330567	320	10	2	9.49715466368994	16.2024800969912	4	COL_CONC-3mgml_N_131	Ly12 3D	Ly12 3D
321	321	321	2.49322875000001	24.3614654	0.40400352762953	10.8261602216867	0.0130285909061919	0.0604826518385234	0.0735112427447153	0.215410378185395	321	9	2	0.724514540223842	19.1677081560203	4	COL_CONC-3mgml_N_131	Ly12 3D	Ly12 3D
322	322	322	63.0595497857143	1113.1947494	0.433389907738651	7.71737843982174	0.845511862542306	1.03357208548434	1.87908394802665	0.818048275893686	322	17	4	-11.0545595105738	9.37776837043221	4	COL_CONC-3mgml_N_131	Ly12 3D	Ly12 3D
323	323	323	1.47508443107143	18.054080065	0.451980892588257	1.69021664800715	0.0137747432918978	0.0133061191533008	0.0270808624451986	1.03521869398568	323	10	2	4.02378381174314	24.5784065198965	4	COL_CONC-3mgml_N_131	Ly12 3D	Ly12 3D
324	324	324	43.0464463214285	85.230352	5.17462803173978	0.449262499670153	1.8233315254757	0.0250927843253556	1.84842430980106	72.6635793714319	324	16	4	-7.86537486857977	-7.39806572715043	4	COL_CONC-3mgml_N_131	Ly12 3D	Ly12 3D
325	325	325	11.0345794642857	39.0014843	0.50040973422619	0.435433887788531	0.194385974614689	0.0489215901166247	0.243307564731314	3.9734189782321	325	7	1	-3.16149050322465	-0.906815549214928	4	COL_CONC-3mgml_N_131	Ly12 3D	Ly12 3D
326	326	326	53.2770257857143	88.7024772999999	1.82963644745624	3.5996202063739	1.22972940691326	0.484166786031288	1.71389619294454	2.53988799395625	326	17	4	-8.81370601605624	5.84368069579094	4	COL_CONC-3mgml_N_131	Ly12 3D	Ly12 3D
327	327	327	16.6507603732142	100.285658205	0.740073670193771	0.455281229596945	0.257976246569866	0.10560547012874	0.363581716698605	2.44283034065732	327	16	4	-6.86776913876674	-0.519967778767702	4	COL_CONC-3mgml_N_131	Ly12 3D	Ly12 3D
328	328	328	17.6621818571428	74.7976833999998	2.04887148995946	1.71123186485648	0.290921558014088	0.226319463430213	0.517241021444301	1.28544648173309	328	16	4	-8.09940031675218	3.46088135628854	4	COL_CONC-3mgml_N_131	Ly12 3D	Ly12 3D
329	329	329	24.7519305	96.0889927	0.561166228635921	0.52671240978974	0.400789584526676	0.203115956691492	0.603905541218168	1.97320580349788	329	16	4	-6.72837126693605	0.623072046586873	4	COL_CONC-3mgml_N_131	Ly12 3D	Ly12 3D
330	330	330	17.8473378928571	130.1141069	4.47684423229344	7.26567859441785	0.262252890308375	0.215458290834816	0.477711181143192	1.2171863486536	330	8	2	-13.0036042289849	12.3197622276104	4	COL_CONC-3mgml_N_131	Ly12 3D	Ly12 3D
331	331	331	6.63930482142856	11.4015837	0.401120155161007	0.404633759996184	0.127140970647077	0.0092424164465054	0.136383387093583	13.7562477716691	331	7	1	0.979224888166426	-2.61970176901541	4	COL_CONC-3mgml_N_131	Ly12 3D	Ly12 3D
332	332	332	25.4472592857142	85.5778868999996	0.461074615350026	0.429210079480194	0.317433491644966	0.0489648811884416	0.366398372833408	6.48288087176852	332	16	4	-5.76963541289296	-1.18220826602849	4	COL_CONC-3mgml_N_131	Ly12 3D	Ly12 3D
333	333	333	11.2684202857142	8.63161219999998	4.40615891752688	2.91898166986205	0.311415502519814	0.113802142675964	0.425217645195778	2.7364643160237	333	6	1	7.8341879544079	1.20211966816737	4	COL_CONC-3mgml_N_131	Ly12 3D	Ly12 3D
334	334	334	53.3740290714285	913.515059600001	12.1853518578587	0.597330037834672	2.16251439426362	0.453829060096928	2.61634345436055	4.76504169609976	334	16	4	-14.0907802378829	-6.26105508645354	4	COL_CONC-3mgml_N_131	Ly12 3D	Ly12 3D
335	335	335	30.7990408571429	406.699566300001	0.433290403078232	17.445833887126	0.674573551642007	0.202426157834264	0.876999709476271	3.33244259960866	335	17	4	-9.11855428800359	12.6563455640042	4	COL_CONC-3mgml_N_131	Ly12 3D	Ly12 3D
336	336	336	15.8600497142857	231.2272239	11.7340954603277	0.427499896316879	0.705692691747926	0.0498538001685125	0.755546491916439	14.1552437198888	336	14	3	-11.3884887458534	-12.0821859855764	4	COL_CONC-3mgml_N_131	Ly12 3D	Ly12 3D
337	337	337	11.0640932142857	207.6914463	12.9844136711745	0.416638004374929	0.78054097810776	0.0103496675970088	0.790890645704769	75.4170093668853	337	14	3	-9.43675986193406	-15.0667208236647	4	COL_CONC-3mgml_N_131	Ly12 3D	Ly12 3D
338	338	338	5.14611967857144	134.4561088	13.6335606704875	5.32436956915038	0.221790149186185	0.0645707161578112	0.286360865343996	3.4348410918059	338	3	1	8.14899563812002	8.77100536818609	4	COL_CONC-3mgml_N_131	Ly12 3D	Ly12 3D
339	339	339	3.26869725000002	92.4799649000006	21.8714391116507	2.18712030182952	0.153705012505757	0.0287066259399998	0.182411638445757	5.35433919775239	339	4	1	2.27918627216158	-18.2616430477821	4	COL_CONC-3mgml_N_131	Ly12 3D	Ly12 3D
340	340	340	82.3658719285715	3381.3417174	16.8997372770667	1.29223119691275	6.5989179411627	0.372197054528517	6.97111499569122	17.7296350437859	340	15	4	-17.2114660160229	-2.83359490661736	4	COL_CONC-3mgml_N_131	Ly12 3D	Ly12 3D
341	341	341	69.173561	703.821293800001	0.37363193758265	0.987450367778898	0.688307800492942	0.818295167743407	1.50660296823635	0.841148558155453	341	17	4	-9.96468762210075	2.0073190379597	4	COL_CONC-3mgml_N_131	Ly12 3D	Ly12 3D
342	342	342	4.34973185714286	17.9526891999999	6.27148579950002	0.434848714794419	0.138981936822386	0.010301055343732	0.149282992166118	13.4920095256991	342	5	1	5.01802210218452	-13.0496231732098	4	COL_CONC-3mgml_N_131	Ly12 3D	Ly12 3D
343	343	343	6.06928978714289	50.1826098240001	15.7947291071132	16.7148290223931	0.273205290830754	0.129407008773758	0.402612299604512	2.1112093805398	343	11	2	7.5897714480703	14.6844411093358	4	COL_CONC-3mgml_N_131	Ly12 3D	Ly12 3D
344	344	344	6.17170382142865	18.4655523000001	0.502111369015424	0.416084984610978	0.087300509479781	0.0068772122714842	0.0941777217512653	12.6941711311957	344	7	1	-0.0043343502665979	-3.48388328631728	4	COL_CONC-3mgml_N_131	Ly12 3D	Ly12 3D
345	345	345	7.49019410714288	82.5585149999997	0.511317782976161	0.544252818908943	0.105118192120927	0.0725334091465	0.177651601267427	1.44923826630861	345	16	4	-5.97440451700136	-1.33263316308998	4	COL_CONC-3mgml_N_131	Ly12 3D	Ly12 3D
346	346	346	2.86444475000003	59.3084478999999	4.92660847277832	10.2499603116976	0.0799509306259592	0.0415185424520705	0.12146947307803	1.92566804863768	346	11	2	8.16286448965629	13.8807409025227	4	COL_CONC-3mgml_N_131	Ly12 3D	Ly12 3D
347	347	347	9.32221207142868	31.8989815	0.517366305413649	0.75884922751354	0.183051977389909	0.0364315844923849	0.219483561882294	5.02454065450189	347	7	1	-1.83229191328094	-0.949513989833888	4	COL_CONC-3mgml_N_131	Ly12 3D	Ly12 3D
348	348	348	22.4693813928572	234.6125837	5.01283400657984	0.402888793333618	0.73853699732742	0.140687250344565	0.879224247671986	5.24949485840847	348	16	4	-11.9672272002707	-7.00116794596904	4	COL_CONC-3mgml_N_131	Ly12 3D	Ly12 3D
349	349	349	14.1150872775	66.8606220130002	0.61710515914514	0.396675464842934	0.11599269423144	0.0127724856240398	0.12876517985548	9.08145036492536	349	7	1	-5.02451633566216	-3.2564927897357	4	COL_CONC-3mgml_N_131	Ly12 3D	Ly12 3D
350	350	350	9.61243782142858	56.068766	0.439356131081841	6.34658675599836	0.11018414907642	0.0139441800146176	0.124128329091038	7.90180196762484	350	9	2	-5.51882541131448	14.3826366328709	5	COL_CONC-4mgml_N_81	Ly12 3D	Ly12 3D
351	351	351	35.1329751785715	431.0242393	8.00776228674494	0.492544349913968	0.980991118742686	0.175185762193799	1.15617688093648	5.5997194432814	351	16	4	-13.305162722712	-6.91197632103807	5	COL_CONC-4mgml_N_81	Ly12 3D	Ly12 3D
352	352	352	25.0531845357143	262.2579957	19.7304223734625	0.423704240612217	1.86816773872228	0.10246669385203	1.97063443257431	18.2319509734554	352	14	3	-10.3021356581106	-10.3081648356854	5	COL_CONC-4mgml_N_81	Ly12 3D	Ly12 3D
353	353	353	30.8662327142858	175.1680629	3.66494885096323	5.60152258041099	0.822945978114346	0.287351422982373	1.11029740109672	2.86390082768035	353	17	4	-11.8005725006869	7.11909966218085	5	COL_CONC-4mgml_N_81	Ly12 3D	Ly12 3D
354	354	354	14.79783875	222.0526864	0.42471685563826	20.2033416149397	0.0836300617085593	0.702885507218599	0.786515568927159	0.118981058578791	354	8	2	-9.98321902050104	14.1425659404471	5	COL_CONC-4mgml_N_81	Ly12 3D	Ly12 3D
355	355	355	37.6137273928571	188.6529413	0.493963556537029	0.376302223443423	0.42187314943906	0.351492080659029	0.773365230098089	1.20023514796712	355	16	4	-8.21100139629312	0.329813966501106	5	COL_CONC-4mgml_N_81	Ly12 3D	Ly12 3D
356	356	356	8.3299768571429	21.4584761	0.422161034423922	4.40165788977316	0.0528313382040374	0.0273607482744234	0.0801920864784608	1.93091715453643	356	9	2	-4.86391637656498	13.8605349902111	5	COL_CONC-4mgml_N_81	Ly12 3D	Ly12 3D
357	357	357	8.9015835	12.5592954	0.421392529352842	0.450936035545508	0.0570388180510021	0.0190064582299654	0.0760452762809675	3.00102298707474	357	7	1	0.156616353384125	-1.01608289853658	5	COL_CONC-4mgml_N_81	Ly12 3D	Ly12 3D
358	358	358	7.54506846428578	21.9397033000001	0.43842624214735	7.12670276017594	0.0573508748434443	0.016219224085115	0.0735700989285593	3.53598140962103	358	9	2	-4.29295682188177	14.7102747998955	5	COL_CONC-4mgml_N_81	Ly12 3D	Ly12 3D
359	359	359	25.8995215357143	1011.3029656	9.8472878260849	14.4886938810084	0.818759052685249	0.743393007538336	1.56215206022359	1.10138115960558	359	8	2	-16.6802009800977	11.5427369727181	5	COL_CONC-4mgml_N_81	Ly12 3D	Ly12 3D
360	360	360	25.6766242857143	511.2713597	3.15265865889694	2.06806489967714	0.708253055651506	0.0895608559856372	0.797813911637143	7.90806483320222	360	15	4	-15.6520958624468	-0.548019805286478	5	COL_CONC-4mgml_N_81	Ly12 3D	Ly12 3D
361	361	361	57.9838504642858	378.877538299999	3.96303137709359	4.51554153521353	1.47151163594265	0.754512804803148	2.2260244407458	1.95028053410779	361	17	4	-12.8829629779295	5.36129435859086	5	COL_CONC-4mgml_N_81	Ly12 3D	Ly12 3D
362	362	362	122.207215642857	1180.8311751	11.1515083020779	4.40534834042758	8.06811665319426	0.578750401968353	8.64686705516261	13.9405806471223	362	15	4	-14.6198647963763	1.40156703734954	5	COL_CONC-4mgml_N_81	Ly12 3D	Ly12 3D
363	363	363	103.389670642858	90.7532142000003	0.472788542431241	10.9249622554469	1.50750555525069	0.487409055850831	1.99491461110152	3.09289607395406	363	17	4	-7.57559701112581	10.3099838158428	5	COL_CONC-4mgml_N_81	Ly12 3D	Ly12 3D
364	364	364	360.313077892857	6484.9569289	3.29791465349871	6.74751982882222	9.3678386523856	5.33599856373308	14.7038372161187	1.75559242389148	364	17	4	-14.7593981128954	5.11036126671343	5	COL_CONC-4mgml_N_81	Ly12 3D	Ly12 3D
365	365	365	88.5697986428571	805.709475399998	4.85431720627014	18.8007549700224	3.40634763684192	0.847812127787078	4.25415976462899	4.01780951840476	365	17	4	-13.403169864584	9.39757053552544	5	COL_CONC-4mgml_N_81	Ly12 3D	Ly12 3D
366	366	366	46.0195911785712	652.999785200001	1.54102405028448	0.792197850837898	1.06301323278535	0.20700164732566	1.27001488011101	5.1352887598667	366	16	4	-10.5943353729304	-0.899372836357253	5	COL_CONC-4mgml_N_81	Ly12 3D	Ly12 3D
367	367	367	49.1573848214281	2186.1794076	18.1577305230658	9.60397317857082	3.50027627503709	0.457415111235562	3.95769138627266	7.65229698158026	367	15	4	-19.3005251799385	3.94106736297289	5	COL_CONC-4mgml_N_81	Ly12 3D	Ly12 3D
368	368	368	292.117384249643	6405.725200519	1.60381440127756	1.15072857596343	5.40782779864288	2.82780667702407	8.23563447566695	1.91237535528206	368	16	4	-14.3093396971307	1.53617701083239	5	COL_CONC-4mgml_N_81	Ly12 3D	Ly12 3D
369	369	369	7.40170646428574	18.8730973000002	0.499045807294021	0.807736991437658	0.0474666952164121	0.0103132712351646	0.0577799664515767	4.60248684768102	369	7	1	0.366634033254378	-2.39539136470339	5	COL_CONC-4mgml_N_81	Ly12 3D	Ly12 3D
370	370	370	8.43740835714287	23.2507661999999	0.514129089796576	10.2127969070845	0.0753514542847412	0.0504038259877303	0.125755280272471	1.49495505168762	370	9	2	-4.2392617983694	15.3139905855866	5	COL_CONC-4mgml_N_81	Ly12 3D	Ly12 3D
371	371	371	12.7498869517857	53.3042127189998	0.490837054245991	1.34338522878896	0.174350506017796	0.0500862823148385	0.224436788332634	3.48100314017802	371	7	1	-5.35575394809667	3.9037919451176	5	COL_CONC-4mgml_N_81	Ly12 3D	Ly12 3D
372	372	372	24.5060776392857	98.7994477569998	0.391846047219312	11.7042069692412	0.285682725440795	0.46989178071457	0.755574506155365	0.607975574729898	372	9	2	-8.2691787676462	12.8187039767331	5	COL_CONC-4mgml_N_81	Ly12 3D	Ly12 3D
373	373	373	35.4685775357142	613.1449097	1.80677410517061	101.718046861977	0.741851627306613	3.47354575511315	4.21539738241976	0.213571859882539	373	8	2	-12.587245856105	14.891898465188	5	COL_CONC-4mgml_N_81	Ly12 3D	Ly12 3D
374	374	374	119.784442071429	1466.4043021	0.479117128022466	3.49000587568412	1.04425187221297	1.91073209332652	2.95498396553949	0.546519250846394	374	17	4	-11.319913094535	7.42534906527224	5	COL_CONC-4mgml_N_81	Ly12 3D	Ly12 3D
375	375	375	106.8122805	1224.6614809	17.1156061066306	6.39597072848751	8.74006614519747	0.666286917594094	9.40635306279156	13.1175712960973	375	15	4	-15.4298055796811	2.07884266628446	5	COL_CONC-4mgml_N_81	Ly12 3D	Ly12 3D
376	376	376	10.3118808214286	195.1797479	8.79093226173336	5.17917674458261	0.205137036863911	0.221087533435023	0.426224570298933	0.92785438272665	376	8	2	-17.351419858532	12.6210354514544	5	COL_CONC-4mgml_N_81	Ly12 3D	Ly12 3D
377	377	377	8.50834932142856	177.9520312	6.23181643301582	7.31761470396062	0.313626476340415	0.0474609890152501	0.361087465355665	6.60808977747264	377	3	1	1.07075176546904	10.0029735423713	5	COL_CONC-4mgml_N_81	Ly12 3D	Ly12 3D
378	378	378	4.93589132142858	38.0099413000002	0.437111883956845	2.38858017474611	0.0630581800885481	0.0222654170426568	0.0853235971312049	2.83211313615816	378	9	2	-5.65553375997616	13.3708263508226	5	COL_CONC-4mgml_N_81	Ly12 3D	Ly12 3D
379	379	379	38.0381108214286	178.5306936	0.496184387496988	7.04104435050368	0.270458818934052	0.751019638390336	1.02147845732439	0.360122166064429	379	17	4	-10.1320716659462	10.5236850678189	5	COL_CONC-4mgml_N_81	Ly12 3D	Ly12 3D
380	380	380	28.4456054285714	653.9683181	8.24237120465776	0.452790778169605	1.19030749489011	0.0460887882980607	1.23639628318817	25.8264002774878	380	14	3	-13.0753705429789	-10.4771314489228	5	COL_CONC-4mgml_N_81	Ly12 3D	Ly12 3D
381	381	381	14.9186912499999	720.432530599999	64.3861273007397	0.463182492160152	2.81323731999836	0.0409308067881339	2.85416812678649	68.7315384365679	381	14	3	-8.99294442931394	-16.8511176259974	5	COL_CONC-4mgml_N_81	Ly12 3D	Ly12 3D
382	382	382	3.76611464285707	23.6143400999998	999.985152934222	3.90836450694196	0.87618739781879	0.0604545641567724	0.936641961975563	14.4933208937978	382	4	1	5.99807890368687	-17.1342099369641	5	COL_CONC-4mgml_N_81	Ly12 3D	Ly12 3D
383	383	383	3.61257471428569	137.2459265	56.6798864430013	6.42111143246365	0.802886882377622	0.0370620386759186	0.83994892105354	21.6633221231649	383	12	3	0.990913419859128	-15.5566995354388	5	COL_CONC-4mgml_N_81	Ly12 3D	Ly12 3D
384	384	384	51.4416617857143	294.049895	16.3404963425946	8.56656131119107	3.36046668414936	0.709670090708535	4.07013677485789	4.73525195460086	384	17	4	-12.631959550488	5.21619397019399	5	COL_CONC-4mgml_N_81	Ly12 3D	Ly12 3D
385	385	385	395.026983683929	6106.25123133199	24.3741520812232	2.76273823458385	36.2721969136526	3.21760984673862	39.4898067603912	11.2730252085778	385	15	4	-15.4488896533647	0.303920043765532	5	COL_CONC-4mgml_N_81	Ly12 3D	Ly12 3D
386	386	386	82.6179422074999	2937.944034337	43.4961044302581	0.480736350887109	9.37544312432946	0.638924637504786	10.0143677618342	14.6737855671738	386	14	3	-14.7024174884456	-9.0643339326	5	COL_CONC-4mgml_N_81	Ly12 3D	Ly12 3D
387	387	387	12.4317476428572	198.0306512	999.999505199103	0.479862438761511	11.2158389415999	0.0318975783417344	11.2477365199416	351.620390157494	387	13	3	-2.69869080181007	-19.2499013386874	5	COL_CONC-4mgml_N_81	Ly12 3D	Ly12 3D
388	388	388	36.4755889999999	482.1826478	8.97570674966431	20.2421352770325	1.82065981354792	0.442150436653362	2.26281025020128	4.11773835920755	388	8	2	-14.486225145599	12.2110512222151	5	COL_CONC-4mgml_N_81	Ly12 3D	Ly12 3D
389	389	389	24.0912151785713	210.8259965	0.498998380872826	8.2165401499362	0.371252176583151	0.277117020953851	0.648369197537002	1.33969460015585	389	17	4	-9.4131211642677	11.6774790255801	5	COL_CONC-4mgml_N_81	Ly12 3D	Ly12 3D
390	390	390	16.6282265	441.482845500001	8.45634304350689	29.236019401802	0.785753556744846	0.230220265310573	1.01597382205542	3.41305121721081	390	8	2	-13.1319243401826	14.815177141938	5	COL_CONC-4mgml_N_81	Ly12 3D	Ly12 3D
391	391	391	27.4200503571428	498.4285093	12.3727245755279	11.9500818682755	1.40330958024644	0.564643428206374	1.96795300845281	2.48530224588665	391	8	2	-16.4553760977139	10.9386650206731	5	COL_CONC-4mgml_N_81	Ly12 3D	Ly12 3D
392	392	392	8.44256607142859	84.0563926000001	0.532567778904235	0.38731860517036	0.11621151297828	0.0535446361675219	0.169756149145802	2.1703670301297	392	16	4	-5.53062439524868	-1.80708646293125	5	COL_CONC-4mgml_N_81	Ly12 3D	Ly12 3D
393	393	393	10.3321779999999	19.0534950999999	999.993435420692	0.438080127098166	6.29832326407834	0.0406402894464276	6.33896355352477	154.977322993254	393	5	1	4.38843795279976	-17.101240582273	5	COL_CONC-4mgml_N_81	Ly12 3D	Ly12 3D
394	394	394	6.40284285714287	40.7936403000002	1.47409018058202	9.22883991021278	0.115407317048406	0.0866917846007826	0.202099101649188	1.33123706680925	394	9	2	-0.196204056589451	19.0484757408092	5	COL_CONC-4mgml_N_81	Ly12 3D	Ly12 3D
395	395	395	51.2824072142857	3152.3231877	43.46624318556	12.979505112709	9.5605737566416	0.723449341456453	10.2840230980981	13.2152636111247	395	15	4	-20.2901780637188	2.65995918877455	5	COL_CONC-4mgml_N_81	Ly12 3D	Ly12 3D
396	396	396	3.91259467857145	14.6763677999998	0.479991445519083	999.999824283334	0.0682563002134823	0.972819860973434	1.04107616118692	0.0701633498160522	396	11	2	2.48733362479749	17.3751192981817	5	COL_CONC-4mgml_N_81	Ly12 3D	Ly12 3D
397	397	397	68.8383588214287	1047.047412	0.401825275313359	1.33417687408694	1.02570522174571	0.766957934150456	1.79266315589617	1.33736829110695	397	17	4	-10.1930595860333	3.7254967177142	5	COL_CONC-4mgml_N_81	Ly12 3D	Ly12 3D
398	398	398	5.16590410714288	30.6481785000002	0.454899993522375	10.5875080710874	0.0712012204745592	0.0438765311225868	0.115077751597146	1.62276320969016	398	9	2	0.204550506182407	20.4425232155691	5	COL_CONC-4mgml_N_81	Ly12 3D	Ly12 3D
399	399	399	76.8064180357144	265.3676986	0.424843585921229	0.829410134444573	0.253358211170417	0.854658408764409	1.10801661993483	0.29644382898742	399	17	4	-9.71369826710231	2.67848687204679	5	COL_CONC-4mgml_N_81	Ly12 3D	Ly12 3D
400	400	400	27.3432813928571	161.5223635	5.29130157026362	0.411304237252941	1.13547226871041	0.0348729253741079	1.17034519408452	32.5602815516437	400	14	3	-10.4578227880899	-9.01435388680864	5	COL_CONC-4mgml_N_81	Ly12 3D	Ly12 3D
401	401	401	9.84466107999997	80.902073759	0.520532005364896	0.658564864898273	0.0969160434585565	0.0526458533050784	0.149561896763635	1.84090554857067	401	16	4	-6.27979651352588	-1.10432698014816	5	COL_CONC-4mgml_N_81	Ly12 3D	Ly12 3D
402	402	402	6.93041860714278	222.2444576	3.067495496258	17.8440463283544	0.189268608723866	0.113978594832311	0.303247203556177	1.66056274866631	402	11	2	0.125436227997164	13.4036503995351	5	COL_CONC-4mgml_N_81	Ly12 3D	Ly12 3D
403	403	403	49.4382357857143	1070.9179402	4.69643569151438	1.09466639705423	1.50189991464155	0.332742119666529	1.83464203430808	4.51370543695141	403	16	4	-14.5411999788287	-3.29210102533971	5	COL_CONC-4mgml_N_81	Ly12 3D	Ly12 3D
404	404	404	73.457581714286	334.2493621	4.4036219783387	2.56891393254862	2.37168303610086	0.463361895280082	2.83504493138094	5.1184248429994	404	16	4	-12.0011240881582	2.30593673028218	5	COL_CONC-4mgml_N_81	Ly12 3D	Ly12 3D
405	405	405	5.53113317857145	82.5554256000001	2.462478623541	3.42876836138949	0.14999343163352	0.0269394729128032	0.176932904546323	5.56779385101607	405	9	2	-2.84875883264031	14.8929623410524	5	COL_CONC-4mgml_N_81	Ly12 3D	Ly12 3D
406	406	406	15.7823054285714	369.9309486	5.4096939354161	0.474006640049452	0.681461536115713	0.0212849378431077	0.702746473958821	32.016139353509	406	14	3	-11.8163452739411	-11.9481972451688	5	COL_CONC-4mgml_N_81	Ly12 3D	Ly12 3D
407	407	407	340.839975571429	20870.6069438	999.999561179759	11.0856213410327	1084.15048156956	6.45232625131236	1090.60280782087	168.024746322932	407	15	4	-19.3501848311405	-1.19572675492949	5	COL_CONC-4mgml_N_81	Ly12 3D	Ly12 3D
408	408	408	51.2843574642857	478.8921489	3.53034935777911	12.8626604524705	1.33554201370724	0.968779400615021	2.30432141432226	1.37858217552869	408	17	4	-13.4296114190307	9.98808533288036	5	COL_CONC-4mgml_N_81	Ly12 3D	Ly12 3D
409	409	409	25.2989910357143	191.595720200001	0.376051020296388	0.455715748596404	0.504227393720622	0.0488489129523294	0.553076306672952	10.3221824856714	409	16	4	-6.71873780636128	-2.04008468106895	5	COL_CONC-4mgml_N_81	Ly12 3D	Ly12 3D
410	410	410	16.5947309285712	48.7240352999996	0.511625003322238	6.60807804223134	0.222859207798054	0.0568511235161914	0.279710331314246	3.92004931502511	410	9	2	-6.24804202337307	12.9060350195654	5	COL_CONC-4mgml_N_81	Ly12 3D	Ly12 3D
411	411	411	52.882576	1347.3601963	5.22745482919115	5.11643857930289	1.82955510362833	0.501174616286836	2.33072971991517	3.65053425327756	411	15	4	-16.3987524162256	4.44933539057636	5	COL_CONC-4mgml_N_81	Ly12 3D	Ly12 3D
412	412	412	26.7271329999999	356.928543	0.369993724928141	4.22011653403896	0.405288855431189	0.316042773075817	0.721331628507007	1.2823860880817	412	17	4	-10.0812106593656	9.38994010806381	5	COL_CONC-4mgml_N_81	Ly12 3D	Ly12 3D
413	413	413	17.6138473567857	337.652884329	0.579709370013089	0.432654340822625	0.385253230898012	0.0264514473691765	0.411704678267188	14.5645425568259	413	16	4	-6.93485234402198	-3.06140850808099	5	COL_CONC-4mgml_N_81	Ly12 3D	Ly12 3D
414	414	414	66.6248819999999	297.92118	1.00622436898188	2.28679099468897	1.2073070553139	0.518066093044864	1.72537314835877	2.33041125740949	414	17	4	-9.90079120781943	5.66334224566442	5	COL_CONC-4mgml_N_81	Ly12 3D	Ly12 3D
415	415	415	44.2579949285716	509.5322193	0.471215969656901	4.86056250455478	0.615247617171069	0.362407015447593	0.977654632618663	1.69767027388033	415	17	4	-10.3529931247352	8.94317296559561	5	COL_CONC-4mgml_N_81	Ly12 3D	Ly12 3D
416	416	416	57.4792511428572	592.6059294	0.75472427710993	2.54171075889815	0.824632375318826	0.71503285703	1.53966523234883	1.15327899579897	416	17	4	-10.7609797139072	6.86122872367983	5	COL_CONC-4mgml_N_81	Ly12 3D	Ly12 3D
417	417	417	129.954237428572	3226.233593	7.77216162015879	4.80586751876975	5.89490847184014	0.648794783396686	6.54370325523683	9.08593691363865	417	15	4	-16.4958199359894	2.47304193067532	5	COL_CONC-4mgml_N_81	Ly12 3D	Ly12 3D
418	418	418	20.1016863571427	79.4334196999997	0.429403034512553	0.688456897556016	0.294272073943075	0.142243042695801	0.436515116638876	2.06879766044096	418	16	4	-6.23833029609272	0.793467184831418	5	COL_CONC-4mgml_N_81	Ly12 3D	Ly12 3D
419	419	419	2.77169382142852	10.937665	0.371980734772883	22.8170490274486	0.0141685840572634	0.113967921751309	0.128136505808573	0.124320807465287	419	9	2	2.05679667845267	18.7156974463133	5	COL_CONC-4mgml_N_81	Ly12 3D	Ly12 3D
420	420	420	64.6619871428572	116.9525687	14.9507458298329	2.61634436887283	3.37076277418083	0.796420121406039	4.16718289558687	4.23239278313301	420	16	4	-10.9584073810712	2.70028253347233	5	COL_CONC-4mgml_N_81	Ly12 3D	Ly12 3D
421	421	421	115.524844035714	719.2153421	3.11308039838157	9.98873028808711	3.38737543254764	1.05493170425403	4.44230713680167	3.21099026495079	421	17	4	-12.4525221893962	7.45352256048051	5	COL_CONC-4mgml_N_81	Ly12 3D	Ly12 3D
422	422	422	28.7691446428571	476.5348924	6.36000796640487	0.469505736228082	1.20729559076148	0.080573390658058	1.28786898141954	14.9838002459779	422	14	3	-13.1920273436215	-8.74603113700279	5	COL_CONC-4mgml_N_81	Ly12 3D	Ly12 3D
423	423	423	252.793811178572	2437.018783	3.37876090081961	6.56556752406551	4.09422867265058	6.56730267415485	10.6615313468054	0.623426218615311	423	17	4	-14.0107001075271	5.7998950433689	5	COL_CONC-4mgml_N_81	Ly12 3D	Ly12 3D
424	424	424	90.583789857143	319.7479328	0.407422119387609	0.533853089623571	1.31254339735176	0.0462803426384635	1.35882373999022	28.3607104555208	424	16	4	-6.94989783221787	-2.29671706228904	5	COL_CONC-4mgml_N_81	Ly12 3D	Ly12 3D
425	425	425	50.6486917339286	369.059207842	6.87902882315775	0.457771191002614	2.08187994620918	0.165247053270873	2.24712699948006	12.5985904438282	425	16	4	-12.0173880079867	-6.61565691672508	5	COL_CONC-4mgml_N_81	Ly12 3D	Ly12 3D
426	426	426	75.8518559285715	1973.0944006	18.965411209253	6.60051395430391	3.97081203908837	1.59534193260386	5.56615397169223	2.4890037414157	426	15	4	-17.7130509146386	4.4605202592486	5	COL_CONC-4mgml_N_81	Ly12 3D	Ly12 3D
427	427	427	6.03277671428573	97.8210088	12.8658977651445	2.16048040664749	0.234362425031076	0.0612268228785596	0.295589247909636	3.8277737438038	427	12	3	1.37530440368736	-19.3082404976639	5	COL_CONC-4mgml_N_81	Ly12 3D	Ly12 3D
428	428	428	25.5202005	30.4487323	0.470382321888488	0.705013419385336	0.176437424657445	0.237405155576019	0.413842580233464	0.743191209261452	428	7	1	-4.21973186765201	1.97433386473283	5	COL_CONC-4mgml_N_81	Ly12 3D	Ly12 3D
429	429	429	7.20578289285709	21.6213100999998	0.449223339534555	0.420794946759063	0.0547092907298519	0.0607379004843761	0.115447191214228	0.900743856694966	429	7	1	-1.73092183157363	0.209138515974508	5	COL_CONC-4mgml_N_81	Ly12 3D	Ly12 3D
430	430	430	124.561721821429	519.7177207	14.7526742862506	0.471278347818687	7.91930342839342	0.281718440789585	8.20102186918301	28.1107030345533	430	16	4	-11.3414147555519	-6.44647740177265	5	COL_CONC-4mgml_N_81	Ly12 3D	Ly12 3D
431	431	431	47.5108152857143	1129.2300416	26.5875532318387	0.418131502790799	4.37078563675363	0.279439043234632	4.65022467998826	15.6412847186987	431	14	3	-14.0859156262465	-9.77018111066909	6	CucE-1nM_N_49	Ly12 3D	Ly12 3D
432	432	432	379.889018571429	1492.749053	2.84267111647403	6.21001225804656	8.59329313457172	5.92017490740048	14.5134680419722	1.45152690063764	432	17	4	-12.6378019006866	5.21090838195346	6	CucE-1nM_N_49	Ly12 3D	Ly12 3D
433	433	433	57.4838105	703.7426562	3.8500867964986	0.515704878552752	1.98970309503804	0.133662808331852	2.12336590336989	14.8859890037481	433	16	4	-13.1253284704932	-6.32377737771146	6	CucE-1nM_N_49	Ly12 3D	Ly12 3D
434	434	434	50.4957059642856	826.4099686	0.376586376679336	0.512111834056029	1.0185629842137	0.125873629056732	1.14443661327043	8.09194897967568	434	16	4	-8.73451989049363	-1.24003734695043	6	CucE-1nM_N_49	Ly12 3D	Ly12 3D
435	435	435	51.1579476071429	132.189253	0.452066810447446	0.49691524624917	0.517152483609687	0.0830718732895107	0.600224356899198	6.22536200438598	435	16	4	-6.65140892287051	-0.501669343021107	6	CucE-1nM_N_49	Ly12 3D	Ly12 3D
436	436	436	203.820179964286	8273.59852479999	56.7928971939681	12.1742979303449	33.7846273954636	5.31497938703624	39.0996067824999	6.35649264752892	436	15	4	-18.3719799458808	3.54860404755836	6	CucE-1nM_N_49	Ly12 3D	Ly12 3D
437	437	437	10.9181594817857	123.007199798	8.25927604432695	0.401877334172653	0.122989836619393	0.118632390668362	0.241622227287756	1.03673065953136	437	14	3	-9.98250427305881	-8.6944094220662	6	CucE-1nM_N_49	Ly12 3D	Ly12 3D
438	438	438	193.296710428571	7687.883795	23.5174508456581	5.93659852206334	18.6431666122411	2.02971616894167	20.6728827811828	9.18511016343827	438	15	4	-17.4946037603897	1.85974195172239	6	CucE-1nM_N_49	Ly12 3D	Ly12 3D
439	439	439	207.495760178571	5261.0466235	10.5418559160209	0.480386979374492	11.5939686996429	0.149070176499043	11.7430388761419	77.7752396349869	439	14	3	-14.268420385783	-7.67954402230086	6	CucE-1nM_N_49	Ly12 3D	Ly12 3D
440	440	440	81.1833589642858	4400.6345956	46.1629868619883	3.60408046446754	13.7605357730892	0.248988666246953	14.0095244393362	55.265711409696	440	15	4	-19.1591773126481	-1.6929134698994	6	CucE-1nM_N_49	Ly12 3D	Ly12 3D
441	441	441	91.9107157142858	185.2512613	0.377829696431732	0.445358035335227	1.47837399564306	0.390360030644053	1.86873402628712	3.78720637254767	441	16	4	-7.30965188029738	0.616541063674929	6	CucE-1nM_N_49	Ly12 3D	Ly12 3D
442	442	442	22.5280640714285	59.5518068	0.453981290248704	0.47313143938949	0.212591977878901	0.0996668759056857	0.312258853784586	2.13302540033537	442	7	1	-5.45516677148104	0.443158050043499	6	CucE-1nM_N_49	Ly12 3D	Ly12 3D
443	443	443	135.689713392857	2954.4847967	1.86716852415782	0.520893685062433	3.38409583179671	0.359110329524907	3.74320616132162	9.42355469494228	443	16	4	-13.7144933014134	-3.45596433488865	6	CucE-1nM_N_49	Ly12 3D	Ly12 3D
444	444	444	61.1615835232145	1855.104171948	19.6252712785904	7.68158586411964	3.16262427476527	0.293213468141528	3.4558377429068	10.7860811947381	444	15	4	-18.9918980858076	2.55040108964708	6	CucE-1nM_N_49	Ly12 3D	Ly12 3D
445	445	445	23.3320942857143	94.6306743999999	0.785101645084353	0.423410587761899	0.38493744482745	0.186758349061714	0.571695793889164	2.06115253621271	445	16	4	-6.77397757073	0.389262032391039	6	CucE-1nM_N_49	Ly12 3D	Ly12 3D
446	446	446	53.4791005346426	1977.214488131	27.9577008758142	2.6935577106905	5.37912867693793	0.346366878376226	5.72549555531416	15.5301474036876	446	15	4	-18.3214569246794	-1.24066655730371	6	CucE-1nM_N_49	Ly12 3D	Ly12 3D
447	447	447	173.625371214286	571.7410984	0.432662989516483	0.413423632943078	2.06480766882724	1.66818851881518	3.73299618764242	1.23775439378624	447	16	4	-9.05419483550935	0.805444765021295	6	CucE-1nM_N_49	Ly12 3D	Ly12 3D
448	448	448	47.2622291785714	510.8158626	1.90462198073732	3.11296777581128	0.879107802934337	0.468708421320053	1.34781622425439	1.87559634720974	448	17	4	-12.7282790189731	5.53263318509644	6	CucE-1nM_N_49	Ly12 3D	Ly12 3D
449	449	449	175.1681295	16219.1127623	999.99999712994	1.50882721875863	781.829932321863	0.59316585788663	782.42309817975	1318.06293623746	449	14	3	-6.81548131103396	-15.2997845500057	6	CucE-1nM_N_49	Ly12 3D	Ly12 3D
450	450	450	179.436788178572	6681.6664221	32.0572977836226	10.1176381476805	13.2981446086262	4.13554919440862	17.4336938030348	3.21556919854941	450	15	4	-17.8740266047933	4.30744377970885	6	CucE-1nM_N_49	Ly12 3D	Ly12 3D
451	451	451	21.7110056428573	41.5629015999997	0.460509898649662	0.374410626314889	0.286738683275286	0.154216492186119	0.440955175461405	1.8593256739962	451	7	1	-4.33675636478898	0.789246991675933	6	CucE-1nM_N_49	Ly12 3D	Ly12 3D
452	452	452	69.9926540357142	258.5011144	0.442382611183923	9.62388274350293	0.442382904765168	1.76797137515495	2.21035427992012	0.25022062629628	452	17	4	-10.4632078914294	10.1967572435733	6	CucE-1nM_N_49	Ly12 3D	Ly12 3D
453	453	453	146.76649175	1116.6386327	4.7180676122475	4.03330778757497	2.44272774050107	2.72692170678993	5.169649447291	0.895782132071767	453	17	4	-13.7233855284295	4.54640706718891	6	CucE-1nM_N_49	Ly12 3D	Ly12 3D
454	454	454	34.2353491785714	459.618613599999	12.2586761059861	7.4551128513773	1.47996230730745	0.0629822309754109	1.54294453828286	23.4980927856501	454	15	4	-21.6891846771078	-1.69908567681496	6	CucE-1nM_N_49	Ly12 3D	Ly12 3D
455	455	455	3.40034535714286	48.5044879	3.61227097074324	0.588226292698309	0.0778927687007462	0.0196030327409953	0.0974958014417415	3.97350602480253	455	13	3	-8.5783936467301	-20.8660229551896	6	CucE-1nM_N_49	Ly12 3D	Ly12 3D
456	456	456	261.197373571429	4944.3746405	3.21759338122417	8.62199531405844	8.25197118007609	1.36487782525301	9.6168490053291	6.04594127576688	456	17	4	-15.0511459607507	5.18929105159295	6	CucE-1nM_N_49	Ly12 3D	Ly12 3D
457	457	457	5.9929941071429	30.8273330999996	0.459796853875567	1.84949048882376	0.071867943893079	0.0421109620845317	0.113978905977611	1.70663267556829	457	9	2	-5.73155790752538	11.509252230838	6	CucE-1nM_N_49	Ly12 3D	Ly12 3D
458	458	458	24.9032025714285	39.4119047000001	0.419186722093481	0.442114029875252	0.16289796188724	0.0359840146321301	0.19888197651937	4.5269535251297	458	7	1	-4.24509148721087	-0.314941133831418	6	CucE-1nM_N_49	Ly12 3D	Ly12 3D
459	459	459	94.6997008571428	333.6180895	3.32385321649319	0.493370109572428	2.96800317456581	0.219749822473801	3.18775299703961	13.5062824677351	459	16	4	-10.8490415089057	-4.47674232910991	6	CucE-1nM_N_49	Ly12 3D	Ly12 3D
460	460	460	111.415741571429	7543.1088853	77.443498719826	3.99820147769835	32.192072876439	0.990973907878974	33.1830467843179	32.4852880792201	460	15	4	-18.8003721142632	-0.916343797778065	6	CucE-1nM_N_49	Ly12 3D	Ly12 3D
461	461	461	47.3445361657144	294.685666941	0.398543974291039	6.27947245489212	0.422664132480053	0.516681274755799	0.939345407235852	0.818036482316527	461	17	4	-10.1047387909124	9.70963340946512	6	CucE-1nM_N_49	Ly12 3D	Ly12 3D
462	462	462	97.0338079642857	749.708852800001	7.75270002151302	0.376287101567569	3.16807192776681	0.690675867468927	3.85874779523573	4.58691562422273	462	16	4	-12.8000925789712	-5.1237145775601	6	CucE-1nM_N_49	Ly12 3D	Ly12 3D
463	463	463	11.8513095714285	82.9748087999995	14.5824053037115	0.413829591246393	0.558291520727986	0.0210992487525224	0.579390769480508	26.4602558733871	463	5	1	-7.84359405452704	-11.6025510333111	6	CucE-1nM_N_49	Ly12 3D	Ly12 3D
464	464	464	95.287179	3994.4037447	66.9572995906869	68.0491125664863	19.9872505682311	11.0463050443426	31.0335556125737	1.80940599485506	464	8	2	-16.7921383031068	11.8840938617175	6	CucE-1nM_N_49	Ly12 3D	Ly12 3D
465	465	465	124.905023321428	2923.7516521	29.363907704933	0.421425214959105	11.6961528308063	0.799108324063028	12.4952611548693	14.6365048124361	465	14	3	-14.3321653426518	-7.46427578698817	6	CucE-1nM_N_49	Ly12 3D	Ly12 3D
466	466	466	267.623007857143	4726.3014334	6.90143141265953	0.518839372184065	7.68908604339695	1.09076032242727	8.77984636582422	7.04929019263039	466	16	4	-14.0699955874939	-4.228852672992	6	CucE-1nM_N_49	Ly12 3D	Ly12 3D
467	467	467	117.994533428572	6493.7094645	137.407480569062	18.7738950875692	45.8546978108811	4.14072306996668	49.9954208808478	11.0740798252055	467	15	4	-20.1112428377909	2.89565958930077	6	CucE-1nM_N_49	Ly12 3D	Ly12 3D
468	468	468	11.8185885	197.0329794	36.3767035019957	26.6546623164217	0.457709630029572	0.176066135066435	0.633775765096007	2.59964603560398	468	11	2	4.74320540559794	11.6193867481962	6	CucE-1nM_N_49	Ly12 3D	Ly12 3D
469	469	469	59.8954095	778.5154667	8.99413916980496	4.36315139352774	1.26055089683715	0.856421413044575	2.11697230988172	1.47188157329684	469	15	4	-15.7809154596741	4.54761243640798	6	CucE-1nM_N_49	Ly12 3D	Ly12 3D
470	470	470	218.612174892857	3064.6305703	11.4557871622477	4.58348360297736	10.0891181579645	3.23886371133096	13.3279818692954	3.11501781401555	470	15	4	-15.0698849152091	3.05937399943634	6	CucE-1nM_N_49	Ly12 3D	Ly12 3D
471	471	471	113.362378392857	1045.3537457	22.3916763980554	22.214190990007	11.162535500348	1.74911301875775	12.9116485191057	6.38182632033453	471	17	4	-15.3265865607859	8.38586941208055	6	CucE-1nM_N_49	Ly12 3D	Ly12 3D
472	472	472	155.263431321429	3290.965168	4.7903779222664	0.405001550289671	4.55349859243247	0.915610789343939	5.46910938177641	4.9731814493964	472	16	4	-13.9572546406958	-4.74274775973754	6	CucE-1nM_N_49	Ly12 3D	Ly12 3D
473	473	473	19.8456100357143	44.8850207999999	0.51825034714919	0.495559805724885	0.146552288731047	0.0488980469123183	0.195450335643366	2.99709902511726	473	7	1	-4.53261084706981	0.0231651882867253	6	CucE-1nM_N_49	Ly12 3D	Ly12 3D
474	474	474	23.6543614285714	54.1891078	0.477616654095283	2.13722325257278	0.222663072697785	0.0144234697358391	0.237086542433624	15.4375525983542	474	7	1	-6.42812250726856	8.91247598926765	6	CucE-1nM_N_49	Ly12 3D	Ly12 3D
475	475	475	9.32622471428569	344.3574273	97.2758780967573	0.465431301857915	2.22486763269315	0.0554936344706851	2.28036126716383	40.0923034491181	475	13	3	-7.31266069932069	-18.5682855299671	6	CucE-1nM_N_49	Ly12 3D	Ly12 3D
476	476	476	20.3252696428571	38.4342208999998	3.78722595645309e-09	0.565239556778102	8.10893456832108e-31	0.0473580343463987	0.0473580343463987	1.71226164266206e-29	476	8	2	-17.1643325619737	19.1577217992901	6	CucE-1nM_N_49	Ly12 3D	Ly12 3D
477	477	477	93.7834943571426	1294.9257462	3.8081722919036	2.33391382349525	1.89007856605668	1.02207070257271	2.91214926862939	1.84926401011111	477	15	4	-14.6283649905227	2.70648639331303	6	CucE-1nM_N_49	Ly12 3D	Ly12 3D
478	478	478	75.9266993571428	700.4349574	3.05576467881162	6.09364855059663	1.31111692507382	1.27277134907719	2.58388827415101	1.03012762349218	478	17	4	-13.7183466733847	6.75986618255637	6	CucE-1nM_N_49	Ly12 3D	Ly12 3D
479	479	479	168.663375892857	6479.3410789	37.1091200212431	2.28233099773088	15.2112694816752	1.54237674656144	16.7536462282366	9.86222692710261	479	15	4	-17.4699406810451	-0.505292819478263	6	CucE-1nM_N_49	Ly12 3D	Ly12 3D
480	480	480	107.609808964286	5287.2179506	39.2895750381503	62.5337331240311	13.5203714996433	8.96495701477092	22.4853285144142	1.50813567509211	480	8	2	-16.6510399903084	11.3031738006802	7	CucE-10nM_N_42	Ly12 3D	Ly12 3D
481	481	481	26.8570842500001	592.249913600001	999.99825581816	74.159100809739	7.46027673750361	2.55752753010665	10.0178042676103	2.91698785240154	481	3	1	5.76900449595033	9.57146893355756	7	CucE-10nM_N_42	Ly12 3D	Ly12 3D
482	482	482	36.6717420357143	66.0398734000001	6.15883971062142	2.97960334914591	0.771723409933422	0.116657602695453	0.888381012628875	6.61528603453381	482	16	4	-9.12786374965612	3.89936848113815	7	CucE-10nM_N_42	Ly12 3D	Ly12 3D
483	483	483	3.48923003571431	56.6863093999999	999.99831288363	0.399561759851022	6.73566070483808	0.0090798941061761	6.74474059894426	741.821504312092	483	13	3	3.53279141286765	-18.5435027346532	7	CucE-10nM_N_42	Ly12 3D	Ly12 3D
484	484	484	58.1072297499999	1471.1602504	14.4430695126821	4.84289297921759	3.88199324869312	0.500580530346461	4.38257377903958	7.75498249204044	484	15	4	-17.6068837522804	1.87909339136059	7	CucE-10nM_N_42	Ly12 3D	Ly12 3D
485	485	485	90.6938067142857	1279.5548448	4.73058820391801	9.06284763012827	2.67555490924854	0.786196230002485	3.46175113925103	3.40316425740185	485	17	4	-14.8107921253954	6.77573947293483	7	CucE-10nM_N_42	Ly12 3D	Ly12 3D
486	486	486	96.5683721785717	2000.6124769	0.648642426953895	6.7852334527652	1.73368888145913	1.11431077100588	2.84799965246501	1.55583965135161	486	17	4	-11.5012473841836	8.42708270355076	7	CucE-10nM_N_42	Ly12 3D	Ly12 3D
487	487	487	53.4657838214285	1625.4449308	8.06180206268537	20.1098292383993	1.65699375290635	1.35547406606341	3.01246781896976	1.22244592824901	487	8	2	-16.0034912951787	10.5117408141474	7	CucE-10nM_N_42	Ly12 3D	Ly12 3D
488	488	488	133.561318619286	3395.221843909	25.5339348542762	0.436780059203502	9.28325174965497	0.772783089688848	10.0560348393438	12.0127521856007	488	14	3	-14.4402886986006	-7.05609324400691	7	CucE-10nM_N_42	Ly12 3D	Ly12 3D
489	489	489	221.977513642857	1183.7854048	20.7430716952124	2.70358481882422	12.313467134085	2.93661064077744	15.2500777748624	4.19308810064964	489	16	4	-13.396911746	1.23313136090612	7	CucE-10nM_N_42	Ly12 3D	Ly12 3D
490	490	490	52.8942499642858	1204.6112741	20.7189587211023	4.15142290954733	2.39893094467609	0.759688263119349	3.15861920779544	3.15778334500767	490	15	4	-17.9569332809592	2.25420655751154	7	CucE-10nM_N_42	Ly12 3D	Ly12 3D
491	491	491	283.620509	1598.6112068	2.52730130592774	0.39288327568748	6.34436022146469	1.77150241776414	8.11586263922883	3.58134437630182	491	16	4	-12.2360439524051	-2.32072204019471	7	CucE-10nM_N_42	Ly12 3D	Ly12 3D
492	492	492	90.0162122857142	1574.9305853	30.0219886069852	0.381576895135735	5.63966280309563	0.751530625763532	6.39119342885917	7.50423550253312	492	14	3	-14.0725476335301	-7.43945319963081	7	CucE-10nM_N_42	Ly12 3D	Ly12 3D
493	493	493	268.736009964286	1221.0035754	3.41865295629845	0.461786957351996	7.72482047075751	0.356918190994482	8.08173866175199	21.6431122471898	493	16	4	-12.1058285419194	-4.0148994587587	7	CucE-10nM_N_42	Ly12 3D	Ly12 3D
494	494	494	3.59084228571429	7.63056059999997	0.616611876466436	0.411669443359567	0.0748445748838931	0.0109947291221025	0.0858393040059956	6.80731412777007	494	6	1	4.05329367714821	-3.04691939877002	7	CucE-10nM_N_42	Ly12 3D	Ly12 3D
495	495	495	20.3961451428571	32.2211207	8.30663591602776e-06	0.578456669954895	5.9335782848581204e-21	0.153310959515174	0.153310959515174	3.87028970637342e-20	495	8	2	-17.235045892635	19.2008787142989	7	CucE-10nM_N_42	Ly12 3D	Ly12 3D
496	496	496	4.09102770892855	8.607485449	0.414117427903838	0.394291477668172	0.0358799650129353	0.008377952540491	0.0442579175534263	4.28266510696087	496	6	1	2.99790131277863	-2.78473330865208	7	CucE-10nM_N_42	Ly12 3D	Ly12 3D
497	497	497	22.2956861475	179.363293377	10.2635366938387	0.470510742148929	0.482446329451818	0.0378706491018121	0.520316978553631	12.7393203151813	497	14	3	-10.6897188690949	-9.98237853297292	7	CucE-10nM_N_42	Ly12 3D	Ly12 3D
498	498	498	49.21993225	265.7535025	2.05560711369283	0.427360382199125	1.32245149266373	0.0151739211385178	1.33762541380225	87.1529172052167	498	16	4	-11.0281763785774	-8.7747934116454	7	CucE-10nM_N_42	Ly12 3D	Ly12 3D
499	499	499	47.9547013928571	424.6352275	0.373436876322435	13.5880484265819	0.627142790741485	1.26693793890267	1.89408072964415	0.495006717759729	499	17	4	-10.3235295486296	11.2604264917953	7	CucE-10nM_N_42	Ly12 3D	Ly12 3D
500	500	500	34.7835875471429	1611.049006945	14.9448754254387	0.441353414060506	2.08210540743694	0.0390572641066923	2.12116267154364	53.3090439143224	500	14	3	-13.0839927570339	-11.799074021866	7	CucE-10nM_N_42	Ly12 3D	Ly12 3D
501	501	501	31.6681255	575.5332462	4.14071895268613	14.6089602923596	0.699951626777889	0.618489364812527	1.31844099159042	1.1317116616711	501	8	2	-14.5336246794735	11.562702108947	7	CucE-10nM_N_42	Ly12 3D	Ly12 3D
502	502	502	181.827763642857	170.1431264	11.1374084761989	0.487610115216637	9.32058950768037	0.600441419280282	9.92103092696066	15.5228956704094	502	16	4	-9.45856901822654	-5.35238652236214	7	CucE-10nM_N_42	Ly12 3D	Ly12 3D
503	503	503	0.636745678571415	1.50291180000004	0.434928142027004	0.409625647054914	0.0053305848756831	0.0032958887620917	0.0086264736377749	1.61734368495497	503	1	1	11.1836827287153	-4.82961752267847	7	CucE-10nM_N_42	Ly12 3D	Ly12 3D
504	504	504	83.8425179642858	208.5356875	0.526821038618653	0.507744174312819	0.511404852703112	0.0718147505396226	0.583219603242734	7.12116729307515	504	16	4	-7.28621330326482	-1.03907069997888	7	CucE-10nM_N_42	Ly12 3D	Ly12 3D
505	505	505	18.08775475	395.9953033	29.6761236693022	2.10199923917915	2.1749985383073	0.0332217051398899	2.20822024344719	65.4692024129653	505	14	3	-8.02023461198061	-15.5024988348279	7	CucE-10nM_N_42	Ly12 3D	Ly12 3D
506	506	506	87.0899836071429	3268.9754895	553.566221652377	17.2315551733183	163.129015648438	1.59939890296095	164.728414551399	101.993952444533	506	15	4	-5.04275901033838	-14.9956107308795	7	CucE-10nM_N_42	Ly12 3D	Ly12 3D
507	507	507	21.6845953321427	907.22843259	22.5587550356918	6.10619516551587	1.69633920596328	0.0906488964566729	1.78698810241996	18.7132913060235	507	15	4	-21.0998418711163	-0.22112364715036	7	CucE-10nM_N_42	Ly12 3D	Ly12 3D
508	508	508	99.3014947567856	1602.123381672	3.92146016866285	1.45487258814833	1.93296043432957	1.18795088132202	3.12091131565159	1.62713834782332	508	16	4	-14.6481380793628	1.36049194583639	7	CucE-10nM_N_42	Ly12 3D	Ly12 3D
509	509	509	69.7441737857143	2864.5421409	562.816926012729	44.1183232393866	16.6822046088479	9.31956586018682	26.0017704690347	1.79001949866724	509	8	2	2.5053966808443	6.60662970413582	7	CucE-10nM_N_42	Ly12 3D	Ly12 3D
510	510	510	86.8495675357144	3172.1121763	12.9535511691467	18.6698573466379	4.61625660063491	1.28320207981834	5.89945868045325	3.59745099640769	510	15	4	-17.3845500425609	8.07038265228463	7	CucE-10nM_N_42	Ly12 3D	Ly12 3D
511	511	511	85.1927287499999	4475.9440201	81.658420686408	14.9306360626798	21.7948484891225	1.52358417209593	23.3184326612185	14.3049848431677	511	15	4	-20.0883895082016	2.46129727871643	7	CucE-10nM_N_42	Ly12 3D	Ly12 3D
512	512	512	11.6793774642857	269.9391347	224.944073500048	1.56289294250251	3.20895252299662	0.115964090560388	3.32491661355701	27.6719500622098	512	12	3	-2.96053811030712	-18.6683103295268	7	CucE-10nM_N_42	Ly12 3D	Ly12 3D
513	513	513	66.1849678571428	369.1448315	0.499880545977923	6.75917052882717	0.509640878826307	0.173941450472359	0.683582329298666	2.92995647352782	513	17	4	-9.49806885920249	9.49882741262824	7	CucE-10nM_N_42	Ly12 3D	Ly12 3D
514	514	514	254.559493928571	2608.2385346	5.45860626050091	1.29670194510605	7.25013181415949	2.33596984760518	9.58610166176467	3.1036923792455	514	16	4	-13.9159437339793	0.533317483054682	7	CucE-10nM_N_42	Ly12 3D	Ly12 3D
515	515	515	5.30849624999996	5.96621669999992	0.467346353785531	0.437908569787843	0.0175446377781273	0.0173943709748872	0.0349390087530145	1.00863881789443	515	6	1	3.03887081016168	-0.90598898607647	7	CucE-10nM_N_42	Ly12 3D	Ly12 3D
516	516	516	14.33925	110.4588801	7.9992743619551	0.519039523952858	0.191028940289994	0.114828784817988	0.305857725107982	1.66359803069229	516	14	3	-9.94792569185544	-7.99048449365	7	CucE-10nM_N_42	Ly12 3D	Ly12 3D
517	517	517	111.342965107143	1658.7788375	1.60078703249269	24.6163423099637	2.14993513669573	3.58638471312881	5.73631984982455	0.599471420013973	517	17	4	-12.9516747689686	10.4029012838725	7	CucE-10nM_N_42	Ly12 3D	Ly12 3D
518	518	518	73.9896645000002	903.143267900002	6.89286651567192	0.452053185479993	2.45774818219589	0.146221206565068	2.60396938876096	16.8084249879459	518	16	4	-13.4018177873445	-6.95042804205012	7	CucE-10nM_N_42	Ly12 3D	Ly12 3D
519	519	519	45.9079157857142	456.6825706	14.247978262018	0.36275663851804	2.17900578450371	0.370452168274302	2.54945795277802	5.88201654927355	519	14	3	-12.3889199041479	-7.08689477325098	7	CucE-10nM_N_42	Ly12 3D	Ly12 3D
520	520	520	47.1059785714286	135.6742572	0.51872915196031	0.49332887915343	0.82652544773602	0.0547387327221852	0.881264180458206	15.0994626041285	520	16	4	-6.32806267817201	-1.7647736712364	7	CucE-10nM_N_42	Ly12 3D	Ly12 3D
521	521	521	11.8702854285714	44.1487531999998	0.412220406867783	0.44178346964125	0.120079708853925	0.042330594528166	0.162410303382091	2.8367120800542	521	7	1	-4.09146829871345	-0.805790978776781	7	CucE-10nM_N_42	Ly12 3D	Ly12 3D
522	522	522	0.92491428571429	32.77242	8.53457027258787	77.6850053349122	0.0250494962396228	0.0695855252256936	0.0946350214653164	0.359981420825341	522	11	2	8.25055551332319	14.3697052845552	8	CucE-50nM_N_71	Ly12 3D	Ly12 3D
523	523	523	1.04214285714286	30.3232700000001	4.17564712083808	29.8289408211306	0.0192636164703035	0.0307254185065718	0.0499890349768753	0.626960263085861	523	11	2	8.78418949303085	14.758661129524	8	CucE-50nM_N_71	Ly12 3D	Ly12 3D
524	524	524	15.3635392857143	26.30513	0.740404610241568	0.440850711551629	0.220901294297259	0.0857975300778731	0.306698824375132	2.57468127691742	524	7	1	-2.35714502891999	0.430780000262242	8	CucE-50nM_N_71	Ly12 3D	Ly12 3D
525	525	525	12.0494214285714	27.5886999999999	0.438617263673077	3.98954128392929	0.0947294253827655	0.13066338046213	0.225392805844896	0.724988325326702	525	9	2	-6.17701662743637	12.3420331023663	8	CucE-50nM_N_71	Ly12 3D	Ly12 3D
526	526	526	1.41744182142856	21.1873476	1.45523335968541	0.393447939443106	0.034591163002206	0.0014185825876623	0.0360097455898684	24.3843138235661	526	13	3	0.673670062758122	-23.8672056447747	8	CucE-50nM_N_71	Ly12 3D	Ly12 3D
527	527	527	1.71308928571429	11.1184500000001	2.85874700450008	1.85294057081242	0.0132757745925341	0.0095291067235722	0.0228048813161063	1.39318143637679	527	1	1	16.6006492268105	-6.09033449120222	8	CucE-50nM_N_71	Ly12 3D	Ly12 3D
528	528	528	8.20325357142853	71.8556199999998	11.4974092198401	0.456618415498123	0.0750717530109375	0.0551064157717962	0.130178168782734	1.36230513197993	528	5	1	-6.79450512788796	-11.4923014228148	8	CucE-50nM_N_71	Ly12 3D	Ly12 3D
529	529	529	20.7855285714286	92.0935300000001	0.565511147186763	963.298491098864	0.17101805672441	4.59054965909727	4.76156771582168	0.0372543746227636	529	9	2	-0.432050457221524	16.405933992983	8	CucE-50nM_N_71	Ly12 3D	Ly12 3D
530	530	530	7.45240957142859	64.7070620000001	1.1308571615904	28.4160762555903	0.15772664914875	0.0540492969689187	0.211775946117668	2.91819982856486	530	9	2	0.365913163080638	19.2404899719595	8	CucE-50nM_N_71	Ly12 3D	Ly12 3D
531	531	531	23.7091678571429	323.4309	0.626928044243624	77.046235503999	0.536200946750342	0.269416839634867	0.805617786385208	1.99022803280241	531	9	2	-4.29520567820002	16.9040630942006	8	CucE-50nM_N_71	Ly12 3D	Ly12 3D
532	532	532	1.73573928571429	14.8753400000002	0.490839574376643	9.32463235985566	0.0117532274720837	0.0275704219540412	0.0393236494261248	0.426298425598124	532	10	2	4.80589432116234	20.4163243847087	8	CucE-50nM_N_71	Ly12 3D	Ly12 3D
533	533	533	2.149075	7.70714000000002	33.3724163078047	999.995944184992	0.0236935814028408	0.161041718782431	0.184735300185272	0.147126977915897	533	11	2	7.44696709779959	15.7558827086786	8	CucE-50nM_N_71	Ly12 3D	Ly12 3D
534	534	534	25.1324999999998	123.90809	0.408776037390608	0.545176011396903	0.136646226378704	0.117917862016494	0.254564088395198	1.15882550821342	534	16	4	-7.83780999377078	0.424355523362146	8	CucE-50nM_N_71	Ly12 3D	Ly12 3D
535	535	535	0.86665	34.2514500000002	16.1292488653312	28.647294207028	0.0369420271834008	0.0391657011055877	0.0761077282889885	0.943223946988923	535	2	1	10.6818710739903	12.8940558824128	8	CucE-50nM_N_71	Ly12 3D	Ly12 3D
536	536	536	8.72853571428574	61.2949499999996	4.85462794468009	0.629425681667114	0.231337355685917	0.0466665478901899	0.278003903576106	4.95724166763464	536	5	1	-7.7053393588627	-9.38366629113751	8	CucE-50nM_N_71	Ly12 3D	Ly12 3D
537	537	537	12.7836464285713	22.1861899999999	0.597546584003601	46.9041660025758	0.310274694954886	0.0293978609212746	0.339672555876161	10.5543289624296	537	9	2	1.79092382244571	21.5806473277994	8	CucE-50nM_N_71	Ly12 3D	Ly12 3D
538	538	538	20.4646535714286	63.3384900000001	0.424515192222994	0.621843990534468	0.130656439918245	0.0600706463456271	0.190727086263872	2.17504634737056	538	7	1	-5.66677008394557	0.269961182147862	8	CucE-50nM_N_71	Ly12 3D	Ly12 3D
539	539	539	15.2670964285715	179.53497	1.05824497399682	3.47108402677996	0.281014691279806	0.0973279620649562	0.378342653344762	2.88729657251282	539	17	4	-9.71458870180639	9.28989909703169	8	CucE-50nM_N_71	Ly12 3D	Ly12 3D
540	540	540	2.78104999999999	72.5927499999998	0.487015112658928	38.739971479221	0.0271342156858256	0.230889926538259	0.258024142224085	0.11752013651115	540	11	2	0.0640739840007327	17.331455445459	8	CucE-50nM_N_71	Ly12 3D	Ly12 3D
541	541	541	34.3607642857143	1536.09154	27.1663673270232	0.390689764392773	3.93629715388717	0.101024624901987	4.03732177878916	38.9637393626169	541	14	3	-13.2028550463346	-12.2841302584937	8	CucE-50nM_N_71	Ly12 3D	Ly12 3D
542	542	542	29.2952932499999	14.9025358999999	0.44882376326299	0.475322663997938	0.351066263545597	0.0534716104371823	0.40453787398278	6.56547017520681	542	7	1	-1.39604231473583	0.188575205100816	8	CucE-50nM_N_71	Ly12 3D	Ly12 3D
543	543	543	7.95916785714285	42.29945	0.557793965823472	999.997777448102	0.16304605955614	1.72439493821233	1.88744099776847	0.0945526201353672	543	11	2	1.35773408594427	17.0789772972273	8	CucE-50nM_N_71	Ly12 3D	Ly12 3D
544	544	544	19.6606964285714	282.73716	7.15748288193706	2.58741269038324	0.411520256567912	0.282971968043851	0.694492224611764	1.4542792327194	544	15	4	-16.3868781108833	3.19309375811782	8	CucE-50nM_N_71	Ly12 3D	Ly12 3D
545	545	545	13.5951285714286	22.89543	0.588783686167415	0.416585962493877	0.238419187333339	0.042546967110002	0.280966154443341	5.60367056756182	545	7	1	-1.54244509787732	-0.686866514846885	8	CucE-50nM_N_71	Ly12 3D	Ly12 3D
546	546	546	22.996792857143	453.161369999999	3.3645771448999	0.455948841701806	0.679207125208959	0.0126377990444019	0.691844924253361	53.7440991760212	546	14	3	-11.8069521286316	-10.7386517605783	8	CucE-50nM_N_71	Ly12 3D	Ly12 3D
547	547	547	23.5291107142857	96.1614699999998	3.58322832059102	15.3296675130551	0.598552766052624	0.587137202534146	1.18568996858677	1.01944275285096	547	8	2	-10.7223230239865	14.6284394744906	8	CucE-50nM_N_71	Ly12 3D	Ly12 3D
548	548	548	2.2490107142857	53.2527000000004	6.26791899373272	10.1703915338866	0.0694125360363005	0.0267686073416695	0.09618114337797	2.59305742545109	548	2	1	9.97293036490967	13.2268627881475	8	CucE-50nM_N_71	Ly12 3D	Ly12 3D
549	549	549	8.05688928571424	46.8661299999999	26.3017085281439	6.205878196466	0.0826184733891463	0.0034683937866482	0.0860868671757946	23.8203844405413	549	2	1	19.841993856145	8.8155173703113	8	CucE-50nM_N_71	Ly12 3D	Ly12 3D
550	550	550	0.994335714285717	46.7141099999999	26.779952088508	17.5390969850769	0.110082949067623	0.0058039371250633	0.115886886192687	18.9669437651638	550	2	1	13.7074072598544	9.6238410921893	8	CucE-50nM_N_71	Ly12 3D	Ly12 3D
551	551	551	4.39486785714287	15.5137199999999	0.437068669797029	4.00329827039024	0.031753929529032	0.0285877374007609	0.0603416669297929	1.11075350538888	551	9	2	1.73247261943393	22.2767510460298	8	CucE-50nM_N_71	Ly12 3D	Ly12 3D
552	552	552	17.6920324285714	61.7536777	0.474343376851038	4.9479860625329	0.0585048751286569	0.406529116925945	0.465033992054602	0.143913123790625	552	17	4	-9.14439595509979	11.80849502819	8	CucE-50nM_N_71	Ly12 3D	Ly12 3D
553	553	553	1.54845353571431	44.5724095000001	1.84037568864981e-09	44.8914505977475	1.0478701673949601e-25	0.202570633431942	0.202570633431942	5.17286316205855e-25	553	8	2	-16.5324980732085	18.8294886826932	8	CucE-50nM_N_71	Ly12 3D	Ly12 3D
554	554	554	1.45315714285715	27.5301200000002	4.17136225161492	4.36347877026747	0.0260465590387461	0.0094081126475442	0.0354546716862904	2.76852117045442	554	2	1	14.393541756125	11.8412213650954	8	CucE-50nM_N_71	Ly12 3D	Ly12 3D
555	555	555	0.974110714285733	51.9230999999998	159.584462666452	16.2443552928514	0.473309683697031	0.016053466590988	0.489363150288019	29.4833319030753	555	2	1	15.5663098683997	7.536891802414	8	CucE-50nM_N_71	Ly12 3D	Ly12 3D
556	556	556	1.18301071428574	62.2776599999999	42.2708059370585	24.4776749982248	0.188469108248201	0.0150876277944597	0.203556736042661	12.4916329336683	556	2	1	12.8934799130139	10.008413042234	8	CucE-50nM_N_71	Ly12 3D	Ly12 3D
557	557	557	1.99049642857143	57.13227	6.44273783899218	15.4559528628297	0.0290736744472546	0.07128873763496	0.100362412082215	0.407829839772571	557	11	2	7.40128102224429	13.2355520943862	8	CucE-50nM_N_71	Ly12 3D	Ly12 3D
558	558	558	1.39980714285716	43.86601	38.3794337439128	0.417140614489448	0.128815365665454	0.0082407746586297	0.137056140324084	15.6314631817481	558	4	1	3.88767966017424	-20.8510535687393	8	CucE-50nM_N_71	Ly12 3D	Ly12 3D
559	559	559	5.08042499999999	52.6361399999997	16.9429879397288	0.439139453584749	0.175897307023265	0.0217995313964951	0.19769683841976	8.06885725312176	559	13	3	-7.69968654874173	-20.5324750726812	8	CucE-50nM_N_71	Ly12 3D	Ly12 3D
560	560	560	7.28832142857145	59.2724599999997	0.439005394709862	4.40732061127157	0.115221923244042	0.0172797173937192	0.132501640637761	6.66804442565263	560	9	2	-5.81906330737871	14.1581814056074	8	CucE-50nM_N_71	Ly12 3D	Ly12 3D
561	561	561	8.51325714285711	105.36704	2.91073066578189	6.13362552433996	0.165331068486653	0.0247649602537152	0.190096028740369	6.67600782689932	561	9	2	-1.37057154637414	11.0197448540023	8	CucE-50nM_N_71	Ly12 3D	Ly12 3D
562	562	562	6.43463928571429	38.51215	0.435750722090898	16.6029412861942	0.0407971815995431	0.0820008145246028	0.122797996124146	0.497521662876931	562	9	2	-1.49250405720963	18.5309021731326	8	CucE-50nM_N_71	Ly12 3D	Ly12 3D
563	563	563	6.70771785714287	30.6884899999999	0.60901988169186	0.459298624525687	0.0837971456140089	0.0404098290760498	0.124206974690059	2.07368225825221	563	7	1	-2.06005420194083	-1.1873056834472	8	CucE-50nM_N_71	Ly12 3D	Ly12 3D
564	564	564	63.6512107142858	246.00115	0.485912123590452	4.97390146273268	0.723057583707761	0.520222100176666	1.24327968388443	1.38990170441089	564	17	4	-9.7596374554306	8.63095197394161	8	CucE-50nM_N_71	Ly12 3D	Ly12 3D
565	565	565	3.54116785714289	34.1685799999999	0.514620565667792	0.425522986296425	0.0498215552894029	0.0159488148304807	0.0657703701198836	3.12384060000408	565	7	1	-0.0439708862706845	-4.5481539984384	8	CucE-50nM_N_71	Ly12 3D	Ly12 3D
566	566	566	1.44406428571429	41.6243	20.8016386621308	2.22145304623582	0.108823346834728	0.0066161884288932	0.115439535263621	16.4480422533752	566	4	1	14.7248245719842	5.54526595438148	8	CucE-50nM_N_71	Ly12 3D	Ly12 3D
567	567	567	1.36801171428572	17.7282793	6.26743665940894	0.439936509641537	0.0409833974735522	0.0052922072015745	0.0462756046751267	7.7441029635723	567	4	1	7.41677916185483	-20.7003552861096	8	CucE-50nM_N_71	Ly12 3D	Ly12 3D
568	568	568	1.11592857142859	16.7072400000001	20.1213477400867	119.752598239901	0.0489106847374843	0.020448729608652	0.0693594143461363	2.3918691123379	568	2	1	10.5464880200998	14.882690482186	8	CucE-50nM_N_71	Ly12 3D	Ly12 3D
569	569	569	5.31887499999998	71.9518199999998	1.40556295517785	0.444121982768923	0.12849918790172	0.0152508786353689	0.143750066537089	8.42569080601771	569	14	3	-3.31231674629622	-5.70988057411362	8	CucE-50nM_N_71	Ly12 3D	Ly12 3D
570	570	570	18.5301642857142	118.37349	2.75370987185918	0.471477034381614	0.183958602171637	0.109216986184599	0.293175588356236	1.68434058288981	570	16	4	-11.3421843027386	-5.42406960054683	8	CucE-50nM_N_71	Ly12 3D	Ly12 3D
571	571	571	3.30816071428571	39.2660800000001	19.9530387172699	0.410505313637012	0.167226805421978	0.0051585674662665	0.172385372888244	32.4172954052703	571	13	3	1.58415817910504	-21.5584779998207	8	CucE-50nM_N_71	Ly12 3D	Ly12 3D
572	572	572	18.0342821428572	31.4058800000001	0.517257007886487	0.395746052908629	0.276734336631345	0.0504296083391184	0.327163944970463	5.48753690035465	572	7	1	-3.00347319981074	-0.398990293229881	8	CucE-50nM_N_71	Ly12 3D	Ly12 3D
573	573	573	14.9734964285714	39.8895400000001	0.42391213668021	0.515773612963875	0.109155884418822	0.036513689635846	0.145669574054668	2.98945095681765	573	7	1	-4.0754941510529	-0.364859190485002	8	CucE-50nM_N_71	Ly12 3D	Ly12 3D
574	574	574	2.32893928571428	60.6150200000002	32.5774476352144	3.2268178176753	0.169323022421096	0.0178042318513549	0.187127254272451	9.5102683359075	574	4	1	15.119325169602	5.78776153271032	8	CucE-50nM_N_71	Ly12 3D	Ly12 3D
575	575	575	2.18688928571428	36.07944	27.2370506352997	0.431196757302143	0.107865446679643	0.0058390510283271	0.11370449770797	18.4731125239963	575	13	3	3.31915944317316	-20.9566436053806	8	CucE-50nM_N_71	Ly12 3D	Ly12 3D
576	576	576	1.10127142857144	37.9506799999999	20.3967758369485	60.9012501259216	0.0916213502300722	0.021964265512343	0.113585615742415	4.17138238374439	576	2	1	10.9460461382596	13.3347473421263	8	CucE-50nM_N_71	Ly12 3D	Ly12 3D
577	577	577	6.66724285714275	29.5498099999999	0.449589426846333	0.445841092613577	0.0450140914761243	0.0101556596899286	0.0551697511660529	4.43241432368641	577	7	1	-1.58938357568991	-3.41474836528787	8	CucE-50nM_N_71	Ly12 3D	Ly12 3D
578	578	578	6.57970357142862	59.9661599999998	10.6542786698485	6.13051317011524	0.0917813396447997	0.0326712857356551	0.124452625380455	2.80923562015302	578	2	1	9.48725634621537	11.807841750814	8	CucE-50nM_N_71	Ly12 3D	Ly12 3D
579	579	579	11.293025	98.829889999999	1.61692996325331	0.443602847379109	0.204252371949559	0.0656624680684451	0.269914840018004	3.11064110073735	579	16	4	-10.0379480749824	-5.77510512817483	8	CucE-50nM_N_71	Ly12 3D	Ly12 3D
580	580	580	8.83658571428574	34.4994100000004	0.440587624718554	999.977330113235	0.0305556068415213	0.921891770569963	0.952447377411484	0.0331444620908485	580	11	2	1.16505378281528	16.9612500823538	8	CucE-50nM_N_71	Ly12 3D	Ly12 3D
581	581	581	5.89429642857139	12.4838799999999	6.28406707271073e-06	0.575992323532238	2.69876893471124e-21	0.0003887884402037	0.0003887884402037	6.94148450837984e-18	581	8	2	-17.1959559709237	19.3419387104345	8	CucE-50nM_N_71	Ly12 3D	Ly12 3D
582	582	582	5.38444642857144	130.13202	34.7929409608661	11.9559788306306	0.166700618548052	0.120596446581635	0.287297065129687	1.38230124745183	582	2	1	7.78004963711798	10.5668438318345	8	CucE-50nM_N_71	Ly12 3D	Ly12 3D
583	583	583	1.14318571428571	40.75151	0.439824995310976	46.045084680483	0.0079849267930184	0.140687356941668	0.148672283734687	0.0567565342515401	583	11	2	2.37023450657644	17.1048344829466	8	CucE-50nM_N_71	Ly12 3D	Ly12 3D
584	584	584	12.5893964285714	375.40335	10.8026056431446	0.566285554528563	0.536428891048329	0.0794791215888623	0.615908012637191	6.7493057336897	584	14	3	-13.2210307435927	-12.8063514095824	8	CucE-50nM_N_71	Ly12 3D	Ly12 3D
585	585	585	5.7375607142857	115.2744	13.2089885869697	3.38658156775898e-06	0.246593109449533	9.474247244339692e-20	0.246593109449533	2.60277258013145e+18	585	13	3	-3.6923081393936	-23.8324974365215	8	CucE-50nM_N_71	Ly12 3D	Ly12 3D
586	586	586	2.2071785714286	21.59346	17.9756802412845	0.39119844062808	0.0938135336119353	0.0037798421392134	0.0975933757511488	24.819431647338	586	4	1	3.68636361928271	-20.887696201849	8	CucE-50nM_N_71	Ly12 3D	Ly12 3D
587	587	587	9.61255000000001	120.15414	0.451657776563385	999.918990174969	0.118525408859325	0.94902252273669	1.06754793159601	0.12489209267398	587	11	2	0.228255747637129	16.9638657577168	8	CucE-50nM_N_71	Ly12 3D	Ly12 3D
588	588	588	32.9137797142857	101.9047428	0.385273385766174	6.45977804526689	0.459030111465372	0.0377450521525224	0.496775163617894	12.161332023347	588	17	4	-7.17767652503992	10.5578461303611	8	CucE-50nM_N_71	Ly12 3D	Ly12 3D
589	589	589	6.44832500000003	61.60085	0.471962153606332	0.415672695058804	0.0879266835379507	0.0239815210519576	0.111908204589908	3.66643480817799	589	7	1	-3.7261871974288	-3.12738989729872	8	CucE-50nM_N_71	Ly12 3D	Ly12 3D
590	590	590	8.78429642857144	285.01591	26.7586278428081	0.431268548053018	0.952157617403829	0.0097043174288063	0.961861934832635	98.1169076948613	590	13	3	-7.5022369267341	-17.898356640404	8	CucE-50nM_N_71	Ly12 3D	Ly12 3D
591	591	591	8.12089174999997	26.8093658	0.434412537178992	0.445140248519773	0.0484272118743195	0.0639023063784048	0.112329518252724	0.757831987902788	591	7	1	-2.69107834961355	0.4788780999279	8	CucE-50nM_N_71	Ly12 3D	Ly12 3D
592	592	592	8.78092142857149	27.52529	0.415329823580743	2.8442276508926	0.0849808697943917	0.0071219074628741	0.0921027772572658	11.9323187274462	592	9	2	-4.48633599289539	11.9534770499378	8	CucE-50nM_N_71	Ly12 3D	Ly12 3D
593	593	593	0.952274999999997	52.01667	82.0297504397517	3.50074910083866	0.290653271082377	0.0032924566952534	0.293945727777631	88.2785403074227	593	4	1	15.0578751091083	5.69412636073862	9	CucE-100nM_N_97	Ly12 3D	Ly12 3D
594	594	594	1.41224642857144	33.06198	2.34705662892558	5.14038288480184	0.0286295237126875	0.0169152133269023	0.0455447370395897	1.6925310464252	594	10	2	11.2591003148771	17.4837180598764	9	CucE-100nM_N_97	Ly12 3D	Ly12 3D
595	595	595	0.773385714285719	49.28507	62.9202123703801	4.26153017933658	0.203619681022213	0.0013399706641031	0.204959651686317	151.958312578799	595	4	1	14.5175761030053	6.13860774791047	9	CucE-100nM_N_97	Ly12 3D	Ly12 3D
596	596	596	1.2534642857143	56.65439	18.3441177293613	0.521685632222103	0.107184951212853	0.0034482336416654	0.110633184854518	31.0840164418451	596	13	3	4.31777899899471	-21.7449566546619	9	CucE-100nM_N_97	Ly12 3D	Ly12 3D
597	597	597	1.22742857142857	70.5300400000002	999.999527493236	0.455572897986926	4.44772907938028	0.003320370259489	4.45104944963977	1339.52804409975	597	4	1	3.78403361108141	-19.4173492145125	9	CucE-100nM_N_97	Ly12 3D	Ly12 3D
598	598	598	1.16848928571429	50.7870800000002	79.929440942753	0.402056019731927	0.237923408492496	0.0045087395515653	0.242432148044061	52.7693839423249	598	4	1	4.21567636902168	-20.7957004930565	9	CucE-100nM_N_97	Ly12 3D	Ly12 3D
599	599	599	1.09688214285714	30.7029200000004	11.9551286290912	20.4859750485438	0.032828951935306	0.0168272276513275	0.0496561795866336	1.95094240213218	599	2	1	11.9342127838165	12.8457251823906	9	CucE-100nM_N_97	Ly12 3D	Ly12 3D
600	600	600	0.912653571428563	51.1906299999998	42.313082571664	3.76438607517745	0.168840992817597	0.0010575517886128	0.16989854460621	159.652694681806	600	4	1	14.2078650170022	6.03358474779504	9	CucE-100nM_N_97	Ly12 3D	Ly12 3D
601	601	601	1.06262857142858	60.0664600000003	35.4340159000086	19.6847709153439	0.163898165010006	0.0040353679962589	0.167933533006265	40.6154197490662	601	2	1	13.6613738337994	8.90911868753135	9	CucE-100nM_N_97	Ly12 3D	Ly12 3D
602	602	602	2.40004285714287	32.2150700000003	2.81629331810281	0.408963587852625	0.0725369370034502	0.0020194179911164	0.0745563549945666	35.9197240603711	602	13	3	-2.45314241804932	-23.2496130676735	9	CucE-100nM_N_97	Ly12 3D	Ly12 3D
603	603	603	1.1823285714286	40.0682500000001	999.999964430775	0.456207738294904	2.53843785281506	0.00898126914811	2.54741912196317	282.636875808272	603	4	1	4.46051975648074	-19.0523101574177	9	CucE-100nM_N_97	Ly12 3D	Ly12 3D
604	604	604	0.838580357142856	53.845125	88.2332749896114	0.770188270666888	0.315931349664149	0.0006294046072491	0.316560754271398	501.952712174964	604	4	1	5.23476705477106	-21.6686274549594	9	CucE-100nM_N_97	Ly12 3D	Ly12 3D
605	605	605	1.12398214285715	35.5668800000001	12.5053575791416	3.55439676379536	0.0490988233445499	0.0116359238536871	0.0607347471982369	4.21958960559819	605	2	1	15.2330733925229	9.00749781607949	9	CucE-100nM_N_97	Ly12 3D	Ly12 3D
606	606	606	0.861674999999991	48.8551999999998	55.2592227421389	5.43286990429588	0.193432185981778	0.0014373068165466	0.194869492798324	134.579606632999	606	2	1	14.4317088271867	6.48391743099831	9	CucE-100nM_N_97	Ly12 3D	Ly12 3D
607	607	607	0.881182142857143	44.89534	37.6867222236749	7.49377456537155	0.125677405631607	0.004444336007481	0.130121741639088	28.2781062053044	607	2	1	14.7111758462571	7.95648652524347	9	CucE-100nM_N_97	Ly12 3D	Ly12 3D
608	608	608	0.868778571428571	53.8384200000001	74.5150283777344	0.5285847781497	0.272022810867641	0.0002904850440585	0.272313295911699	936.443429469015	608	13	3	4.82283709752575	-22.1657607901676	9	CucE-100nM_N_97	Ly12 3D	Ly12 3D
609	609	609	5.76277500000007	31.7046100000001	1.33303633549807	0.417105842644561	0.124377260465618	0.01731140406664	0.141688664532258	7.18470090506983	609	7	1	-2.77311090780053	-6.30872088763055	9	CucE-100nM_N_97	Ly12 3D	Ly12 3D
610	610	610	3.96860714285716	79.3569700000004	21.8475929613872	9.26667779010089	0.315253799394721	0.0139342236340751	0.329188023028796	22.6244251329362	610	2	1	13.4003545255668	8.11679295523328	9	CucE-100nM_N_97	Ly12 3D	Ly12 3D
611	611	611	0.869528571428567	42.5815099999999	55.8272143419157	0.492196589631452	0.18732122859858	0.0023010189132455	0.189622247511826	81.4079482442686	611	4	1	5.01806521547382	-21.0939885504732	9	CucE-100nM_N_97	Ly12 3D	Ly12 3D
612	612	612	1.11364503571429	4.02811110000003	1.5406806008039	1.40867589703535	0.010136685003794	0.0134658467060342	0.0236025317098282	0.752769968727745	612	1	1	15.0757531989822	-4.5130088658572	9	CucE-100nM_N_97	Ly12 3D	Ly12 3D
613	613	613	1.58955414285714	36.8593969999999	2.58832851621404	5.96417804418983	0.0314397165857391	0.0045806915190427	0.0360204081047819	6.86353063834104	613	2	1	13.022823620297	17.1335354136239	9	CucE-100nM_N_97	Ly12 3D	Ly12 3D
614	614	614	0.762589964285717	34.8643302	33.5749847665199	0.470310149477079	0.0970376827505443	0.0028463800231212	0.0998840627736655	34.0916117884138	614	4	1	5.52911253544272	-21.1678118122961	9	CucE-100nM_N_97	Ly12 3D	Ly12 3D
615	615	615	0.717025000000011	34.9090400000002	26.406940147306	0.375901275139488	0.0760377099397648	0.0011461799894005	0.0771838899291654	66.340112934209	615	4	1	5.18295156969442	-21.6471659419731	9	CucE-100nM_N_97	Ly12 3D	Ly12 3D
616	616	616	1.06709285714287	58.28044	39.7888868647008	37.1663016878572	0.164484415567973	0.0168631188154291	0.181347534383403	9.75409219185932	616	2	1	12.3371471024125	10.7947943561539	9	CucE-100nM_N_97	Ly12 3D	Ly12 3D
617	617	617	1.31806785714287	44.0216000000002	18.522523374644	68.1594065271375	0.0203517122385033	0.127778766303755	0.148130478542258	0.159273037510187	617	11	2	7.78751415812867	13.4661942114205	9	CucE-100nM_N_97	Ly12 3D	Ly12 3D
618	618	618	1.2732607142857	48.4195100000001	46.5931943608449	0.438970344203127	0.216338707509896	0.0035321298123666	0.219870837322263	61.248798600905	618	13	3	4.22689215654287	-21.1273582608318	9	CucE-100nM_N_97	Ly12 3D	Ly12 3D
619	619	619	1.87960671428571	72.0268854	20.2814253042734	16.3403363107727	0.0948297161677494	0.0417243223446553	0.136554038512405	2.27276827612508	619	2	1	10.600373899738	11.4623573272647	9	CucE-100nM_N_97	Ly12 3D	Ly12 3D
620	620	620	0.883607142857139	47.8048999999999	27.3216522003919	10.9924402327952	0.102236242397402	0.006134049857576	0.108370292254978	16.6670054484694	620	2	1	14.1610050208387	9.00393914909451	9	CucE-100nM_N_97	Ly12 3D	Ly12 3D
621	621	621	0.818342857142856	35.6887399999999	58.5198219750362	0.381663772810031	0.179197162662097	0.0014061724810156	0.180603335143113	127.436118315068	621	4	1	4.88927848783065	-21.2095328831335	9	CucE-100nM_N_97	Ly12 3D	Ly12 3D
622	622	622	1.38615714285713	63.2948199999998	22.851815978773	0.689737027063579	0.129341287067982	0.0009890631608505	0.130330350228833	130.771514082842	622	13	3	4.66417538498374	-22.3677641161336	9	CucE-100nM_N_97	Ly12 3D	Ly12 3D
623	623	623	0.829764285714295	29.4121099999999	32.6489204474375	7.4862630457793	0.0950401410114222	0.0033485626627967	0.098388703674219	28.3823689690324	623	2	1	15.1433813432757	8.46968368757067	9	CucE-100nM_N_97	Ly12 3D	Ly12 3D
624	624	624	0.849485714285719	43.9497699999999	88.8758985074175	0.531085353477168	0.284355537893456	0.0032281905017637	0.28758372839522	88.0851169527009	624	4	1	5.01042311234268	-20.701129659864	9	CucE-100nM_N_97	Ly12 3D	Ly12 3D
625	625	625	1.19103571428573	37.1345800000003	77.5357936519802	0.397279867612864	0.210698526336133	0.0057746057756153	0.216473132111748	36.4870840579038	625	4	1	4.49345098000248	-20.4570931544713	9	CucE-100nM_N_97	Ly12 3D	Ly12 3D
626	626	626	1.28789285714285	51.1721400000003	3.23247054097203	109.649661195394	0.0097391207711	0.328905722925851	0.338644843696951	0.0296106759239809	626	11	2	4.026147335023	14.9570191628805	9	CucE-100nM_N_97	Ly12 3D	Ly12 3D
627	627	627	0.807010714285727	41.2611299999995	97.0244579576911	0.646916789560137	0.29852869823476	0.0026622237950477	0.301190922029808	112.135087512208	627	4	1	5.31996114078084	-20.6262651541968	9	CucE-100nM_N_97	Ly12 3D	Ly12 3D
628	628	628	0.772199035714278	34.3809659000001	40.1289578060898	0.583862835334491	0.114321479330873	0.0020096026566856	0.116331081987559	56.8876036019085	628	4	1	5.82883370166898	-21.1563131962262	9	CucE-100nM_N_97	Ly12 3D	Ly12 3D
629	629	629	0.896485714285731	40.5627099999998	56.8626035147254	0.446212673369261	0.194615880260644	0.0014543302829525	0.196070210543597	133.818213470424	629	4	1	4.88533650727382	-21.2866087737985	9	CucE-100nM_N_97	Ly12 3D	Ly12 3D
630	630	630	0.816414285714294	45.9459599999999	112.167844079319	0.417994629972986	0.36377432698757	0.0011512593410102	0.364925586328581	315.979479192204	630	4	1	4.68081452152193	-21.0420624793114	9	CucE-100nM_N_97	Ly12 3D	Ly12 3D
631	631	631	14.1100428571428	37.5199799999999	0.437100074868274	0.403562001666591	0.0197661370380804	0.0379444377964144	0.0577105748344947	0.52092317572691	631	16	4	-4.96098265577467	1.54020848983326	9	CucE-100nM_N_97	Ly12 3D	Ly12 3D
632	632	632	1.26776785714286	50.54627	999.999536426219	36.6865892915029	0.741133244368916	0.0952743159770587	0.836407560345975	7.77894059661761	632	2	1	16.4840106594465	7.4554332055628	9	CucE-100nM_N_97	Ly12 3D	Ly12 3D
633	633	633	1.08081071428572	51.9388558000001	36.05510349433	999.928650541935	0.162138998008835	0.249366346813213	0.411505344822049	0.650204007400745	633	11	2	7.66931168080131	14.5262933175736	9	CucE-100nM_N_97	Ly12 3D	Ly12 3D
634	634	634	1.40976303571429	56.7566031	19.0603803560081	3.12577102274599	0.107636225733267	0.0061765174239919	0.113812743157259	17.4266853543013	634	4	1	14.4211577243967	6.5725183075733	9	CucE-100nM_N_97	Ly12 3D	Ly12 3D
635	635	635	1.05543214285715	52.38319	28.6922448006563	0.593704500667539	0.137845736119874	0.0004366076632426	0.138282343783116	315.719919105672	635	13	3	4.88425234783846	-22.4140872580511	9	CucE-100nM_N_97	Ly12 3D	Ly12 3D
636	636	636	1.14574285714288	34.32496	11.1560968234123	10.6111959764949	0.0454151510589428	0.0101257669444134	0.0555409180033562	4.48510728207105	636	2	1	13.5233555885823	11.2684364368735	9	CucE-100nM_N_97	Ly12 3D	Ly12 3D
637	637	637	0.960103571428567	49.7583099999998	37.042979704055	40.5391093361154	0.141987927566145	0.0101611083416762	0.152149035907822	13.973665351424	637	2	1	12.7010324456727	10.6578589934601	9	CucE-100nM_N_97	Ly12 3D	Ly12 3D
638	638	638	1.18991428571428	69.5373199999998	54.0002988278455	978.500802922308	0.276902373776061	0.127353971056565	0.404256344832626	2.17427357371584	638	11	2	8.26988472496939	14.1681714878922	9	CucE-100nM_N_97	Ly12 3D	Ly12 3D
639	639	639	1.43729999999999	49.71665	41.9197167664718	0.508426545419213	0.197546915508424	0.0078988385206506	0.205445754029074	25.0096156532329	639	4	1	4.18492157080578	-20.848180705681	9	CucE-100nM_N_97	Ly12 3D	Ly12 3D
640	640	640	2.42774642857143	53.7835499999999	3.87864756704649	33.8689361685495	0.0324421113737897	0.126477814793514	0.158919926167304	0.256504363447093	640	11	2	4.90303477243151	14.8332031570333	9	CucE-100nM_N_97	Ly12 3D	Ly12 3D
641	641	641	1.055525	51.14329	17.5927367304428	19.1609827628891	0.0772029729225809	0.0124013620162982	0.0896043349388791	6.22536240947716	641	2	1	12.6757122899838	10.8619571592574	9	CucE-100nM_N_97	Ly12 3D	Ly12 3D
642	642	642	0.879400000000006	48.3385100000002	36.1395801293074	999.995834297635	0.145533927285709	0.130277973140726	0.275811900426435	1.11710309714831	642	11	2	8.21667600752022	14.4441524691487	9	CucE-100nM_N_97	Ly12 3D	Ly12 3D
643	643	643	0.848821428571431	41.56704	24.7614518951399	977.099242644752	0.100532268439758	0.0801779724068274	0.180710240846586	1.25386394070496	643	11	2	8.23968203553264	14.6684461421805	9	CucE-100nM_N_97	Ly12 3D	Ly12 3D
644	644	644	1.09630714285714	59.3983399999998	38.2894093016569	999.998492076923	0.192783551107478	0.0706579617016812	0.26344151280916	2.72840521385846	644	11	2	8.38483760578239	14.3746735535485	9	CucE-100nM_N_97	Ly12 3D	Ly12 3D
645	645	645	5.72950357142859	82.9784099999997	6.65920126025394	0.628353463755052	0.0679912116961375	0.0679213445895488	0.135912556285686	1.00102864728328	645	14	3	-11.1358225793269	-18.4595889728177	9	CucE-100nM_N_97	Ly12 3D	Ly12 3D
646	646	646	1.02083571428571	58.8551699999998	39.9484337370155	944.466849710489	0.195917183720451	0.0350126064557155	0.230929790176167	5.59561836586632	646	11	2	8.88158705584778	14.2243131487555	9	CucE-100nM_N_97	Ly12 3D	Ly12 3D
647	647	647	3.00983571428575	113.136000000001	29.4572503106652	7.72066552422767	0.263947383297074	0.0248337884960641	0.288781171793138	10.6285588821418	647	2	1	12.6868216750212	7.95031972894622	9	CucE-100nM_N_97	Ly12 3D	Ly12 3D
648	648	648	2.17172142857146	51.3668100000001	11.2411470668397	5.45907602273928	0.109258103270855	0.0152386378696068	0.124496741140462	7.16980770891396	648	2	1	14.3128763588607	9.55470801651459	9	CucE-100nM_N_97	Ly12 3D	Ly12 3D
649	649	649	4.43870357142853	86.2765599999995	0.436686447206036	0.559237121677863	0.0218233065173449	0.0610735842031647	0.0828968907205097	0.357328078940781	649	16	4	-8.53317815895726	-1.5002996092965	9	CucE-100nM_N_97	Ly12 3D	Ly12 3D
650	650	650	4.79574999999999	51.8404099999999	0.4213346420837	24.8198845980271	0.0543169316924743	0.10799001391888	0.162306945611354	0.502981060205033	650	9	2	-0.825667153949571	18.5304823203517	9	CucE-100nM_N_97	Ly12 3D	Ly12 3D
651	651	651	1.02861428571426	61.6010200000002	66.7327166016389	99.2352923830628	0.284963026416681	0.0200660356484486	0.30502906206513	14.2012618441009	651	2	1	11.7509164970329	11.193865039989	9	CucE-100nM_N_97	Ly12 3D	Ly12 3D
652	652	652	1.68826071428563	42.1273000000001	5.56163875598438	0.39633258456162	0.0472401947273746	0.0028475369033545	0.0500877316307291	16.5898446027947	652	13	3	2.47269925418251	-22.5802856063293	9	CucE-100nM_N_97	Ly12 3D	Ly12 3D
653	653	653	1.72191785714286	86.6216300000004	28.14845711763	10.7565903388288	0.197274951662538	0.0097084454698936	0.206983397132432	20.3199319885245	653	2	1	13.4542336623468	8.35322853826524	9	CucE-100nM_N_97	Ly12 3D	Ly12 3D
654	654	654	1.98642857142855	31.1015599999999	5.77202364250004	20.2482606921897	0.0352775715121135	0.0347543472703519	0.0700319187824654	1.01505492932126	654	11	2	9.00907485362408	14.9405636667894	9	CucE-100nM_N_97	Ly12 3D	Ly12 3D
655	655	655	0.854639285714287	47.14668	581.370322286033	16.8869229931269	1.45781639075586	0.0115561608662189	1.46937255162208	126.15057955946	655	2	1	16.3429858383979	6.37587768253044	9	CucE-100nM_N_97	Ly12 3D	Ly12 3D
656	656	656	1.90862857142857	36.62569	0.419778462817326	18.3134640156093	0.0137240497208439	0.0527590911309347	0.0664831408517786	0.260126727482555	656	11	2	1.32119161691252	19.0342528306866	9	CucE-100nM_N_97	Ly12 3D	Ly12 3D
657	657	657	1.24204285714285	50.5266600000002	20.0560357333686	8.33223748243305	0.0852759400894648	0.0088834410036558	0.0941593810931206	9.59942662470217	657	2	1	14.0391656518467	9.25754509093872	9	CucE-100nM_N_97	Ly12 3D	Ly12 3D
658	658	658	1.19301185714283	61.3314956999998	37.6990628754737	0.423818186761357	0.178987265223084	0.0001629515852523	0.179150216808337	1098.40763405823	658	13	3	4.1327691041959	-22.7766787260807	9	CucE-100nM_N_97	Ly12 3D	Ly12 3D
659	659	659	5.22823214285719	155.18655	12.6164557971888	999.983891150147	0.308644819777142	0.865062004945984	1.17370682472313	0.356789245178343	659	11	2	3.80160861373489	15.0021130504983	9	CucE-100nM_N_97	Ly12 3D	Ly12 3D
660	660	660	1.30712499999999	59.8442400000001	72.7469059088681	0.448745457546527	0.294019250059055	0.0081908852198333	0.302210135278888	35.8959065067983	660	4	1	3.9302860783203	-20.6667338743729	9	CucE-100nM_N_97	Ly12 3D	Ly12 3D
661	661	661	1.03888928571429	43.9336799999999	16.8883482011418	0.458550920171129	0.0832538426035899	0.0021754972847717	0.0854293398883616	38.2688791139199	661	13	3	4.74126663631315	-21.8160779911329	9	CucE-100nM_N_97	Ly12 3D	Ly12 3D
662	662	662	1.4073392857143	55.6139999999996	19.0437754026601	40.7024080100289	0.0753498694974927	0.0613781381473754	0.136728007644868	1.22763367824175	662	2	1	9.35946884981057	13.0533167634533	9	CucE-100nM_N_97	Ly12 3D	Ly12 3D
663	663	663	0.926075000000003	42.49769	136.105435290369	0.407068203727009	0.354398395692196	0.0021254722725768	0.356523867964773	166.738658633517	663	4	1	4.64185113807663	-20.6178004929968	9	CucE-100nM_N_97	Ly12 3D	Ly12 3D
664	664	664	1.11181428571429	58.2771900000001	40.1885323945785	0.459384118035198	0.182743552685359	0.0033679858867129	0.186111538572072	54.2590019175263	664	13	3	4.30851397787534	-21.3294575481447	9	CucE-100nM_N_97	Ly12 3D	Ly12 3D
665	665	665	0.963117857142862	38.7067400000001	14.5106432581848	0.523459297918498	0.0687994089031293	0.0028536939757656	0.071653102878895	24.1088951679444	665	4	1	5.43585884623059	-21.6647347307724	9	CucE-100nM_N_97	Ly12 3D	Ly12 3D
666	666	666	1.12199642857141	36.9684600000001	33.1242810403526	0.428658442636542	0.0780111476047803	0.0050511469824807	0.083062294587261	15.4442442232135	666	4	1	4.80931263938597	-21.0539579894022	9	CucE-100nM_N_97	Ly12 3D	Ly12 3D
667	667	667	1.27043928571429	60.2226700000003	64.1070329387906	0.428474005679517	0.279464091045086	0.0040868816055056	0.283550972650592	68.3807650969403	667	13	3	3.99979521367571	-21.0033509238549	9	CucE-100nM_N_97	Ly12 3D	Ly12 3D
668	668	668	1.16227499999996	54.2222799999998	26.9338025503095	0.398879721654568	0.11599150812795	0.0037313700451465	0.119722878173096	31.0855012299902	668	13	3	3.99067205488454	-21.482375944721	9	CucE-100nM_N_97	Ly12 3D	Ly12 3D
669	669	669	0.869071428571428	36.6727500000002	18.7654357076185	0.491027152564518	0.0657450542162908	0.0033374898880883	0.0690825441043792	19.6989523326909	669	4	1	5.58971583061146	-21.4155004930717	9	CucE-100nM_N_97	Ly12 3D	Ly12 3D
670	670	670	1.20974999999999	66.4696899999995	26.3527502447851	5.88603887202949	0.126924012458764	0.0055180471037568	0.13244205956252	23.0016181580526	670	2	1	14.1968852738198	7.5035654874405	9	CucE-100nM_N_97	Ly12 3D	Ly12 3D
671	671	671	5.60912857142865	119.182850000001	21.5500277598902	0.434481251866698	0.271839241382886	0.0469282607111406	0.318767502094027	5.79265536935514	671	13	3	-8.79005929672538	-19.3244284964221	9	CucE-100nM_N_97	Ly12 3D	Ly12 3D
672	672	672	1.16261428571425	57.7235799999992	42.0491998803452	0.753837011927117	0.203015454140097	0.0043356613161037	0.207351115456201	46.8245647754007	672	4	1	5.05603054687678	-21.131611280721	9	CucE-100nM_N_97	Ly12 3D	Ly12 3D
673	673	673	41.4042107142857	682.339709999996	4.99260753377971	6.36749798059314	1.05176346713228	0.84344302578969	1.89520649292197	1.2469881604007	673	17	4	-15.5009335091542	7.460272839189	9	CucE-100nM_N_97	Ly12 3D	Ly12 3D
674	674	674	1.05782857142858	27.20014	0.686922908641646	73.1229175245144	0.0026049366855765	0.118524691546419	0.121129628231996	0.0219780085616705	674	11	2	3.4664435212445	16.1652280539111	9	CucE-100nM_N_97	Ly12 3D	Ly12 3D
675	675	675	0.990292857142859	45.91719	33.5447001278701	0.507047884780166	0.115206056485602	0.0026772474888574	0.11788330397446	43.0315303180162	675	4	1	4.96802304978815	-21.3897408042989	9	CucE-100nM_N_97	Ly12 3D	Ly12 3D
676	676	676	0.839389285714282	33.3612699999999	27.4075729077608	17.4557103104932	0.0453396693504379	0.0279392581888859	0.0732789275393238	1.62279431486387	676	2	1	12.3289445523189	11.740556364721	9	CucE-100nM_N_97	Ly12 3D	Ly12 3D
677	677	677	0.907750000000001	42.73261	48.0899274162255	64.5921658534606	0.119712594144115	0.0293884891332577	0.149101083277372	4.07345180629381	677	2	1	11.5726071824371	12.0864324829844	9	CucE-100nM_N_97	Ly12 3D	Ly12 3D
678	678	678	0.766874999999989	27.57465	23.7003508821418	17.2860406754814	0.0564146031764548	0.0102688759412458	0.0666834791177006	5.49374668651518	678	2	1	13.713499875525	11.2385990955354	9	CucE-100nM_N_97	Ly12 3D	Ly12 3D
679	679	679	0.898653571428587	42.6340099999999	39.716171705419	0.427958850301604	0.120518320128086	0.0014362140733906	0.121954534201476	83.9138972114114	679	4	1	4.87588262693559	-21.5131479831406	9	CucE-100nM_N_97	Ly12 3D	Ly12 3D
680	680	680	0.877900000000011	41.2137500000001	30.8504638868583	0.579303671385908	0.09214750027371	0.0012660556122904	0.0934135558860004	72.7831379436863	680	4	1	5.49910798229253	-21.6831447916018	9	CucE-100nM_N_97	Ly12 3D	Ly12 3D
681	681	681	0.904357142857135	17.5031600000001	7.28725436260093	8.37790562852694	0.0269492900308702	0.0037021774936731	0.0306514675245434	7.27930794158983	681	2	1	14.9538011430182	11.6972681880989	9	CucE-100nM_N_97	Ly12 3D	Ly12 3D
682	682	682	0.974089285714296	41.9535899999999	28.0997866413507	16.5468569538171	0.089805727450982	0.0080151016081652	0.0978208290591472	11.2045650624684	682	2	1	13.6999523846856	10.0574761360556	9	CucE-100nM_N_97	Ly12 3D	Ly12 3D
683	683	683	0.819621428571411	28.6164	59.2072757844355	0.459980806702624	0.0917846269222548	0.0053564611960278	0.0971410881182826	17.1353107141558	683	4	1	5.80293807207271	-20.5782273583157	9	CucE-100nM_N_97	Ly12 3D	Ly12 3D
684	684	684	0.830928571428568	33.8595700000001	29.5446494777624	7.48760034213747	0.0830582020795513	0.0030978757662386	0.0861560778457899	26.8113405271893	684	2	1	14.8333464174731	8.44009422856152	9	CucE-100nM_N_97	Ly12 3D	Ly12 3D
685	685	685	0.871828571428577	32.6423800000003	65.0043421422552	2.24291529264305	0.122649246366925	0.007473166671879	0.130122413038804	16.4119511516376	685	4	1	15.4979419488588	5.46741096880969	9	CucE-100nM_N_97	Ly12 3D	Ly12 3D
686	686	686	0.942971428571443	51.3326200000004	45.5962347090702	0.620669359935181	0.163618531809927	0.0004592054955441	0.164077737305471	356.307869565085	686	13	3	5.06815306179925	-22.1677963908793	9	CucE-100nM_N_97	Ly12 3D	Ly12 3D
687	687	687	0.880292857142856	36.66002	31.7314980804833	15.9170006665432	0.0820456128202674	0.005740258247733	0.0877858710680005	14.2930177144328	687	2	1	14.0746849860944	9.78681358947147	9	CucE-100nM_N_97	Ly12 3D	Ly12 3D
688	688	688	1.14120517857142	55.7643443	37.6234460315858	0.423171714308619	0.138373752643447	0.0019980194711263	0.140371772114574	69.2554575383789	688	13	3	4.26354792682353	-21.5960148599425	9	CucE-100nM_N_97	Ly12 3D	Ly12 3D
689	689	689	3.16380232142856	41.1849997999998	0.613143747662486	5.22876011645002	0.0016659973343985	0.050243880627595	0.0519098779619936	0.0331582137682964	689	8	2	-1.33443969559607	16.181254152963	9	CucE-100nM_N_97	Ly12 3D	Ly12 3D
690	690	690	12.5755310714286	125.9048916	0.519376267254336	0.684448002155349	0.176220366449203	0.0912985784450641	0.267518944894268	1.93015454841105	690	16	4	-7.55812603411791	-0.775617680140789	10	DCT_10nM_N_114	Ly12 3D	Ly12 3D
691	691	691	12.430756	204.353442699999	5.55761172725111	16.0651402466757	0.16785421223373	0.229200847016442	0.397055059250172	0.732345514507144	691	8	2	-13.5583068645071	15.2199573775374	10	DCT_10nM_N_114	Ly12 3D	Ly12 3D
692	692	692	9.42548885714288	171.5585698	6.16691734249674	8.82998111698694	0.229306918596606	0.172055671603991	0.401362590200597	1.33274838579217	692	8	2	-14.397078436488	15.0286655619751	10	DCT_10nM_N_114	Ly12 3D	Ly12 3D
693	693	693	8.43411564285717	54.7983169000001	57.4410767245132	0.44914165932697	0.36872262542893	0.0676011187645906	0.43632374419352	5.45438643867632	693	5	1	3.68229806208262	-15.7179461855639	10	DCT_10nM_N_114	Ly12 3D	Ly12 3D
694	694	694	8.65154678571433	223.212384800001	23.3080851161414	0.459500082894514	0.810581032221064	0.0243720256617497	0.834953057882814	33.2586648098446	694	14	3	-8.46043507852363	-17.8470662808041	10	DCT_10nM_N_114	Ly12 3D	Ly12 3D
695	695	695	33.0200384642858	566.245565100001	26.0070563531081	10.312141827347	1.62108526566891	0.831291666659206	2.45237693232811	1.95008001485655	695	15	4	-17.9128439181266	10.2020912499424	10	DCT_10nM_N_114	Ly12 3D	Ly12 3D
696	696	696	65.2499686785713	1078.8803392	17.9385482309531	0.846545586529154	4.49729571233592	0.563196956960496	5.06049266929641	7.98529831660893	696	16	4	-14.319870994513	-6.18609759597849	10	DCT_10nM_N_114	Ly12 3D	Ly12 3D
697	697	697	66.5112405714285	255.5540969	0.500671382119704	0.767047489423431	0.759041853856206	0.732663338405161	1.49170519226137	1.03600359683407	697	16	4	-8.76634710380026	1.44902173183978	10	DCT_10nM_N_114	Ly12 3D	Ly12 3D
698	698	698	20.8914490357144	208.2628605	1.29135183052789	5.49149109450218	0.466128101444472	0.129157167987199	0.595285269431671	3.6089990877678	698	17	4	-9.85833641352895	10.0235365407891	10	DCT_10nM_N_114	Ly12 3D	Ly12 3D
699	699	699	86.4963310357141	1221.3489891	0.867318392817322	6.92055859389318	1.41485192249022	1.27268624537796	2.68753816786818	1.11170520434912	699	17	4	-11.5924848943673	8.45968049272725	10	DCT_10nM_N_114	Ly12 3D	Ly12 3D
700	700	700	84.24889821	616.117272438	0.491399537711502	0.46299669030663	0.975738537519519	0.107747223401536	1.08348576092105	9.05581143268335	700	16	4	-8.5522400071264	-1.25744787803794	10	DCT_10nM_N_114	Ly12 3D	Ly12 3D
701	701	701	48.9676492889286	674.319880071	1.92082028152295	9.74426987381182	0.462977250725385	1.11621266315882	1.57918991388421	0.414775128437608	701	17	4	-13.9220433643852	9.7447999643873	10	DCT_10nM_N_114	Ly12 3D	Ly12 3D
702	702	702	54.8074887857143	331.7344158	8.87111725805848	6.14323884506103	2.36725595520777	0.567118816179121	2.93437477138689	4.17417988554287	702	17	4	-12.8988818634422	4.92110604721989	10	DCT_10nM_N_114	Ly12 3D	Ly12 3D
703	703	703	97.4543327499998	2575.4912406	5.72601776167536	37.227282630692	3.02239255262919	4.29349634859767	7.31588890122687	0.703946692214226	703	8	2	-15.1354821163785	10.9013422226223	10	DCT_10nM_N_114	Ly12 3D	Ly12 3D
704	704	704	34.0332917857143	90.0736638000001	0.421757121529321	2.46805535440347	0.679245508462811	0.0951156520919393	0.77436116055475	7.14125902018995	704	17	4	-7.64771129163942	8.20548592218575	10	DCT_10nM_N_114	Ly12 3D	Ly12 3D
705	705	705	9.55881839285718	181.611073	4.88734232774082	5.10026644387757	0.381594451653	0.0138073930655339	0.395401844718533	27.6369659241135	705	3	1	-1.24405318607344	8.09723276562102	10	DCT_10nM_N_114	Ly12 3D	Ly12 3D
706	706	706	83.602180392857	3324.3674978	13.3525654476416	0.401537924535375	4.7858090050109	0.28607624223629	5.07188524724719	16.7291382451045	706	14	3	-14.4743635134022	-7.88976349682462	10	DCT_10nM_N_114	Ly12 3D	Ly12 3D
707	707	707	99.6234555714285	1327.756311	3.35615963161592	0.555601602191057	3.04784217549584	0.250782100026564	3.2986242755224	12.1533481662886	707	16	4	-13.4836311612337	-4.93719530113307	10	DCT_10nM_N_114	Ly12 3D	Ly12 3D
708	708	708	21.5178204642857	906.710262099999	41.0878355661259	0.485515104197951	2.64716323763391	0.0611040862679015	2.70826732390181	43.3221965880945	708	14	3	-11.6856285196928	-14.7650723263788	10	DCT_10nM_N_114	Ly12 3D	Ly12 3D
709	709	709	6.79867803571429	76.7185252999998	0.440269806601591	8.78146687180425	0.0516400063577681	0.149486235760591	0.201126242118359	0.34544990777928	709	9	2	-3.95444218147529	17.2964637261159	10	DCT_10nM_N_114	Ly12 3D	Ly12 3D
710	710	710	4.51624157142857	111.7096563	15.8996521032798	0.404049727654993	0.354346006465971	0.0072125623740373	0.361558568840009	49.1290041028262	710	13	3	-5.58203735599971	-20.218676852857	10	DCT_10nM_N_114	Ly12 3D	Ly12 3D
711	711	711	19.5899791785714	375.4893318	0.461397253380506	21.1227961032358	0.199694670405695	0.718946770046404	0.918641440452099	0.277760021639441	711	8	2	-10.0487990219614	13.6254897897846	10	DCT_10nM_N_114	Ly12 3D	Ly12 3D
712	712	712	57.8647660753572	195.295424311	1.36148954016458	4.18751573468838	1.39729466755183	0.1168342367703	1.51412890432213	11.9596336328962	712	17	4	-8.18659247315259	7.8328276808457	10	DCT_10nM_N_114	Ly12 3D	Ly12 3D
713	713	713	13.9888333214287	412.763107600001	11.3571520945624	6.61023885189623	0.609792888732386	0.177864870795486	0.787657759527872	3.42840542938658	713	15	4	-18.7537435724863	9.91127843239291	10	DCT_10nM_N_114	Ly12 3D	Ly12 3D
714	714	714	39.4025922499999	279.6955142	3.51963490343613	0.478858109007139	0.994271669872226	0.183242454239191	1.17751412411142	5.42598970309782	714	16	4	-11.9616271735268	-5.26158166788997	10	DCT_10nM_N_114	Ly12 3D	Ly12 3D
715	715	715	4.04689071428572	158.1519905	14.9289728699276	9.90421765465743	0.33472234156368	0.00977477082385	0.34449711238753	34.2434976323916	715	2	1	11.5808225988672	7.10003044982842	10	DCT_10nM_N_114	Ly12 3D	Ly12 3D
716	716	716	95.6261295714286	1580.3114313	12.0456061432257	14.3913885283018	4.79769431370871	1.96132284467525	6.75901715838396	2.44615226235388	716	17	4	-16.0253340864488	7.89555777583144	10	DCT_10nM_N_114	Ly12 3D	Ly12 3D
717	717	717	39.3428532857142	1258.1988081	11.0624296146467	3.66367851520525	1.56344081672348	0.394534129905245	1.95797494662873	3.962751757621	717	15	4	-17.8787533109841	2.04090940489458	10	DCT_10nM_N_114	Ly12 3D	Ly12 3D
718	718	718	23.8466233214285	382.4874419	9.26180677022307	0.479381959859791	0.982219518267191	0.133721938136338	1.11594145640353	7.34523842502008	718	14	3	-13.3757095253741	-8.54496964842553	10	DCT_10nM_N_114	Ly12 3D	Ly12 3D
719	719	719	20.3884428571429	229.097689	5.36211627693866	12.6806498623882	0.37735827603799	0.308003675250193	0.685361951288183	1.2251745883599	719	8	2	-13.891677760195	13.5118881570303	10	DCT_10nM_N_114	Ly12 3D	Ly12 3D
720	720	720	35.3898079642857	411.0725003	3.84479702926056	9.20002427833331	0.778770891459808	0.583920264197488	1.3626911556573	1.33369389488497	720	17	4	-14.2722593935923	9.72378696091532	10	DCT_10nM_N_114	Ly12 3D	Ly12 3D
721	721	721	6.43837024999996	160.665915400001	16.6601973347441	22.0263489316131	0.211425646698812	0.339097442588362	0.550523089287174	0.623495255773623	721	11	2	3.66475816819057	12.4676183336433	10	DCT_10nM_N_114	Ly12 3D	Ly12 3D
722	722	722	34.0272198571427	683.9223426	2.18241791253987	0.381272172342113	0.708261304072136	0.275731873877168	0.983993177949304	2.56865952460632	722	16	4	-13.4787017649856	-5.12530185622562	10	DCT_10nM_N_114	Ly12 3D	Ly12 3D
723	723	723	11.5224389285714	53.1578787	9.68547132165376	0.702863342230095	0.207288985422836	0.162513037355277	0.369802022778113	1.27552219068844	723	5	1	-7.57870841358041	-8.42355775417162	10	DCT_10nM_N_114	Ly12 3D	Ly12 3D
724	724	724	19.3182427857143	498.1140492	999.999849103956	0.496145790986823	32.4468831222233	0.109620780019929	32.5565039022433	295.992083949089	724	13	3	-4.62780272625387	-18.3339119205958	10	DCT_10nM_N_114	Ly12 3D	Ly12 3D
725	725	725	54.0249229642858	953.674507	116.366129801115	0.426737103750314	9.54909544741229	0.191318154733381	9.74041360214567	49.9121239211188	725	14	3	-12.755317473441	-13.8238980930218	10	DCT_10nM_N_114	Ly12 3D	Ly12 3D
726	726	726	3.97460917857143	116.911155299999	17.812026803798	0.670864248719984	0.380930187368197	0.0059126602460799	0.386842847614277	64.4261925282709	726	13	3	-3.83810689601368	-20.6825580866521	10	DCT_10nM_N_114	Ly12 3D	Ly12 3D
727	727	727	89.5065408214286	377.206373	4.35085089393785	3.10299980012689	3.15962671297877	0.276675260437766	3.43630197341654	11.4199827913038	727	16	4	-11.7807233637463	2.05316917862209	10	DCT_10nM_N_114	Ly12 3D	Ly12 3D
728	728	728	5.18080439285716	71.1005339000001	8.90942987474458	8.49195475227149	0.0406797544226598	0.190993497824396	0.231673252247056	0.21299025823414	728	11	2	3.75138399163347	12.4251492536934	10	DCT_10nM_N_114	Ly12 3D	Ly12 3D
729	729	729	15.9313519642858	185.297041199999	0.483354820761394	33.1587551795785	0.162207281666879	0.557509918005795	0.719717199672674	0.290949589286397	729	9	2	-8.51508717714779	14.9614685415039	10	DCT_10nM_N_114	Ly12 3D	Ly12 3D
730	730	730	94.0763442142858	540.6846327	0.537594755710427	2.27780096631927	0.610709474938308	1.45451003935148	2.06521951428979	0.419872987064844	730	17	4	-10.7948391906275	6.56055451774556	10	DCT_10nM_N_114	Ly12 3D	Ly12 3D
731	731	731	29.357401155	752.276089261001	19.1714730682442	3.84365031657769	1.72260550566866	0.275171667914182	1.99777717358285	6.26011216462115	731	15	4	-18.7187178199133	0.656030766893335	10	DCT_10nM_N_114	Ly12 3D	Ly12 3D
732	732	732	9.05163435714284	270.111584999999	6.78156398416465	6.46530843062545	0.203108153933158	0.11405278393363	0.317160937866788	1.78082592049092	732	8	2	-17.0050522974937	13.4510586348246	10	DCT_10nM_N_114	Ly12 3D	Ly12 3D
733	733	733	21.2035777857142	307.896782	3.31803437050527	17.656748440688	0.265520352023248	0.49933359832415	0.764853950347398	0.531749421457679	733	8	2	-13.6403568937439	13.8020196914238	10	DCT_10nM_N_114	Ly12 3D	Ly12 3D
734	734	734	22.4893869642858	239.5836717	5.73653460713131	0.488888733419829	0.428556428242376	0.133516015253259	0.562072443495635	3.20977545225172	734	16	4	-12.6991190586448	-6.67707379918155	10	DCT_10nM_N_114	Ly12 3D	Ly12 3D
735	735	735	19.9655696428572	43.6940485000001	0.422704357684399	0.558659690068727	0.111297494601502	0.216894429267897	0.328191923869399	0.513141323994234	735	16	4	-5.52146584697606	1.84188886742086	10	DCT_10nM_N_114	Ly12 3D	Ly12 3D
736	736	736	26.057086642857	435.224282699999	9.22180588132687	1.00806020106713	0.891398620771338	0.200908723049746	1.09230734382108	4.43683383797439	736	16	4	-14.3833219921824	-6.41487005931535	10	DCT_10nM_N_114	Ly12 3D	Ly12 3D
737	737	737	6.37649628571437	122.2928524	13.7852882684405	6.76173514394482	0.372827165338925	0.0636028348539487	0.436430000192873	5.86180106900971	737	3	1	8.31100482431969	9.33230154217795	10	DCT_10nM_N_114	Ly12 3D	Ly12 3D
738	738	738	48.6611476785714	507.4143018	19.8666098132572	22.2353527255296	4.61664703531536	0.507380935023361	5.12402797033872	9.09897616689676	738	8	2	-15.8634543528709	11.1578638224744	10	DCT_10nM_N_114	Ly12 3D	Ly12 3D
739	739	739	6.25037960714283	112.9286564	10.851554619196	0.472798920738753	0.252918992119198	0.0352137746537026	0.2881327667729	7.1823879889742	739	14	3	-9.3396561785165	-18.6918546669331	10	DCT_10nM_N_114	Ly12 3D	Ly12 3D
740	740	740	7.35896196428573	133.5185541	7.32740498577359	0.448946729682372	0.277308913989557	0.0148893423884661	0.292198256378024	18.624658279359	740	14	3	-9.80433443318918	-16.2765196903998	10	DCT_10nM_N_114	Ly12 3D	Ly12 3D
741	741	741	70.3970322142856	438.6506139	10.9223924771028	0.60293863652905	1.06792983077631	0.668530169322455	1.73646000009876	1.59742952492127	741	16	4	-12.9740565563903	-4.32306840641058	10	DCT_10nM_N_114	Ly12 3D	Ly12 3D
742	742	742	37.3304973571428	83.3769379000003	0.503651828291279	0.483758527520961	0.558240206706981	0.0686171638923756	0.626857370599357	8.135576800909	742	16	4	-5.63318179170716	-0.611140727614088	10	DCT_10nM_N_114	Ly12 3D	Ly12 3D
743	743	743	10.2033561785715	34.8769057000001	72.8411130654153	0.414868971364957	0.159881273023903	0.0048975708742969	0.1647788438982	32.6450146669608	743	13	3	3.76686851220288	-16.3574021583616	10	DCT_10nM_N_114	Ly12 3D	Ly12 3D
744	744	744	37.2174013928571	612.490842099999	14.9819574543416	0.464639067081283	2.12892973935788	0.123925543814131	2.25285528317201	17.1791034667635	744	14	3	-13.4266747097194	-9.55743302960116	10	DCT_10nM_N_114	Ly12 3D	Ly12 3D
745	745	745	28.3319436003572	110.070694601	0.397119575954212	29.0313561309393	0.301183686335179	0.55407476076334	0.855258447098519	0.543579508873934	745	9	2	-7.77982843670638	14.2011402525271	10	DCT_10nM_N_114	Ly12 3D	Ly12 3D
746	746	746	25.6053004528571	134.123333697	16.2431336577378	0.883615585353521	0.382871654419521	0.405639261154525	0.788510915574045	0.94387228033548	746	16	4	-11.0526501516176	-5.53233887921659	10	DCT_10nM_N_114	Ly12 3D	Ly12 3D
747	747	747	11.4866429382143	232.767290224	10.3022126987897	0.483572901744618	0.570683665631956	0.0237871443959875	0.594470810027944	23.991264194294	747	14	3	-10.7121247228896	-14.450479925652	10	DCT_10nM_N_114	Ly12 3D	Ly12 3D
748	748	748	13.4964103571428	224.4761908	11.0537395461681	0.579003951393468	0.434834014668238	0.0028841220264709	0.437718136694709	150.768244435311	748	14	3	-9.15080832318999	-14.4959693192285	10	DCT_10nM_N_114	Ly12 3D	Ly12 3D
749	749	749	12.821527	156.231128976	10.0263026004951	3.31535856506527	0.309003072183417	0.166602494578671	0.475605566762088	1.8547325654689	749	15	4	-19.6661705067597	6.07806545794939	10	DCT_10nM_N_114	Ly12 3D	Ly12 3D
750	750	750	37.2116259285714	234.2675041	2.30943057351449	0.440768520991669	0.702567306016777	0.0838339228595603	0.786401228876338	8.38046559259463	750	16	4	-11.3678582220839	-5.53208544462914	10	DCT_10nM_N_114	Ly12 3D	Ly12 3D
751	751	751	85.3508541785713	3606.4697093	30.0530277300668	5.95420065386828	10.586093309425	0.641929652872237	11.2280229622972	16.4910489211065	751	15	4	-18.6142569745614	0.710506144561992	10	DCT_10nM_N_114	Ly12 3D	Ly12 3D
752	752	752	14.0650743571429	270.2426882	1.94746379872414	8.10396782898388	0.303987804631805	0.201228285601656	0.505216090233461	1.51066140489597	752	8	2	-11.4724346617021	12.6576549110993	10	DCT_10nM_N_114	Ly12 3D	Ly12 3D
753	753	753	80.0267449642857	2296.1067918	12.9269498774119	1.17084708264478	3.85277925432042	0.585982977803141	4.43876223212356	6.57489961357673	753	15	4	-16.0453246992167	-2.92333553619772	10	DCT_10nM_N_114	Ly12 3D	Ly12 3D
754	754	754	1.91030932142858	56.9661797000001	19.5537474746288	0.503136636886642	0.181394920997675	0.0010826530709737	0.182477574068649	167.546673870818	754	13	3	3.44887281585431	-22.6058243753264	10	DCT_10nM_N_114	Ly12 3D	Ly12 3D
755	755	755	42.7125436785714	511.8013676	3.40494770946479	0.439574060648401	1.11009024976281	0.144009179032861	1.25409942879567	7.70846870468927	755	16	4	-13.0298918423819	-6.09025484699919	10	DCT_10nM_N_114	Ly12 3D	Ly12 3D
756	756	756	11.7723586785714	64.9078791000002	15.1755944314756	5.87348524406689	0.117722535885302	0.098075511711654	0.215798047596956	1.2003254821796	756	11	2	5.23882232435411	11.1133180161896	10	DCT_10nM_N_114	Ly12 3D	Ly12 3D
757	757	757	40.41249875	88.6158804000001	2.73919007926441	0.497725662775332	0.796966089198128	0.107665549483956	0.904631638682084	7.4022386271004	757	16	4	-8.96284462179818	-5.20807735557182	10	DCT_10nM_N_114	Ly12 3D	Ly12 3D
758	758	758	16.1096523928571	105.9507336	0.5329817570202	0.792537386995293	0.236487957300659	0.0018125191033758	0.238300476404035	130.474739195958	758	7	1	-4.56281685669067	-4.62157970328667	10	DCT_10nM_N_114	Ly12 3D	Ly12 3D
759	759	759	34.526417392857	60.2986284999996	1.32012750439706	4.15957259921432	0.409074213881591	0.403143755439719	0.81221796932131	1.01471053033031	759	17	4	-8.24655846406558	7.20706264105696	10	DCT_10nM_N_114	Ly12 3D	Ly12 3D
760	760	760	24.6565147142855	25.8288550000002	1.11655479777922	0.456309324778291	0.573221913489727	0.073972091180165	0.647194004669892	7.7491646422919	760	7	1	-2.17571653370996	-0.141817869559887	10	DCT_10nM_N_114	Ly12 3D	Ly12 3D
761	761	761	48.4383561428572	206.7669675	0.511001876810862	0.758607549553511	0.804913739665029	0.234086146848851	1.03899988651388	3.43853641277097	761	16	4	-7.97993620719197	0.512727755264892	10	DCT_10nM_N_114	Ly12 3D	Ly12 3D
762	762	762	77.9457363571433	359.976220900001	2.18660554996555	11.3932659291385	1.80858151986572	0.558435742397315	2.36701726226303	3.2386564515044	762	17	4	-10.9587785428262	9.24163807344815	10	DCT_10nM_N_114	Ly12 3D	Ly12 3D
763	763	763	22.8332064285714	412.0157861	7.74309984157722	0.552861424149974	0.813699538093496	0.0641961166914112	0.877895654784907	12.675214328071	763	14	3	-13.3425076779294	-9.7208523255589	10	DCT_10nM_N_114	Ly12 3D	Ly12 3D
764	764	764	62.6038580357139	198.543419999999	1.1576786804213	0.460662736258421	1.547937915394	0.0351164558715919	1.5830543712656	44.0801293004696	764	16	4	-6.95983377391203	-3.51363941289666	10	DCT_10nM_N_114	Ly12 3D	Ly12 3D
765	765	765	39.1178493282144	568.577425059999	3.24707423759757	0.501396911931818	0.944147619991417	0.102614599513458	1.04676221950488	9.20090927088393	765	16	4	-13.3629959084089	-6.48570389059565	10	DCT_10nM_N_114	Ly12 3D	Ly12 3D
766	766	766	54.6428284285715	1013.5061987	0.465256658702144	12.7036105626138	0.804756100320682	1.34390919175184	2.14866529207253	0.598817319845582	766	17	4	-11.1095844201991	10.514959933687	10	DCT_10nM_N_114	Ly12 3D	Ly12 3D
767	767	767	82.3394858214284	350.8043777	9.39747526007013	0.716259360076796	3.53658289349412	0.412686319513868	3.94926921300799	8.56966351019367	767	16	4	-11.6154339233349	-4.62517087194335	10	DCT_10nM_N_114	Ly12 3D	Ly12 3D
768	768	768	32.0849415903571	252.372401516	0.416095069841983	0.408669854232257	0.480951978241112	0.18605864447885	0.667010622719962	2.5849483080362	768	16	4	-8.18314478740944	-0.41816804868713	10	DCT_10nM_N_114	Ly12 3D	Ly12 3D
769	769	769	54.3168273571427	386.086343799999	0.374323745555168	9.04863252284677	0.896671260599292	0.619390762977097	1.51606202357639	1.44766650424273	769	17	4	-9.91951650987874	10.1500148694267	10	DCT_10nM_N_114	Ly12 3D	Ly12 3D
770	770	770	11.425716	167.6447354	4.63141579020912	3.47668024581532	0.267516163396399	0.0988249000876028	0.366341063484002	2.70697125076029	770	15	4	-17.6643234878002	6.84792525414092	10	DCT_10nM_N_114	Ly12 3D	Ly12 3D
771	771	771	20.3699696785715	432.2711433	15.1507749158411	0.560441392245863	0.782590573383281	0.178946227745406	0.961536801128688	4.37332814020927	771	14	3	-14.4841512791618	-9.67581793899838	10	DCT_10nM_N_114	Ly12 3D	Ly12 3D
772	772	772	18.8055279999999	39.4118918999998	2.57878895109236	0.492213555427536	0.448486889892268	0.0179174889415278	0.466404378833796	25.0306776443879	772	7	1	-6.56297214590541	-7.10773826096135	10	DCT_10nM_N_114	Ly12 3D	Ly12 3D
773	773	773	15.3617446428571	94.1049687	9.88414985650942	8.67177087403353	0.837459398430083	0.0753063412519195	0.912765739682002	11.1207022477504	773	8	2	-1.77412074910271	12.5453943800087	10	DCT_10nM_N_114	Ly12 3D	Ly12 3D
774	774	774	32.7724582857143	200.299232300001	2.79734456437491	3.57751560001957	0.582715111743413	0.404185683399843	0.986900795143256	1.44170151412057	774	17	4	-12.0369638463758	5.91763293436622	10	DCT_10nM_N_114	Ly12 3D	Ly12 3D
775	775	775	108.1732575	242.6409843	2.48711137709726	3.25048213610678	2.20684591079035	1.33664187769694	3.54348778848729	1.65103753489513	775	17	4	-11.068418968382	4.6661331120551	10	DCT_10nM_N_114	Ly12 3D	Ly12 3D
776	776	776	16.7963111071429	305.7932579	2.42369926176048	16.4772842896626	0.366753650790903	0.353179143841673	0.719932794632576	1.03843518844736	776	8	2	-12.3030680356469	13.9739904489758	10	DCT_10nM_N_114	Ly12 3D	Ly12 3D
777	777	777	43.5461807500001	466.652352400001	2.59796587280046	3.17522139422918	1.02547837651829	0.383732693271497	1.40921106978978	2.67237687718399	777	17	4	-13.406604361354	4.57095579325501	10	DCT_10nM_N_114	Ly12 3D	Ly12 3D
778	778	778	48.0591298928571	685.2405439	11.0301447501182	53.0173338148259	2.99342644308916	0.909868190270199	3.90329463335936	3.28995614430725	778	8	2	-13.8130417187415	13.8924261403851	10	DCT_10nM_N_114	Ly12 3D	Ly12 3D
779	779	779	4.09310075	62.3893181	9.10928358710004	4.51551737712895	0.25481275718762	0.0035380256321616	0.258350782819782	72.0211732982655	779	2	1	12.7514814200357	5.57068033543679	10	DCT_10nM_N_114	Ly12 3D	Ly12 3D
780	780	780	5.81009724999995	81.711143	11.8443810228058	402.261862928136	0.294073260865481	1.372862667127	1.66693592799248	0.214204426929964	780	11	2	3.37030675278517	15.3585038713132	10	DCT_10nM_N_114	Ly12 3D	Ly12 3D
781	781	781	5.61094560714286	64.5965821999999	5.1089979543615	0.876307189899256	0.170612625525487	0.0461907246795321	0.216803350205019	3.69365552736367	781	5	1	-7.07046598090468	-11.2518419230251	10	DCT_10nM_N_114	Ly12 3D	Ly12 3D
782	782	782	3.77750007142858	109.0061821	12.4236027917203	0.466739178208471	0.28834237682914	0.0028938296345316	0.291236206463672	99.6404119262558	782	13	3	-4.217641565847	-21.3301077030428	10	DCT_10nM_N_114	Ly12 3D	Ly12 3D
783	783	783	36.38761625	446.6958553	3.67715019946217	11.3678395067659	0.767036203975435	0.74857631992336	1.5156125238988	1.02465998931674	783	17	4	-14.2245143928006	10.5491965108714	10	DCT_10nM_N_114	Ly12 3D	Ly12 3D
784	784	784	41.9236774285716	183.309260299999	0.38797877632736	8.63568384812804	0.702615886636564	0.250818820894103	0.953434707530667	2.80128853222387	784	17	4	-8.67785502477448	10.8253564190552	10	DCT_10nM_N_114	Ly12 3D	Ly12 3D
785	785	785	71.4229898571434	76.3499608000004	2.17416049710039	0.459102550702855	2.04189789006422	0.113417546373318	2.15531543643754	18.0033685735295	785	16	4	-8.08777875424333	-5.19046508622895	10	DCT_10nM_N_114	Ly12 3D	Ly12 3D
786	786	786	11.1080824285714	90.4750446999997	13.6277467198503	0.480450115006425	0.405410627078913	0.0266812632505413	0.432091890329454	15.1945814286244	786	5	1	-7.9774773019163	-11.6729260247313	10	DCT_10nM_N_114	Ly12 3D	Ly12 3D
787	787	787	4.29342353571433	125.2524841	14.8344801626367	0.365874094899925	0.287752492018623	0.0081090222281678	0.295861514246791	35.4854733310602	787	13	3	-6.12399262010074	-19.9670900093745	10	DCT_10nM_N_114	Ly12 3D	Ly12 3D
788	788	788	52.7550340735715	254.257618099	0.390754310810243	0.484597923743333	0.948155623401057	0.304570681907509	1.25272630530857	3.1130889469164	788	16	4	-8.02196980075086	0.165391157347611	10	DCT_10nM_N_114	Ly12 3D	Ly12 3D
789	789	789	10.0751541428572	258.236712	12.3626480437063	0.43309283285393	0.512948559782679	0.0567771351883994	0.569725694971079	9.0344213049954	789	14	3	-11.3760578720612	-16.1131725104	10	DCT_10nM_N_114	Ly12 3D	Ly12 3D
790	790	790	39.9493598571429	365.0850817	2.01743513879065	3.78184598461403	0.821287961560791	0.304594772984612	1.1258827345454	2.69632979421575	790	17	4	-11.4354698777018	6.96491954746643	10	DCT_10nM_N_114	Ly12 3D	Ly12 3D
791	791	791	82.1459544285714	1020.2035219	0.478176325800662	0.426152225456898	0.670108428721432	0.76092434393853	1.43103277265996	0.880650532552241	791	16	4	-10.0843995749327	0.185557498646931	10	DCT_10nM_N_114	Ly12 3D	Ly12 3D
792	792	792	13.8000461428571	139.90582	4.78539427779777	3.46520793020185	0.36307797531775	0.138887577921883	0.501965553239634	2.61418609749219	792	17	4	-14.02228016403	6.01243580196335	10	DCT_10nM_N_114	Ly12 3D	Ly12 3D
793	793	793	51.6713010714285	171.1215619	0.48542421688671	7.64818050226583	0.63109798285114	0.649085261233904	1.28018324408504	0.972288265568425	793	17	4	-9.34133713460384	10.206370750329	10	DCT_10nM_N_114	Ly12 3D	Ly12 3D
794	794	794	13.8595710714286	157.8249135	0.489280933821383	6.42739920550847	0.070744195166421	0.294754764697229	0.36549895986365	0.240010353145908	794	17	4	-10.075715884217	12.6257566165525	10	DCT_10nM_N_114	Ly12 3D	Ly12 3D
795	795	795	52.5116176071429	1329.6081971	5.24733176806552	0.391408734555427	1.62346639088969	0.20742973447918	1.83089612536887	7.8265847226095	795	16	4	-14.0848190458282	-6.7778689785021	10	DCT_10nM_N_114	Ly12 3D	Ly12 3D
796	796	796	16.3449677857144	191.1947529	15.6772925798363	0.491667505673778	0.25893870096566	0.168053773344778	0.426992474310438	1.5408086103156	796	14	3	-10.3780894705413	-8.66098538753613	10	DCT_10nM_N_114	Ly12 3D	Ly12 3D
797	797	797	54.5602593214285	1186.5037121	5.42557835508331	5.89331032839443	1.40009120784107	0.410541044559004	1.81063225240008	3.41035622721968	797	15	4	-16.4138723003027	5.14191814773942	10	DCT_10nM_N_114	Ly12 3D	Ly12 3D
798	798	798	10.374249142857	412.1316183	21.5904191797901	2.59840463864209	0.797392526980851	0.0792978517709733	0.876690378751824	10.0556636677103	798	14	3	-6.10057292767449	-13.7596079415662	10	DCT_10nM_N_114	Ly12 3D	Ly12 3D
799	799	799	6.09035671428572	205.115124	13.4829333576792	0.589981433414259	0.496156497896611	0.0072609736830313	0.503417471579642	68.3319509966154	799	13	3	-6.46091401964236	-19.0115314367019	10	DCT_10nM_N_114	Ly12 3D	Ly12 3D
800	800	800	14.5943884285715	278.8173406	19.6632494431599	5.54647003828639	0.665053344088493	0.0561205798694826	0.721173923957976	11.8504360723852	800	3	1	-22.3961555286443	0.168526440308973	10	DCT_10nM_N_114	Ly12 3D	Ly12 3D
801	801	801	8.9949718214285	132.0323906	7.51570225898336	0.50923286842718	0.18807233693502	0.0692033168557002	0.25727565379072	2.71767807498563	801	14	3	-10.0161088803185	-10.9893456713601	10	DCT_10nM_N_114	Ly12 3D	Ly12 3D
802	802	802	59.6882423928571	472.941129	27.0060960253564	40.845304426704	1.99788339424979	1.73665194344476	3.73453533769455	1.15042245614677	802	8	2	-15.4742479954606	14.3364379198895	10	DCT_10nM_N_114	Ly12 3D	Ly12 3D
803	803	803	30.2493886785714	681.182077	11.6479504205943	0.467190177546047	1.37295208795485	0.0774436534985688	1.45039574145342	17.7284002746619	803	14	3	-13.5055329625499	-10.3065576025709	10	DCT_10nM_N_114	Ly12 3D	Ly12 3D
804	804	804	51.8420255000001	680.9947332	3.67895504933674	4.30385240605057	1.09241470539746	0.084541307600977	1.17695601299843	12.9216679561369	804	15	4	-16.2180445786513	2.77431273342423	11	DCT_50nM_N_117	Ly12 3D	Ly12 3D
805	805	805	5.9337966428571	94.5019127999998	1.89296967480574	30.5816370069277	0.122093241441822	0.208697125375526	0.330790366817347	0.585025985490357	805	11	2	0.413212749269256	16.6896728774532	11	DCT_50nM_N_117	Ly12 3D	Ly12 3D
806	806	806	106.901595821429	1954.4739948	10.0247938558567	0.416753062161723	4.1010419256677	0.480919351835342	4.58196127750305	8.52750447661717	806	16	4	-14.0040015100053	-6.19869756352719	11	DCT_50nM_N_117	Ly12 3D	Ly12 3D
807	807	807	46.3110577142857	124.5361087	0.956831663185443	0.44669577611084	0.94155984937518	0.0926606162609747	1.03422046563615	10.1613812574192	807	16	4	-6.86573269547085	-1.57779967453716	11	DCT_50nM_N_117	Ly12 3D	Ly12 3D
808	808	808	58.3307449285716	570.788272600001	0.406075852233117	10.5239838739669	0.803329963259398	0.669134439558372	1.47246440281777	1.20055091438664	808	17	4	-10.343496159623	10.2352082730741	11	DCT_50nM_N_117	Ly12 3D	Ly12 3D
809	809	809	31.3354956785713	194.7164944	2.29776388554281	0.477491505168482	0.938419682579828	0.0201922742887415	0.95861195686857	46.4741944944289	809	16	4	-10.9456354133914	-8.7194843988746	11	DCT_50nM_N_117	Ly12 3D	Ly12 3D
810	810	810	72.3953219642856	1666.8672989	10.7895397219349	18.8303849067398	3.55979327454678	0.824672624662827	4.38446589920961	4.31661385146891	810	15	4	-16.6811048140167	8.89116043693625	11	DCT_50nM_N_117	Ly12 3D	Ly12 3D
811	811	811	22.9388537500001	44.0307203	9.38006323879553	0.441868795707582	0.587447282167734	0.102680215111901	0.690127497279635	5.72113412040996	811	5	1	-6.98684307554201	-7.97285766586453	11	DCT_50nM_N_117	Ly12 3D	Ly12 3D
812	812	812	40.2132064285714	806.2962846	3.83072471365032	0.477303621475987	1.16850142367071	0.114032596905937	1.28253402057665	10.2470824604177	812	16	4	-13.7817614496815	-6.93357176671954	11	DCT_50nM_N_117	Ly12 3D	Ly12 3D
813	813	813	3.0285827857143	89.8646141999997	10.5225053494576	0.447984683746717	0.185516729737202	0.0071386358191125	0.192655365556314	25.9877005128223	813	13	3	-4.6284118150415	-20.7815284430801	11	DCT_50nM_N_117	Ly12 3D	Ly12 3D
814	814	814	82.652507305357	2347.833028319	27.5892354334377	0.471167193905986	8.82023577572008	0.158247922357704	8.97848369807779	55.7368188113256	814	14	3	-13.8283039381895	-10.2030551241786	11	DCT_50nM_N_117	Ly12 3D	Ly12 3D
815	815	815	85.1916886428571	767.8144945	1.86858280078175	3.64015104784889	1.38980573176937	1.44037554525309	2.83018127702246	0.964891230172311	815	17	4	-13.0341004592263	5.60738304534645	11	DCT_50nM_N_117	Ly12 3D	Ly12 3D
816	816	816	5.1196421785713	123.4832384	3.3638423530738	5.5460686618203	0.151701416413652	0.0355143884208198	0.187215804834472	4.2715480445869	816	3	1	0.955721209157796	11.0412269354114	11	DCT_50nM_N_117	Ly12 3D	Ly12 3D
817	817	817	87.4176978214286	3589.3028403	37.7378655650802	0.457009770106198	16.4235649769329	0.112411145096681	16.5359761220296	146.10263922503	817	14	3	-13.5118458810842	-11.3128363560801	11	DCT_50nM_N_117	Ly12 3D	Ly12 3D
818	818	818	33.3645808571428	229.0215461	0.562452237239511	37.4159523464495	0.760697949973529	0.418886454802706	1.17958440477624	1.8160003534414	818	9	2	-8.15801188868577	14.2042109055793	11	DCT_50nM_N_117	Ly12 3D	Ly12 3D
819	819	819	30.8608828164286	315.470758428	11.4523192303424	0.469850989445511	1.27202074872859	0.151040748580393	1.42306149730898	8.42170580246788	819	14	3	-12.22523058439	-7.83067052137365	11	DCT_50nM_N_117	Ly12 3D	Ly12 3D
820	820	820	30.7960926285714	230.985121328	999.955678748575	14.2059279564194	1.96070576338297	0.989360235464894	2.95006599884786	1.98179155892762	820	12	3	7.63474194881062	5.69498454081943	11	DCT_50nM_N_117	Ly12 3D	Ly12 3D
821	821	821	50.4036479285714	911.191647799999	26.4153409345349	0.484645535901829	2.94903115329315	0.324130392684088	3.27316154597724	9.09828642995354	821	14	3	-14.1675553114803	-8.64419445160051	11	DCT_50nM_N_117	Ly12 3D	Ly12 3D
822	822	822	62.0266932499999	1163.7394112	6.41137710746888	2.35379689674588	1.07942242818838	0.94503411394142	2.0244565421298	1.14220472283955	822	15	4	-15.7886241081095	2.59559141313756	11	DCT_50nM_N_117	Ly12 3D	Ly12 3D
823	823	823	26.0099737499999	291.9299847	1.59187018525879	0.470972285550463	0.556817606074292	0.152860910822768	0.70967851689706	3.64264221034169	823	16	4	-11.8160871420655	-4.24277851539956	11	DCT_50nM_N_117	Ly12 3D	Ly12 3D
824	824	824	103.452384	5255.3848385	76.2990086407613	4.45678853284327	22.6984348332605	1.62229732605409	24.3207321593146	13.9915380915222	824	15	4	-18.6705289958853	-0.244939131560058	11	DCT_50nM_N_117	Ly12 3D	Ly12 3D
825	825	825	9.19809692857144	228.4726084	999.99859103092	999.999214493388	8.92529703494271	7.01545760347446	15.9407546384172	1.2722330515578	825	11	2	6.88436813343131	12.4635908584125	11	DCT_50nM_N_117	Ly12 3D	Ly12 3D
826	826	826	14.1128492857143	149.2371157	5.22855350092876	0.558148704284674	0.344732628879869	0.107616569149867	0.452349198029736	3.20334156350771	826	16	4	-11.5164005875142	-7.3592097885437	11	DCT_50nM_N_117	Ly12 3D	Ly12 3D
827	827	827	29.4544375	233.4068402	0.723109521656773	0.43585560119211	0.567627255699002	0.0871359291827255	0.654763184881728	6.51427328569227	827	16	4	-7.84387979334514	-1.56444056206333	11	DCT_50nM_N_117	Ly12 3D	Ly12 3D
828	828	828	11.4642533214286	172.6327135	0.452474632590035	10.925100370883	0.103780702096628	0.141852486316986	0.245633188413614	0.731610032302982	828	9	2	-8.61705956119827	14.2252529431717	11	DCT_50nM_N_117	Ly12 3D	Ly12 3D
829	829	829	1.67568617857144	53.7116598999998	10.9240706304211	10.2989185391773	0.104891700984496	0.0083095998963316	0.113201300880828	12.6229544494436	829	2	1	13.4227306265058	9.89995658381182	11	DCT_50nM_N_117	Ly12 3D	Ly12 3D
830	830	830	26.0868350357143	292.437413099999	14.0847652685944	0.40474793239016	0.913707388831223	0.0578535726305952	0.971560961461818	15.7934479632813	830	14	3	-11.7209068979928	-10.6165581458271	11	DCT_50nM_N_117	Ly12 3D	Ly12 3D
831	831	831	7.2525931785714	102.4167491	18.2996802983108	4.83222567725304	0.168785053753104	0.126633983177985	0.295419036931089	1.33285749620522	831	3	1	6.28448766302581	9.71259655873304	11	DCT_50nM_N_117	Ly12 3D	Ly12 3D
832	832	832	8.00969371428573	317.2186906	13.667746173823	144.224056800579	0.291560847480635	1.65947508030831	1.95103592778894	0.17569462231784	832	11	2	2.02934194585359	13.9118383822143	11	DCT_50nM_N_117	Ly12 3D	Ly12 3D
833	833	833	36.3425175714286	774.5452074	17.0238173884623	0.471996035129836	1.57355018800869	0.216212079632417	1.78976226764111	7.27780885639642	833	14	3	-14.2171300323639	-8.80923345919192	11	DCT_50nM_N_117	Ly12 3D	Ly12 3D
834	834	834	74.5011626071429	1481.4798184	6.05205462927321	0.541799522599767	1.82915936991201	0.307014141855918	2.13617351176792	5.95789939464884	834	16	4	-14.1898162723246	-5.72739383459546	11	DCT_50nM_N_117	Ly12 3D	Ly12 3D
835	835	835	4.62911074999999	125.6511477	12.441241192478	0.603136913872001	0.332234768401707	0.0127582150545566	0.344992983456264	26.0408503055488	835	13	3	-6.09799013477833	-19.8425246774449	11	DCT_50nM_N_117	Ly12 3D	Ly12 3D
836	836	836	19.2496856785713	164.0280548	3.38786002532427	9.181513471851	0.436463477136698	0.313022149393276	0.749485626529975	1.39435333244847	836	8	2	-11.9942675526322	12.6044973983225	11	DCT_50nM_N_117	Ly12 3D	Ly12 3D
837	837	837	48.0474249642857	363.5158418	0.469223791653698	999.99636853227	0.386831332089465	24.5817417342724	24.9685730663619	0.0157365306442113	837	8	2	-2.07779636822995	16.1155293397438	11	DCT_50nM_N_117	Ly12 3D	Ly12 3D
838	838	838	3.93016732142857	128.9414043	12.3878637313526	0.465663977738668	0.290601594674522	0.0034558969048728	0.294057491579395	84.0886179980572	838	13	3	-4.68462192549835	-20.9292828399323	11	DCT_50nM_N_117	Ly12 3D	Ly12 3D
839	839	839	62.7820678457144	784.229264111	0.40801149424553	1.21004409416821	0.539307422095118	0.823590111948263	1.36289753404338	0.654825032830162	839	17	4	-10.3944243563157	4.20680041456024	11	DCT_50nM_N_117	Ly12 3D	Ly12 3D
840	840	840	22.9314599285716	228.0280474	2.8243934588258	13.5974015048629	0.34964004853418	0.0434340761885288	0.393074124722709	8.04990181019489	840	9	2	-8.22898668362851	15.1926647508184	11	DCT_50nM_N_117	Ly12 3D	Ly12 3D
841	841	841	2.36829299999997	23.8133487000001	2.4110686107663	0.465920158075133	0.0618962090116519	0.009211439758619	0.071107648770271	6.71949343790001	841	13	3	4.4849486701727	-12.1720844578045	11	DCT_50nM_N_117	Ly12 3D	Ly12 3D
842	842	842	78.3039564999999	308.0442589	8.3010752747767	0.68181409088241	3.10821707164299	0.678330611310455	3.78654768295344	4.58215657647865	842	16	4	-11.5163075033591	-4.12790508196373	11	DCT_50nM_N_117	Ly12 3D	Ly12 3D
843	843	843	112.662314392857	635.3060578	1.04975903992166	0.402317366593607	1.8357712569849	0.799551717765831	2.63532297475073	2.29600064160272	843	16	4	-9.95824344053473	-0.320951586506253	11	DCT_50nM_N_117	Ly12 3D	Ly12 3D
844	844	844	1.70788082142857	26.0616225000001	2.92381907154234	1.82435102153992	0.0526128606250295	0.0038844298097194	0.0564972904347489	13.5445517623678	844	1	1	12.9780005251887	-9.61008741110815	11	DCT_50nM_N_117	Ly12 3D	Ly12 3D
845	845	845	47.1019541071429	49.2145769999997	0.482165731215769	0.436887413126226	0.466832295838347	0.238435154419201	0.705267450257548	1.95790044876349	845	16	4	-5.11482844461223	1.21918040301195	11	DCT_50nM_N_117	Ly12 3D	Ly12 3D
846	846	846	9.19997157142856	20.5889922000002	0.42604399942069	1.23351168278752	0.100360955708899	0.10964016450747	0.210001120216368	0.9153667012426	846	7	1	-1.73845747354685	2.66321331242533	11	DCT_50nM_N_117	Ly12 3D	Ly12 3D
847	847	847	12.2269316785713	392.247655199999	28.3470720482545	0.466547050200533	0.810500337732719	0.0549709238523062	0.865471261585025	14.7441643860733	847	14	3	-10.6592749904849	-16.7014884042014	11	DCT_50nM_N_117	Ly12 3D	Ly12 3D
848	848	848	100.988735107143	121.371117299999	2.23018401571893	0.441091563781015	0.86619683573851	0.250714111190836	1.11691094692935	3.45491855892861	848	16	4	-9.93126061347407	-3.63124829980781	11	DCT_50nM_N_117	Ly12 3D	Ly12 3D
849	849	849	35.7836676785712	131.716107	0.465192326144491	0.426200299371544	0.429582550095028	0.158483752943493	0.588066303038521	2.71057784862146	849	16	4	-7.17770443383183	0.106086106285638	11	DCT_50nM_N_117	Ly12 3D	Ly12 3D
850	850	850	29.1973912500001	200.3733862	2.47088752548798	0.5634573305707	0.741761403704255	0.127626240819121	0.869387644523377	5.81198191644239	850	16	4	-11.1968983372658	-4.84142076224234	11	DCT_50nM_N_117	Ly12 3D	Ly12 3D
851	851	851	48.6340051714286	826.289280311	10.9962222495523	0.43465733616816	1.55199851599781	0.182563198835724	1.73456171483354	8.5011575492515	851	14	3	-13.8869501520196	-7.62664440221794	11	DCT_50nM_N_117	Ly12 3D	Ly12 3D
852	852	852	17.5268914285715	176.5127773	0.428058988445086	14.0331968737122	0.196542833719666	0.285878749418395	0.482421583138061	0.687504174827693	852	9	2	-8.83113472554136	13.6929972873647	11	DCT_50nM_N_117	Ly12 3D	Ly12 3D
853	853	853	44.2051831785714	118.0000302	0.471180246284289	0.425874370566105	0.427182361803329	0.283058555275854	0.710240917079183	1.50916605006699	853	16	4	-7.23708710189203	0.77188128009787	11	DCT_50nM_N_117	Ly12 3D	Ly12 3D
854	854	854	13.2938706071429	73.4117623	13.9005944145777	21.0453707154713	0.409915358962787	0.604922971880759	1.01483833084355	0.677632323481326	854	11	2	1.47226053678038	14.7372416884638	11	DCT_50nM_N_117	Ly12 3D	Ly12 3D
855	855	855	111.939277646071	1889.265848418	4.46838326670481	1.71972036268774	3.21878331555938	1.03447469391392	4.25325800947331	3.11151479538001	855	16	4	-14.7746468662464	1.20824143368966	11	DCT_50nM_N_117	Ly12 3D	Ly12 3D
856	856	856	17.5087996921428	159.6877259	1.06349767080842	3.35230893458176	0.35558292977087	0.0803589217121416	0.435941851483011	4.4249340607708	856	17	4	-9.0716587787293	8.89418407898423	11	DCT_50nM_N_117	Ly12 3D	Ly12 3D
857	857	857	11.4648952142858	201.137962	4.7553212727382	0.403382680969046	0.239597457230969	0.0853129041196711	0.32491036135064	2.80845505968099	857	14	3	-12.7731233283301	-8.65548806366754	11	DCT_50nM_N_117	Ly12 3D	Ly12 3D
858	858	858	15.9369986785713	383.7551751	5.87409979331052	100.510189391146	0.425403137986214	1.08739746756882	1.51280060555504	0.391212183836808	858	8	2	0.22454095405994	14.6046699325327	11	DCT_50nM_N_117	Ly12 3D	Ly12 3D
859	859	859	37.4955329642856	745.6150411	53.7909299195319	0.678844767032096	5.38100283886187	0.171035711413755	5.55203855027562	31.4612825262241	859	14	3	-13.2013982856872	-12.9657886626682	11	DCT_50nM_N_117	Ly12 3D	Ly12 3D
860	860	860	9.24169339285711	88.6846732999997	1.09055084441085	1.15202213638248	0.154501239739477	0.102466737004886	0.256967976744363	1.50781848095845	860	16	4	-7.31193040283199	1.38120003772522	11	DCT_50nM_N_117	Ly12 3D	Ly12 3D
861	861	861	58.9659900357143	766.698924400001	1.82449442477345	1.65938394680736	0.87918933488304	0.698089471328695	1.57727880621174	1.25942213855432	861	16	4	-13.6451588280152	2.57815681420713	11	DCT_50nM_N_117	Ly12 3D	Ly12 3D
862	862	862	3.29278882142857	123.2872309	8.51255607277648	32.4696452810948	0.1520936034317	0.109441938534784	0.261535541966484	1.38971956699542	862	11	2	5.97383121637901	13.3537760066659	11	DCT_50nM_N_117	Ly12 3D	Ly12 3D
863	863	863	4.52104878571429	164.2183728	13.8152948965486	7.77438075164405	0.278262401958195	0.0507755477157236	0.329037949673919	5.48024422141341	863	3	1	8.35086424208186	9.02283438498132	11	DCT_50nM_N_117	Ly12 3D	Ly12 3D
864	864	864	7.5944510357143	94.0160196	4.78737323848209	0.389478863932123	0.144002653885822	0.0134879691988736	0.157490623084696	10.6763777231823	864	14	3	-9.24360997178059	-12.960523702886	11	DCT_50nM_N_117	Ly12 3D	Ly12 3D
865	865	865	6.39616142857142	109.9708854	45.4275511930825	0.498566024427646	0.440406342339456	0.0263347212536959	0.466741063593152	16.7234100599279	865	13	3	-7.04023378111203	-19.842157102706	11	DCT_50nM_N_117	Ly12 3D	Ly12 3D
866	866	866	3.40993714285714	123.3463306	18.1768287019327	4.42617063406175	0.300734499055065	0.0110832390092739	0.311817738064339	27.1341706881378	866	12	3	0.588515135687226	-13.9091704702689	11	DCT_50nM_N_117	Ly12 3D	Ly12 3D
867	867	867	21.0542853214286	364.7532983	14.9243356191253	9.62450809385123	0.954274630547077	0.421320592547123	1.3755952230942	2.26496080995696	867	8	2	-17.0628196757468	11.5134945739451	11	DCT_50nM_N_117	Ly12 3D	Ly12 3D
868	868	868	62.5041356428571	235.4128788	4.31077122274006	3.41862133170008	1.83466961962287	0.609230062666942	2.44389968228981	3.01145615104989	868	17	4	-11.6740153527028	4.07132834435407	11	DCT_50nM_N_117	Ly12 3D	Ly12 3D
869	869	869	36.4989732857141	244.2363289	0.385471097542602	3.9841099571313	0.320555067839181	0.478955332007413	0.799510399846594	0.669279672690268	869	17	4	-10.1080554627751	9.00355010423208	11	DCT_50nM_N_117	Ly12 3D	Ly12 3D
870	870	870	32.937505392857	555.8149999	25.8024848465158	1.25526231089538	0.92361640338568	0.469176481532634	1.39279288491831	1.96859058316084	870	15	4	-15.9240333333799	-4.79887005672138	11	DCT_50nM_N_117	Ly12 3D	Ly12 3D
871	871	871	25.8005995	438.725522800001	5.43205745133029	0.43895635111655	0.712751354895417	0.0252701785744458	0.738021533469863	28.2052361757419	871	14	3	-12.4097915911339	-10.3305351208818	11	DCT_50nM_N_117	Ly12 3D	Ly12 3D
872	872	872	12.5010910714286	131.003393100001	8.71626686819787	1.51105488638625	0.440727963080136	0.135705544193384	0.57643350727352	3.24767838852689	872	16	4	-12.2409702227314	-6.49754426567961	11	DCT_50nM_N_117	Ly12 3D	Ly12 3D
873	873	873	43.2048577500001	418.5233199	22.2275230422733	0.518093796908405	1.51933649168762	0.204542352189088	1.72387884387671	7.42797995342832	873	14	3	-12.7090683606041	-7.92966012241931	11	DCT_50nM_N_117	Ly12 3D	Ly12 3D
874	874	874	19.121897142857	127.6921455	0.510652923726147	2.24273651117384	0.180907407601452	0.313816366912004	0.494723774513456	0.576475374377717	874	17	4	-9.65612020950611	8.08005640009553	11	DCT_50nM_N_117	Ly12 3D	Ly12 3D
875	875	875	39.5283631785712	216.1880567	2.51020169183742	6.71228855505214	0.56172132760594	0.869094900495908	1.43081622810185	0.646329103168618	875	17	4	-12.5185894341553	8.62721374182556	11	DCT_50nM_N_117	Ly12 3D	Ly12 3D
876	876	876	30.9189969642858	628.2674965	4.83159197279102	0.466742022013371	1.0661288791982	0.0769095830420512	1.14303846224025	13.8621071266929	876	14	3	-13.5363592888636	-8.27001973646466	11	DCT_50nM_N_117	Ly12 3D	Ly12 3D
877	877	877	7.30552992857133	89.9419280999999	0.838629635098746	0.429112727734081	0.126090161875594	0.0433506276626676	0.169440789538262	2.9086121395234	877	16	4	-4.82668807902387	-2.98756914519483	11	DCT_50nM_N_117	Ly12 3D	Ly12 3D
878	878	878	17.7544248571428	492.0933384	4.80826766107815	5.61124766972313	0.663608100445486	0.036667090730683	0.700275191176169	18.0981934268971	878	15	4	-21.8602565837557	-1.73419720110998	11	DCT_50nM_N_117	Ly12 3D	Ly12 3D
879	879	879	14.4376147857143	51.717668	0.432399636356918	0.470915298814981	0.140567829230762	0.0858007986283111	0.226368627859073	1.63830443863001	879	7	1	-4.97919054526977	0.253108076253049	11	DCT_50nM_N_117	Ly12 3D	Ly12 3D
880	880	880	21.23557775	172.1902943	6.32865720054932	0.400227947461447	0.545058901643769	0.0815455607253328	0.626604462369102	6.6841026880626	880	14	3	-11.0092180547722	-7.83442150701021	11	DCT_50nM_N_117	Ly12 3D	Ly12 3D
881	881	881	83.3678220357144	406.9662866	4.74144487120963	0.384365156459794	2.34772466839404	0.66295763913545	3.01068230752949	3.54128911080301	881	16	4	-11.8120090036928	-4.38728630192623	11	DCT_50nM_N_117	Ly12 3D	Ly12 3D
882	882	882	81.6890418214286	1479.2936043	0.477621567571915	22.9790005546315	0.823216603539226	3.18820717068862	4.01142377422785	0.258206747386939	882	17	4	-11.59965629822	11.0830900328937	11	DCT_50nM_N_117	Ly12 3D	Ly12 3D
883	883	883	22.55304675	584.2333703	13.0119347553004	3.12742461393628	0.994926345188856	0.0420254992736989	1.03695184446255	23.6743492018789	883	14	3	-20.3161030605976	-2.6763820334091	11	DCT_50nM_N_117	Ly12 3D	Ly12 3D
884	884	884	30.8478506428572	192.9847157	14.1174404101655	0.434784626312186	1.54754216861535	0.0890376607488668	1.63657982936422	17.3807595078249	884	14	3	-10.0809142665048	-8.83412884231961	11	DCT_50nM_N_117	Ly12 3D	Ly12 3D
885	885	885	2.34407482142856	72.3028958999999	26.725097832572	1.7079707842478	0.264161285192462	0.0118245289594136	0.275985814151876	22.3401106377401	885	4	1	5.4494202779082	-20.9135700533307	11	DCT_50nM_N_117	Ly12 3D	Ly12 3D
886	886	886	27.2076574285715	70.2476370000002	0.47948833499746	0.400314975285169	0.251223711677628	0.207746485228025	0.458970196905653	1.20928020227096	886	16	4	-6.20419012694031	0.924708632776557	11	DCT_50nM_N_117	Ly12 3D	Ly12 3D
887	887	887	3.75316253571429	112.053913	12.2103169346988	5.58891367613545	0.247295235578889	0.0150414200651401	0.262336655644029	16.4409500238624	887	2	1	12.5482301399069	7.18063586485256	11	DCT_50nM_N_117	Ly12 3D	Ly12 3D
888	888	888	4.24530985714285	201.3037617	40.0502103340907	19.4747349482925	0.8603869649583	0.0109985069164518	0.871385471874752	78.2276150293922	888	2	1	11.9048006964146	7.26135096388997	11	DCT_50nM_N_117	Ly12 3D	Ly12 3D
889	889	889	22.1823875714287	51.0380217999998	8.42558505625468	0.673338336974386	0.154437280521801	0.199007609677057	0.353444890198858	0.776037060956701	889	16	4	-8.5369027180283	-6.91991089850266	11	DCT_50nM_N_117	Ly12 3D	Ly12 3D
890	890	890	95.7647466785713	1845.8019931	0.630653486820502	2.88265267320234	1.9760138085494	0.448561072784044	2.42457488133345	4.40522802454759	890	17	4	-10.9805534784007	6.58277999858953	11	DCT_50nM_N_117	Ly12 3D	Ly12 3D
891	891	891	5.93240353571425	14.1711626	3.80506359886359	0.455269704092089	0.132964329989492	0.0234504056393806	0.156414735628873	5.67002260149408	891	5	1	-3.83202339030081	-8.93102313434114	11	DCT_50nM_N_117	Ly12 3D	Ly12 3D
892	892	892	4.44044582142855	91.4387726999998	12.870759526328	0.646605314977434	0.326775732732646	0.0111399731875308	0.337915705920177	29.3336193213116	892	13	3	-5.12289483606243	-20.4260445012137	11	DCT_50nM_N_117	Ly12 3D	Ly12 3D
893	893	893	5.33827825	115.913604000001	5.97854751905838	30.6203645144298	0.163788110931491	0.277930158323791	0.441718269255282	0.589313919436826	893	11	2	2.79824418070534	14.4512569294881	11	DCT_50nM_N_117	Ly12 3D	Ly12 3D
894	894	894	9.10301067857144	212.149547400001	33.751613303594	79.3342531791299	0.620523659805493	0.513397499929845	1.13392115973534	1.20866124180637	894	11	2	3.96064118254161	13.1852974519713	11	DCT_50nM_N_117	Ly12 3D	Ly12 3D
895	895	895	8.50218642857137	119.491656200001	0.449701631307974	8.55348907276308	0.108310715635085	0.0856483804797178	0.193959096114803	1.26459735757332	895	9	2	-7.45214507416195	14.9345311299791	11	DCT_50nM_N_117	Ly12 3D	Ly12 3D
896	896	896	37.8470271428572	1108.1568742	3.67009304953235	0.477611080192288	1.09251378298582	0.0544526841579893	1.14696646714381	20.0635432372074	896	14	3	-13.7688495173164	-8.42917334843869	11	DCT_50nM_N_117	Ly12 3D	Ly12 3D
897	897	897	15.8381694285715	96.4669122000002	0.553922648784595	1.84697610056025	0.257584158354299	0.163827988433333	0.421412146787632	1.57228420380147	897	17	4	-8.71619463200531	7.30790385989672	11	DCT_50nM_N_117	Ly12 3D	Ly12 3D
898	898	898	10.8484824285714	179.5289445	0.506204605737989	27.9702937152264	0.0937388036586151	0.368411982259066	0.462150785917681	0.254440159855328	898	9	2	-3.35519002756771	17.1620237500381	11	DCT_50nM_N_117	Ly12 3D	Ly12 3D
899	899	899	15.6423336428572	261.2281517	9.46265308570376	7.77938884355146	0.472567861896496	0.240850532970012	0.713418394866507	1.96207936959531	899	8	2	-16.6152014719504	12.1381827982987	11	DCT_50nM_N_117	Ly12 3D	Ly12 3D
900	900	900	86.953014392857	1001.0743249	0.39806485937898	11.8567695744067	1.47391265227618	1.00256308883065	2.47647574110684	1.47014454122313	900	17	4	-10.6089781284204	9.78021401942104	11	DCT_50nM_N_117	Ly12 3D	Ly12 3D
901	901	901	13.808225905	156.9345136	13.603970689139	14.4259018324658	0.30384843486742	0.508022678972543	0.811871113839963	0.59810013891888	901	8	2	-14.8276504059682	15.8290751291606	11	DCT_50nM_N_117	Ly12 3D	Ly12 3D
902	902	902	75.5562389474999	374.836351908	0.618626858688925	6.78771711076107	1.79186633730381	0.290820641961217	2.08268697926503	6.16141387083098	902	17	4	-9.33164705657641	8.84600935777798	11	DCT_50nM_N_117	Ly12 3D	Ly12 3D
903	903	903	64.374685714286	1247.2535461	5.1422909235424	0.426802781698025	1.01042248243431	0.448162265645095	1.45858474807941	2.25459071387879	903	16	4	-14.0756451204063	-5.25882453591037	11	DCT_50nM_N_117	Ly12 3D	Ly12 3D
904	904	904	70.6334478571429	506.782885800001	5.67153679687472	2.97192534017536	1.4958978608293	0.56848399652929	2.06438185735859	2.63138077758048	904	17	4	-13.5880881648278	3.04555070932864	11	DCT_50nM_N_117	Ly12 3D	Ly12 3D
905	905	905	45.5322876071429	794.387648200001	999.998192710771	2.56333573398854	51.1973027852196	0.314161581021862	51.5114643662415	162.964875013336	905	12	3	-5.04819098821866	-16.8152658559433	11	DCT_50nM_N_117	Ly12 3D	Ly12 3D
906	906	906	79.9048878110715	305.778265359	0.492642832142931	0.526560167233485	0.68682288928683	0.433122288690078	1.11994517797691	1.58574819911493	906	16	4	-8.67380974485801	0.674307244061505	11	DCT_50nM_N_117	Ly12 3D	Ly12 3D
907	907	907	5.73451075000004	78.5916301999999	0.531797639184565	5.78057345275521	0.0753435188157086	0.0837616838265328	0.159105202642241	0.899498617670367	907	9	2	-4.66191681963387	17.2936395408167	11	DCT_50nM_N_117	Ly12 3D	Ly12 3D
908	908	908	44.0016397500001	1450.9250031	5.82359857722579	25.5860624581318	1.60587264099183	0.600703674446114	2.20657631543795	2.67331915769043	908	8	2	-14.8474104579297	11.7071648861815	11	DCT_50nM_N_117	Ly12 3D	Ly12 3D
909	909	909	57.0116601071428	358.5901645	2.91652072036414	0.479534823545493	0.639878998394471	0.284010651648324	0.923889650042795	2.25301056379674	909	16	4	-12.4073872760328	-3.940571448295	11	DCT_50nM_N_117	Ly12 3D	Ly12 3D
910	910	910	8.46946196428574	171.9741976	1.61302659700475	19.1792709095131	0.133762667233607	0.25768734903747	0.391450016271077	0.519088995766557	910	8	2	-2.14577208291776	16.7995219007816	11	DCT_50nM_N_117	Ly12 3D	Ly12 3D
911	911	911	9.63898017857143	88.0689820999999	1.37849999014588	36.6055160937978	0.174692682234701	0.294886208799831	0.469578891034532	0.592407094742375	911	9	2	-1.0437837436869	17.0375052653235	11	DCT_50nM_N_117	Ly12 3D	Ly12 3D
912	912	912	10.1602846785715	68.9771038999998	2.59894145641821	0.931514032437581	0.241360248084815	0.0407978983815628	0.282158146466378	5.91599708954346	912	16	4	-8.12957431831014	-5.99548218942196	11	DCT_50nM_N_117	Ly12 3D	Ly12 3D
913	913	913	51.3983131071428	374.4361005	0.432845875905393	0.498379793936074	0.650888453577621	0.415347246498328	1.06623570007595	1.5670946637183	913	16	4	-8.88607689405894	0.262838969225001	11	DCT_50nM_N_117	Ly12 3D	Ly12 3D
914	914	914	15.4838186428572	133.2492466	0.50634452917698	6.09659185925128	0.0587134120570372	0.299603052489163	0.3583164645462	0.195970673760612	914	17	4	-10.1589967837176	12.3555704565605	11	DCT_50nM_N_117	Ly12 3D	Ly12 3D
915	915	915	65.9959817857142	1670.3116563	11.243840342508	26.0992273402273	2.64154326321872	3.28534776802215	5.92689103124087	0.80403763915958	915	8	2	-15.8712060631348	10.8753334265938	11	DCT_50nM_N_117	Ly12 3D	Ly12 3D
916	916	916	9.85137853571428	143.457987999999	0.481845132694	8.22894556512015	0.0220163160509375	0.213311672145631	0.235327988196569	0.103211961302833	916	8	2	-10.263256034361	13.8788697970132	11	DCT_50nM_N_117	Ly12 3D	Ly12 3D
917	917	917	19.5362581071428	465.930902299999	14.226411021882	0.50950371539458	0.708948270238132	0.087708126446698	0.79665639668483	8.08303972459125	917	14	3	-13.5806352405645	-11.4441279585759	11	DCT_50nM_N_117	Ly12 3D	Ly12 3D
918	918	918	9.52505224999995	66.6449463999997	0.470029550070537	0.48595689310842	0.152664370401172	0.0367767603390461	0.189441130740218	4.15110980395647	918	7	1	-4.64871841435711	-2.00923046301425	11	DCT_50nM_N_117	Ly12 3D	Ly12 3D
919	919	919	10.6997205714286	176.2359462	0.582378597410471	54.5778084696655	0.218687736953275	0.206320529043585	0.425008265996859	1.05994172255674	919	9	2	-2.32659090005849	17.5975915679036	11	DCT_50nM_N_117	Ly12 3D	Ly12 3D
920	920	920	24.4835815510715	369.258011914999	15.4951286631595	30.4365956110552	0.812010390894238	0.236550889245214	1.04856128013945	3.43270910325131	920	8	2	-13.2169960887973	14.9313249805964	11	DCT_50nM_N_117	Ly12 3D	Ly12 3D
921	921	921	96.4743784999999	375.0440645	2.62968933272949	0.372363346870531	1.98108317468094	0.743796725503957	2.7248799001849	2.66347391263206	921	16	4	-11.3889623567887	-3.49541456682315	12	Jasp_1nM_N_74	Ly12 3D	Ly12 3D
922	922	922	20.2674674285714	71.5618200999999	1.82005466957637	0.615777687997662	0.459320959988034	0.129059994679659	0.588380954667693	3.55897240758546	922	16	4	-8.73778387651738	-4.4527083399675	12	Jasp_1nM_N_74	Ly12 3D	Ly12 3D
923	923	923	7.09399828571428	10.0320835000001	0.374751920746804	3.85200300633544	0.0043136306476013	0.0295429966176214	0.0338566272652227	0.146011953473547	923	9	2	-4.33498163385672	14.546821734491	12	Jasp_1nM_N_74	Ly12 3D	Ly12 3D
924	924	924	9.09492596428568	211.8936212	10.3743236824505	6.6523167593655	0.341247184311604	0.147620990518142	0.488868174829747	2.31164404949353	924	3	1	2.3902463424203	9.37282901243046	12	Jasp_1nM_N_74	Ly12 3D	Ly12 3D
925	925	925	34.4366274275001	333.872113527	8.22680181981934	19.1957943317372	0.491926303060853	0.769351273412758	1.26127757647361	0.639404027861969	925	8	2	-14.6517278266378	13.1539850058286	12	Jasp_1nM_N_74	Ly12 3D	Ly12 3D
926	926	926	44.7328530982143	635.888950035	4.48702275179685	4.04000366629861	1.50367680769935	0.204587552001517	1.70826435970086	7.34979617766871	926	15	4	-15.445553299143	3.26997444120794	12	Jasp_1nM_N_74	Ly12 3D	Ly12 3D
927	927	927	14.4511825553572	113.773760742	0.524168207035412	0.38652479791299	0.12530036989466	0.10218468347624	0.227485053370899	1.22621478710941	927	16	4	-7.58901191838909	-0.681784077668437	12	Jasp_1nM_N_74	Ly12 3D	Ly12 3D
928	928	928	13.2132197235714	35.0964442219999	0.416083977757423	0.439221278005172	0.201243516768545	0.0620563425322676	0.263299859300812	3.24291617192721	928	7	1	-3.20085530403031	-0.226557544137786	12	Jasp_1nM_N_74	Ly12 3D	Ly12 3D
929	929	929	87.0500449899999	647.155725888999	0.420848581034977	2.8187129112661	1.29630524645298	1.24542807867669	2.54173332512967	1.0408511488117	929	17	4	-10.3666762884925	7.22220525119306	12	Jasp_1nM_N_74	Ly12 3D	Ly12 3D
930	930	930	103.418356976071	2410.483385924	257.298128909271	5.7521236210308	47.2893726380069	0.975105371149617	48.2644780091566	48.4966794739878	930	15	4	-18.3192988004772	-3.73896355650772	12	Jasp_1nM_N_74	Ly12 3D	Ly12 3D
931	931	931	3.39521160714287	16.2053442999999	0.441111851038423	0.511000184811421	0.0393086373345803	0.0219652913635463	0.0612739286981266	1.7895796001057	931	7	1	2.00357487353812	-2.9681234610329	12	Jasp_1nM_N_74	Ly12 3D	Ly12 3D
932	932	932	11.2612652857142	63.8044670000001	0.440714788545029	9.9285982455821	0.132687905456048	0.184820833726746	0.317508739182795	0.717927209722604	932	9	2	-6.8906680656508	14.5070012672681	12	Jasp_1nM_N_74	Ly12 3D	Ly12 3D
933	933	933	68.9245640357143	638.8379935	0.914838052854896	3.10104613464969	1.17682486128021	0.751956103800386	1.92878096508059	1.56501803141505	933	17	4	-10.8621128560057	6.9263227623046	12	Jasp_1nM_N_74	Ly12 3D	Ly12 3D
934	934	934	26.665102	115.0271287	0.438959950622666	0.50268518172932	0.326921100702767	0.0705103483278317	0.397431449030599	4.63649816595397	934	16	4	-6.59126010521591	-0.778099585690145	12	Jasp_1nM_N_74	Ly12 3D	Ly12 3D
935	935	935	63.3466968928572	127.5172686	0.484609261736182	0.434550690709518	0.648016547820407	0.146735511574468	0.794752059394874	4.41622168258527	935	16	4	-6.76538567384898	0.20086853688969	12	Jasp_1nM_N_74	Ly12 3D	Ly12 3D
936	936	936	55.6172781917857	78.7466193280004	0.41515143435191	0.434493591818095	0.297271175960877	0.141801847103822	0.439073023064699	2.09638437038994	936	16	4	-6.21159527429196	0.852720783858105	12	Jasp_1nM_N_74	Ly12 3D	Ly12 3D
937	937	937	31.4617727142856	154.0030293	0.538439774272229	0.426833591965297	0.280839737981597	0.26124112993842	0.542080867920017	1.07502114252759	937	16	4	-8.11536905887517	0.442479288690314	12	Jasp_1nM_N_74	Ly12 3D	Ly12 3D
938	938	938	36.2680350357143	130.2002057	0.721644808463904	1.58978170245638	0.596190526782829	0.377245073778921	0.973435600561751	1.58037988623867	938	17	4	-8.63278122140017	4.91247013916676	12	Jasp_1nM_N_74	Ly12 3D	Ly12 3D
939	939	939	1.84906092857144	9.78845070000007	14.0646079468861	0.46107201551036	0.0266462485045714	0.0087785662888428	0.0354248147934143	3.03537589485854	939	4	1	7.88454095885504	-15.9113028396501	12	Jasp_1nM_N_74	Ly12 3D	Ly12 3D
940	940	940	10.8602957142858	26.9232957	999.999298153166	2.42178008055055	1.66653293251123	0.0429599780745099	1.70949291058574	38.7926858254161	940	4	1	5.220061894258	-17.2142014376624	12	Jasp_1nM_N_74	Ly12 3D	Ly12 3D
941	941	941	2.55738103571427	32.8600332999999	9.49223170770652	0.497857793867828	0.0441078877358751	0.0126324771331878	0.0567403648690629	3.49162616886879	941	13	3	2.60878714553041	-20.4207257712638	12	Jasp_1nM_N_74	Ly12 3D	Ly12 3D
942	942	942	19.1751204642858	184.7996056	0.506927815208791	999.997373473093	0.183410706594442	5.16667849721179	5.35008920380623	0.0354987651531675	942	9	2	-0.753462067035441	16.3368578739557	12	Jasp_1nM_N_74	Ly12 3D	Ly12 3D
943	943	943	2.53988150000002	39.6419312	20.6539111436102	0.478803278309199	0.133468344537165	0.0051158312482593	0.138584175785424	26.0892781759715	943	13	3	2.89814008204478	-21.4207418052205	12	Jasp_1nM_N_74	Ly12 3D	Ly12 3D
944	944	944	39.5802368635715	122.910174462	0.376122565767254	0.433830108419664	0.615783316174087	0.0493463404535825	0.665129656627669	12.478804112198	944	16	4	-6.1604283077788	-1.68109497066244	12	Jasp_1nM_N_74	Ly12 3D	Ly12 3D
945	945	945	3.71911882142857	9.77677040000002	999.883496715933	0.430909592285247	0.313952698313101	0.0133847975257552	0.327337495838856	23.4559168869749	945	4	1	5.49239811058838	-17.2398980919732	12	Jasp_1nM_N_74	Ly12 3D	Ly12 3D
946	946	946	7.44700325	91.6619537000001	9.12441439563141	0.425333764929189	0.195459623989507	0.0116271151268606	0.207086739116368	16.8106724545939	946	13	3	-8.83901574746201	-18.4489600769503	12	Jasp_1nM_N_74	Ly12 3D	Ly12 3D
947	947	947	17.9513531785715	40.4658965	0.390470057791912	30.3253005447521	0.231458351527832	0.224039997592323	0.455498349120155	1.03311173904317	947	9	2	-4.51931430849962	15.6925638158635	12	Jasp_1nM_N_74	Ly12 3D	Ly12 3D
948	948	948	68.5524795357144	469.1080363	0.627395793038563	57.1128869803503	0.757722687281479	1.22618584714695	1.98390853442843	0.61795093218905	948	8	2	-9.89793683693861	13.4316075443732	12	Jasp_1nM_N_74	Ly12 3D	Ly12 3D
949	949	949	77.3582329285715	2185.788192	12.40574988044	41.4154157147566	2.47393115585773	6.98573912189631	9.45967027775404	0.354140215185443	949	8	2	-15.7007284428496	11.7786730330695	12	Jasp_1nM_N_74	Ly12 3D	Ly12 3D
950	950	950	124.650871414643	6029.117083793	30.351124538819	7.90353975723155	18.1619814305884	0.449163451916269	18.6111448825046	40.4351274644092	950	15	4	-19.0688421001979	0.350927954270288	12	Jasp_1nM_N_74	Ly12 3D	Ly12 3D
951	951	951	31.240699699643	420.283007014001	11.0456201070485	1.45436278932534	1.29462442393255	0.256484466131929	1.55110889006448	5.04757439488217	951	16	4	-14.371069669212	-5.11862891533369	12	Jasp_1nM_N_74	Ly12 3D	Ly12 3D
952	952	952	31.5054404000001	168.389550137	0.389052901517638	0.467733013726831	0.247990543857296	0.225275944121716	0.473266487979012	1.10083011670038	952	16	4	-8.1420968038198	0.422587640311994	12	Jasp_1nM_N_74	Ly12 3D	Ly12 3D
953	953	953	51.93938975	415.2100967	0.504757613404076	12.3844177143431	0.321076802157742	0.605675104418982	0.926751906576724	0.53011391720607	953	17	4	-10.5760067936205	11.0582581417334	12	Jasp_1nM_N_74	Ly12 3D	Ly12 3D
954	954	954	131.621133392857	1605.7414704	7.01167031580422	0.541347900361773	5.74095283493354	0.222686490749831	5.96363932568337	25.7804270730684	954	16	4	-13.6136242194402	-6.24933138039883	12	Jasp_1nM_N_74	Ly12 3D	Ly12 3D
955	955	955	11.0875356785714	316.7442996	999.994160580523	0.420386154049312	14.1955715017501	0.045485175796451	14.2410566775466	312.092264197817	955	13	3	-3.38647528329557	-19.0432250984103	12	Jasp_1nM_N_74	Ly12 3D	Ly12 3D
956	956	956	50.7690573214284	85.6531913000001	0.384084481732487	0.448578847854206	0.826840004990376	0.139421975191084	0.96626198018146	5.93048551964034	956	16	4	-5.75613517667006	0.25507022687217	12	Jasp_1nM_N_74	Ly12 3D	Ly12 3D
957	957	957	177.166531464285	4177.5246858	7.11848755508372	0.59566796007884	6.38795980505697	1.45063385872142	7.83859366377838	4.40356452915507	957	16	4	-14.2688289406541	-4.00327818120582	12	Jasp_1nM_N_74	Ly12 3D	Ly12 3D
958	958	958	97.3134875	2934.4560486	14.5263285148014	32.1573702867619	5.50905887374957	4.93558812576391	10.4446469995135	1.11619096516424	958	8	2	-16.1145810469913	10.2967187384595	12	Jasp_1nM_N_74	Ly12 3D	Ly12 3D
959	959	959	17.2695762142857	39.669165	0.45042610517801	0.465607333627415	0.180425844556342	0.114506132124552	0.294931976680894	1.57568718119032	959	7	1	-4.20457031064604	0.77503735333344	12	Jasp_1nM_N_74	Ly12 3D	Ly12 3D
960	960	960	64.0305124285713	185.1890096	1.41536899287124	0.374148985305971	1.10845408566764	0.313247625678106	1.42170171134574	3.53858735008157	960	16	4	-9.97379574792427	-3.11158644052449	12	Jasp_1nM_N_74	Ly12 3D	Ly12 3D
961	961	961	36.83856	139.4564638	0.509115360731855	0.660620334359871	0.614212898796948	0.069968087307877	0.684180986104825	8.77847204961111	961	16	4	-6.63206718226998	-1.04282029389563	12	Jasp_1nM_N_74	Ly12 3D	Ly12 3D
962	962	962	5.05285071428571	8.65072710000006	6.12971846159116	0.411401949506911	0.0319134593865926	0.0191871234810416	0.0511005828676341	1.66327482168579	962	5	1	5.8534227395328	-13.4809926735597	12	Jasp_1nM_N_74	Ly12 3D	Ly12 3D
963	963	963	33.9372574642857	185.198919	0.505750918812644	0.469960201384199	0.444206769079054	0.191612543116542	0.635819312195595	2.3182551718907	963	16	4	-7.94577551527524	0.0112388101821649	12	Jasp_1nM_N_74	Ly12 3D	Ly12 3D
964	964	964	3.27050774999997	176.7557927	999.999978525077	0.417015483962664	12.3182112303204	0.0045554435045988	12.322766673825	2704.06409779525	964	13	3	-1.38880549427322	-19.3678656992494	12	Jasp_1nM_N_74	Ly12 3D	Ly12 3D
965	965	965	2.7977092142857	70.9517630999999	2.24946460958507	13.8098446526644	0.0447665361310292	0.0561847375334382	0.100951273664467	0.796773965605633	965	11	2	4.67293425690634	14.9729670144715	12	Jasp_1nM_N_74	Ly12 3D	Ly12 3D
966	966	966	28.5826979999999	256.7332588	12.7786426838581	0.47158155377731	1.65831727126848	0.0369802473890197	1.6952975186575	44.8433255143899	966	14	3	-10.8116964159629	-10.7036459448966	12	Jasp_1nM_N_74	Ly12 3D	Ly12 3D
967	967	967	197.494943464286	3295.891302	7.4906346249706	19.8198027357636	6.60383251957572	8.74173117857991	15.3455636981556	0.755437611231659	967	17	4	-15.3411935413516	8.28455663923314	12	Jasp_1nM_N_74	Ly12 3D	Ly12 3D
968	968	968	44.5010418571428	108.867566299999	2.50371597793562	4.89569824686408	1.21257098858573	0.182419354951079	1.39499034353681	6.64716191388196	968	17	4	-8.39319128802501	6.74850321857508	12	Jasp_1nM_N_74	Ly12 3D	Ly12 3D
969	969	969	7.46777999535715	29.119465211	0.427721311118941	0.447631735667932	0.0548953595871351	0.0655631041028417	0.120458463689977	0.837290429401065	969	7	1	-2.69850036042304	0.162602184151445	12	Jasp_1nM_N_74	Ly12 3D	Ly12 3D
970	970	970	128.404822723929	702.635374529	0.951543608970779	0.479487269702193	2.07458443046792	0.638071788306665	2.71265621877458	3.25133389140039	970	16	4	-9.70364450506103	-0.105546318156503	12	Jasp_1nM_N_74	Ly12 3D	Ly12 3D
971	971	971	27.8442308571429	168.1459715	0.524423298169481	0.476648105003441	0.408818399514835	0.101199046825897	0.510017446340732	4.03974555430513	971	16	4	-7.46759783794126	-0.694524931127654	12	Jasp_1nM_N_74	Ly12 3D	Ly12 3D
972	972	972	82.9732086785714	709.129499400001	9.64247278547356	0.385101011402306	3.14245242856724	0.705853750090759	3.848306178658	4.45198800482846	972	16	4	-12.8786617338554	-5.43828036788689	12	Jasp_1nM_N_74	Ly12 3D	Ly12 3D
973	973	973	58.0104408214285	870.2038625	4.4792238954434	12.788639115399	2.05110466292073	0.533474562871993	2.58457922579273	3.8448031184064	973	17	4	-14.2654898497407	8.88995133200608	12	Jasp_1nM_N_74	Ly12 3D	Ly12 3D
974	974	974	37.0101877857144	140.4767573	0.423822662031566	0.475459929621217	0.529316488749223	0.275414782712648	0.804731271461872	1.92188844598615	974	16	4	-7.41934693367195	0.542316752350657	12	Jasp_1nM_N_74	Ly12 3D	Ly12 3D
975	975	975	67.2618590714287	210.2368037	1.43021280495524	0.446812772914761	1.5223184554658	0.185132740638636	1.70745119610444	8.22284837470881	975	16	4	-9.45035516286444	-3.03514063987162	12	Jasp_1nM_N_74	Ly12 3D	Ly12 3D
976	976	976	34.8149344285714	373.654129	1.93561307111399	0.496642281625592	0.898171873191196	0.0773082441504742	0.97548011734167	11.6180607005247	976	16	4	-12.1401973445626	-5.86905760503574	12	Jasp_1nM_N_74	Ly12 3D	Ly12 3D
977	977	977	28.4830043928571	94.0486665999999	0.512567244140363	0.861602916767964	0.554345403151892	0.112745248950089	0.667090652101981	4.91679612501714	977	16	4	-6.19725343973719	0.406666010119072	12	Jasp_1nM_N_74	Ly12 3D	Ly12 3D
978	978	978	73.035294857143	471.618076100001	5.67676558899579	0.495312968453134	2.55056689702765	0.113911682216922	2.66447857924457	22.3907403296056	978	16	4	-12.0667596326085	-6.66082785230935	12	Jasp_1nM_N_74	Ly12 3D	Ly12 3D
979	979	979	6.02667800714284	48.254051534	0.507490978385181	0.978064943910947	0.0728230183926235	0.0602009100055589	0.133023928398182	1.2096664051407	979	7	1	-3.69865725753326	2.593692670687	12	Jasp_1nM_N_74	Ly12 3D	Ly12 3D
980	980	980	26.3750044285714	57.6434760000001	0.486880127471138	1.7658512452094	0.339155054634985	0.125609579061868	0.464764633696853	2.70007317250809	980	17	4	-7.62343840032362	6.77745389841535	12	Jasp_1nM_N_74	Ly12 3D	Ly12 3D
981	981	981	2.64987078321427	17.4433762139998	0.468539928462155	0.614670877671506	0.0354701684597457	0.0251936721315101	0.0606638405912558	1.40789989941095	981	6	1	2.76992672972727	-3.77254537286704	12	Jasp_1nM_N_74	Ly12 3D	Ly12 3D
982	982	982	17.8028368214285	55.4054791	7.6491408163211	0.532736295361678	0.241186797426933	0.10608710572664	0.347273903153572	2.27347890938237	982	5	1	-8.15383609540145	-7.73349566405911	12	Jasp_1nM_N_74	Ly12 3D	Ly12 3D
983	983	983	20.3114960714285	107.6526177	0.684590751182118	0.500281757464562	0.371138354498881	0.107380363148016	0.478518717646897	3.45629632475068	983	16	4	-6.75279166944855	-0.403523049854215	12	Jasp_1nM_N_74	Ly12 3D	Ly12 3D
984	984	984	51.3905922142857	645.8068974	7.6327304553578	11.3783803956161	2.34391827934881	0.287901097480274	2.63181937682908	8.14140098757146	984	17	4	-15.1103601023897	7.89600628898621	12	Jasp_1nM_N_74	Ly12 3D	Ly12 3D
985	985	985	16.1631795357143	77.3341115999998	0.563492552989474	0.482458746372575	0.184418818425708	0.112870269950957	0.297289088376665	1.63390074734329	985	16	4	-6.33606323126356	0.160608034433543	12	Jasp_1nM_N_74	Ly12 3D	Ly12 3D
986	986	986	20.0198835	181.9669376	4.86684283875538	5.83652851118721	0.318836414784239	0.208935088096454	0.527771502880692	1.5260070373486	986	17	4	-14.4053822906706	9.73748325776068	12	Jasp_1nM_N_74	Ly12 3D	Ly12 3D
987	987	987	33.1443532857143	567.816040199999	7.45382945380315	0.370216936011743	0.790633975274745	0.246223235053024	1.03685721032777	3.2110453552626	987	16	4	-13.7109606355578	-6.92730396136345	12	Jasp_1nM_N_74	Ly12 3D	Ly12 3D
988	988	988	10.2176328307143	23.684596015	0.477992219972556	0.478381019283515	0.151374220164908	0.0176592390392502	0.169033459204158	8.57195600719017	988	7	1	-1.17412021105626	-2.16933426438918	12	Jasp_1nM_N_74	Ly12 3D	Ly12 3D
989	989	989	101.382231821428	349.4477087	0.425235379780553	0.538646433222208	1.76753443402214	0.302014559374138	2.06954899339628	5.85248087934897	989	16	4	-8.09829250153713	0.126521993986927	12	Jasp_1nM_N_74	Ly12 3D	Ly12 3D
990	990	990	60.8895996428571	216.4916365	5.4196567840955	0.420123705302132	2.31298901916488	0.111151681977847	2.42414070114273	20.8093029093872	990	16	4	-10.3028957731499	-6.26515420881639	12	Jasp_1nM_N_74	Ly12 3D	Ly12 3D
991	991	991	26.2733431428572	116.8679769	1.88890504727718	2.63232321146517	0.588781936242805	0.175142363606326	0.763924299849131	3.36173341571564	991	17	4	-9.1225795998584	5.79515519875707	12	Jasp_1nM_N_74	Ly12 3D	Ly12 3D
992	992	992	39.0688911071428	212.414614700001	0.419918485503862	0.476586415817322	0.433667673077556	0.364940871969846	0.798608545047402	1.18832311310252	992	16	4	-8.33735629020559	0.516330428418762	12	Jasp_1nM_N_74	Ly12 3D	Ly12 3D
993	993	993	49.0019204642857	115.5494893	0.376225124414954	0.460326572433473	0.362479072714667	0.10133898605479	0.463818058769457	3.57689658073634	993	16	4	-6.71001975381474	0.0670157094349695	12	Jasp_1nM_N_74	Ly12 3D	Ly12 3D
994	994	994	6.94197639285714	54.6769217	1.33877822789034	11.1434916777955	0.127195826362483	0.126570695087896	0.253766521450379	1.00493898903022	994	9	2	-1.44672663389157	17.9628597177126	12	Jasp_1nM_N_74	Ly12 3D	Ly12 3D
995	995	995	30.6358102142858	25.8475035	0.440237143802022	0.364398714365309	0.216257123808548	0.311261658077921	0.527518781886469	0.69477598090289	995	7	1	-3.93285704899148	1.57721674050952	13	Jasp_10nM_N_47	Ly12 3D	Ly12 3D
996	996	996	10.2011678142857	87.697469556	49.5994475595978	0.468974007354083	0.436734397038506	0.0108765982241252	0.447610995262631	40.1535836884911	996	13	3	-6.53338954153881	-20.6128680415	13	Jasp_10nM_N_47	Ly12 3D	Ly12 3D
997	997	997	97.3776081785714	1178.2805822	3.69763598475254	0.41867369607969	2.94997120094966	0.239110882037206	3.18908208298686	12.3372519720397	997	16	4	-13.2724645684223	-5.57267790574105	13	Jasp_10nM_N_47	Ly12 3D	Ly12 3D
998	998	998	20.4079599642859	68.4226941000001	0.444183763904381	0.49486083619638	0.150559696544839	0.132156069707019	0.282715766251858	1.13925676572116	998	16	4	-6.3074627144269	0.808684610897553	13	Jasp_10nM_N_47	Ly12 3D	Ly12 3D
999	999	999	11.2554072142858	171.154113899999	5.85709504312397	0.40756596286416	0.350799841949062	0.0274715931248738	0.378271435073936	12.7695485425429	999	14	3	-10.8037762377661	-12.1146128292988	13	Jasp_10nM_N_47	Ly12 3D	Ly12 3D
1000	1000	1000	13.7985109999999	95.8431635999997	33.685611571335	0.522826418456985	0.510422152538742	0.0963943594295203	0.606816511968262	5.29514543754962	1000	5	1	-6.8796250322386	-11.2911473592009	13	Jasp_10nM_N_47	Ly12 3D	Ly12 3D
1001	1001	1001	20.1908545	414.312337199999	1.68812549257983	8.37218408059836	0.297039103800083	0.422738676126688	0.719777779926771	0.70265419412693	1001	8	2	-12.7999282599132	11.407248424765	13	Jasp_10nM_N_47	Ly12 3D	Ly12 3D
1002	1002	1002	21.9517256071431	466.865586800001	14.3000462828656	1.44986110366534	1.20994694519301	0.180163849152568	1.39011079434558	6.71581424844222	1002	14	3	-15.1818079362957	-8.17933824565258	13	Jasp_10nM_N_47	Ly12 3D	Ly12 3D
1003	1003	1003	12.9312560357143	28.7300468999999	0.47764717772918	0.460499718375729	0.0406153746629566	0.0371641348787092	0.0777795095416658	1.09286479546775	1003	7	1	-3.46563552937562	0.705854961264711	13	Jasp_10nM_N_47	Ly12 3D	Ly12 3D
1004	1004	1004	13.2676829332143	211.093013168	3.25759717670939	12.0748938027677	0.160993334166538	0.414812813131841	0.575806147298379	0.388110803403194	1004	8	2	-13.8274403931249	14.4357332008573	13	Jasp_10nM_N_47	Ly12 3D	Ly12 3D
1005	1005	1005	27.1628236071428	234.5721631	0.423379461329517	0.403217941794737	0.325176637397329	0.210674861938712	0.53585149933604	1.54349994301611	1005	16	4	-8.40892940869176	-0.275999110913929	13	Jasp_10nM_N_47	Ly12 3D	Ly12 3D
1006	1006	1006	57.6473466071428	207.5934926	6.09830680654833	0.510430456066279	2.42338416153512	0.123309376907202	2.54669353844232	19.6528781696697	1006	16	4	-10.2301434608569	-6.13690088721353	13	Jasp_10nM_N_47	Ly12 3D	Ly12 3D
1007	1007	1007	22.0155513571429	288.277987	1.99707141900155	5.41224610045119	0.273076001798768	0.336524705622527	0.609600707421294	0.811459002077166	1007	17	4	-12.7953841343878	9.81304076944359	13	Jasp_10nM_N_47	Ly12 3D	Ly12 3D
1008	1008	1008	10.3601850357143	73.4277270999999	0.410642926339463	0.457960897264796	0.166071994433431	0.0427477511631748	0.208819745596606	3.88492938024994	1008	7	1	-5.00376962999844	-1.81300051224198	13	Jasp_10nM_N_47	Ly12 3D	Ly12 3D
1009	1009	1009	91.9916381785712	982.215044899999	18.2570706237665	1.38075578742499	6.58843224066715	0.718420180213057	7.3068524208802	9.17072268030286	1009	16	4	-14.0865433951743	-3.88007918485915	13	Jasp_10nM_N_47	Ly12 3D	Ly12 3D
1010	1010	1010	73.1259289642858	1887.1931819	22.4349113181977	14.081154551695	8.28033785566548	0.132910089203627	8.4132479448691	62.3002956756687	1010	15	4	-21.5502539685042	-1.0738306202744	13	Jasp_10nM_N_47	Ly12 3D	Ly12 3D
1011	1011	1011	7.92990575000005	95.1540072	0.44070784705224	5.14331038155286	0.137602477433653	0.0489198801738561	0.186522357607509	2.81281305155752	1011	9	2	-7.25990024772775	14.053285677004	13	Jasp_10nM_N_47	Ly12 3D	Ly12 3D
1012	1012	1012	13.8465110714286	180.650865000002	15.8726789431642	0.606779877800638	0.556202674778948	0.11956337432264	0.675766049101588	4.65194862498648	1012	14	3	-9.9103694591442	-10.6321428461731	13	Jasp_10nM_N_47	Ly12 3D	Ly12 3D
1013	1013	1013	12.8909518214286	242.38334	11.6552760694079	0.453170102721268	0.298230553811512	0.0314635945139238	0.329694148325436	9.47859131859629	1013	14	3	-12.0176414060012	-14.9570919349509	13	Jasp_10nM_N_47	Ly12 3D	Ly12 3D
1014	1014	1014	30.9988710357142	260.7386081	1.81095025966496	10.6217859948744	0.768890872081725	0.20756385851136	0.976454730593085	3.70435815558731	1014	17	4	-10.1770921117885	11.265218601778	13	Jasp_10nM_N_47	Ly12 3D	Ly12 3D
1015	1015	1015	47.3447093214287	816.849229900001	0.511897872974475	0.433676500522297	0.844012712770508	0.045211452218266	0.889224164988774	18.6681177303461	1015	16	4	-7.98572382784704	-2.49226664192509	13	Jasp_10nM_N_47	Ly12 3D	Ly12 3D
1016	1016	1016	49.9928765357142	399.3739701	11.6375044627661	0.397205841993748	2.41977950940892	0.0708189049901446	2.49059841439907	34.1685530120195	1016	14	3	-11.6964532340712	-8.95139370357446	13	Jasp_10nM_N_47	Ly12 3D	Ly12 3D
1017	1017	1017	31.5178196071426	166.2741888	0.373753208213405	0.8233199890616	0.161701882383453	0.322062772497939	0.483764654881392	0.502081880278441	1017	16	4	-8.84166357828488	2.23764403506704	13	Jasp_10nM_N_47	Ly12 3D	Ly12 3D
1018	1018	1018	0.716048500000001	6.80635150000003	8.38479888437205	0.578267370490987	0.0221660647981538	0.0019108745568048	0.0240769393549587	11.5999581025441	1018	4	1	10.7377674483561	-18.4646272769614	13	Jasp_10nM_N_47	Ly12 3D	Ly12 3D
1019	1019	1019	53.6361715000001	555.4793041	2.84990079253651	6.71481059967289	1.39308011900745	0.288462577246492	1.68154269625394	4.82932702156737	1019	17	4	-12.327540369229	7.77576482874175	13	Jasp_10nM_N_47	Ly12 3D	Ly12 3D
1020	1020	1020	29.8899449285715	159.2504447	1.07925226603432	0.384974251036945	0.483826197930938	0.194592238475448	0.678418436406386	2.48635917712608	1020	16	4	-9.11563635048085	-1.55845928418419	13	Jasp_10nM_N_47	Ly12 3D	Ly12 3D
1021	1021	1021	60.8048373214285	1668.7027991	10.9178880754234	0.451976327349768	3.25396363611952	0.10048229675579	3.35444593287531	32.3834520226772	1021	14	3	-13.8152952706863	-9.23808438215659	13	Jasp_10nM_N_47	Ly12 3D	Ly12 3D
1022	1022	1022	53.2290004285713	647.2716753	0.461660603767632	7.74149762796435	0.353703899820755	1.32239802444652	1.67610192426728	0.267471588192061	1022	17	4	-11.3074518006889	9.78798127851825	13	Jasp_10nM_N_47	Ly12 3D	Ly12 3D
1023	1023	1023	34.1468457857142	24.2655067999999	0.483175221434872	0.445502775578732	0.151637656048611	0.0724081110775685	0.22404576712618	2.09420814591015	1023	7	1	-3.43773018608328	1.06035400802825	13	Jasp_10nM_N_47	Ly12 3D	Ly12 3D
1024	1024	1024	15.2090180357143	83.0651072999999	0.506785871080821	0.506774821194448	0.232051525180305	0.11044761035462	0.342499135534925	2.10100992167458	1024	16	4	-6.24540105661471	-0.132386908127077	13	Jasp_10nM_N_47	Ly12 3D	Ly12 3D
1025	1025	1025	34.7171409642857	706.8850848	277.811011263404	44.8851391088268	30.4114430907157	0.867791356511617	31.2792344472273	35.0446485350636	1025	3	1	3.77642023260201	6.74207517269272	13	Jasp_10nM_N_47	Ly12 3D	Ly12 3D
1026	1026	1026	16.0618613571427	42.6323296999999	0.500665551849842	0.498705282055901	0.141325185511177	0.0398208763217194	0.181146061832897	3.54902248683299	1026	7	1	-4.19120588078088	-0.432732613684606	13	Jasp_10nM_N_47	Ly12 3D	Ly12 3D
1027	1027	1027	6.50282571428573	92.2642563000005	15.2063399555874	0.42386864338693	0.118542681317906	0.0887449746291957	0.207287655947102	1.33576782024238	1027	5	1	-10.227851438478	-19.052741529008	13	Jasp_10nM_N_47	Ly12 3D	Ly12 3D
1028	1028	1028	41.2210503571428	214.586283400001	0.527099927915047	0.455686825174522	0.418234637646708	0.231700408889108	0.649935046535815	1.8050664634212	1028	16	4	-8.29576941857871	0.160365234492929	13	Jasp_10nM_N_47	Ly12 3D	Ly12 3D
1029	1029	1029	10.0160751785714	180.5737747	0.522166460258568	999.999955147754	0.136856796241836	2.96180274587098	3.09865954211281	0.0462072622603335	1029	11	2	-0.040925708084038	16.3905095257287	13	Jasp_10nM_N_47	Ly12 3D	Ly12 3D
1030	1030	1030	10.4413076989286	25.147231663	0.510971147328981	0.441438351866881	0.128846394981028	0.0128506835858276	0.141697078566855	10.0264234287992	1030	7	1	-1.39954855722798	-2.65120262618125	13	Jasp_10nM_N_47	Ly12 3D	Ly12 3D
1031	1031	1031	42.5393204285715	169.4033644	0.399656237503385	0.479747133253725	0.610233035991825	0.206128040918028	0.816361076909852	2.96045619642065	1031	16	4	-7.50576979351584	0.178175386802595	13	Jasp_10nM_N_47	Ly12 3D	Ly12 3D
1032	1032	1032	20.6344127142857	158.3724229	33.4116338994263	0.432553456903856	0.949149853525543	0.0584401987767329	1.00759005230228	16.2413864667317	1032	14	3	-8.41096834960102	-11.2516847949292	13	Jasp_10nM_N_47	Ly12 3D	Ly12 3D
1033	1033	1033	59.307295142857	1777.4428441	55.8258553249756	0.393169482624554	11.4127588470394	0.262683405403743	11.6754422524431	43.4468208202875	1033	14	3	-13.6326103650036	-11.7703703397108	13	Jasp_10nM_N_47	Ly12 3D	Ly12 3D
1034	1034	1034	18.7835405714286	218.7637573	2.46090176513921	5.97970558799268	0.365169958262943	0.0548356871199294	0.420005645382872	6.6593486366696	1034	17	4	-10.0010697415658	10.4918960200615	13	Jasp_10nM_N_47	Ly12 3D	Ly12 3D
1035	1035	1035	26.1192407857143	60.0745658999997	0.541813059215701	0.453526690394028	0.20343194057294	0.0674287060978758	0.270860646670816	3.01699309308485	1035	16	4	-5.36134511978481	0.113701102415185	13	Jasp_10nM_N_47	Ly12 3D	Ly12 3D
1036	1036	1036	20.1062293571429	20.5608528000001	4.24204055822205	0.435566161829931	0.434382914204228	0.0757334727353812	0.510116386939609	5.73567933061773	1036	5	1	-5.76871751145529	-7.60161794482413	13	Jasp_10nM_N_47	Ly12 3D	Ly12 3D
1037	1037	1037	56.6564488214285	96.0906336	2.32407227076758	0.477924525453862	1.16162655510527	0.144709685106616	1.30633624021189	8.02728963337483	1037	16	4	-8.9998874415746	-4.77243888245833	13	Jasp_10nM_N_47	Ly12 3D	Ly12 3D
1038	1038	1038	37.4079198571428	282.1485972	1.23271182629686	0.423773259830137	0.925154846719775	0.104653754682469	1.02980860140224	8.84014959163959	1038	16	4	-9.00121676836048	-2.64964604882714	13	Jasp_10nM_N_47	Ly12 3D	Ly12 3D
1039	1039	1039	13.5224961428572	50.3260065	7.93010648616872	12.9660254211184	0.311076383782012	0.146869614340243	0.457945998122256	2.1180445334415	1039	11	2	1.61931685628154	16.7604085900395	13	Jasp_10nM_N_47	Ly12 3D	Ly12 3D
1040	1040	1040	40.9098942142857	155.3824299	9.99193820049718	0.518372838078152	1.58032178315069	0.167240728202379	1.74756251135307	9.44938353316866	1040	16	4	-9.88047862224812	-6.76556169706018	13	Jasp_10nM_N_47	Ly12 3D	Ly12 3D
1041	1041	1041	1.94512703571424	6.7074530000003	5.55174443349018	0.388780806496318	0.0275730212881448	0.0066543740389587	0.0342273953271036	4.14359354113785	1041	4	1	8.01678747340866	-14.3332606638262	13	Jasp_10nM_N_47	Ly12 3D	Ly12 3D
1042	1042	1042	58.6713415714288	208.069527799999	0.502363858943234	0.433024487976089	0.818577258386795	0.113598139697162	0.932175398083958	7.20590372843264	1042	16	4	-7.36046795272734	-0.702693966168784	14	Jasp_50nM_N_53	Ly12 3D	Ly12 3D
1043	1043	1043	55.1837199817857	324.089564184	0.398552232499239	0.433263737184554	0.886814521618273	0.245628549141822	1.13244307076009	3.61038863241521	1043	16	4	-8.25967186627188	-0.167706614450205	14	Jasp_50nM_N_53	Ly12 3D	Ly12 3D
1044	1044	1044	16.4692611071428	67.1972458999999	0.422262947561497	0.443280954827233	0.224408009660165	0.0714783581848106	0.295886367844976	3.13952384132758	1044	7	1	-5.35998562605622	-0.48325217654754	14	Jasp_50nM_N_53	Ly12 3D	Ly12 3D
1045	1045	1045	29.21887658	90.124495563	0.395714489692266	0.445735110887337	0.219318116587663	0.0674373320623815	0.286755448650044	3.25217664875573	1045	16	4	-6.27051818669461	-0.32091713870742	14	Jasp_50nM_N_53	Ly12 3D	Ly12 3D
1046	1046	1046	26.2608683571428	317.1905605	0.453807029886494	23.1594692178388	0.335365235021914	0.729186408896929	1.06455164391884	0.459917012892814	1046	8	2	-9.66502265140995	13.465936968141	14	Jasp_50nM_N_53	Ly12 3D	Ly12 3D
1047	1047	1047	27.3298390357143	31.5705684000001	0.407764457676047	0.407320362122174	0.356637034602673	0.0832614390337978	0.439898473636471	4.28333978779667	1047	7	1	-3.57728803998427	0.382127048672159	14	Jasp_50nM_N_53	Ly12 3D	Ly12 3D
1048	1048	1048	52.7642305357143	211.6251325	1.62082270907066	0.399896464844244	0.973367384322856	0.267093427083641	1.2404608114065	3.64429553714942	1048	16	4	-10.3446944883545	-3.37974802805107	14	Jasp_50nM_N_53	Ly12 3D	Ly12 3D
1049	1049	1049	1.79726832142857	10.6885482	3.35470069656437	0.40728252825555	0.0396550995634043	0.0086122989861031	0.0482673985495075	4.60447316417971	1049	4	1	7.63751069996196	-13.9048641496721	14	Jasp_50nM_N_53	Ly12 3D	Ly12 3D
1050	1050	1050	61.7447884999997	248.467369599999	0.363448337616987	1.00239703456642	0.833481861671862	0.540274079280074	1.37375594095194	1.54270192414653	1050	16	4	-8.64565512752069	2.06647984442443	14	Jasp_50nM_N_53	Ly12 3D	Ly12 3D
1051	1051	1051	60.2118518571429	220.4974511	0.506071067284278	0.461768357022343	0.943298678789158	0.202298857057408	1.14559753584657	4.66289672868231	1051	16	4	-7.70591134048048	-0.0413760188526366	14	Jasp_50nM_N_53	Ly12 3D	Ly12 3D
1052	1052	1052	67.2831372142856	555.632859100001	0.491178393675618	0.516301120899181	1.09926743857414	0.214503717150796	1.31377115572494	5.12470111555856	1052	16	4	-8.84217252466821	-0.471928541666496	14	Jasp_50nM_N_53	Ly12 3D	Ly12 3D
1053	1053	1053	295.75201875	2668.1121706	29.0889435744705	3.79005316337596	38.2286373339879	2.34427488463816	40.5729122186261	16.3072332449138	1053	15	4	-14.6268039142024	0.103739551644905	14	Jasp_50nM_N_53	Ly12 3D	Ly12 3D
1054	1054	1054	48.2309276785714	1138.737118	12.4040292581921	27.9690159039981	1.95072187007564	2.23652852803446	4.1872503981101	0.872209697137199	1054	8	2	-15.6861753176043	12.0452466749573	14	Jasp_50nM_N_53	Ly12 3D	Ly12 3D
1055	1055	1055	94.1879747500001	5495.4812317	40.9035506847435	14.3290789708604	17.2159822403687	0.503836473384484	17.7198187137532	34.1697815656768	1055	15	4	-20.0688762201397	1.48704612885875	14	Jasp_50nM_N_53	Ly12 3D	Ly12 3D
1056	1056	1056	86.4465146428572	865.7785728	1.11486539844135	5.13419394806747	1.6971791515621	0.670435509300792	2.36761466086289	2.53145772862197	1056	17	4	-11.194215609332	7.65892627970011	14	Jasp_50nM_N_53	Ly12 3D	Ly12 3D
1057	1057	1057	11.5281937499999	41.3695899999999	999.982786459517	0.494787215535504	1.20829490307023	0.0952072939307138	1.30350219700094	12.6912009908564	1057	5	1	4.34683035983979	-16.838350424121	14	Jasp_50nM_N_53	Ly12 3D	Ly12 3D
1058	1058	1058	46.1909987857141	720.472832399998	3.30531265639609	10.3083934447541	1.1973089746433	0.676895453538128	1.87420442818143	1.76882407524674	1058	17	4	-14.1781391766632	9.2151752562962	14	Jasp_50nM_N_53	Ly12 3D	Ly12 3D
1059	1059	1059	34.7615138214286	79.3598151000001	0.461249220617744	0.463798249785684	0.397207381251628	0.116607923188469	0.513815304440098	3.40634984648201	1059	16	4	-5.9491194198493	0.29771707930816	14	Jasp_50nM_N_53	Ly12 3D	Ly12 3D
1060	1060	1060	27.2849838571428	39.2253462999997	0.395261283479068	0.434267850702942	0.299529445101203	0.173510060420638	0.473039505521841	1.72629439684972	1060	7	1	-4.40151118692757	1.05054469620718	14	Jasp_50nM_N_53	Ly12 3D	Ly12 3D
1061	1061	1061	1.94458310714281	14.7905063999999	999.988994713815	4.10074178213022	0.612329409427103	0.0070027086233706	0.619332118050474	87.4417946483633	1061	4	1	18.0854061979117	5.32637815038773	14	Jasp_50nM_N_53	Ly12 3D	Ly12 3D
1062	1062	1062	4.86177932142856	30.1151762	0.572207900273147	0.492408182264895	0.055327863711827	0.040574954666143	0.09590281837797	1.36359643940636	1062	7	1	-1.81997404365592	-1.64866094738122	14	Jasp_50nM_N_53	Ly12 3D	Ly12 3D
1063	1063	1063	50.1017228214286	200.4541145	0.375383543067309	4.50950198367765	0.941458255448582	0.189953575969831	1.13141183141841	4.95625444607637	1063	17	4	-8.66331514430128	8.96603381844427	14	Jasp_50nM_N_53	Ly12 3D	Ly12 3D
1064	1064	1064	70.0843238214286	1110.9395965	1.9606646332382	0.481638141388343	1.85315989924629	0.190383152772013	2.0435430520183	9.73384394713473	1064	16	4	-13.208420658923	-4.7728094645149	14	Jasp_50nM_N_53	Ly12 3D	Ly12 3D
1065	1065	1065	78.21670587	151.4658024	6.50643745428147	0.400754648421782	2.42601639498881	0.43231846913215	2.85833486412096	5.61164180623343	1065	16	4	-9.8665159701825	-5.25712913914559	14	Jasp_50nM_N_53	Ly12 3D	Ly12 3D
1066	1066	1066	68.2908353571429	884.4848555	0.375415820086069	4.43381407848207	1.07601707349901	0.608296867892034	1.68431394139105	1.76890122289762	1066	17	4	-10.483062032389	8.37210989764701	14	Jasp_50nM_N_53	Ly12 3D	Ly12 3D
1067	1067	1067	26.4728916071429	109.8783734	0.980353007930986	0.435109570593969	0.577036569107392	0.0267779939628333	0.603814563070225	21.5489095228079	1067	16	4	-6.18265919702301	-3.45857881482191	14	Jasp_50nM_N_53	Ly12 3D	Ly12 3D
1068	1068	1068	17.0465700360714	15.2944813239999	0.493919610194588	0.549932663793712	0.257784094267073	0.100658562466197	0.35844265673327	2.56097532044172	1068	7	1	-1.10604928474551	0.622235454365498	14	Jasp_50nM_N_53	Ly12 3D	Ly12 3D
1069	1069	1069	39.1304345000001	646.841311899999	5.5779023836604	20.4022526773712	1.58914014352113	0.229790596067447	1.81893073958857	6.91560129403506	1069	8	2	-13.3114834000859	11.8469077546596	14	Jasp_50nM_N_53	Ly12 3D	Ly12 3D
1070	1070	1070	6.36318674999993	32.0607316999997	9.05638992011714	0.474688319891515	0.163566712759756	0.0624732879122625	0.226040000672019	2.61818639975328	1070	5	1	-5.35936830845976	-10.1795356545327	14	Jasp_50nM_N_53	Ly12 3D	Ly12 3D
1071	1071	1071	78.2521191428569	594.6648589	1.69114096109464	0.5937207051595	1.28217420340377	0.827806323940915	2.10998052734468	1.5488818656274	1071	16	4	-10.9356937072431	-0.412094647211913	14	Jasp_50nM_N_53	Ly12 3D	Ly12 3D
1072	1072	1072	66.7454617857144	198.9897891	8.34928589522169	1.12677297946558	2.85776767843787	0.570359185501595	3.42812686393947	5.01047015824712	1072	16	4	-11.1180875580297	-3.37206532933889	14	Jasp_50nM_N_53	Ly12 3D	Ly12 3D
1073	1073	1073	9.07941629392858	15.945110226	0.488133352744984	5.95336332755096	0.115074524002908	0.0308592133638495	0.145933737366757	3.72901676546667	1073	9	2	-4.27288137711855	13.6407826871819	14	Jasp_50nM_N_53	Ly12 3D	Ly12 3D
1074	1074	1074	57.9977393571428	417.3229369	0.372016131769092	3.52559719965783	1.01272298981627	0.322152737326232	1.33487572714251	3.14361131375621	1074	17	4	-9.68553304716108	8.11270235275946	14	Jasp_50nM_N_53	Ly12 3D	Ly12 3D
1075	1075	1075	54.9111235	1010.0366013	48.0148027614991	4.12793915833541	10.6102267293849	0.402880489029371	11.0131072184142	26.3359160304517	1075	15	4	-18.2837709360662	-1.79377710935949	14	Jasp_50nM_N_53	Ly12 3D	Ly12 3D
1076	1076	1076	14.1631675	75.1877044999998	7.71906784016843	0.481292205721374	0.2011954158129	0.1538093441194	0.3550047599323	1.30808317898238	1076	5	1	-8.97612180385606	-7.88605217395499	14	Jasp_50nM_N_53	Ly12 3D	Ly12 3D
1077	1077	1077	52.7460748571429	310.028334300001	0.378399438698615	0.426904159291475	0.630695039955112	0.420442684302237	1.05113772425735	1.50007376392292	1077	16	4	-8.56758888377447	0.302054849719715	14	Jasp_50nM_N_53	Ly12 3D	Ly12 3D
1078	1078	1078	22.6077846071427	262.628527	4.69495765927369	29.0124394576368	0.169524626363159	1.33785083660408	1.50737546296724	0.126714146095293	1078	8	2	-14.1580836343675	15.2449171377669	14	Jasp_50nM_N_53	Ly12 3D	Ly12 3D
1079	1079	1079	76.4308661071429	1058.1545413	7.13046363445069	0.404763598570509	3.55549922244946	0.218513585985165	3.77401280843462	16.2712959307292	1079	16	4	-13.4293249580156	-6.81192833008057	14	Jasp_50nM_N_53	Ly12 3D	Ly12 3D
1080	1080	1080	14.1596096071429	65.3952362000001	0.53427016829645	14.7149113248823	0.129904436961759	0.185820076388828	0.315724513350586	0.699087200297637	1080	9	2	-6.13957525134621	15.2164736479909	14	Jasp_50nM_N_53	Ly12 3D	Ly12 3D
1081	1081	1081	13.10110375	114.257740900001	13.1546514090356	0.45454378754484	0.698134217091853	0.0561261610336936	0.754260378125547	12.4386596951242	1081	14	3	-8.41189125240343	-10.7719006537031	14	Jasp_50nM_N_53	Ly12 3D	Ly12 3D
1082	1082	1082	22.6282691785714	694.4802748	15.8528745692619	0.443139837144519	1.66199576455837	0.059500958160451	1.72149672271882	27.9322521172956	1082	14	3	-12.719312254874	-12.4906546890057	14	Jasp_50nM_N_53	Ly12 3D	Ly12 3D
1083	1083	1083	33.2401582857143	59.6908222	0.441906585377795	0.627027557176849	0.352631163064605	0.0659631041924356	0.41859426725704	5.34588490614186	1083	7	1	-5.08347977070803	0.105358515628617	14	Jasp_50nM_N_53	Ly12 3D	Ly12 3D
1084	1084	1084	66.9211179642857	738.4064698	7.46744120610691	0.444633105064048	2.46288257957056	0.100820184512508	2.56370276408307	24.428467290347	1084	16	4	-13.0053708491786	-7.70634246777973	14	Jasp_50nM_N_53	Ly12 3D	Ly12 3D
1085	1085	1085	277.9853515	1744.2144791	4.07098009362774	9.34659789680366	8.25677975786734	3.5944622365838	11.8512419944511	2.29708346184064	1085	17	4	-13.3303797918631	5.90441478765065	14	Jasp_50nM_N_53	Ly12 3D	Ly12 3D
1086	1086	1086	5.82164467857148	17.6655349	9.48127821616147	0.407083955932985	0.283145234564797	0.0133042851325832	0.29644951969738	21.2822584410306	1086	5	1	4.74618098341873	-12.9545869612566	14	Jasp_50nM_N_53	Ly12 3D	Ly12 3D
1087	1087	1087	45.2462526785714	515.0012141	2.20189321485147	9.87286229294095	0.667713356687722	1.3307580694496	1.99847142613732	0.501754129481919	1087	17	4	-13.5615338256598	9.8731107127328	14	Jasp_50nM_N_53	Ly12 3D	Ly12 3D
1088	1088	1088	36.3113380507143	256.004644283	3.592679811989	1.13036014482288	1.16704626148299	0.14646958628891	1.3135158477719	7.96784022575852	1088	16	4	-11.726202506236	-3.58711358981661	14	Jasp_50nM_N_53	Ly12 3D	Ly12 3D
1089	1089	1089	12.5289629642857	62.1366454999999	4.7604423930301	0.457582196982168	0.26149970351345	0.0475570199588671	0.309056723472317	5.49865621814878	1089	5	1	-8.07163895562358	-8.50346943104847	14	Jasp_50nM_N_53	Ly12 3D	Ly12 3D
1090	1090	1090	19.0162146785715	306.7171243	15.3053401090104	0.429128547599933	0.79736808076142	0.0907930435065187	0.888161124267938	8.78225963098341	1090	14	3	-12.5076437115802	-11.6899652245047	14	Jasp_50nM_N_53	Ly12 3D	Ly12 3D
1091	1091	1091	26.1487213571429	150.2540601	1.01611815890844	0.477380039805073	0.581565916412853	0.0256302355251572	0.60719615193801	22.6906192821373	1091	16	4	-6.42281383846532	-3.39701030118495	14	Jasp_50nM_N_53	Ly12 3D	Ly12 3D
1092	1092	1092	32.715867892857	730.8427589	7.00401668811135	14.3720604204158	1.12183500459245	0.195792620158964	1.31762762475142	5.72971036232947	1092	8	2	-17.7357469842915	9.54177049470701	14	Jasp_50nM_N_53	Ly12 3D	Ly12 3D
1093	1093	1093	77.9806081071428	436.601673500001	0.466425117665052	0.498303488121507	0.484716498721436	0.318398649134504	0.80311514785594	1.52235727142383	1093	16	4	-9.18986004969996	0.360511957384006	14	Jasp_50nM_N_53	Ly12 3D	Ly12 3D
1094	1094	1094	14.8639156428572	50.8040201000001	9.55113039005639e-10	9.04630062365406	1.18823994019678e-27	0.129929320858643	0.129929320858643	9.14527938993488e-27	1094	8	2	-16.9123436903709	18.9392429817449	14	Jasp_50nM_N_53	Ly12 3D	Ly12 3D
1095	1095	1095	38.0201690714285	1427.7711398	265.846061918061	2.25822795563932	24.4906926849333	0.444863500954186	24.9355561858875	55.0521511259146	1095	14	3	-6.21051206182033	-15.542250483372	15	Jasp_100nM_N_43	Ly12 3D	Ly12 3D
1096	1096	1096	36.6782911071429	346.426788500001	0.479133571738582	2.35965620173864	0.463096879442982	0.088793551552196	0.551890430995178	5.21543368124832	1096	17	4	-9.0080536864966	7.89079197132373	15	Jasp_100nM_N_43	Ly12 3D	Ly12 3D
1097	1097	1097	80.0566485357143	513.5020607	3.08526590866999	0.495397847356798	2.35860502542105	0.187868604428286	2.54647362984933	12.554545942355	1097	16	4	-11.9740589471063	-4.83065583235963	15	Jasp_100nM_N_43	Ly12 3D	Ly12 3D
1098	1098	1098	48.2255451428571	246.5860971	6.44757474280498	1.10442966193868	1.03311758963118	0.638943669166151	1.67206125879733	1.61691497934309	1098	16	4	-12.3266024453562	-2.29021507872402	15	Jasp_100nM_N_43	Ly12 3D	Ly12 3D
1099	1099	1099	35.8510409642859	98.7710301	0.582088386737589	0.448052587828876	0.440265466756523	0.0762681701421994	0.516533636898722	5.77259774209428	1099	16	4	-6.19609454928364	-0.540115222914311	15	Jasp_100nM_N_43	Ly12 3D	Ly12 3D
1100	1100	1100	103.790124428571	1353.5260552	6.40567617065004	1.29421199338552	3.29492593575197	0.978509142922808	4.27343507867478	3.36729192525481	1100	16	4	-14.1968953465988	-0.355880245716003	15	Jasp_100nM_N_43	Ly12 3D	Ly12 3D
1101	1101	1101	31.7402922142857	194.4361407	0.476586378542636	0.421556802492069	0.474247267310833	0.188974562720872	0.663221830031705	2.5095825622379	1101	16	4	-7.91586421232409	-0.203100092489165	15	Jasp_100nM_N_43	Ly12 3D	Ly12 3D
1102	1102	1102	24.6950011428572	266.9378971	4.87749657141864	0.382488967649875	0.68438386398255	0.187737936857507	0.872121800840057	3.64542124750204	1102	16	4	-12.3556540932031	-6.53480292459568	15	Jasp_100nM_N_43	Ly12 3D	Ly12 3D
1103	1103	1103	13.5168707857142	47.3733766999998	0.457874765116529	5.15655587128345	0.139800869656228	0.112094163833859	0.251895033490087	1.24717349123934	1103	9	2	-6.90034150357354	12.6156388079046	15	Jasp_100nM_N_43	Ly12 3D	Ly12 3D
1104	1104	1104	8.0267696428571	15.7694758999999	0.478657119456018	0.500370771873672	0.0123478261753257	0.0260464579083277	0.0383942840836533	0.474069304117461	1104	7	1	-1.57705046755875	1.27847101176101	15	Jasp_100nM_N_43	Ly12 3D	Ly12 3D
1105	1105	1105	94.0299697499995	212.230341899998	0.541260895510632	6.02725632775636e-06	0.774126359597217	2.10809833551756e-21	0.774126359597217	3.67215488269508e+20	1105	13	3	-3.79765128005866	-23.9996964307826	15	Jasp_100nM_N_43	Ly12 3D	Ly12 3D
1106	1106	1106	4.5705955	102.5511255	38.1722594491753	6.81325775090522	0.297788490604015	0.0592172453695905	0.357005735973606	5.02874608140649	1106	2	1	11.1487065595401	8.2056474042826	15	Jasp_100nM_N_43	Ly12 3D	Ly12 3D
1107	1107	1107	12.0879508967857	90.079433305	0.507776818697604	0.403446461852213	0.21106618483321	0.0129705158102032	0.224036700643413	16.2727672454765	1107	7	1	-4.97856190283842	-3.52360426635499	15	Jasp_100nM_N_43	Ly12 3D	Ly12 3D
1108	1108	1108	198.730498035715	5493.3138168	34.0434583325059	6.42305035126727	24.1254044897958	2.65240534735742	26.7778098371532	9.09567028049911	1108	15	4	-17.3375653681311	1.75760695061502	15	Jasp_100nM_N_43	Ly12 3D	Ly12 3D
1109	1109	1109	6.88352789285715	32.9732623000002	15.3760159847282	0.466547453521043	0.245418797311232	0.0226194784490224	0.268038275760254	10.8498875367234	1109	5	1	3.82598097449873	-14.1741158909848	15	Jasp_100nM_N_43	Ly12 3D	Ly12 3D
1110	1110	1110	19.8085140714284	116.0913271	999.997645330002	34.3700857025312	3.50777744745306	0.219546387020032	3.72732383447309	15.977386351309	1110	2	1	18.8517931354018	5.25369602594957	15	Jasp_100nM_N_43	Ly12 3D	Ly12 3D
1111	1111	1111	13.6633054228571	148.421160588	0.371575732439272	0.490993763491109	0.190176758281036	0.0500156225810167	0.240192380862053	3.80234711610322	1111	16	4	-6.87616490157677	-1.7103111639545	15	Jasp_100nM_N_43	Ly12 3D	Ly12 3D
1112	1112	1112	25.2771762646428	163.258949701	0.498778467115328	1.98696474399032	0.161530015338035	0.464215773427902	0.625745788765936	0.347963220088906	1112	17	4	-10.0747421120743	7.47840145366549	15	Jasp_100nM_N_43	Ly12 3D	Ly12 3D
1113	1113	1113	18.7928103571429	83.5524941	0.554730244956523	0.443353235229756	0.28567720392517	0.110329787609154	0.396006991534324	2.5893025819753	1113	16	4	-6.16958543539453	-0.10539970785357	15	Jasp_100nM_N_43	Ly12 3D	Ly12 3D
1114	1114	1114	2.57147267857145	16.0578571	999.999747307996	6.84150467711172	2.1481858698104	0.0289468679175857	2.17713273772798	74.211340443687	1114	4	1	18.1970322924269	5.55415186674426	15	Jasp_100nM_N_43	Ly12 3D	Ly12 3D
1115	1115	1115	19.6931902789286	30.895333297	0.432130600132736	0.830773873600972	0.167258220227551	0.214336327355868	0.381594547583419	0.780354045862923	1115	7	1	-3.92880908446688	2.14780089802261	15	Jasp_100nM_N_43	Ly12 3D	Ly12 3D
1116	1116	1116	1.7708747425	19.011911649	999.975854272973	4.95531075227974	0.631911380141385	0.0327716415213126	0.664683021662698	19.28226206583	1116	4	1	18.0792328279535	5.62466704810126	15	Jasp_100nM_N_43	Ly12 3D	Ly12 3D
1117	1117	1117	49.16393725	396.9666698	3.71164897054235	0.576168033455213	1.31803552890591	0.112980644521855	1.43101617342777	11.6660294733135	1117	16	4	-12.4134363696468	-5.86895439311263	15	Jasp_100nM_N_43	Ly12 3D	Ly12 3D
1118	1118	1118	20.4879890357142	50.7309491999996	0.503678327378598	0.375441860534496	0.186134063211241	0.169858427626027	0.355992490837269	1.09581882873099	1118	16	4	-5.2947550727405	0.983536601236738	15	Jasp_100nM_N_43	Ly12 3D	Ly12 3D
1119	1119	1119	22.9397665357143	843.112015600001	36.8413292995617	0.431374509153606	3.24920832605246	0.0771751652542907	3.32638349130675	42.101734610433	1119	14	3	-12.0148663839562	-14.3211824692656	15	Jasp_100nM_N_43	Ly12 3D	Ly12 3D
1120	1120	1120	6.35619214285719	34.9745087000001	0.543307594741548	0.441216906674666	0.053628425473589	0.0447619837130621	0.0983904091866511	1.1980797325106	1120	7	1	-2.87265155628376	-1.11488744099274	15	Jasp_100nM_N_43	Ly12 3D	Ly12 3D
1121	1121	1121	21.3470705357142	312.708637099999	7.77521299080483	0.424979041737445	0.68383641524929	0.141645701380351	0.825482116629641	4.82779504485654	1121	14	3	-13.0259379060431	-8.00790304081025	15	Jasp_100nM_N_43	Ly12 3D	Ly12 3D
1122	1122	1122	9.74565449999995	37.3468583	2.77396461169692	0.724885650266305	0.147857215963139	0.111706489016004	0.259563704979142	1.32362244365192	1122	7	1	-6.88041792677525	-6.48972958553942	15	Jasp_100nM_N_43	Ly12 3D	Ly12 3D
1123	1123	1123	7.80695932142858	10.6758478	0.564811738245435	1.93631394240756	0.121577205453289	0.0257327812492007	0.14730998670249	4.7246041644669	1123	6	1	-3.97611467871356	11.8140073584659	15	Jasp_100nM_N_43	Ly12 3D	Ly12 3D
1124	1124	1124	9.71901503571426	230.607320400001	18.3750224431931	8.36505311079872	0.559223053382132	0.0888719020053547	0.648094955387487	6.29246185536163	1124	3	1	3.63128130594689	8.71844886692694	15	Jasp_100nM_N_43	Ly12 3D	Ly12 3D
1125	1125	1125	6.17916932142858	25.8204656999999	2.60350349427277	0.503713020758603	0.041835162208466	0.0301374228541275	0.0719725850625935	1.3881466378515	1125	5	1	-5.73264083267105	-9.00955996068729	15	Jasp_100nM_N_43	Ly12 3D	Ly12 3D
1126	1126	1126	70.9971906407143	64.0566114309999	0.44593085081775	0.403941785416046	0.482181225002004	0.0961724920691986	0.578353717071202	5.01371249332982	1126	16	4	-5.37062823940839	0.45688601176462	15	Jasp_100nM_N_43	Ly12 3D	Ly12 3D
1127	1127	1127	42.1476346071429	242.1371702	1.13876632215039	0.552968917581709	1.06273652064359	0.0479470801956414	1.11068360083924	22.1647807605228	1127	16	4	-7.26156900229546	-2.91502430575656	15	Jasp_100nM_N_43	Ly12 3D	Ly12 3D
1128	1128	1128	15.6497606785714	133.7693277	0.373410795955053	8.07688310195053	0.24095598873978	0.221303257537925	0.462259246277705	1.08880452741861	1128	9	2	-8.55076841538103	12.8780572505327	15	Jasp_100nM_N_43	Ly12 3D	Ly12 3D
1129	1129	1129	18.8546631071427	93.0882510999999	10.105235627745	2.62759452527285	0.270253974749534	0.238253846093744	0.508507820843278	1.13431106855332	1129	16	4	-11.595229876247	3.1527268229827	15	Jasp_100nM_N_43	Ly12 3D	Ly12 3D
1130	1130	1130	3.42515328571426	35.5487598000001	0.702971431456524	999.996270648614	0.0470415844713796	1.57009807841884	1.61713966289022	0.0299609209882942	1130	11	2	2.18565415234767	16.6422864887035	15	Jasp_100nM_N_43	Ly12 3D	Ly12 3D
1131	1131	1131	49.6240161071428	199.5048801	0.809348876816754	1.04584304848347	0.658391301636785	0.623005576524421	1.28139687816121	1.05679840830603	1131	16	4	-8.88125455574577	1.85688947900637	15	Jasp_100nM_N_43	Ly12 3D	Ly12 3D
1132	1132	1132	29.8220341428572	738.605039	9.83517798314644	13.7306702553333	0.667291309184058	0.9107832267156	1.57807453589966	0.732656563725262	1132	8	2	-16.3387597780854	11.4707124243201	15	Jasp_100nM_N_43	Ly12 3D	Ly12 3D
1133	1133	1133	11.6305927857143	34.4476292	1.79584886357479	0.526606978288986	0.128547241481886	0.0992450814511864	0.227792322933072	1.2952505011053	1133	7	1	-7.16947212698952	-5.84101739008951	15	Jasp_100nM_N_43	Ly12 3D	Ly12 3D
1134	1134	1134	59.3337051071428	211.1189143	4.01869833658981	3.05647632995283	1.87977443835791	0.368708733469377	2.24848317182729	5.09826393497683	1134	16	4	-11.1975413023684	3.38722323603366	15	Jasp_100nM_N_43	Ly12 3D	Ly12 3D
1135	1135	1135	15.5750505714285	131.4851487	0.552083452017466	0.405760840607388	0.202934433572243	0.0904672704390201	0.293401704011263	2.24318068388094	1135	16	4	-7.40743233962026	-1.02955146417424	15	Jasp_100nM_N_43	Ly12 3D	Ly12 3D
1136	1136	1136	3.21485676642858	41.108339589	0.488372848707019	27.2362420256328	0.0531099933776722	0.0358072495576351	0.0889172429353073	1.48321901385323	1136	9	2	1.68356514449634	19.9848971071157	15	Jasp_100nM_N_43	Ly12 3D	Ly12 3D
1137	1137	1137	87.215633857143	129.6842493	0.428273858788492	0.487189809771829	0.664066007188143	0.408630811141518	1.07269681832966	1.625100185992	1137	16	4	-7.27972629776012	1.19205549501041	15	Jasp_100nM_N_43	Ly12 3D	Ly12 3D
1138	1138	1138	15.0618101428572	191.4456844	0.470479160690702	16.2047412477818	0.200056119831867	0.174158159645675	0.374214279477542	1.14870368542526	1138	9	2	-8.29569952394068	14.3483265094334	16	LatB-100nM_N_71	Ly12 3D	Ly12 3D
1139	1139	1139	11.2676142857143	52.27299	2.06089162325105	0.467829249355374	0.235092287877904	0.0664036484534442	0.301495936331349	3.54035197392397	1139	7	1	-7.88814748658283	-6.39010264375954	16	LatB-100nM_N_71	Ly12 3D	Ly12 3D
1140	1140	1140	3.30612857142859	39.57966	46.4057061258322	46.577522797219	0.146174695975343	0.0908380440533383	0.237012740028681	1.6091792541186	1140	2	1	10.1279165735976	13.2494464051104	16	LatB-100nM_N_71	Ly12 3D	Ly12 3D
1141	1141	1141	14.6942821428572	340.57951	3.18056483046113	108.898036277537	0.209774330904357	1.25417849623305	1.46395282713741	0.167260347338452	1141	8	2	-0.366559075994448	15.1866389615766	16	LatB-100nM_N_71	Ly12 3D	Ly12 3D
1142	1142	1142	60.0351392857144	1620.41372	9.44852071194726	5.08966053187774	2.32708206220161	0.300735338598266	2.62781740079987	7.73797343886549	1142	15	4	-17.5647638444887	2.57991964157192	16	LatB-100nM_N_71	Ly12 3D	Ly12 3D
1143	1143	1143	38.1145000000001	863.997920000001	5.93145520005137	0.386730117527017	1.14815112969336	0.197400969586645	1.34555209928	5.81633986954354	1143	16	4	-13.9687319879498	-7.09583384120439	16	LatB-100nM_N_71	Ly12 3D	Ly12 3D
1144	1144	1144	59.4648035714287	151.06482	0.472814468804947	59.2666185864915	1.11731123682511	0.318614112270859	1.43592534909597	3.50678514790729	1144	9	2	-6.87276274356131	14.28660404733	16	LatB-100nM_N_71	Ly12 3D	Ly12 3D
1145	1145	1145	20.3283892857143	577.35304	18.7688254392965	1.22978912382405	1.56545262376374	0.10256847309173	1.66802109685547	15.2625127056704	1145	14	3	-13.9955000101169	-11.9958772210074	16	LatB-100nM_N_71	Ly12 3D	Ly12 3D
1146	1146	1146	14.4688571428571	181.20832	14.8858026820291	8.10430027496539	0.201566376322043	0.0649850139044628	0.266551390226506	3.10173629597701	1146	3	1	1.43592927584782	9.74216580560203	16	LatB-100nM_N_71	Ly12 3D	Ly12 3D
1147	1147	1147	30.9045357142857	135.00117	0.455219813854127	0.474144093726022	0.680886108414801	0.0133535939378912	0.694239702352692	50.9889780670033	1147	16	4	-5.72214341521167	-3.30305702628986	16	LatB-100nM_N_71	Ly12 3D	Ly12 3D
1148	1148	1148	10.3558571428572	14.9410800000001	0.400302052333434	0.437033884641521	0.0805627752633149	0.0053661354296124	0.0859289106929274	15.0131833830987	1148	7	1	-0.412104027237582	-2.95685340049699	16	LatB-100nM_N_71	Ly12 3D	Ly12 3D
1149	1149	1149	22.0990392857143	266.35537	0.387196927945903	33.6850708542739	0.394522923426111	0.13232387713494	0.526846800561051	2.98149458713177	1149	9	2	-7.4911629867259	14.8611392496934	16	LatB-100nM_N_71	Ly12 3D	Ly12 3D
1150	1150	1150	11.1734321428571	446.435890000001	10.5781614433763	0.435077335388144	0.538481932130392	0.0199913009280809	0.558473233058473	26.9358124349982	1150	14	3	-11.1101555278148	-14.7759868221571	16	LatB-100nM_N_71	Ly12 3D	Ly12 3D
1151	1151	1151	41.6207250000001	917.043360000001	31.0841539513258	0.522960684799939	4.59214704232653	0.257037493218319	4.84918453554485	17.8656700422538	1151	14	3	-14.0239520950516	-10.4683961078156	16	LatB-100nM_N_71	Ly12 3D	Ly12 3D
1152	1152	1152	48.4942535714285	868.36977	9.21040354894704	20.1633883071821	1.23842432842943	0.603518958710569	1.84194328714	2.05200567530695	1152	8	2	-15.5925821432857	11.1963181422828	16	LatB-100nM_N_71	Ly12 3D	Ly12 3D
1153	1153	1153	44.5525178571429	169.85235	0.520711197357638	0.437354762472371	0.546869858389257	0.0867711734521715	0.633641031841428	6.30243704945045	1153	16	4	-7.12582613595388	-0.87748364858265	16	LatB-100nM_N_71	Ly12 3D	Ly12 3D
1154	1154	1154	55.0816071428571	1546.18421	7.97982919395054	14.8585792437464	2.23081177157646	0.33549162027729	2.56630339185375	6.64938149493169	1154	15	4	-18.0805112318756	8.02905600300808	16	LatB-100nM_N_71	Ly12 3D	Ly12 3D
1155	1155	1155	52.1936571428571	265.92508	3.59726161876933e-06	0.422163314877615	6.1809926026519e-22	0.355628482838475	0.355628482838475	1.73804768204106e-21	1155	8	2	-17.3836463383754	19.1686581154491	16	LatB-100nM_N_71	Ly12 3D	Ly12 3D
1156	1156	1156	22.4501250000001	233.05472	0.44898052730259	12.4258656015144	0.238217895792594	0.0452776413676599	0.283495537160254	5.26126999103678	1156	9	2	-7.85556820333949	13.3601496415877	16	LatB-100nM_N_71	Ly12 3D	Ly12 3D
1157	1157	1157	118.291989285714	613.221229999999	0.517481119057761	18.9969632193851	1.45704788695837	1.49309596764364	2.95014385460201	0.975856822691605	1157	17	4	-10.4237773151218	10.5069366619217	16	LatB-100nM_N_71	Ly12 3D	Ly12 3D
1158	1158	1158	28.76436825	234.9149021	0.536423163184058	0.773421187362	0.163872798070019	0.0147178564982428	0.178590654568262	11.1342842682006	1158	16	4	-6.95856607637409	-2.88822992134186	16	LatB-100nM_N_71	Ly12 3D	Ly12 3D
1159	1159	1159	50.0446142857144	40.2701900000001	0.540085289684783	0.50045387280802	0.193102380695083	0.0872670805526921	0.280369461247775	2.21277461640861	1159	7	1	-4.68708281536148	1.25103452511659	16	LatB-100nM_N_71	Ly12 3D	Ly12 3D
1160	1160	1160	69.564225	1061.77122	2.93426804098576	4.94094933499007	2.10237940144319	0.0941990872611911	2.19657848870438	22.3184689211882	1160	15	4	-16.0653930948427	2.73099645375818	16	LatB-100nM_N_71	Ly12 3D	Ly12 3D
1161	1161	1161	18.9258525357143	709.3802927	15.9728425793979	999.995411925031	1.18641334109359	2.46765184987977	3.65406519097335	0.480786356126936	1161	11	2	1.58166994988975	14.2727363666709	16	LatB-100nM_N_71	Ly12 3D	Ly12 3D
1162	1162	1162	39.7362571428571	367.42342	0.376502790723574	0.521389989933154	0.360923481792373	0.431153938513119	0.792077420305493	0.837110483176975	1162	16	4	-9.22554548204452	0.462747460361578	16	LatB-100nM_N_71	Ly12 3D	Ly12 3D
1163	1163	1163	8.19862142857141	90.2505099999997	18.9079069300839	14.5353293865942	0.237323997550747	0.145872939934275	0.383196937485022	1.62692270175454	1163	11	2	5.7814700493315	12.470303254421	16	LatB-100nM_N_71	Ly12 3D	Ly12 3D
1164	1164	1164	12.4400785714286	108.11021	0.842563330690066	0.479127015256095	0.249015972866424	0.0472575508951628	0.296273523761587	5.26933724134047	1164	16	4	-6.3170898411124	-2.22460602882789	16	LatB-100nM_N_71	Ly12 3D	Ly12 3D
1165	1165	1165	110.481307142857	1283.6906	0.405348551240824	37.4172879260879	2.01376952639294	2.29278985854568	4.30655938493862	0.878305318251134	1165	17	4	-10.6145517383802	11.5289745830321	16	LatB-100nM_N_71	Ly12 3D	Ly12 3D
1166	1166	1166	7.32273214285708	33.3954399999999	6.29844357538509	0.480728105107933	0.025357810080592	0.0321590232104583	0.0575168332910503	0.788513068778331	1166	5	1	-5.76135927934102	-10.5171473419027	16	LatB-100nM_N_71	Ly12 3D	Ly12 3D
1167	1167	1167	5.52647142857138	72.1736900000001	7.05931755459641	0.489561939282024	0.0866632637132919	0.0395718155903092	0.126235079303601	2.19002495641153	1167	5	1	-10.0162512148386	-19.1044266058621	16	LatB-100nM_N_71	Ly12 3D	Ly12 3D
1168	1168	1168	11.8388642857143	350.6843	9.20655145318312	0.348755888908815	0.535884079964779	0.0134195441466339	0.549303624111413	39.9331060808945	1168	14	3	-10.6130661683491	-14.373646466278	16	LatB-100nM_N_71	Ly12 3D	Ly12 3D
1169	1169	1169	2.03341071428573	87.4846699999999	50.1738020629609	0.708998046623078	0.3022154497122	0.0147633239170235	0.316978773629223	20.470691519795	1169	13	3	3.2300657197236	-20.696970491216	16	LatB-100nM_N_71	Ly12 3D	Ly12 3D
1170	1170	1170	8.98879999999998	12.38205	12.1281087401985	5.68739946466644	0.202733344149061	0.0406144919950217	0.243347836144082	4.99165037381017	1170	1	1	10.1580251047322	2.72614379285083	16	LatB-100nM_N_71	Ly12 3D	Ly12 3D
1171	1171	1171	2.34060357142854	49.7045099999999	11.5077759119891	9.21955175055016	0.0476515190897169	0.0279874295868784	0.0756389486765953	1.70260434034492	1171	2	1	10.9415902411293	11.8550845288241	16	LatB-100nM_N_71	Ly12 3D	Ly12 3D
1172	1172	1172	25.0489999999999	323.145	976.129460153505	6.87783546259481	19.7966486925721	0.138267351084529	19.9349160436567	143.17659619059	1172	12	3	-1.3697898304165	-17.5093863265248	16	LatB-100nM_N_71	Ly12 3D	Ly12 3D
1173	1173	1173	1.55715357142854	70.9335000000007	22.4700963845217	17.5666514954098	0.162715061559159	0.0033922690646977	0.166107330623857	47.9664373479346	1173	2	1	13.2877229966625	8.74750458923801	16	LatB-100nM_N_71	Ly12 3D	Ly12 3D
1174	1174	1174	2.72496071428574	30.6258200000001	0.370529059626693	26.0560582012379	0.0053148325121374	0.103301424150391	0.108616256662528	0.0514497506287991	1174	11	2	0.51713730197118	17.4782086306882	16	LatB-100nM_N_71	Ly12 3D	Ly12 3D
1175	1175	1175	6.40036071428573	77.6673300000001	1.61132653683853	9.78518618801999	0.139938141280677	0.0541290003134001	0.194067141594077	2.58527112029508	1175	9	2	-1.15100330411676	18.8729355671178	16	LatB-100nM_N_71	Ly12 3D	Ly12 3D
1176	1176	1176	22.3766964285714	95.5679499999999	0.502560731215138	3.38486016880933	0.298595339536313	0.188653333346254	0.487248672882567	1.58277266688032	1176	17	4	-8.61642046352025	9.57413688237517	16	LatB-100nM_N_71	Ly12 3D	Ly12 3D
1177	1177	1177	10.6959071428572	111.69787	11.4781437341324	43.5089558024884	0.197464014225467	0.21800439329867	0.415468407524137	0.905779976438079	1177	11	2	2.81123579908286	14.2705239336662	16	LatB-100nM_N_71	Ly12 3D	Ly12 3D
1178	1178	1178	25.7400142857143	900.909239999999	54.4142946819574	8.53108852163383	5.42330339691713	0.196429620396016	5.61973301731315	27.6093971264791	1178	15	4	-4.86363173721403	-13.9821721559327	16	LatB-100nM_N_71	Ly12 3D	Ly12 3D
1179	1179	1179	23.1194	200.01447	0.407808911557532	16.5188918388056	0.55233653979586	0.0149758724378704	0.567312412233731	36.881760450839	1179	9	2	-6.50876571765704	13.4689879100564	16	LatB-100nM_N_71	Ly12 3D	Ly12 3D
1180	1180	1180	25.0615785714285	240.00127	6.68499988421396	0.403340738940867	0.820822561534525	0.171182863465205	0.99200542499973	4.79500427156581	1180	16	4	-11.8616252368323	-7.06782114843345	16	LatB-100nM_N_71	Ly12 3D	Ly12 3D
1181	1181	1181	4.5837290357143	96.2683264	8.50340966269587	8.63058075454607	0.0760978626362171	0.0755218408575219	0.151619703493739	1.00762722110789	1181	11	2	5.87898844009723	11.9998900482806	16	LatB-100nM_N_71	Ly12 3D	Ly12 3D
1182	1182	1182	1.15047500000001	61.02062	24.4490801294466	1.99653027568099e-08	0.13319830763741	1.0579638043032099e-26	0.13319830763741	1.25900628259335e+25	1182	13	3	-3.6236231412662	-23.8177818892877	16	LatB-100nM_N_71	Ly12 3D	Ly12 3D
1183	1183	1183	1.23789999999999	73.31162	41.1417831760122	0.556640810351255	0.236024620289428	0.0003135511151282	0.236338171404556	752.746869335487	1183	13	3	4.32254487190922	-22.5938458171921	16	LatB-100nM_N_71	Ly12 3D	Ly12 3D
1184	1184	1184	1.12622142857142	60.4329299999998	20.0738377549804	0.383435317359641	0.110217463260484	0.0001182834132372	0.110335746673721	931.808275091165	1184	13	3	-1.2702803131115	-23.1912185648998	16	LatB-100nM_N_71	Ly12 3D	Ly12 3D
1185	1185	1185	26.3495035714286	618.74432	11.0888705235749	5.47733681970298	0.742484486389312	0.244611146085102	0.987095632474414	3.03536653285208	1185	15	4	-18.860988718243	5.09129361806096	16	LatB-100nM_N_71	Ly12 3D	Ly12 3D
1186	1186	1186	5.22316071428572	15.5702700000001	19.8754916122076	0.942709558251077	0.133370594158352	0.0573342361997572	0.190704830358109	2.32619466131333	1186	5	1	6.24494861944318	-14.8453114819306	16	LatB-100nM_N_71	Ly12 3D	Ly12 3D
1187	1187	1187	1.26596785714285	70.39306	54.7372159243498	0.496200404303962	0.257704385259122	0.0002630593785592	0.257967444637681	979.643404734564	1187	13	3	4.25669159807978	-22.5372770176396	16	LatB-100nM_N_71	Ly12 3D	Ly12 3D
1188	1188	1188	7.9668107142857	121.45558	11.5682079210882	0.490021655459038	0.243724539714995	0.0558353509129073	0.299559890627902	4.36505790202984	1188	14	3	-10.4178226197179	-18.0349416016016	16	LatB-100nM_N_71	Ly12 3D	Ly12 3D
1189	1189	1189	15.6131071428572	794.905720000001	72.7860376383398	7.97396529761757	4.32234037692048	0.0585189294493718	4.38085930636986	73.862259914717	1189	12	3	-3.16939164523549	-14.666341146392	16	LatB-100nM_N_71	Ly12 3D	Ly12 3D
1190	1190	1190	2.29374285714287	13.1064399999999	6.13125151885728	0.603826682610125	0.0444749752346923	0.0253567348739115	0.0698317101086038	1.75397090579082	1190	4	1	7.48028187868025	-14.7665534959871	16	LatB-100nM_N_71	Ly12 3D	Ly12 3D
1191	1191	1191	6.42542857142857	190.83843	9.35114024811172	0.460039967564377	0.244683353618903	0.0293437114328026	0.274027065051705	8.33852780277061	1191	14	3	-10.2003509615469	-17.4941525586411	16	LatB-100nM_N_71	Ly12 3D	Ly12 3D
1192	1192	1192	42.1827071428572	245.4702	999.99491075764	22.6548167402371	11.3446702739049	0.336667095603567	11.6813373695084	33.6969974852056	1192	12	3	2.32400647323552	-15.2669865007831	16	LatB-100nM_N_71	Ly12 3D	Ly12 3D
1193	1193	1193	1.43770714285715	75.7577200000001	33.2200573087077	0.606387196484061	0.236306119954672	0.0005070096794031	0.236813129634076	466.07812346474	1193	13	3	4.23711660642897	-22.5722183015549	16	LatB-100nM_N_71	Ly12 3D	Ly12 3D
1194	1194	1194	18.5296214285714	355.0035	12.7278089731429	0.437833429827131	0.726941385423581	0.0372946766652231	0.764236062088804	19.4918269958202	1194	14	3	-12.0530631675472	-12.6851878123661	16	LatB-100nM_N_71	Ly12 3D	Ly12 3D
1195	1195	1195	46.7493964285713	1970.5048	3.80119284245579	32.9980524343736	0.712690891790769	3.51210974219044	4.2248006339812	0.20292386744905	1195	8	2	-15.0505166728051	12.1800842964611	16	LatB-100nM_N_71	Ly12 3D	Ly12 3D
1196	1196	1196	5.6885142857143	190.28399	23.5312787021042	0.468504998550047	0.527889123317952	0.0208984102847986	0.548787533602751	25.2597741227206	1196	13	3	-7.33854159420851	-19.010249601505	16	LatB-100nM_N_71	Ly12 3D	Ly12 3D
1197	1197	1197	13.3199214285715	38.0173400000002	5.49453865498136	5.13568570759536	0.326384822202201	0.124182792801112	0.450567615003313	2.6282612497283	1197	9	2	-4.06802850594675	10.068919026774	16	LatB-100nM_N_71	Ly12 3D	Ly12 3D
1198	1198	1198	1.36114642857144	70.45222	31.1865960895645	0.687896873919877	0.214336303901456	0.0006897192318965	0.215026023133353	310.758775439828	1198	13	3	4.49306594064032	-22.4485814199529	16	LatB-100nM_N_71	Ly12 3D	Ly12 3D
1199	1199	1199	52.2075214285715	144.29825	0.404515174476797	65.6633567035267	0.804073655649346	1.12526568899387	1.92933934464322	0.714563381354219	1199	9	2	-7.60100259764272	14.3405620264298	16	LatB-100nM_N_71	Ly12 3D	Ly12 3D
1200	1200	1200	17.7233499999999	91.9261200000007	5.08708511183509e-08	0.498185377767547	1.46608076996763e-27	0.135164163258657	0.135164163258657	1.08466677455182e-26	1200	8	2	-17.2124089522047	19.1410446664216	16	LatB-100nM_N_71	Ly12 3D	Ly12 3D
1201	1201	1201	15.8204714285714	110.75694	0.510834104447183	27.6012893589438	0.246933518595005	0.347555914904369	0.594489433499374	0.710485731951792	1201	9	2	-4.3497408218846	16.6168963771237	16	LatB-100nM_N_71	Ly12 3D	Ly12 3D
1202	1202	1202	3.06485714285707	123.40567	31.0820595777868	0.534466453392833	0.334070743026581	0.002873454425308	0.336944197451889	116.26102021464	1202	13	3	-1.97512152073538	-21.0408999523145	16	LatB-100nM_N_71	Ly12 3D	Ly12 3D
1203	1203	1203	1.94624999999999	60.5614000000004	114.701311497733	5.1988364242233	0.411947037567993	0.0125126239069928	0.424459661474986	32.9225141449166	1203	4	1	16.0647386199792	5.79688684845257	16	LatB-100nM_N_71	Ly12 3D	Ly12 3D
1204	1204	1204	17.1424678571429	31.47101	0.472325633101896	0.455239015224344	0.16067296119219	0.0554791584773075	0.216152119669498	2.89609586017621	1204	7	1	-3.36869383069787	0.17030485746327	16	LatB-100nM_N_71	Ly12 3D	Ly12 3D
1205	1205	1205	11.7870321428572	413.055380000001	45.3540406238974	7.26984681014241	0.921203534627561	0.275443316028607	1.19664685065617	3.34443960343509	1205	3	1	3.04499520594098	7.31954667001536	16	LatB-100nM_N_71	Ly12 3D	Ly12 3D
1206	1206	1206	44.5855469285713	141.2724641	6.69091415779477e-08	401.17110578342	2.506285218540869e-27	2.18046113350094	2.18046113350094	1.1494289808857e-27	1206	8	2	-16.6539384081603	18.8697639955141	16	LatB-100nM_N_71	Ly12 3D	Ly12 3D
1207	1207	1207	4.58048928571435	86.6234899999999	10.3045520305911	12.3385543988777	0.0925454826137267	0.0537754548553646	0.146320937469091	1.7209614100455	1207	11	2	7.26931353005672	12.3856754841849	16	LatB-100nM_N_71	Ly12 3D	Ly12 3D
1208	1208	1208	1.25760685714286	52.3316284999999	27.1321397663824	7.5632325167572	0.161365435059334	0.0018274720292859	0.16319290708862	88.2998111453349	1208	2	1	14.0139446381221	7.21749106541002	16	LatB-100nM_N_71	Ly12 3D	Ly12 3D
1209	1209	1209	1.96877142857143	87.425	999.999988506772	1.26843091166163	4.34952799005134	0.0217395261732662	4.3712675162246	200.07464538947	1209	4	1	3.96479457037491	-18.8288765979633	17	LatB-500nM_N_62	Ly12 3D	Ly12 3D
1210	1210	1210	1.35121071428571	75.18556	47.1726085575182	10.1221033572421	0.296497546246426	0.0026384539155755	0.299136000162001	112.375487968964	1210	2	1	13.9439392190773	7.10656722380148	17	LatB-500nM_N_62	Ly12 3D	Ly12 3D
1211	1211	1211	1.39372857142856	79.9825099999999	55.8854045737053	3.40050975388726	0.331145460768134	0.0029994152732985	0.334144876041433	110.403338849428	1211	4	1	1.95173657993458	-16.4346551292479	17	LatB-500nM_N_62	Ly12 3D	Ly12 3D
1212	1212	1212	1.75473571428571	41.95179	44.7161000324603	0.499070129749426	0.319290297406082	0.0055915221905116	0.324881819596593	57.1025718091387	1212	13	3	4.06756853438575	-20.6532751021746	17	LatB-500nM_N_62	Ly12 3D	Ly12 3D
1213	1213	1213	1.29905714285715	75.2619400000003	49.26364386921	8.62898310178373	0.248886853150315	0.0047256611672239	0.253612514317539	52.6670965909558	1213	2	1	14.1828966228175	7.24923067849177	17	LatB-500nM_N_62	Ly12 3D	Ly12 3D
1214	1214	1214	1.49551821428571	91.4664983999999	60.1456731247764	104.334900759009	0.414723183873065	0.0131212624912313	0.427844446364297	31.606957345013	1214	2	1	11.6702550174399	10.4307708545117	17	LatB-500nM_N_62	Ly12 3D	Ly12 3D
1215	1215	1215	1.44940467857143	89.6972926	64.6577145729663	20.5062186243271	0.438025842113089	0.0027004231042707	0.44072626521736	162.206374778956	1215	2	1	13.5694788491105	7.54916479654879	17	LatB-500nM_N_62	Ly12 3D	Ly12 3D
1216	1216	1216	2.27494642857142	106.13851	37.9600538148529	4.07385759015332	0.269795556840105	0.0205951282470197	0.290390685087124	13.099969740618	1216	4	1	14.2528153415559	5.98070059463945	17	LatB-500nM_N_62	Ly12 3D	Ly12 3D
1217	1217	1217	1.35410357142856	90.5808700000001	77.1927819722156	22.4839134577772	0.489018689710887	0.0029399394181371	0.491958629129025	166.336315195483	1217	2	1	13.6332394776748	7.59659688628773	17	LatB-500nM_N_62	Ly12 3D	Ly12 3D
1218	1218	1218	1.42308571428571	82.0136000000002	51.4180027514989	168.971294714807	0.301271288877684	0.0511015795322796	0.352372868409964	5.89553770421869	1218	2	1	9.69483284954752	12.6399188755916	17	LatB-500nM_N_62	Ly12 3D	Ly12 3D
1219	1219	1219	2.11903928571433	86.8363800000004	18.9116222346486	17.4750040968116	0.104883412244991	0.061122887526519	0.16600629977151	1.71594334772692	1219	2	1	9.44530431632742	11.7215355039007	17	LatB-500nM_N_62	Ly12 3D	Ly12 3D
1220	1220	1220	1.69606428571429	93.8009199999999	90.471550934385	0.383887107141502	0.581039084206459	0.0035376299054573	0.584576714111917	164.24529974436	1220	13	3	1.02646799500028	-20.604750182519	17	LatB-500nM_N_62	Ly12 3D	Ly12 3D
1221	1221	1221	1.80012857142859	76.3112000000001	32.0231031902644	958.139261045582	0.210564163756003	0.46077714324384	0.671341306999843	0.456976147457414	1221	11	2	6.6004815758649	14.5486041612052	17	LatB-500nM_N_62	Ly12 3D	Ly12 3D
1222	1222	1222	13.9855785714285	139.654429999999	0.455082002492642	39.8888049189335	0.0743608171341783	0.34732120636467	0.421682023498848	0.214098119468419	1222	9	2	-3.13410721321261	16.970462661994	17	LatB-500nM_N_62	Ly12 3D	Ly12 3D
1223	1223	1223	2.02562499999998	78.3857999999999	20.473276268442	2.80198671114899	0.167872332480178	0.0053498062353233	0.173222138715501	31.3791425513248	1223	4	1	13.9759361987478	5.68271007516819	17	LatB-500nM_N_62	Ly12 3D	Ly12 3D
1224	1224	1224	1.4593892857143	77.9046100000002	28.8165938442137	9.4215314382116	0.191778063396827	0.0062868519298778	0.198064915326705	30.5046254525918	1224	2	1	13.8231129978665	7.94112153385567	17	LatB-500nM_N_62	Ly12 3D	Ly12 3D
1225	1225	1225	2.46783928571431	81.9761200000001	23.8683467708012	0.46198941392513	0.227283519960814	0.0042945770088106	0.231578096969625	52.9233774349659	1225	13	3	0.691356432285489	-21.5392843363112	17	LatB-500nM_N_62	Ly12 3D	Ly12 3D
1226	1226	1226	1.57236071428572	98.6278799999998	73.7689100493994	41.20531422078	0.518045636320746	0.0057512334591818	0.523796869779928	90.0755707445131	1226	2	1	13.0595397505422	8.57045288327276	17	LatB-500nM_N_62	Ly12 3D	Ly12 3D
1227	1227	1227	1.70165560714286	95.5503714999997	33.9007940260341	999.972391634338	0.257251434919163	0.119109798282294	0.376361233201457	2.15978398611229	1227	11	2	7.48731121161796	14.2999101063021	17	LatB-500nM_N_62	Ly12 3D	Ly12 3D
1228	1228	1228	1.76571071428573	113.99045	68.869411375667	22.6380377370669	0.570820466274555	0.0045494496704678	0.575369915945023	125.470223350301	1228	2	1	13.3505866218759	7.61832252794205	17	LatB-500nM_N_62	Ly12 3D	Ly12 3D
1229	1229	1229	1.34030714285712	77.1090999999996	48.53230817386	8.95712632385355	0.285253722869811	0.0038721695599015	0.289125892429712	73.6676734985397	1229	2	1	14.0939749250968	7.11352727234008	17	LatB-500nM_N_62	Ly12 3D	Ly12 3D
1230	1230	1230	1.53070714285711	53.6420900000001	20.0806788146605	15.2005732186408	0.125099669474909	0.0205582453852286	0.145657914860138	6.08513358658493	1230	2	1	12.6438759737933	10.9351389496472	17	LatB-500nM_N_62	Ly12 3D	Ly12 3D
1231	1231	1231	1.24645	68.4486999999999	48.4267535706121	0.41618481148079	0.250505991744803	0.0014560556145707	0.251962047359374	172.044246962821	1231	13	3	3.90855447521535	-21.7441050089231	17	LatB-500nM_N_62	Ly12 3D	Ly12 3D
1232	1232	1232	1.60652499999998	100.34452	54.3852286403525	977.526678405374	0.398764872036187	0.0985152569837492	0.497280129019936	4.04774736670449	1232	11	2	8.11514923355119	13.9856941820415	17	LatB-500nM_N_62	Ly12 3D	Ly12 3D
1233	1233	1233	3.64068928571431	179.28461	999.999563835222	0.408002454543779	13.1301089373569	0.0037072732147481	13.1338162105716	3541.7160205844	1233	13	3	-1.58859964404206	-19.3852975072076	17	LatB-500nM_N_62	Ly12 3D	Ly12 3D
1234	1234	1234	1.9914607142857	122.95592	71.8268941892814	21.2717949532799	0.551103492593643	0.0203549794796397	0.571458472073283	27.0746277658933	1234	2	1	12.8287463835573	8.38037185319458	17	LatB-500nM_N_62	Ly12 3D	Ly12 3D
1235	1235	1235	2.31233571428575	117.14668	81.4670282060684	0.392212949018837	0.677160981024576	0.0032449651327871	0.680405946157363	208.680510672531	1235	13	3	-0.699790642768567	-20.5313877935045	17	LatB-500nM_N_62	Ly12 3D	Ly12 3D
1236	1236	1236	1.88584642857142	92.9057000000004	36.7353242682939	1.12410040879923	0.273706299498176	0.0037540246617988	0.277460324159975	72.9100962717232	1236	13	3	4.53817047705362	-21.7402395855232	17	LatB-500nM_N_62	Ly12 3D	Ly12 3D
1237	1237	1237	1.52346428571428	105.22214	152.023408376964	0.707628517683587	1.01703880025094	0.0007778404858832	1.01781664073682	1307.51589652219	1237	13	3	3.92398118544407	-21.8891511274142	17	LatB-500nM_N_62	Ly12 3D	Ly12 3D
1238	1238	1238	3.26892903571428	119.2874313	27.3635178149189	4.37218219918514	0.23327216225317	0.0204365974630037	0.253708759716173	11.4144324991213	1238	2	1	13.3198004410199	6.30075846071691	17	LatB-500nM_N_62	Ly12 3D	Ly12 3D
1239	1239	1239	2.67571289285716	104.9607049	29.3216302780537	24.573685218034	0.0617960762640707	0.159211481864445	0.221007558128516	0.388138314777352	1239	11	2	7.52915190035582	11.8613316920881	17	LatB-500nM_N_62	Ly12 3D	Ly12 3D
1240	1240	1240	1.85078485714286	103.703732	36.4665349502556	0.631234330686691	0.314421884840976	0.0005573155493681	0.314979200390344	564.172101778709	1240	13	3	-0.743467525424581	-22.2403122160111	17	LatB-500nM_N_62	Ly12 3D	Ly12 3D
1241	1241	1241	1.66816785714286	101.37283	82.9901671532623	4.29795111189515	0.601016557766368	0.0032538346360676	0.604270392402436	184.710234227735	1241	4	1	1.48274123215936	-16.5535750218672	17	LatB-500nM_N_62	Ly12 3D	Ly12 3D
1242	1242	1242	2.25060482142857	156.7759955	145.852832227811	0.672850381884266	1.51246507429629	0.001029300505785	1.51349437480208	1469.41060049583	1242	13	3	-1.02652003847409	-20.1704696298297	17	LatB-500nM_N_62	Ly12 3D	Ly12 3D
1243	1243	1243	2.16389285714288	135.92782	74.5721566411461	12.4757938672033	0.728400276211925	0.0041758007325804	0.732576076944506	174.433677002066	1243	2	1	13.52166911952	6.67066118037277	17	LatB-500nM_N_62	Ly12 3D	Ly12 3D
1244	1244	1244	2.93798571428567	131.1403	82.2033538320755	0.59665649728922	0.62351067600436	0.0179645297827161	0.641475205787076	34.7078762175144	1244	13	3	0.320090145844285	-20.2722779342609	17	LatB-500nM_N_62	Ly12 3D	Ly12 3D
1245	1245	1245	1.73728214285716	63.7658500000002	11.9966111214165	10.2266171622574	0.0832801019371269	0.0228898213221107	0.106169923259238	3.63830284060284	1245	2	1	12.0719033094696	10.8822719732155	17	LatB-500nM_N_62	Ly12 3D	Ly12 3D
1246	1246	1246	1.31511785714286	59.37372	35.5115284870077	9.07214980798412	0.183657262762233	0.0068509453227112	0.190508208084945	26.8075797004832	1246	2	1	14.3418148536595	8.05314372138722	17	LatB-500nM_N_62	Ly12 3D	Ly12 3D
1247	1247	1247	1.29579642857143	70.36372	38.040416380891	0.479116122468457	0.231798984529619	0.0017633392442976	0.233562323773917	131.454560022534	1247	13	3	3.99649362462327	-21.8083535647191	17	LatB-500nM_N_62	Ly12 3D	Ly12 3D
1248	1248	1248	1.22159285714286	62.1067100000002	41.3330861658794	21.2911698811441	0.247244669835073	0.0019025276225649	0.249147197457638	129.955889682038	1248	2	1	13.6473965995866	8.12325950865574	17	LatB-500nM_N_62	Ly12 3D	Ly12 3D
1249	1249	1249	2.36657857142859	99.0573799999998	23.4661676564346	0.450097093513834	0.192710029058576	0.0137527621239526	0.206462791182529	14.0124599932504	1249	13	3	1.00026902903721	-21.0928988344045	17	LatB-500nM_N_62	Ly12 3D	Ly12 3D
1250	1250	1250	1.07797142857142	60.7220699999999	50.5119722977521	977.104998375438	0.236543069588692	0.0818708122515425	0.318413881840235	2.88922343730913	1250	11	2	8.55452563442198	14.2072201560381	17	LatB-500nM_N_62	Ly12 3D	Ly12 3D
1251	1251	1251	1.20703214285715	54.8397899999999	24.4024626228074	0.6982283985444	0.126508237919544	0.0031002348728962	0.129608472792441	40.8060173200227	1251	4	1	5.057028867163	-21.5958202376409	17	LatB-500nM_N_62	Ly12 3D	Ly12 3D
1252	1252	1252	1.55948660714286	73.8431564999996	75.4201340303361	5.20628602272151	0.393159274338993	0.0128120760325258	0.405971350371518	30.6866173242248	1252	4	1	15.3128155709671	6.09611011220159	17	LatB-500nM_N_62	Ly12 3D	Ly12 3D
1253	1253	1253	1.09064285714285	53.01435	25.535895882578	999.999716944963	0.13503964731591	0.104940685233865	0.239980332549775	1.28681880640447	1253	11	2	7.86549168192068	14.6362980305648	17	LatB-500nM_N_62	Ly12 3D	Ly12 3D
1254	1254	1254	1.61128571428571	74.03106	27.5111950562397	0.936858710443062	0.192068046139982	0.0017609862158828	0.193829032355864	109.068455168848	1254	13	3	4.74821099166749	-22.1764049904131	17	LatB-500nM_N_62	Ly12 3D	Ly12 3D
1255	1255	1255	1.36979999999996	50.6724599999997	19.3141626338949	0.599372328857245	0.117352812133125	0.0004814576722076	0.117834269805332	243.744816849691	1255	13	3	4.58125111462114	-22.6931794763535	17	LatB-500nM_N_62	Ly12 3D	Ly12 3D
1256	1256	1256	1.39468571428571	34.2373899999999	17.0782746397312	5.33877684436379	0.0944380122262141	0.0084826746840748	0.102920686910289	11.1330465617773	1256	2	1	15.3917877532469	9.01341963295646	17	LatB-500nM_N_62	Ly12 3D	Ly12 3D
1257	1257	1257	1.47188928571429	56.90696	52.3088293141954	9.16138103081193	0.265117953266467	0.0068399022376409	0.271957855504108	38.7604886817658	1257	2	1	14.7175508606863	7.54673485677489	17	LatB-500nM_N_62	Ly12 3D	Ly12 3D
1258	1258	1258	1.26336785714286	29.2266199999998	16.7523463403736	10.1540054404415	0.07689083782682	0.0044874348767077	0.0813782727035278	17.1346972021646	1258	2	1	14.6668792866159	9.89554109699401	17	LatB-500nM_N_62	Ly12 3D	Ly12 3D
1259	1259	1259	1.51658928571429	65.4860600000003	79.9261775296023	0.576148920749502	0.428068727848299	0.0005575173082392	0.428626245156538	767.812445500933	1259	13	3	4.21709521232644	-22.2079411426211	17	LatB-500nM_N_62	Ly12 3D	Ly12 3D
1260	1260	1260	1.4275392857143	51.7424300000003	24.020223594879	0.695067121136162	0.144794778397823	0.0007642421447587	0.145559020542582	189.46191255068	1260	13	3	4.80540471013582	-22.4269434712683	17	LatB-500nM_N_62	Ly12 3D	Ly12 3D
1261	1261	1261	1.46738571428572	65.55674	58.197187777298	0.483491539832927	0.301376685480637	0.0035825888936762	0.304959274374313	84.122598049866	1261	13	3	3.89059780932388	-21.1541808227937	17	LatB-500nM_N_62	Ly12 3D	Ly12 3D
1262	1262	1262	1.79097857142857	82.1651099999996	44.6699789514386	0.39006472811581	0.32148056674558	0.0043480809408268	0.325828647686407	73.9361964785434	1262	13	3	2.10359877495267	-21.2899422164835	17	LatB-500nM_N_62	Ly12 3D	Ly12 3D
1263	1263	1263	1.79131785714285	87.0858700000003	48.1451454231779	0.454480289668887	0.310116250991778	0.0082514319616269	0.318367682953405	37.583325225726	1263	13	3	2.39209328087494	-21.0150776579341	17	LatB-500nM_N_62	Ly12 3D	Ly12 3D
1264	1264	1264	3.25898928571429	123.746	11.7525464770332	2.69477315438585	0.194808081830126	0.0076921434171242	0.20250022524725	25.3255914855206	1264	12	3	0.273594890459438	-13.7650256902641	17	LatB-500nM_N_62	Ly12 3D	Ly12 3D
1265	1265	1265	1.76926032142856	73.1266059999999	35.5692448829342	8.4795599044735	0.188952147897555	0.0096549603744286	0.198607108271983	19.5704736808654	1265	2	1	14.0577681926888	7.94927564191153	17	LatB-500nM_N_62	Ly12 3D	Ly12 3D
1266	1266	1266	1.83098928571429	72.5325200000001	24.1339646460375	15.4069670825502	0.11003526395479	0.0470441774606674	0.157079441415457	2.33897731651888	1266	2	1	10.8752359556304	11.238517821071	17	LatB-500nM_N_62	Ly12 3D	Ly12 3D
1267	1267	1267	1.81604285714289	83.2943199999999	27.9053921947278	0.525777045565349	0.222608355535175	0.0022879437659475	0.224896299301123	97.2962530147584	1267	13	3	3.21611698687885	-22.0645777140554	17	LatB-500nM_N_62	Ly12 3D	Ly12 3D
1268	1268	1268	1.74039642857143	94.4311100000002	121.484300668585	16.6763557092301	0.482236389197181	0.0474350851435106	0.529671474340691	10.1662385075987	1268	2	1	13.0342476955342	8.35767813151742	17	LatB-500nM_N_62	Ly12 3D	Ly12 3D
1269	1269	1269	2.49777142857142	102.28158	34.0930950579381	0.445110452737775	0.290307163325403	0.0037482388159184	0.294055402141321	77.4516186355287	1269	13	3	-0.114771565585818	-21.2170159349519	17	LatB-500nM_N_62	Ly12 3D	Ly12 3D
1270	1270	1270	2.05778928571429	112.29524	999.999931595531	0.413776814129595	6.16211599272463	0.0060530451628292	6.16816903788746	1018.01916671053	1270	13	3	0.0333417131449587	-19.3527420485961	17	LatB-500nM_N_62	Ly12 3D	Ly12 3D
1271	1271	1271	64.2055714285715	1316.1805919	1.40100747694285	2.12102674823758	1.64549584386628	0.156834239973117	1.8023300838394	10.4919426022553	1271	16	4	-13.6531414355063	0.731766004626271	18	Li5-100nM_N_38	Ly12 3D	Ly12 3D
1272	1272	1272	167.434612821428	3037.7985683	2.08255114694428	12.470161054075	4.43623989757811	1.04776259028717	5.48400248786528	4.23401249357664	1272	17	4	-13.0566663785453	7.87706396907627	18	Li5-100nM_N_38	Ly12 3D	Ly12 3D
1273	1273	1273	822.964535285714	15433.8866257	7.41940963788961	11.4872311013481	26.5320453190952	22.2237331819176	48.7557785010127	1.19386086495509	1273	17	4	-15.1583239212564	5.44562569359631	18	Li5-100nM_N_38	Ly12 3D	Ly12 3D
1274	1274	1274	516.910892214286	4489.7115387	9.90786396283433	2.05812095641462	23.9933062371878	4.66793178200613	28.6612380191939	5.14002932298128	1274	16	4	-14.0768616076258	1.11454748859575	18	Li5-100nM_N_38	Ly12 3D	Ly12 3D
1275	1275	1275	223.400616642857	391.981158199999	0.430157989703255	6.41359452347681	3.87569021651115	2.30442733785007	6.18011755436122	1.68184526925766	1275	17	4	-9.68878646062735	7.53477283844764	18	Li5-100nM_N_38	Ly12 3D	Ly12 3D
1276	1276	1276	128.336962285714	1179.964937	5.62362582535504	0.439876532990978	4.2071350576645	0.153582444008505	4.36071750167301	27.393333169197	1276	16	4	-13.0501886970772	-6.46274062383193	18	Li5-100nM_N_38	Ly12 3D	Ly12 3D
1277	1277	1277	250.345796035714	4623.6089605	1.42700478996768	20.8135590224606	5.21789239595445	6.41071279466228	11.6286051906167	0.813933265002762	1277	17	4	-13.2477389275292	8.7042253741943	18	Li5-100nM_N_38	Ly12 3D	Ly12 3D
1278	1278	1278	161.374746071428	667.914043599999	0.49728620620219	0.46719642883454	1.46292436014394	1.68903345889015	3.15195781903409	0.866131071852897	1278	16	4	-9.49350629276467	0.857972317167224	18	Li5-100nM_N_38	Ly12 3D	Ly12 3D
1279	1279	1279	120.442456357143	2325.8739296	6.37035584101487	5.19296832771925	3.49391372321296	1.23871654584573	4.73263026905869	2.82059179311882	1279	15	4	-15.7873733485125	4.14025207764949	18	Li5-100nM_N_38	Ly12 3D	Ly12 3D
1280	1280	1280	553.983519607143	4292.7037485	7.07554498908756	5.359580053591	24.5122919785602	3.74984667422997	28.2621386527901	6.53687846679592	1280	17	4	-13.9409057580299	3.26292170565785	18	Li5-100nM_N_38	Ly12 3D	Ly12 3D
1281	1281	1281	234.5518395	760.9048214	0.418563980391851	0.446134281008654	3.76823345589996	1.34570259905075	5.11393605495071	2.80019779894759	1281	16	4	-8.97833265666285	0.599394406744312	18	Li5-100nM_N_38	Ly12 3D	Ly12 3D
1282	1282	1282	575.534264321429	8782.9988875	6.76805216269635	60.4176667328197	22.2946727075578	30.0387423659212	52.333415073479	0.7421972743057	1282	17	4	-14.8773009394816	9.12050998179388	18	Li5-100nM_N_38	Ly12 3D	Ly12 3D
1283	1283	1283	76.9556402857143	441.561713600001	0.414554240465044	0.43180222273142	0.501207805858367	0.902065606425031	1.4032734122834	0.555622343085111	1283	16	4	-9.37773473633743	0.758740143743087	18	Li5-100nM_N_38	Ly12 3D	Ly12 3D
1284	1284	1284	64.43580425	853.7008634	46.2864022051976	6.93222078575314	6.21002242382656	0.76280993088348	6.97283235471004	8.14098266475657	1284	15	4	-18.7056915860813	2.13911628834087	18	Li5-100nM_N_38	Ly12 3D	Ly12 3D
1285	1285	1285	121.693530928571	1755.2188128	0.492646381684632	17.8041974598505	1.29323419987357	3.23884814996118	4.53208234983475	0.399288308681304	1285	17	4	-11.5201974472537	10.0354209114784	18	Li5-100nM_N_38	Ly12 3D	Ly12 3D
1286	1286	1286	278.746619894643	4904.067892118	41.1399580968557	10.6372111272609	42.2071790350918	3.02133750117778	45.2285165362696	13.9697001803468	1286	15	4	-16.8520263358998	2.62944888006758	18	Li5-100nM_N_38	Ly12 3D	Ly12 3D
1287	1287	1287	553.003750214286	7757.9184575	7.12006775416454	0.465679277107888	27.1482186653178	0.942916490929514	28.0911351562473	28.7917529563572	1287	16	4	-13.9596435024331	-4.60896275665365	18	Li5-100nM_N_38	Ly12 3D	Ly12 3D
1288	1288	1288	171.355804035714	4123.7078254	4.03138568829732	0.471593925299285	4.94468639858214	0.546809779885468	5.49149617846761	9.04279071163986	1288	16	4	-14.1959182933429	-4.78155544090334	18	Li5-100nM_N_38	Ly12 3D	Ly12 3D
1289	1289	1289	458.331644525714	19772.020764503	26.6498822181562	9.3682988976126	40.9700448569348	5.99347874158527	46.9635235985201	6.83577044708067	1289	15	4	-17.2385448699095	3.09538380429972	18	Li5-100nM_N_38	Ly12 3D	Ly12 3D
1290	1290	1290	217.799492464286	4377.2342431	1.85934588053332	67.8021353591374	2.34670541923077	43.2541136204929	45.6008190397237	0.0542539246051952	1290	8	2	-14.4281459181577	11.1532139881738	18	Li5-100nM_N_38	Ly12 3D	Ly12 3D
1291	1291	1291	108.93935125	177.5372854	0.453598772466339	1.6789346991722	1.72146100086041	1.24514805505007	2.96660905591048	1.38253518838865	1291	17	4	-8.89946270340718	5.36396571263628	18	Li5-100nM_N_38	Ly12 3D	Ly12 3D
1292	1292	1292	290.456199535715	2458.955644	21.195081203729	0.481461780938272	20.3253514155561	1.0039977804744	21.3293491960305	20.244418673866	1292	16	4	-13.4577554217935	-5.44797805540719	18	Li5-100nM_N_38	Ly12 3D	Ly12 3D
1293	1293	1293	204.526779214286	3181.79388	8.06180743404283	21.561912975967	5.34475109892666	3.08152271442257	8.42627381334924	1.73445130678785	1293	17	4	-15.408898456807	8.15329927092282	18	Li5-100nM_N_38	Ly12 3D	Ly12 3D
1294	1294	1294	19.3302040714286	108.0459779	0.44042008774733	7.57094693547341	0.0737952597255026	0.194302547765855	0.268097807491357	0.379795636104731	1294	17	4	-9.04483891987846	12.6812381590594	18	Li5-100nM_N_38	Ly12 3D	Ly12 3D
1295	1295	1295	274.288362964286	3365.3575152	1.88192782302446	26.8567853373912	6.25172222631981	5.7661706363927	12.0178928627125	1.0842069408877	1295	17	4	-13.0564439636855	9.00009594496593	18	Li5-100nM_N_38	Ly12 3D	Ly12 3D
1296	1296	1296	202.814922178571	940.2858409	1.7498040188867	3.31336236519062	4.17904204519933	1.90437393054413	6.08341597574346	2.19444405227983	1296	17	4	-12.04422169831	4.57291571421898	18	Li5-100nM_N_38	Ly12 3D	Ly12 3D
1297	1297	1297	534.646501642857	23616.1401024	29.2866273799858	0.901881144846532	60.0348740205946	3.88244880106868	63.9173228216633	15.4631463534225	1297	15	4	-16.2448974728063	-2.08461789993509	18	Li5-100nM_N_38	Ly12 3D	Ly12 3D
1298	1298	1298	27.0604700357143	228.0805315	0.387786620868583	8.0900239149158	0.634106368890831	0.0508658755982566	0.684972244489088	12.4662430643888	1298	17	4	-8.02520699378763	10.6893517615579	18	Li5-100nM_N_38	Ly12 3D	Ly12 3D
1299	1299	1299	39.9608710714286	79.9925144000002	0.373784041234036	2.97058524345641	0.248134025698427	0.532399418878679	0.780533444577106	0.466067424004778	1299	17	4	-8.88294724820299	7.96525236522531	18	Li5-100nM_N_38	Ly12 3D	Ly12 3D
1300	1300	1300	134.515081178571	4928.8602871	14.5166985419337	9.33921493607885	8.13965120279532	1.176661497523	9.31631270031832	6.91758098648608	1300	15	4	-17.6174379960702	3.94282421017247	18	Li5-100nM_N_38	Ly12 3D	Ly12 3D
1301	1301	1301	234.735186165714	1694.771911364	10.9655338849685	0.413504514885716	10.8356777342747	1.45000444775171	12.2856821820264	7.47285827369417	1301	16	4	-13.0394907600428	-4.57292167442744	18	Li5-100nM_N_38	Ly12 3D	Ly12 3D
1302	1302	1302	246.42334675	296.2240654	1.33466638508751	1.32147217839623	4.00722223553591	2.54653688520553	6.55375912074143	1.57359677718255	1302	16	4	-9.93883687015509	2.88353549487719	18	Li5-100nM_N_38	Ly12 3D	Ly12 3D
1303	1303	1303	445.427695428571	4260.005307	11.1480770266592	0.431101909059873	24.0833962860624	2.15979233707023	26.2431886231326	11.1507925427366	1303	16	4	-13.4783531779628	-4.3061038402822	18	Li5-100nM_N_38	Ly12 3D	Ly12 3D
1304	1304	1304	209.241755285714	1150.6123382	8.36347931952985	0.367851133448329	9.0400616815282	1.00294817779755	10.0430098593257	9.01348831539823	1304	16	4	-12.5084713735427	-4.64741334838806	18	Li5-100nM_N_38	Ly12 3D	Ly12 3D
1305	1305	1305	120.150618464286	2488.4800206	12.7346579259675	0.488389711416222	3.56789581118409	0.679006468517634	4.24690227970173	5.25458294819092	1305	16	4	-14.3393093997212	-5.75989672647793	18	Li5-100nM_N_38	Ly12 3D	Ly12 3D
1306	1306	1306	161.629932142857	838.0305707	0.395944074194835	1.51738846999425	1.73896713777276	1.25895478701051	2.99792192478327	1.38127846664143	1306	17	4	-10.0776503067669	5.13357504004105	18	Li5-100nM_N_38	Ly12 3D	Ly12 3D
1307	1307	1307	95.6368291785714	980.430527100001	14.0222251409176	7.11052652952539	5.3836483554167	0.435599112823238	5.81924746823994	12.359181175838	1307	15	4	-15.4685416889558	3.03405769175343	18	Li5-100nM_N_38	Ly12 3D	Ly12 3D
1308	1308	1308	52.3776019642858	783.0739279	2.85016505972115	5.19725286293648	0.718712957701029	0.318554427549827	1.03726738525086	2.25617004676104	1308	17	4	-14.846328361137	6.23420344808195	18	Li5-100nM_N_38	Ly12 3D	Ly12 3D
1309	1309	1309	198.328993678572	2095.6495883	19.0905162354868	0.415957239436457	10.2951440800252	1.49133925453868	11.7864833345639	6.90328779899904	1309	16	4	-13.589597987376	-5.32672012685023	19	Li5-500nM_N_53	Ly12 3D	Ly12 3D
1310	1310	1310	92.8221327857144	1061.9956027	12.8665956132716	0.427060865557639	4.67910050863632	0.590869983288305	5.26997049192462	7.91900188023806	1310	16	4	-13.3777486146807	-6.08553380918596	19	Li5-500nM_N_53	Ly12 3D	Ly12 3D
1311	1311	1311	204.930668501786	2181.46294975	2.08796664741614	1.60656292306157	4.45926219488623	1.48863210162662	5.94789429651285	2.9955434858711	1311	16	4	-13.3955619487296	1.72832101970599	19	Li5-500nM_N_53	Ly12 3D	Ly12 3D
1312	1312	1312	412.470400714286	3842.0657815	5.60300932267787	8.02842748491497	13.5763111234112	6.54855723195537	20.1248683553666	2.07317591379703	1312	17	4	-14.0977669132889	5.07131115101644	19	Li5-500nM_N_53	Ly12 3D	Ly12 3D
1313	1313	1313	516.245918642857	8053.5502905	8.18303499137206	16.6302048248936	22.4959474211195	8.47409718095825	30.9700446020777	2.6546718713197	1313	17	4	-15.0918931556047	6.20989351195006	19	Li5-500nM_N_53	Ly12 3D	Ly12 3D
1314	1314	1314	377.820242178571	5060.7373804	15.9233360706048	4.30745619279229	23.5697363518305	3.27549885289791	26.8452352047284	7.19576999118097	1314	15	4	-15.1311859071763	1.88987672389093	19	Li5-500nM_N_53	Ly12 3D	Ly12 3D
1315	1315	1315	312.170584571428	4349.5589049	2.06733974333017	2.93192746099732	5.5049666763831	3.38537105364223	8.89033773002533	1.62610437353993	1315	17	4	-14.2246504619613	3.69484621451945	19	Li5-500nM_N_53	Ly12 3D	Ly12 3D
1316	1316	1316	604.579648857143	14940.8202142	21.2130933539434	0.397300351733505	52.5772871399285	2.46347117697639	55.0407583169049	21.342765294482	1316	16	4	-14.380603035859	-5.45495493311988	19	Li5-500nM_N_53	Ly12 3D	Ly12 3D
1317	1317	1317	99.1786887142857	797.992626	0.434005264605978	0.455947395772982	1.11495626352215	0.857289305192328	1.97224556871447	1.30056009887119	1317	16	4	-9.51880783730214	0.35201343986236	19	Li5-500nM_N_53	Ly12 3D	Ly12 3D
1318	1318	1318	112.817162607143	813.147795400003	0.413129099634915	26.0801473205542	1.88256648289905	2.39645331099522	4.27901979389427	0.785563596946208	1318	17	4	-10.4785623078398	11.0284946317668	19	Li5-500nM_N_53	Ly12 3D	Ly12 3D
1319	1319	1319	253.4217505	867.002477199999	5.30661129185908	9.24367874165315	5.2437997054152	4.74639064129471	9.99019034670991	1.1047973295314	1319	17	4	-12.7341499176199	5.82677623326821	19	Li5-500nM_N_53	Ly12 3D	Ly12 3D
1320	1320	1320	392.256111821429	6363.2375641	8.13963894268947	0.919943991241764	13.4451063373513	3.75296310398071	17.198069441332	3.58253091353077	1320	16	4	-14.4270418100175	-0.390089936651671	19	Li5-500nM_N_53	Ly12 3D	Ly12 3D
1321	1321	1321	181.972391142857	1913.6506987	4.40769032143467	0.618220124248551	3.91208911539897	1.46554802367118	5.37763713907015	2.66936944556701	1321	16	4	-13.2554135648447	-2.18258296494321	19	Li5-500nM_N_53	Ly12 3D	Ly12 3D
1322	1322	1322	71.1115836428572	356.775724	6.94277913307397	6.49624125650683	1.03841977753353	1.0983433622689	2.13676313980243	0.945441847427764	1322	17	4	-13.1554563264349	6.19438165229339	19	Li5-500nM_N_53	Ly12 3D	Ly12 3D
1323	1323	1323	25.2491971785715	82.7981675	6.62806209441512	0.492407726065245	0.245277146041491	0.160449288433975	0.405726434475467	1.52868952200074	1323	16	4	-9.55886935915945	-6.4809551594226	19	Li5-500nM_N_53	Ly12 3D	Ly12 3D
1324	1324	1324	110.453710107143	762.361962	11.5998627081205	0.492288356495541	3.70299753946614	0.499217954538375	4.20221549400452	7.4175968748766	1324	16	4	-12.8862971216847	-5.32995988088471	19	Li5-500nM_N_53	Ly12 3D	Ly12 3D
1325	1325	1325	112.665997428571	207.7777208	0.510993774434332	0.384843926869313	1.17884915897206	0.252582300350002	1.43143145932206	4.66718830788433	1325	16	4	-7.49224026900672	0.258823149583308	19	Li5-500nM_N_53	Ly12 3D	Ly12 3D
1326	1326	1326	489.310299785714	7189.4882487	47.8954687313874	5.48948099479483	84.9751226640232	5.89354203833163	90.8686647023548	14.4183450480788	1326	15	4	-15.6976783272544	0.788266620897096	19	Li5-500nM_N_53	Ly12 3D	Ly12 3D
1327	1327	1327	145.187081892857	2893.9311894	6.56148657929678	3.01811914578224	5.38381879617301	0.978224050628324	6.36204284680133	5.50366635610209	1327	15	4	-15.6251555482255	1.92040442503887	19	Li5-500nM_N_53	Ly12 3D	Ly12 3D
1328	1328	1328	284.999248464286	8376.051447	8.70393445901429	22.059731026383	8.60302038964237	13.3604644315043	21.9634848211467	0.643916267562991	1328	17	4	-15.9443452536979	7.8896113726721	19	Li5-500nM_N_53	Ly12 3D	Ly12 3D
1329	1329	1329	557.475843857143	852.149042	1.91213616158086	6.52467397354009	11.4488639213932	7.08354612391605	18.5324100453092	1.61626164651326	1329	17	4	-11.5189477019456	5.36356971368701	19	Li5-500nM_N_53	Ly12 3D	Ly12 3D
1330	1330	1330	293.136029107143	11943.2468779	17.448416947015	0.395000730038877	16.4346089734695	1.76387697028906	18.1984859437586	9.31732158778414	1330	16	4	-14.6726340030161	-5.70149872969139	19	Li5-500nM_N_53	Ly12 3D	Ly12 3D
1331	1331	1331	87.2796457857145	1378.6299074	0.443632410798031	999.999973620966	0.969936128546522	80.6221770572016	81.5921131857482	0.012030636779485	1331	8	2	-12.1954774674624	15.4408371402107	19	Li5-500nM_N_53	Ly12 3D	Ly12 3D
1332	1332	1332	321.864977464286	4108.0110384	4.76701502480999	0.386437233096002	8.95900577730218	2.32678587382353	11.2857916511257	3.85037827420713	1332	16	4	-13.4439397875655	-3.49075536161809	19	Li5-500nM_N_53	Ly12 3D	Ly12 3D
1333	1333	1333	439.920051107143	9704.9228481	3.37292079888382	9.3778240253064	9.97477368702056	8.36125776027314	18.3360314472937	1.19297526436916	1333	17	4	-14.9989439181161	5.80694692349787	19	Li5-500nM_N_53	Ly12 3D	Ly12 3D
1334	1334	1334	167.68939225	4381.5890471	9.45799736741046	0.490976157213216	7.16517709232328	0.857370945444166	8.02254803776745	8.35714941169522	1334	16	4	-14.3712240707423	-5.45058325331836	19	Li5-500nM_N_53	Ly12 3D	Ly12 3D
1335	1335	1335	171.584262698571	4921.412144009	11.8146765273947	3.47782601290175	7.61461691899631	2.10014980144314	9.71476672043945	3.62574941738148	1335	15	4	-16.4148456719703	2.04914784548851	19	Li5-500nM_N_53	Ly12 3D	Ly12 3D
1336	1336	1336	395.604971506071	3210.781539206	0.470137493956271	2.36201032974708	5.09441082443154	5.27832533088049	10.372736155312	0.965156655772434	1336	17	4	-11.3663604472088	5.49574611477597	19	Li5-500nM_N_53	Ly12 3D	Ly12 3D
1337	1337	1337	116.504432071428	1856.4553358	0.562811892603424	999.998007939764	2.62159257446734	8.92326965413787	11.5448622286052	0.293792822146943	1337	8	2	-9.83399192200224	14.9158247856827	19	Li5-500nM_N_53	Ly12 3D	Ly12 3D
1338	1338	1338	230.920623142857	1650.6075671	2.42838690057293	0.394766886691802	4.49697116232829	1.86833069238355	6.36530185471183	2.40694604047382	1338	16	4	-12.4076567380878	-2.08093532097362	19	Li5-500nM_N_53	Ly12 3D	Ly12 3D
1339	1339	1339	578.660506035714	4658.0040599	29.8076328619409	16.7116756632595	77.8458497466143	6.35897439321246	84.2048241398268	12.241887595853	1339	15	4	-14.4115030868591	4.21161283403561	19	Li5-500nM_N_53	Ly12 3D	Ly12 3D
1340	1340	1340	2.62221107142856	24.0478527999996	0.525832318355985	0.42540182308285	0.0262172653600231	0.0172779535296638	0.0434952188896869	1.5173825600938	1340	7	1	1.30695710364459	-4.60543365221661	19	Li5-500nM_N_53	Ly12 3D	Ly12 3D
1341	1341	1341	124.858409607143	929.9946027	12.4989509172397	4.14040965709723	7.07238052329465	0.58098222220094	7.65336274549559	12.1731444664559	1341	15	4	-14.0681580483002	1.3727475127985	19	Li5-500nM_N_53	Ly12 3D	Ly12 3D
1342	1342	1342	218.172738857143	4355.2386233	27.0378972167775	7.40822967764754	9.44524209001359	4.89718273248026	14.3424248224938	1.92870934289803	1342	15	4	-16.8995368461622	4.24667601145881	19	Li5-500nM_N_53	Ly12 3D	Ly12 3D
1343	1343	1343	216.969946928571	3342.6276876	7.33745830454808	999.992814003638	7.95676191123558	10.8400140052385	18.796775916474	0.734017678149719	1343	8	2	-12.9477789888747	14.5404897740527	19	Li5-500nM_N_53	Ly12 3D	Ly12 3D
1344	1344	1344	150.707904392857	2128.857517	15.247661694036	0.471994232034767	4.49085187414285	0.676078402921416	5.16693027706426	6.64250160149672	1344	16	4	-14.0433032302151	-5.71640135864404	19	Li5-500nM_N_53	Ly12 3D	Ly12 3D
1345	1345	1345	261.259227607143	2890.0314285	3.9418816641787	6.78711829559597	4.22067696666218	3.89792967728051	8.11860664394269	1.08279966959457	1345	17	4	-14.4078021917438	5.55573111239683	19	Li5-500nM_N_53	Ly12 3D	Ly12 3D
1346	1346	1346	102.535177428571	1336.8659694	1.00070156903916	0.384578550189044	1.75958005879749	0.657045756791741	2.41662581558923	2.67801753623563	1346	16	4	-10.7202232407063	-0.791971034967212	19	Li5-500nM_N_53	Ly12 3D	Ly12 3D
1347	1347	1347	152.581449928571	1652.4740546	5.29309508620975	3.84483224109084	4.98094421794521	1.27957054056686	6.26051475851207	3.89266871972422	1347	17	4	-14.3465720478775	3.27807610959914	19	Li5-500nM_N_53	Ly12 3D	Ly12 3D
1348	1348	1348	88.9809595714286	1135.5569625	6.69386575520445	0.489637250348854	3.06125512975714	0.218232669008254	3.2794877987654	14.0274833445828	1348	16	4	-13.5879370059938	-6.2787104496847	19	Li5-500nM_N_53	Ly12 3D	Ly12 3D
1349	1349	1349	264.947161964286	9512.5319553	16.3312044859826	0.48300456342943	15.589655532622	0.690882093744552	16.2805376263666	22.5648568312528	1349	16	4	-14.73097173032	-6.24740235514351	19	Li5-500nM_N_53	Ly12 3D	Ly12 3D
1350	1350	1350	590.109334821429	13089.3540143	13.115875106465	0.59682156748806	43.068944842054	1.60695660159596	44.67590144365	26.8015606639779	1350	16	4	-14.4700815998702	-4.63820911745131	19	Li5-500nM_N_53	Ly12 3D	Ly12 3D
1351	1351	1351	291.873056571429	14792.279361	107.42808849947	8.12200899285194	92.782957655214	6.44399534996119	99.2269530051752	14.3983588777377	1351	15	4	-18.4430038014066	0.972587938222061	19	Li5-500nM_N_53	Ly12 3D	Ly12 3D
1352	1352	1352	260.28792625	1322.4884666	1.00896291083892	8.67226265671597	4.84999276771688	2.97848005693863	7.82847282465551	1.62834488564676	1352	17	4	-11.3057965784119	7.59275775037342	19	Li5-500nM_N_53	Ly12 3D	Ly12 3D
1353	1353	1353	436.03863675	11883.1044915	8.59417875751233	2.99115684217143	22.9042383895752	1.13323941822339	24.0374778077986	20.2112969433087	1353	15	4	-16.0405012911924	0.847582167578598	19	Li5-500nM_N_53	Ly12 3D	Ly12 3D
1354	1354	1354	9.80453075000006	43.8792048	0.512234245334422	0.416103135249455	0.149939813957192	0.0216679404905401	0.171607754447732	6.91989227230219	1354	7	1	-3.4663724146304	-2.55066737026432	19	Li5-500nM_N_53	Ly12 3D	Ly12 3D
1355	1355	1355	50.8481973571427	174.708822	22.3444723749317	10.8599614955468	0.641239228441799	0.505029055840252	1.14626828428205	1.26970759608063	1355	8	2	-13.6489870150546	10.1796893953771	19	Li5-500nM_N_53	Ly12 3D	Ly12 3D
1356	1356	1356	184.586715607143	436.8019593	5.33615757153564	0.401009837122316	6.47856008047145	0.465434254211817	6.94399433468326	13.919388231196	1356	16	4	-10.9483790978081	-4.46521286690582	19	Li5-500nM_N_53	Ly12 3D	Ly12 3D
1357	1357	1357	137.1013330375	3355.272368916	12.9607640452721	20.1329136482852	8.29553281192296	1.75788387392758	10.0534166858505	4.71904483280146	1357	15	4	-16.657362314716	7.57507304396607	19	Li5-500nM_N_53	Ly12 3D	Ly12 3D
1358	1358	1358	49.9269038928572	558.839723599999	0.395208941415592	42.2451221654679	0.765816017747667	1.22941388576798	1.99522990351565	0.62291147563319	1358	8	2	-9.80586751197834	13.2182299503801	19	Li5-500nM_N_53	Ly12 3D	Ly12 3D
1359	1359	1359	145.101619821429	6849.6035965	36.0404531420523	100.587933628909	14.0398870043599	9.78806751009119	23.8279545144511	1.43438804338908	1359	8	2	-16.2263879454241	11.7350343695136	19	Li5-500nM_N_53	Ly12 3D	Ly12 3D
1360	1360	1360	425.761165857143	13720.9133524	8.14673926734653	11.315028246572	18.1587345801357	7.722272358673	25.8810069388087	2.35147554200692	1360	15	4	-16.0425266416791	5.25026864858298	19	Li5-500nM_N_53	Ly12 3D	Ly12 3D
1361	1361	1361	307.489556142857	4950.4178704	12.1868465586034	21.5689789035505	13.0024870044651	9.61664169955963	22.6191287040248	1.35208188166775	1361	17	4	-15.6102062674803	7.52017943069142	19	Li5-500nM_N_53	Ly12 3D	Ly12 3D
1362	1362	1362	28.7771799642857	27.6158741	0.409679760654322	0.399481155483098	0.356863600916191	0.176934672868704	0.533798273784895	2.01692294184196	1362	7	1	-3.43075484190894	1.04037082926069	20	Taxol_1nM_N_40	Ly12 3D	Ly12 3D
1363	1363	1363	20.6869198171428	45.382164784	0.43262404211144	0.472244582143573	0.140457209557276	0.0211803762924857	0.161637585849761	6.6314784788364	1363	7	1	-4.46816592208571	-1.54625417941747	20	Taxol_1nM_N_40	Ly12 3D	Ly12 3D
1364	1364	1364	30.4405953571429	248.5331649	15.7368810043032	1.65819323709742	1.55141355588046	0.241232369459771	1.79264592534023	6.43119975712538	1364	16	4	-13.1217402648613	-4.76481246012494	20	Taxol_1nM_N_40	Ly12 3D	Ly12 3D
1365	1365	1365	41.1993982142858	1619.8084537	35.3392685934093	168.282977758945	7.49818181850243	0.339431483180063	7.83761330168249	22.0904135004023	1365	3	1	0.939015515231014	10.7440595928099	20	Taxol_1nM_N_40	Ly12 3D	Ly12 3D
1366	1366	1366	23.2483753571429	49.1712848000003	0.512729877370877	0.586269653511626	0.195016536462586	0.187794155041142	0.382810691503728	1.03845903201759	1366	16	4	-5.32421658380696	1.44870886953245	20	Taxol_1nM_N_40	Ly12 3D	Ly12 3D
1367	1367	1367	74.5143849642857	413.5493252	1.33217105869949	0.414948406588278	1.39833182823231	0.41722920208355	1.81556103031586	3.35147161619884	1367	16	4	-10.1338961195281	-1.2281387950392	20	Taxol_1nM_N_40	Ly12 3D	Ly12 3D
1368	1368	1368	131.379164035715	456.5017574	0.538285618360083	7.23165160251713	1.65490127727769	2.68896629484414	4.34386757212183	0.615441435785497	1368	17	4	-10.5261499141421	8.28100513559212	20	Taxol_1nM_N_40	Ly12 3D	Ly12 3D
1369	1369	1369	65.7548101428572	423.124181499999	1.97334799970169	16.5232558543335	1.240118415272	1.48246552444776	2.72258393971976	0.836524286616357	1369	17	4	-11.7931146508109	10.8084184518355	20	Taxol_1nM_N_40	Ly12 3D	Ly12 3D
1370	1370	1370	58.9665102142858	151.329787800001	7.26207156365426	0.459635678385502	1.90704711898506	0.258396052250284	2.16544317123534	7.38032606294571	1370	16	4	-9.84682699991338	-5.73295052294296	20	Taxol_1nM_N_40	Ly12 3D	Ly12 3D
1371	1371	1371	161.557804178572	4860.3453432	6.92924954309704	5.86069826973776	6.35487783818654	1.04656166291542	7.40143950110196	6.07214850626544	1371	15	4	-16.4982605380806	3.37944260955696	20	Taxol_1nM_N_40	Ly12 3D	Ly12 3D
1372	1372	1372	34.1408723928572	1530.9020691	23.9338140617614	999.981459074582	3.0924832453625	14.3805153450794	17.4729985904419	0.215046760922977	1372	8	2	0.758562984113928	14.1019228968701	20	Taxol_1nM_N_40	Ly12 3D	Ly12 3D
1373	1373	1373	87.4519148928572	745.674231399999	2.95519352883529	0.517472476841836	2.42475199512642	0.350032345787583	2.774784340914	6.92722265329696	1373	16	4	-12.6073211853355	-4.10131105359958	20	Taxol_1nM_N_40	Ly12 3D	Ly12 3D
1374	1374	1374	141.457673333214	1647.003174687	2.1957416675371	2.1165690508793	2.25999362750373	1.79546809693559	4.05546172443932	1.25872112757724	1374	17	4	-13.8917021279018	3.21340974528777	20	Taxol_1nM_N_40	Ly12 3D	Ly12 3D
1375	1375	1375	29.0264275357142	37.3275159000001	14.3371444557937	0.45913266792143	0.229462793435887	0.100852801646742	0.330315595082629	2.27522477996823	1375	5	1	-7.07096667027362	-8.0626156359705	20	Taxol_1nM_N_40	Ly12 3D	Ly12 3D
1376	1376	1376	28.0799029285713	37.8612595999998	0.390231696322495	0.50133239675112	0.534417292710614	0.0876038953993019	0.622021188109916	6.10038275438232	1376	7	1	-3.81641509201427	0.320072734200416	20	Taxol_1nM_N_40	Ly12 3D	Ly12 3D
1377	1377	1377	16.9909534642857	691.042760900001	58.9845288225543	3.02061195933063	3.1626699108767	0.141305632391274	3.30397554326797	22.3817682094887	1377	14	3	-5.83421337652121	-14.9566556958525	20	Taxol_1nM_N_40	Ly12 3D	Ly12 3D
1378	1378	1378	35.3819541428572	234.6527404	2.22053450947528	0.423809595144327	0.712196610555272	0.276576604748026	0.988773215303299	2.57504285730934	1378	16	4	-11.4980695191276	-4.23388037242596	20	Taxol_1nM_N_40	Ly12 3D	Ly12 3D
1379	1379	1379	47.2150934642857	139.8430367	0.464983087784681	0.412145088431956	0.397603880923352	0.396007005586687	0.793610886510038	1.004032442139	1379	16	4	-7.73434201903299	0.884806431321504	20	Taxol_1nM_N_40	Ly12 3D	Ly12 3D
1380	1380	1380	24.20020575	91.9816046	1.69352532202268	0.4921740248445	0.538611324156881	0.0464592693645794	0.58507059352146	11.5931940283055	1380	16	4	-8.12215821419284	-4.92086744415157	20	Taxol_1nM_N_40	Ly12 3D	Ly12 3D
1381	1381	1381	48.1935256785713	185.3656062	1.61804868076271	0.969089328634311	0.784529707012911	0.484239867181867	1.26876957419478	1.62012622293708	1381	16	4	-9.04202045072392	1.30655586975033	20	Taxol_1nM_N_40	Ly12 3D	Ly12 3D
1382	1382	1382	16.7492001071428	113.8593707	6.04598866677408	0.504780399422957	0.468174435855944	0.113117750217466	0.581292186073409	4.1388237916321	1382	16	4	-9.96273333682223	-7.47134029658223	20	Taxol_1nM_N_40	Ly12 3D	Ly12 3D
1383	1383	1383	117.533074924286	4074.632921607	17.5662369654348	9.78030799813709	11.2619279259648	0.385169254589567	11.6470971805544	29.238906770909	1383	15	4	-18.6339030046331	2.09568922762103	20	Taxol_1nM_N_40	Ly12 3D	Ly12 3D
1384	1384	1384	2.48147999999999	53.1500925999998	9.31458278746139	1.64795910271334	0.0667929305854758	0.0097771674173055	0.0765700980027813	6.83152161916064	1384	4	1	8.61556800567813	-21.595433283311	20	Taxol_1nM_N_40	Ly12 3D	Ly12 3D
1385	1385	1385	31.7700590714285	184.0457752	0.38212682716945	2.07335323112419	0.382586612912718	0.474340896055093	0.856927508967811	0.806564679736747	1385	17	4	-9.57510447490724	7.38565130159476	20	Taxol_1nM_N_40	Ly12 3D	Ly12 3D
1386	1386	1386	17.7973484642856	544.2167832	22.3644839317514	0.451874203470988	1.47888368577809	0.0710073592606398	1.54989104503873	20.827188916429	1386	14	3	-12.2835602664501	-14.0176754908972	20	Taxol_1nM_N_40	Ly12 3D	Ly12 3D
1387	1387	1387	16.9802986428571	127.2700122	92.0940587712076	0.508221875586205	0.813835403001396	0.0495804790728052	0.863415882074202	16.4144320147924	1387	5	1	-8.93960287312946	-19.4866471543798	20	Taxol_1nM_N_40	Ly12 3D	Ly12 3D
1388	1388	1388	18.8472717500001	27.4989722	0.40377064250701	0.434924587733375	0.296770913627443	0.0470124410234272	0.34378335465087	6.3126037952285	1388	7	1	-2.62552285735386	-0.390158692986644	20	Taxol_1nM_N_40	Ly12 3D	Ly12 3D
1389	1389	1389	10.1882328571428	44.3514925000003	999.990239864704	0.46657873754871	4.40880309887612	0.0812831468561854	4.4900862457323	54.2400641387154	1389	5	1	4.11921945483851	-17.1956218965645	20	Taxol_1nM_N_40	Ly12 3D	Ly12 3D
1390	1390	1390	40.5779398214285	640.3190509	5.67161359273806	2.24994411760757	1.21110956920812	0.335474355779693	1.54658392498782	3.61014053188454	1390	15	4	-15.3618584007179	1.30982100256262	20	Taxol_1nM_N_40	Ly12 3D	Ly12 3D
1391	1391	1391	23.0912258571429	97.9348729	0.475274204748934	138.973313634424	0.182872786676666	0.593335873112729	0.776208659789395	0.308211242508039	1391	9	2	-2.3913171051145	16.7754181396632	20	Taxol_1nM_N_40	Ly12 3D	Ly12 3D
1392	1392	1392	28.5378399285715	188.7757767	0.423780427477025	0.615884761054981	0.438536495976524	0.0041420420333593	0.442678538009883	105.874467821577	1392	16	4	-5.61692234083606	-3.83628911460746	20	Taxol_1nM_N_40	Ly12 3D	Ly12 3D
1393	1393	1393	7.77251225000001	23.3998032000001	0.536417004113151	1.335241828664	0.0554551976332974	0.0952199530650147	0.150675150698312	0.58239051635988	1393	7	1	-5.35603933628873	9.48654463645859	20	Taxol_1nM_N_40	Ly12 3D	Ly12 3D
1394	1394	1394	57.8099389285715	284.9855398	9.87432120729981	0.522588171664122	0.519531698308674	0.222197263889339	0.741728962198013	2.33815524644542	1394	16	4	-12.5101888530156	-5.20478188469447	20	Taxol_1nM_N_40	Ly12 3D	Ly12 3D
1395	1395	1395	49.140041392857	1049.6207322	8.0610941187792	3.03980550323474	2.4368610031431	0.0543481561233412	2.49120915926644	44.8379701716602	1395	15	4	-19.9329755431363	-3.0765971153144	20	Taxol_1nM_N_40	Ly12 3D	Ly12 3D
1396	1396	1396	57.3412825357144	712.620815	0.400079451352524	6.62673970832959	0.654961834109482	1.25731320948115	1.91227504359064	0.520921779211848	1396	17	4	-10.901893067186	9.32057201581065	20	Taxol_1nM_N_40	Ly12 3D	Ly12 3D
1397	1397	1397	44.0572902142857	293.6663801	11.0586479754132	13.3480067641245	1.66902962010193	0.985687210050934	2.65471683015286	1.69326496588678	1397	8	2	-14.1788341873166	10.2266857665954	20	Taxol_1nM_N_40	Ly12 3D	Ly12 3D
1398	1398	1398	90.4919942367858	999.747702230002	0.482145174546218	3.00247661336468	0.984619316943887	1.02836221877718	2.01298153572106	0.957463526922153	1398	17	4	-10.8614103693332	7.34307250962372	20	Taxol_1nM_N_40	Ly12 3D	Ly12 3D
1399	1399	1399	2.50928521428576	10.6471744999999	0.493489699637055	0.376256482598057	0.0401519898607673	0.006371946257936	0.0465239361187034	6.30136982256553	1399	6	1	4.1568240331207	-4.69748893836075	20	Taxol_1nM_N_40	Ly12 3D	Ly12 3D
1400	1400	1400	58.9714794285715	449.3462854	0.376226977838084	0.438123415037286	0.948523130523817	0.173617396316068	1.12214052683989	5.46329544533108	1400	16	4	-8.37380607567803	-0.663322886619554	20	Taxol_1nM_N_40	Ly12 3D	Ly12 3D
1401	1401	1401	1.30746953571426	6.21059679999981	0.438336216568672	3.07113721496451	0.0197636080615905	0.0085686992319178	0.0283323072935084	2.30648871277595	1401	10	2	9.3932541007097	23.4788804945918	20	Taxol_1nM_N_40	Ly12 3D	Ly12 3D
1402	1402	1402	92.1498610357144	354.5670245	8.31757380009682	0.383381941759555	4.53380880432012	0.215156936852951	4.74896574117307	21.0721014652609	1402	16	4	-10.9283352033247	-6.21759227319909	21	Taxol_10nM_N_61	Ly12 3D	Ly12 3D
1403	1403	1403	3.51080709285715	7.06661287599999	0.426779110733048	2.22531707921039	0.009348305150153	0.0538854071146515	0.0632337122648045	0.173484912719742	1403	9	2	-3.52977930883047	13.3186303616739	21	Taxol_10nM_N_61	Ly12 3D	Ly12 3D
1404	1404	1404	69.3809009285715	609.3580708	7.62409936379298	13.6898889278897	1.67520807979804	1.8544508171992	3.52965889699724	0.903344572021668	1404	17	4	-14.7507827821635	9.33005457922004	21	Taxol_10nM_N_61	Ly12 3D	Ly12 3D
1405	1405	1405	10.1210560000001	60.6338986000001	14.6536910556624	0.483811352491941	0.219580283409571	0.030402120176996	0.249982403586567	7.22253191985335	1405	5	1	-6.78975688542781	-11.0776665630641	21	Taxol_10nM_N_61	Ly12 3D	Ly12 3D
1406	1406	1406	56.0578622142856	183.7358417	1.53461510402897	0.377912196319035	1.10696122479735	0.187968002225689	1.29492922702304	5.88909395051315	1406	16	4	-9.85848963903834	-3.78197258296587	21	Taxol_10nM_N_61	Ly12 3D	Ly12 3D
1407	1407	1407	48.1036587857145	454.7633216	2.81564455372288	2.91937779643311	0.96140296494005	0.365618118562751	1.3270210835028	2.62952768511401	1407	17	4	-13.4579360357617	4.01099420909775	21	Taxol_10nM_N_61	Ly12 3D	Ly12 3D
1408	1408	1408	2.50111510714287	48.8835195000003	10.9025533938535	9.69297760594294	0.0666436887110585	0.022781733864991	0.0894254225760495	2.92531240624625	1408	2	1	11.7554335261779	11.8412815788051	21	Taxol_10nM_N_61	Ly12 3D	Ly12 3D
1409	1409	1409	5.63522749999999	13.3335651	0.417658604354053	0.442586763984619	0.0283969695420269	0.0239780487095362	0.0523750182515631	1.18429026006329	1409	7	1	0.557971013818294	-0.664385881614853	21	Taxol_10nM_N_61	Ly12 3D	Ly12 3D
1410	1410	1410	29.5578	119.772818	5.09185665792813	0.478397322287	0.592728275867015	0.180883034675916	0.773611310542931	3.27685941873428	1410	16	4	-10.1664037538593	-5.83014026610006	21	Taxol_10nM_N_61	Ly12 3D	Ly12 3D
1411	1411	1411	15.9186436428572	153.5976866	1.10674280997969	3.08291786417793	0.329051106049615	0.141532049431248	0.470583155480863	2.32492292291336	1411	17	4	-9.77435572281562	8.63970564595565	21	Taxol_10nM_N_61	Ly12 3D	Ly12 3D
1412	1412	1412	40.4487103571429	361.9165936	1.39124822966857	0.449155333040681	0.882589007022262	0.0887810194531638	0.971370026475426	9.94119027308387	1412	16	4	-9.64795602217158	-3.05791794910037	21	Taxol_10nM_N_61	Ly12 3D	Ly12 3D
1413	1413	1413	9.46594028571424	73.937084	5.25225345792007	0.954306061534959	0.202281866358659	0.0545706680963425	0.256852534455001	3.70678742656288	1413	5	1	-8.94752088711938	-8.51356334003415	21	Taxol_10nM_N_61	Ly12 3D	Ly12 3D
1414	1414	1414	85.8034696785715	316.8979025	0.924612884024468	0.442319834947287	1.31668730316255	0.369823356359428	1.68651065952198	3.56031408109031	1414	16	4	-8.83039095863708	-0.0712969420437536	21	Taxol_10nM_N_61	Ly12 3D	Ly12 3D
1415	1415	1415	38.668454392857	482.4455401	0.924928612840788	23.5944374195002	0.634257494338703	1.09836145895645	1.73261895329515	0.57745789345277	1415	8	2	-10.8107701205856	12.682631763005	21	Taxol_10nM_N_61	Ly12 3D	Ly12 3D
1416	1416	1416	11.7296529285713	12.6930437000001	0.453098640029103	0.456701850448532	0.104752267073541	0.0331746565927411	0.137926923666282	3.15759913838752	1416	7	1	-0.333893306599772	-0.376410567389811	21	Taxol_10nM_N_61	Ly12 3D	Ly12 3D
1417	1417	1417	13.206552392857	40.4578801999997	0.509858765738273	0.434389686899372	0.0851391570492337	0.0407494592918199	0.125888616341054	2.08933219063166	1417	7	1	-4.1433093911747	-0.258067898312028	21	Taxol_10nM_N_61	Ly12 3D	Ly12 3D
1418	1418	1418	29.0276406428572	163.159703800001	0.425947882078688	1.58128157932385	0.411770727546641	0.263474198248783	0.675244925795424	1.56285029154099	1418	17	4	-9.09926095021439	6.53618192252122	21	Taxol_10nM_N_61	Ly12 3D	Ly12 3D
1419	1419	1419	9.0219021428571	185.060236399999	3.1819102586822	9.46372156419398	0.181142551899259	0.113881028857005	0.295023580756265	1.59062974507116	1419	8	2	-12.2471160896945	14.9670482520536	21	Taxol_10nM_N_61	Ly12 3D	Ly12 3D
1420	1420	1420	57.1717562142857	139.7378541	0.476015815582527	6.07177980143535	0.613786355718967	0.726943166144985	1.34072952186395	0.844338848350286	1420	17	4	-9.13275787439677	9.49907861594047	21	Taxol_10nM_N_61	Ly12 3D	Ly12 3D
1421	1421	1421	27.7551447471429	299.317493586	2.57130430171814	0.437808250526115	0.692812785264471	0.0824550676599341	0.775267852924406	8.40230691607469	1421	16	4	-12.3410716237566	-6.48217162725538	21	Taxol_10nM_N_61	Ly12 3D	Ly12 3D
1422	1422	1422	42.4455663928571	195.0305245	0.445639813922475	0.519482008123851	0.682145758636766	0.111192234297739	0.793337992934505	6.13483273310426	1422	16	4	-7.35362201371855	-0.622392678160905	21	Taxol_10nM_N_61	Ly12 3D	Ly12 3D
1423	1423	1423	49.4619307142859	385.5430818	5.11139943045295	0.434392745270606	0.986794214872253	0.408021073252863	1.39481528812512	2.41848835650875	1423	16	4	-12.6414207995668	-4.9563012075779	21	Taxol_10nM_N_61	Ly12 3D	Ly12 3D
1424	1424	1424	30.0962084285714	55.8264723999998	0.470972455694069	0.506865195971182	0.368394313928512	0.10480212465053	0.473196438579042	3.51514165535239	1424	7	1	-5.05143709096138	0.483741921612429	21	Taxol_10nM_N_61	Ly12 3D	Ly12 3D
1425	1425	1425	68.1646581785713	114.346233399999	2.8092461115005	0.39621010286588	0.819221617499218	0.466435389294168	1.28565700679339	1.75634532949762	1425	16	4	-10.1274469375768	-3.99904412510857	21	Taxol_10nM_N_61	Ly12 3D	Ly12 3D
1426	1426	1426	160.784978714286	3597.851108	45.1779394168835	0.389134760937254	29.3089722406436	0.598633494024714	29.9076057346683	48.9597934849826	1426	14	3	-14.1935862484092	-8.75337320518826	21	Taxol_10nM_N_61	Ly12 3D	Ly12 3D
1427	1427	1427	54.0182108571429	291.2700766	0.489283485805167	0.414876136779438	0.636358003954982	0.416163913327843	1.05252191728283	1.52910423891962	1427	16	4	-8.62343987466311	0.27464840583742	21	Taxol_10nM_N_61	Ly12 3D	Ly12 3D
1428	1428	1428	52.85248525	506.1180258	2.7159584255015	0.736174128836144	1.09210030546068	0.5156047003225	1.60770500578318	2.1180961010976	1428	16	4	-12.3417630315542	-1.88595142303034	21	Taxol_10nM_N_61	Ly12 3D	Ly12 3D
1429	1429	1429	4.7655705714286	17.4929573000002	67.7040168233205	0.448657733842094	0.0795312145100537	0.0162568757679768	0.0957880902780304	4.89215859462471	1429	4	1	5.35466863446301	-16.2054594818838	21	Taxol_10nM_N_61	Ly12 3D	Ly12 3D
1430	1430	1430	19.1608529642857	49.0918476000002	0.469754876506089	0.628668191599303	0.139423352699293	0.197208948847963	0.336632301547256	0.706982890552195	1430	16	4	-5.5956044474733	1.72939824355998	21	Taxol_10nM_N_61	Ly12 3D	Ly12 3D
1431	1431	1431	6.52554467857141	23.7870350000001	4.25009704877611	945.353233675675	0.1573907524474	0.581164272079417	0.738555024526818	0.270819732060013	1431	11	2	3.61495237503457	16.9418760311645	21	Taxol_10nM_N_61	Ly12 3D	Ly12 3D
1432	1432	1432	39.8051676428571	1021.8335178	15.2636088750521	0.575781231466277	2.26300543851597	0.157632718345749	2.42063815686172	14.3561911655443	1432	14	3	-14.1773827513094	-9.31229023374457	21	Taxol_10nM_N_61	Ly12 3D	Ly12 3D
1433	1433	1433	25.4009438571427	86.1981701999995	0.435249828717027	0.814571532981004	0.194442835054046	0.267490547474449	0.461933382528496	0.726914789662313	1433	16	4	-7.45060499983069	2.17915795401994	21	Taxol_10nM_N_61	Ly12 3D	Ly12 3D
1434	1434	1434	55.9241512857143	213.1640234	0.497228447096079	4.15535229248628	0.884987593314884	0.345139322399557	1.23012691571444	2.5641459430414	1434	17	4	-9.32542003871129	8.31209775250735	21	Taxol_10nM_N_61	Ly12 3D	Ly12 3D
1435	1435	1435	12.6873147857143	101.5359685	59.3385248653986	0.437278433939549	0.642015861900091	0.0405529131900071	0.682568775090098	15.8315595945471	1435	5	1	-8.49184273209877	-19.5899383806084	21	Taxol_10nM_N_61	Ly12 3D	Ly12 3D
1436	1436	1436	4.96843657142848	17.0461459999998	54.368312336108	0.498076250527521	0.134550941275675	0.0143330390396792	0.148883980315354	9.38746771729209	1436	4	1	5.32681049871565	-16.2826365497627	21	Taxol_10nM_N_61	Ly12 3D	Ly12 3D
1437	1437	1437	8.36897700571416	27.4702239249999	0.461605634477206	1.47080646675444	0.0440251450607077	0.0277187475513925	0.0717438926121002	1.5882804581658	1437	7	1	-5.87804303533674	10.5521446238397	21	Taxol_10nM_N_61	Ly12 3D	Ly12 3D
1438	1438	1438	18.7128710128571	168.664227038	184.127789516975	48.5398283256236	3.21225593857293	0.880043194317107	4.09229913289004	3.6501116755588	1438	11	2	6.32679308354781	11.1920768066052	21	Taxol_10nM_N_61	Ly12 3D	Ly12 3D
1439	1439	1439	24.3553623767857	177.963908839	0.416574334863563	2.91294666338456	0.51812342099954	0.110523974817414	0.628647395816953	4.68788262325421	1439	17	4	-8.71302480964232	8.66157748576133	21	Taxol_10nM_N_61	Ly12 3D	Ly12 3D
1440	1440	1440	26.6013158475	419.914209365	12.1391516258218	0.437271040631702	1.0846453675142	0.0472395395599812	1.13188490707418	22.9605406322176	1440	14	3	-12.4942172596955	-11.1256225934361	21	Taxol_10nM_N_61	Ly12 3D	Ly12 3D
1441	1441	1441	63.5270488571428	1680.3996915	60.8115901119612	15.6587879695341	8.23636742138203	1.61946807610555	9.85583549748758	5.08584734883358	1441	15	4	-19.7798983413665	5.23872834512361	21	Taxol_10nM_N_61	Ly12 3D	Ly12 3D
1442	1442	1442	17.5800272857143	39.6946345	0.448353862315646	0.446128688502959	0.137088213209201	0.118304696183801	0.255392909393002	1.15877237025501	1442	7	1	-4.50318267926841	0.936231514938092	21	Taxol_10nM_N_61	Ly12 3D	Ly12 3D
1443	1443	1443	11.4232701785714	35.7785653	3.25269805646583	49.286069675578	0.294516968981672	0.0793303892387268	0.373847358220399	3.7125365425271	1443	11	2	2.68753654341545	18.8256432834561	21	Taxol_10nM_N_61	Ly12 3D	Ly12 3D
1444	1444	1444	19.5374959285713	260.400232099999	0.406157543860976	0.683445757963779	0.332674043466294	0.0346415398301015	0.367315583296395	9.60332725097918	1444	16	4	-7.09944201245746	-2.29981708131944	21	Taxol_10nM_N_61	Ly12 3D	Ly12 3D
1445	1445	1445	23.2295372142858	34.8155943000005	0.440558425066338	962.473486500364	0.153191317155021	0.363263891288746	0.516455208443767	0.42170807731962	1445	9	2	0.594413256314106	17.9627276368797	21	Taxol_10nM_N_61	Ly12 3D	Ly12 3D
1446	1446	1446	4.52096371428576	62.9292222999997	2.9318961087811	2.61156636368036	0.0474470103228453	0.069654287892215	0.11710129821506	0.681178600178443	1446	8	2	-11.2799068301811	17.1959830047929	21	Taxol_10nM_N_61	Ly12 3D	Ly12 3D
1447	1447	1447	19.25393825	259.337246	3.64311851577347	0.706680219933473	0.385758149330762	0.148706080537762	0.534464229868524	2.59409802165288	1447	16	4	-13.344679341815	-5.50611575438808	21	Taxol_10nM_N_61	Ly12 3D	Ly12 3D
1448	1448	1448	17.2150376785714	81.9164265000001	0.44648161104024	0.549561217720492	0.111704110896733	0.170416030215878	0.282120141112611	0.655478893360145	1448	16	4	-7.27338844241311	1.13366725893687	21	Taxol_10nM_N_61	Ly12 3D	Ly12 3D
1449	1449	1449	21.5475320357143	20.2848728	1.5852924632684	2.83644448303525	0.261915303338411	0.187264805963299	0.44918010930171	1.39863602234871	1449	17	4	-5.32722622867747	7.98930140775476	21	Taxol_10nM_N_61	Ly12 3D	Ly12 3D
1450	1450	1450	56.0261360357143	756.422003400001	1.89786367725032	0.424015501372443	1.4540275735989	0.120058785713333	1.57408635931224	12.110963516412	1450	16	4	-12.8543155101347	-5.58017379181369	21	Taxol_10nM_N_61	Ly12 3D	Ly12 3D
1451	1451	1451	54.7709961428571	142.6405863	0.407505269298963	0.676776328141809	0.519200694218849	0.631001722072989	1.15020241629184	0.822819773792617	1451	16	4	-7.94975675602578	1.74079771906513	21	Taxol_10nM_N_61	Ly12 3D	Ly12 3D
1452	1452	1452	37.1160712857143	177.8627692	2.48314148560862	0.46508335403594	0.680395766197735	0.146927327511307	0.827323093709041	4.63083197470787	1452	16	4	-10.829049539459	-4.68384697941636	21	Taxol_10nM_N_61	Ly12 3D	Ly12 3D
1453	1453	1453	97.4167185000001	1407.3517079	4.98298597846343	11.8820185558481	2.93135152624799	1.52876448950253	4.46011601575052	1.91746442723946	1453	17	4	-14.8690203262587	7.80380060307305	21	Taxol_10nM_N_61	Ly12 3D	Ly12 3D
1454	1454	1454	60.8006742142858	296.869653999999	0.442275343841785	0.38597296168378	0.404613326534726	0.67126910515461	1.07588243168934	0.602758749699248	1454	16	4	-9.00278059277755	0.689441152215523	21	Taxol_10nM_N_61	Ly12 3D	Ly12 3D
1455	1455	1455	8.83591774999999	176.0953825	20.5045832909116	0.48559252854557	0.473411770526946	0.042373179185501	0.515784949712447	11.1724392558427	1455	14	3	-9.48076991260908	-18.090813768892	21	Taxol_10nM_N_61	Ly12 3D	Ly12 3D
1456	1456	1456	18.7576175	52.3815173	0.503251704418894	418.281345930046	0.127757342888078	0.857074703031558	0.984832045919636	0.149062085762405	1456	9	2	-0.410452204361821	17.1005315602336	21	Taxol_10nM_N_61	Ly12 3D	Ly12 3D
1457	1457	1457	5.68732249999999	98.8399520999998	0.692474805727785	0.436975749115126	0.0984540438965223	0.0300067536613043	0.128460797557827	3.28106282364977	1457	16	4	-3.994025928559	-3.84308609345545	21	Taxol_10nM_N_61	Ly12 3D	Ly12 3D
1458	1458	1458	57.8767069642858	285.915755900001	1.82785231017629	0.518439225325165	1.29337560852895	0.19748224940415	1.4908578579331	6.54932588843484	1458	16	4	-10.4562827887944	-3.12922226294287	21	Taxol_10nM_N_61	Ly12 3D	Ly12 3D
1459	1459	1459	104.754302035714	576.999058100001	0.531126789958368	4.47847476196879	1.12817262431852	0.791903323031169	1.92007594734969	1.42463428490262	1459	17	4	-10.4492470406199	7.84769817661698	21	Taxol_10nM_N_61	Ly12 3D	Ly12 3D
1460	1460	1460	46.2803044285715	77.5065992000006	1.58603389040154	5.13245213282951	0.396065033660186	0.198409293219972	0.594474326880158	1.99620202880859	1460	17	4	-8.06515952952936	8.43515150127196	21	Taxol_10nM_N_61	Ly12 3D	Ly12 3D
1461	1461	1461	4.46481178571427	35.0434001	19.4738617008709	5.35018644021542	0.22400068545415	0.065011963239802	0.289012648693952	3.4455302423018	1461	2	1	18.9562750567411	8.03953897474392	21	Taxol_10nM_N_61	Ly12 3D	Ly12 3D
1462	1462	1462	100.273738718214	2239.948724743	21.8877212030635	0.494499126390542	6.61355022028417	0.664157949274304	7.27770816955848	9.95779727926242	1462	14	3	-14.3683700166725	-6.96277577780108	21	Taxol_10nM_N_61	Ly12 3D	Ly12 3D
1463	1463	1463	20.4295605357143	375.7596856	3.25385656051341	8.77753626053089	0.474754559743491	0.446301453354009	0.9210560130975	1.06375311165952	1463	8	2	-14.361949119144	11.2746929826451	22	Taxol_50nM_N_68	Ly12 3D	Ly12 3D
1464	1464	1464	29.7217065714286	96.6902289000001	0.399207690048	0.448501537832115	0.265918326513522	0.221190733059474	0.487109059572996	1.20221278186199	1464	16	4	-6.98007994964835	0.788113582973486	22	Taxol_50nM_N_68	Ly12 3D	Ly12 3D
1465	1465	1465	35.4904418928572	58.418936	0.482850354608836	12.4419979186738	0.394595768154481	0.308451817786545	0.703047585941026	1.2792784655513	1465	9	2	-7.00691330954507	12.536245888768	22	Taxol_50nM_N_68	Ly12 3D	Ly12 3D
1466	1466	1466	77.8634241785715	614.7537821	3.82647403503931	0.480610893656224	1.80013878821902	0.563326974363403	2.36346576258242	3.19554871352165	1466	16	4	-12.6668332299391	-4.05725893393588	22	Taxol_50nM_N_68	Ly12 3D	Ly12 3D
1467	1467	1467	20.0956368571429	105.2908088	0.542394330614272	0.508135938120189	0.107079323985652	0.101451968272731	0.208531292258383	1.05546817680061	1467	16	4	-7.72886489037162	0.293656016012572	22	Taxol_50nM_N_68	Ly12 3D	Ly12 3D
1468	1468	1468	51.7987303571433	117.117165599999	0.40809004176368	5.01778358854968	0.331978612803361	0.196986059211393	0.528964672014754	1.68528988362117	1468	17	4	-8.49137661378484	9.68366959687972	22	Taxol_50nM_N_68	Ly12 3D	Ly12 3D
1469	1469	1469	24.6052773214282	88.9480567999993	1.20570519769509	0.413352577604235	0.466456570131591	0.0440500776807432	0.510506647812334	10.5892337696264	1469	16	4	-7.52083448995074	-4.22736505537036	22	Taxol_50nM_N_68	Ly12 3D	Ly12 3D
1470	1470	1470	77.23195675	789.8069369	7.93219647939727	2.15437513813206	3.47481365039358	0.435402373170033	3.91021602356361	7.98069524769585	1470	16	4	-14.2374675552282	-0.14703831636997	22	Taxol_50nM_N_68	Ly12 3D	Ly12 3D
1471	1471	1471	4.91923850000014	40.7475007000002	1.43187416342008	0.494398729345647	0.10077330292752	0.0254708427887355	0.126244145716256	3.95641808020922	1471	7	1	-2.4908100354116	-5.94041991558055	22	Taxol_50nM_N_68	Ly12 3D	Ly12 3D
1472	1472	1472	74.4684173571429	1383.3871721	1.30445788263316	0.434826116076525	1.53832425108136	0.189060459671508	1.72738471075287	8.13667888967473	1472	16	4	-13.02621988348	-3.91357478424224	22	Taxol_50nM_N_68	Ly12 3D	Ly12 3D
1473	1473	1473	49.7372759285713	799.924440499999	12.7874674215433	0.373704302378593	2.69083192714114	0.305278952848323	2.99611087998947	8.81433817180994	1473	14	3	-13.5659859157304	-7.57602566145387	22	Taxol_50nM_N_68	Ly12 3D	Ly12 3D
1474	1474	1474	28.4560102499998	105.2850869	13.0140795584615	0.440754703694587	1.15835573291043	0.113614390227688	1.27197012313812	10.1955019129974	1474	5	1	-8.63129810030193	-8.17673653735763	22	Taxol_50nM_N_68	Ly12 3D	Ly12 3D
1475	1475	1475	129.591872857143	2080.2246641	18.1504828969857	2.59767391276593	10.1376943203664	0.995341913526497	11.1330362338928	10.1851375719209	1475	15	4	-15.8012431227683	-0.124721372129606	22	Taxol_50nM_N_68	Ly12 3D	Ly12 3D
1476	1476	1476	43.2536136071428	715.3025496	0.423049938124471	1.81349530841768	0.750680103713187	0.24814071510719	0.998820818820377	3.02521939371745	1476	17	4	-10.0315051330992	6.55234907558922	22	Taxol_50nM_N_68	Ly12 3D	Ly12 3D
1477	1477	1477	40.4329743896429	156.965653179	2.15733876805083	0.444067465370439	0.949931253385772	0.110657621187628	1.0605888745734	8.58441780322651	1477	16	4	-9.88432916816543	-4.78438922767658	22	Taxol_50nM_N_68	Ly12 3D	Ly12 3D
1478	1478	1478	14.5872427589287	200.153062478	0.47855799189372	23.6497925797876	0.149214069128578	0.417832364873365	0.567046434001943	0.357114674862015	1478	8	2	-8.88151517912194	14.569180056222	22	Taxol_50nM_N_68	Ly12 3D	Ly12 3D
1479	1479	1479	26.0508996785714	109.2523361	0.492845510866907	1.77570359665159	0.0466055023246145	0.133575746231603	0.180181248556218	0.348906920900194	1479	17	4	-9.92632249112315	7.55029179184528	22	Taxol_50nM_N_68	Ly12 3D	Ly12 3D
1480	1480	1480	70.6789643214287	257.170175399999	0.431154934133603	0.466422753421887	1.31062852626881	0.118651388789001	1.42927991505781	11.0460445481974	1480	16	4	-7.33742287943228	-0.960052714925331	22	Taxol_50nM_N_68	Ly12 3D	Ly12 3D
1481	1481	1481	63.4120591071429	1480.7341669	4.05846963989408	0.503144682039593	1.79156537265938	0.382557301843746	2.17412267450313	4.68312946589932	1481	16	4	-14.0812685279216	-5.31660528238544	22	Taxol_50nM_N_68	Ly12 3D	Ly12 3D
1482	1482	1482	42.9715802857143	55.5579955	0.420721143177282	6.80617447452627	0.177201967483025	0.140543545777314	0.31774551326034	1.26083319232457	1482	17	4	-7.35397149093002	11.3033530468377	22	Taxol_50nM_N_68	Ly12 3D	Ly12 3D
1483	1483	1483	90.1811278214286	1443.2879987	7.03833469271324	0.438652235707733	3.34892893995541	0.331028966703314	3.67995790665872	10.1167247486136	1483	16	4	-13.7809366704833	-6.14757977146665	22	Taxol_50nM_N_68	Ly12 3D	Ly12 3D
1484	1484	1484	94.8784980714286	1358.4858889	1.40897208716342	4.56395894376986	1.75607728727341	1.37103566405576	3.12711295132917	1.28083997616709	1484	17	4	-12.9274834032276	6.73605291686628	22	Taxol_50nM_N_68	Ly12 3D	Ly12 3D
1485	1485	1485	2.37580317857143	19.8222786	433.400647961446	4.35722856886935	1.09255240443041	0.0438476948692656	1.13640009929967	24.9169861195193	1485	4	1	18.2006061014219	5.37142054178568	22	Taxol_50nM_N_68	Ly12 3D	Ly12 3D
1486	1486	1486	20.9698703928571	43.1723877	0.462189662128641	5.98914122681887	0.195921187443664	0.0590828444456307	0.255004031889295	3.31604189476617	1486	9	2	-6.35252358080116	12.2633543560827	22	Taxol_50nM_N_68	Ly12 3D	Ly12 3D
1487	1487	1487	34.7955005357142	171.9285896	4.75006329296235	3.23733831788208	0.840330574265237	0.508196155534682	1.34852672979992	1.65355555155885	1487	17	4	-11.9143861725506	4.48919677855885	22	Taxol_50nM_N_68	Ly12 3D	Ly12 3D
1488	1488	1488	82.1221225357143	3318.2895092	45.0002103315936	2.61434404770169	12.6113797287044	0.496081105498989	13.1074608342034	25.4220118220773	1488	15	4	-18.3412344517145	-1.56839956268922	22	Taxol_50nM_N_68	Ly12 3D	Ly12 3D
1489	1489	1489	14.6875101071428	193.6827601	8.31078089217985	9.45334666690496	0.317712286410995	0.100460906438263	0.418173192849258	3.16254648375327	1489	8	2	-13.7920550158042	13.8246130318452	22	Taxol_50nM_N_68	Ly12 3D	Ly12 3D
1490	1490	1490	3.71096824999999	10.4218915999999	2.93136763139824	0.405447115642879	0.0301524202196103	0.012585076632226	0.0427374968518363	2.3958868984874	1490	5	1	5.89714438141433	-12.8521926757039	22	Taxol_50nM_N_68	Ly12 3D	Ly12 3D
1491	1491	1491	88.0708415000001	111.4985502	1.11304731700513	0.436335467486338	1.93282559541104	0.165937028839261	2.0987626242503	11.6479462657085	1491	16	4	-8.3302864873521	-3.34732029495322	22	Taxol_50nM_N_68	Ly12 3D	Ly12 3D
1492	1492	1492	3.46718378571429	11.6742367	0.421159190455837	0.392920017338299	0.0107025458139253	0.0180574260042028	0.0287599718181282	0.592694983849545	1492	7	1	2.10210669653449	-1.01781885551887	22	Taxol_50nM_N_68	Ly12 3D	Ly12 3D
1493	1493	1493	68.4508864999999	3291.6563497	23.0254786454067	1.54726072859639	7.03763494494904	0.327360998378013	7.36499594332705	21.4980861489874	1493	15	4	-17.891630417594	-2.42137545098202	22	Taxol_50nM_N_68	Ly12 3D	Ly12 3D
1494	1494	1494	66.3312012857142	241.6119061	1.22099456784277	118.768620298279	1.47888571242999	0.280822495636693	1.75970820806668	5.26626511553853	1494	9	2	-6.36282582476896	15.3618575959049	22	Taxol_50nM_N_68	Ly12 3D	Ly12 3D
1495	1495	1495	73.5193045000002	117.2787019	0.376638816519571	0.369874897366227	1.18046022622984	0.450807803526213	1.63126802975606	2.61854434860333	1495	16	4	-6.66364336172692	0.877744877358578	22	Taxol_50nM_N_68	Ly12 3D	Ly12 3D
1496	1496	1496	2.78004153571429	8.48657920000002	4.79620100814886	0.429712718714622	0.0431523082433378	0.0180950913957952	0.0612473996391331	2.38475215733727	1496	5	1	6.81826708957445	-13.5899914775455	22	Taxol_50nM_N_68	Ly12 3D	Ly12 3D
1497	1497	1497	23.2486447142858	178.424916400001	3.07470608535598	0.438561669966231	0.688090061244857	0.0288375081331803	0.716927569378038	23.8609403443269	1497	16	4	-11.1200994387374	-8.78287660890471	22	Taxol_50nM_N_68	Ly12 3D	Ly12 3D
1498	1498	1498	25.6733590357142	322.3301593	0.474907516521609	0.480940634968186	0.31510127367312	0.0071696547276182	0.322270928400738	43.949295418553	1498	16	4	-6.17906669097123	-3.66247951687894	22	Taxol_50nM_N_68	Ly12 3D	Ly12 3D
1499	1499	1499	119.406764107143	2197.9444419	13.0991391180661	0.402992299988725	8.05389975805959	0.271766568649852	8.32566632670945	29.6353587495022	1499	14	3	-13.8696789926391	-7.45380923304806	22	Taxol_50nM_N_68	Ly12 3D	Ly12 3D
1500	1500	1500	7.93875182142857	31.4805910000002	0.445087618556876	4.73228594754564	0.0846973758961032	0.0728612784962567	0.15755865439236	1.16244701773185	1500	9	2	-5.61041310436797	13.8032388884472	22	Taxol_50nM_N_68	Ly12 3D	Ly12 3D
1501	1501	1501	8.96852042857141	8.5880964	0.497539958655199	0.458264106234142	0.111680693387148	0.0581669534678162	0.169847646854964	1.92000245378058	1501	7	1	0.615108961735017	-0.0643504057410444	22	Taxol_50nM_N_68	Ly12 3D	Ly12 3D
1502	1502	1502	73.2767116428571	458.573389800001	1.31337423934935	0.383977157452471	1.53708433190096	0.173275912877198	1.71036024477816	8.87073284669584	1502	16	4	-10.1145774561632	-2.64025090393955	22	Taxol_50nM_N_68	Ly12 3D	Ly12 3D
1503	1503	1503	11.2730524689286	16.467700146	0.418440194328173	0.499965388888456	0.0570637596852906	0.0750757727724869	0.132139532457778	0.760082215313577	1503	7	1	-1.74039714638939	0.971245310523141	22	Taxol_50nM_N_68	Ly12 3D	Ly12 3D
1504	1504	1504	6.31762171428576	44.6911381999999	61.5099921341613	6.35293883482395	0.235079869283915	0.0511299727205539	0.286209842004468	4.5976920537142	1504	2	1	18.9320007980191	6.40021581972465	22	Taxol_50nM_N_68	Ly12 3D	Ly12 3D
1505	1505	1505	27.6639066428571	284.7322328	7.24139504843236	0.463952794412184	0.984166745078849	0.167126303274213	1.15129304835306	5.88876033154442	1505	16	4	-12.321001118643	-7.02925220816829	22	Taxol_50nM_N_68	Ly12 3D	Ly12 3D
1506	1506	1506	41.2318559285714	171.1774966	0.460785841146393	3.89384022790273	0.453951766523395	0.317119074216386	0.771070840739781	1.43148679291881	1506	17	4	-9.4288155435666	8.73506433940396	22	Taxol_50nM_N_68	Ly12 3D	Ly12 3D
1507	1507	1507	67.2887357499999	188.6428683	0.46473805097339	0.80423745555436	1.00136226370635	0.058660271677769	1.06002253538411	17.0705357316959	1507	16	4	-6.76779962338153	-1.67349101925484	22	Taxol_50nM_N_68	Ly12 3D	Ly12 3D
1508	1508	1508	6.46899082142858	98.4852917000001	0.457023142698262	6.91070965853637	0.0986494713910373	0.106651052830122	0.205300524221159	0.92497419175196	1508	9	2	-7.04534282605	15.4293022691446	22	Taxol_50nM_N_68	Ly12 3D	Ly12 3D
1509	1509	1509	15.7004554535714	63.3019098910001	4.75157845954698	8.59667520098239	0.185986994530058	0.286124420099615	0.472111414629673	0.650021394417526	1509	8	2	-11.2043359086138	15.5614699770122	22	Taxol_50nM_N_68	Ly12 3D	Ly12 3D
1510	1510	1510	83.0334876428574	2108.0021504	35.5489864608767	0.407667253303608	11.5054059528956	0.0348845099654672	11.540290462861	329.814177246147	1510	14	3	-12.2329809347738	-12.0566220186919	22	Taxol_50nM_N_68	Ly12 3D	Ly12 3D
1511	1511	1511	137.588204678572	2205.0387052	2.65822181082055	23.3579897186599	3.01309997438713	5.06585550437183	8.07895547875896	0.594786008362621	1511	17	4	-14.2353147601615	9.61838938155087	22	Taxol_50nM_N_68	Ly12 3D	Ly12 3D
1512	1512	1512	7.00774021428571	84.8593496000003	7.87527916542745	0.444637549743825	0.15584327470222	0.0219991178306422	0.177842392532862	7.0840692750483	1512	14	3	-9.71085971678025	-18.5309342762276	22	Taxol_50nM_N_68	Ly12 3D	Ly12 3D
1513	1513	1513	8.07490367857133	54.8183156999999	1.01138319503586	2.43874425436709	0.124453532768751	0.108689298722384	0.233142831491135	1.14503943103573	1513	17	4	-7.38067998940891	11.0089842067216	22	Taxol_50nM_N_68	Ly12 3D	Ly12 3D
1514	1514	1514	95.5276674999999	686.0611987	0.62115587704297	0.560345027631437	1.38772853950272	0.95480143608836	2.34252997559108	1.45342108531799	1514	16	4	-9.5859671820544	0.484276808299311	22	Taxol_50nM_N_68	Ly12 3D	Ly12 3D
1515	1515	1515	20.6299751785713	76.7748489999997	10.4167709974408	1.69384888597457	0.637084611622534	0.0901200687194274	0.727204680341961	7.06928679344423	1515	16	4	-8.20958338576837	-6.98564257132689	22	Taxol_50nM_N_68	Ly12 3D	Ly12 3D
1516	1516	1516	40.6616387857141	119.806845700001	0.403978098083605	999.999770948206	0.766855995323398	2.34348396957725	3.11033996490064	0.327229033899359	1516	9	2	-1.73791118361054	16.8039073170845	22	Taxol_50nM_N_68	Ly12 3D	Ly12 3D
1517	1517	1517	21.2217962142857	202.369316700001	999.999147536683	0.586735540272113	10.0797108295841	0.157856780043056	10.2375676096272	63.8535185301186	1517	13	3	-2.81170455141106	-19.2624154911974	22	Taxol_50nM_N_68	Ly12 3D	Ly12 3D
1518	1518	1518	13.917115	113.482671	942.184096627129	972.23847787436	3.94674964769697	1.94074547354334	5.8874951212403	2.0336255843437	1518	11	2	7.49451466220636	12.7773172735955	22	Taxol_50nM_N_68	Ly12 3D	Ly12 3D
1519	1519	1519	93.433071	1988.3090359	10.9511142700815	0.405509739784321	4.42238920814186	0.271727384648413	4.69411659279028	16.2750957687389	1519	14	3	-14.050016585488	-7.21627113447085	22	Taxol_50nM_N_68	Ly12 3D	Ly12 3D
1520	1520	1520	92.4490285714286	4483.802717	16.857346476577	22.5653795187741	7.1082038608163	1.41143406479778	8.51963792561409	5.03615722342276	1520	15	4	-17.9191114634919	7.94754602274323	22	Taxol_50nM_N_68	Ly12 3D	Ly12 3D
1521	1521	1521	14.1052601457143	40.3486458290001	2.91652271580404	7.28463912630323	0.346153769344812	0.0791933632256147	0.425347132570427	4.37099467992857	1521	9	2	-4.38731370165646	13.4665597778094	22	Taxol_50nM_N_68	Ly12 3D	Ly12 3D
1522	1522	1522	22.1350513396429	53.3884968890001	0.4074582946254	0.445110725726955	0.361310525496	0.0883890081402755	0.449699533636276	4.08773141703991	1522	7	1	-4.71337464673434	0.0424012262542512	22	Taxol_50nM_N_68	Ly12 3D	Ly12 3D
1523	1523	1523	51.379634	232.3370997	0.749744763775718	0.507279742932782	0.821150761307438	0.269318553261364	1.0904693145688	3.04899440221833	1523	16	4	-8.28179916274681	0.122418080067532	22	Taxol_50nM_N_68	Ly12 3D	Ly12 3D
1524	1524	1524	50.0387602453571	179.190590335	0.441391402983973	0.459892907377983	0.473171983451256	0.313975412806813	0.787147396258069	1.50703515036827	1524	16	4	-7.9644117331112	0.606674599911125	22	Taxol_50nM_N_68	Ly12 3D	Ly12 3D
1525	1525	1525	23.7252032857143	126.802307500001	0.447250350390338	0.492921316597749	0.141107336474892	0.0985056580868628	0.239612994561755	1.43247950641031	1525	16	4	-7.7358588492077	-0.0038140409303311	22	Taxol_50nM_N_68	Ly12 3D	Ly12 3D
1526	1526	1526	5.53039007142859	39.3415966999994	5.20289975961013	7.29174468185686	0.126551564912922	0.052066605759606	0.178618170672528	2.43057067129009	1526	11	2	7.5040865206917	16.9430038987439	22	Taxol_50nM_N_68	Ly12 3D	Ly12 3D
1527	1527	1527	15.7892548214286	41.9931795000001	0.45543859558893	9.21249606271669	0.108837717637901	0.0704110187415422	0.179248736379443	1.54574837267177	1527	9	2	-5.92523187966816	14.1153081009333	22	Taxol_50nM_N_68	Ly12 3D	Ly12 3D
1528	1528	1528	29.3702575	55.3427896999998	0.451879904395283	3.87255045080144	0.293902142066301	0.345039916088558	0.638942058154859	0.851791715573187	1528	17	4	-7.71156486069193	10.0832269670078	22	Taxol_50nM_N_68	Ly12 3D	Ly12 3D
1529	1529	1529	12.3137886785714	23.811234	0.458967405536626	0.438261745253358	0.136294680593605	0.0336043149161611	0.169898995509766	4.05586844825268	1529	7	1	-1.89063643855361	-0.664551189923833	22	Taxol_50nM_N_68	Ly12 3D	Ly12 3D
1530	1530	1530	45.6071863096427	1032.851655161	40.8995003312651	0.519800147353357	6.20833316999196	0.114975498069289	6.32330866806125	53.9970104434824	1530	14	3	-13.0452755653354	-12.229010209806	22	Taxol_50nM_N_68	Ly12 3D	Ly12 3D
1531	1531	1531	23.9251409285715	121.4233409	7.05153002638615	6.2127878330097	0.595200914670871	0.403720233226909	0.99892114789778	1.47429052518243	1531	17	4	-13.1123360941169	8.88949249520728	23	Taxol_100nM_N_73	Ly12 3D	Ly12 3D
1532	1532	1532	25.2859770714285	284.6164434	1.40416671429722	18.7147772871952	0.396220353796361	1.09011938674932	1.48633974054569	0.363465101724196	1532	8	2	-11.3945885258943	13.3076837943989	23	Taxol_100nM_N_73	Ly12 3D	Ly12 3D
1533	1533	1533	38.2941579642857	65.9643694999999	0.497007463592675	0.492743244429737	0.420856075173885	0.0620155070752365	0.482871582249121	6.78630386208577	1533	7	1	-5.2560530282841	-0.305420504850695	23	Taxol_100nM_N_73	Ly12 3D	Ly12 3D
1534	1534	1534	65.6945291428572	674.7288166	16.9306743378474	2.91466159537593	4.23833397097414	0.500862488010735	4.73919645898488	8.46207107225668	1534	15	4	-14.9106224712635	-0.560667660039889	23	Taxol_100nM_N_73	Ly12 3D	Ly12 3D
1535	1535	1535	51.9513892814286	260.343756294	0.450352645347975	2.16913412971782	0.373703169404727	0.760287416073627	1.13399058547835	0.491528810689321	1535	17	4	-10.1381569657869	7.04583085660239	23	Taxol_100nM_N_73	Ly12 3D	Ly12 3D
1536	1536	1536	60.509743405	1757.933449947	0.459841236623785	11.7820970397311	0.953032447415688	0.963585840651273	1.91661828806696	0.989047791291275	1536	17	4	-11.3240007845726	10.0444684795089	23	Taxol_100nM_N_73	Ly12 3D	Ly12 3D
1537	1537	1537	42.2300291785714	59.8571006999999	0.594687659231881	0.395564908784766	0.73174358253898	0.110806521172925	0.842550103711905	6.60379528924131	1537	16	4	-5.01355350693283	0.184501002655207	23	Taxol_100nM_N_73	Ly12 3D	Ly12 3D
1538	1538	1538	91.1074479642857	327.950340099999	3.0756625259766	0.447955949442205	2.73182308080634	0.156574435071194	2.88839751587753	17.447440123697	1538	16	4	-10.718500271502	-4.82833395732644	23	Taxol_100nM_N_73	Ly12 3D	Ly12 3D
1539	1539	1539	46.1352591071426	438.6313843	0.424223562283469	7.80284161805282	0.462487790693768	0.714562769998862	1.17705056069263	0.647231859972923	1539	17	4	-10.5582655154475	10.0531176957659	23	Taxol_100nM_N_73	Ly12 3D	Ly12 3D
1540	1540	1540	72.7211063214286	646.375932900001	7.47375269999421	0.39123168475361	1.92847926067104	0.772648005187617	2.70112726585866	2.49593508004044	1540	16	4	-12.9717754232466	-5.01725987928384	23	Taxol_100nM_N_73	Ly12 3D	Ly12 3D
1541	1541	1541	3.04744214285714	38.2626853	24.5153914609983	0.0009354269264922	0.0908989232036694	2.42814227789997e-12	0.0908989232060975	37435583586.2654	1541	13	3	-3.56434315965845	-23.7862386868605	23	Taxol_100nM_N_73	Ly12 3D	Ly12 3D
1542	1542	1542	106.669440821429	561.531375300001	0.54500923498216	2.9239002857753	0.610474452564758	1.31040811929862	1.92088257186338	0.465865895955762	1542	17	4	-10.8812435490681	7.0212233258752	23	Taxol_100nM_N_73	Ly12 3D	Ly12 3D
1543	1543	1543	17.1466183214286	20.8756985	0.430550472620998	8.99541075978958	0.0658982308555952	0.16133163260998	0.227229863465575	0.408464414507629	1543	9	2	-5.49117271743097	13.5307357158487	23	Taxol_100nM_N_73	Ly12 3D	Ly12 3D
1544	1544	1544	116.855909535714	982.6950229	1.90303295364718	9.74236480551653	2.4739088631216	1.23098298321821	3.7048918463398	2.00970191858702	1544	17	4	-12.1429307542123	8.12451116230618	23	Taxol_100nM_N_73	Ly12 3D	Ly12 3D
1545	1545	1545	35.5795039285714	334.5369036	5.52365662122334	0.444383408035489	0.944743758264556	0.30684699886708	1.25159075713164	3.07887566687201	1545	16	4	-12.6330822584383	-5.64567094204971	23	Taxol_100nM_N_73	Ly12 3D	Ly12 3D
1546	1546	1546	19.1034072142857	252.9790714	999.999894508435	0.479492235123139	21.3713591126388	0.108443098908211	21.479802211547	197.074404252575	1546	13	3	-3.72235961280215	-18.8037306229047	23	Taxol_100nM_N_73	Ly12 3D	Ly12 3D
1547	1547	1547	30.2066832499999	152.4795637	2.31094242293637	3.84313758055193	0.778236083004071	0.185490130478402	0.963726213482473	4.19556599047564	1547	17	4	-9.80936397582103	6.80827108940805	23	Taxol_100nM_N_73	Ly12 3D	Ly12 3D
1548	1548	1548	11.2998728928571	159.148655	999.989270441731	1.11845054752211	10.1211242450012	0.135111301305811	10.256235546307	74.9095312322766	1548	13	3	3.24193954784975	-17.6838002828264	23	Taxol_100nM_N_73	Ly12 3D	Ly12 3D
1549	1549	1549	6.73465746428569	19.4404029999998	0.400401721844499	0.404384179652086	0.104521102416583	0.0144937109337862	0.119014813350369	7.21147971655311	1549	7	1	-0.309562133631644	-2.55474616031854	23	Taxol_100nM_N_73	Ly12 3D	Ly12 3D
1550	1550	1550	77.8200680714286	888.802842500001	8.46958854528275	4.71433059511835	2.54207707938265	1.35986864895744	3.90194572834009	1.86935486845113	1550	15	4	-14.76375611924	4.40204358335585	23	Taxol_100nM_N_73	Ly12 3D	Ly12 3D
1551	1551	1551	6.37757246428574	37.3503217000001	6.26217952295278	999.956523011203	0.0256495480864427	1.6204045699473	1.64605411803375	0.0158291013010885	1551	11	2	2.74069688427346	15.6413084140848	23	Taxol_100nM_N_73	Ly12 3D	Ly12 3D
1552	1552	1552	43.7342729642858	403.1472833	0.458807500662868	0.487442847018781	0.621350893581864	0.157598742573639	0.778949636155503	3.9426132685769	1552	16	4	-8.61067547626986	-0.616580189680247	23	Taxol_100nM_N_73	Ly12 3D	Ly12 3D
1553	1553	1553	52.6612481071429	899.4162565	20.5933941817309	0.396781328501016	4.07038776142817	0.295587758624651	4.36597552005282	13.770488265033	1553	14	3	-13.7006201638514	-8.60958509838744	23	Taxol_100nM_N_73	Ly12 3D	Ly12 3D
1554	1554	1554	385.01974429	7785.033504693	2.2403730992315	15.8413540110305	8.74993746921316	8.17432756527443	16.9242650344876	1.07041678955759	1554	17	4	-14.3234051977008	7.33395747891749	23	Taxol_100nM_N_73	Ly12 3D	Ly12 3D
1555	1555	1555	12.5789076428571	65.8254631	3.22875871781581	975.887822335784	0.0975436306404077	2.75546002288944	2.85300365352985	0.0354001255072179	1555	11	2	1.58368664485544	15.9215584068008	23	Taxol_100nM_N_73	Ly12 3D	Ly12 3D
1556	1556	1556	3.06637874999998	15.7305770000002	2.8786806116612	0.507848271541777	0.0123162373238373	0.0344314550275061	0.0467476923513435	0.35770307452875	1556	5	1	5.03945287505667	-14.0808453038191	23	Taxol_100nM_N_73	Ly12 3D	Ly12 3D
1557	1557	1557	80.1682685714284	923.4706645	11.3534027798918	0.486071031399378	3.41934142860501	0.570288626337315	3.98963005494232	5.99580856200091	1557	16	4	-13.4377178562051	-5.79708935072315	23	Taxol_100nM_N_73	Ly12 3D	Ly12 3D
1558	1558	1558	36.8588812499999	53.2869807999995	0.434267808583131	999.993659411989	0.286901370273455	3.68619131309614	3.97309268336959	0.0778313836436444	1558	9	2	-1.14875981361751	16.6219336444071	23	Taxol_100nM_N_73	Ly12 3D	Ly12 3D
1559	1559	1559	71.4018012142858	608.6772037	3.82829634475407	0.384258608039618	1.31398692727305	0.383297917533413	1.69728484480647	3.42810870387395	1559	16	4	-12.8546134240187	-4.82298716193483	23	Taxol_100nM_N_73	Ly12 3D	Ly12 3D
1560	1560	1560	27.4972234999999	287.589028499999	1.93056398956767	0.428712040045441	0.675937465500632	0.0648287291374554	0.740766194638087	10.4265111239101	1560	16	4	-11.9504854584363	-6.40888462007018	23	Taxol_100nM_N_73	Ly12 3D	Ly12 3D
1561	1561	1561	4.53532603571429	31.1384996000002	15.6399738093557	0.450782085714283	0.0848749646938854	0.0237220858029171	0.108597050496803	3.57788793949343	1561	5	1	4.46632913563181	-15.2569843482272	23	Taxol_100nM_N_73	Ly12 3D	Ly12 3D
1562	1562	1562	3.71488882142858	12.4335969	0.445283015862239	38.1988446201033	0.0455274167262938	0.0345880802294724	0.0801154969557662	1.31627475200257	1562	10	2	3.39462256143856	20.8915983591796	23	Taxol_100nM_N_73	Ly12 3D	Ly12 3D
1563	1563	1563	19.1156669285715	14.6919468	0.433597031350803	0.450261248305334	0.129873474362894	0.079622297550596	0.20949577191349	1.63111940195353	1563	7	1	-1.68961312480214	0.78921400566098	23	Taxol_100nM_N_73	Ly12 3D	Ly12 3D
1564	1564	1564	91.2678073214285	1221.153404	0.505360163721991	20.3938990096501	0.448021647258124	6.307587242692	6.75560888995013	0.0710290052313115	1564	17	4	-12.30873176575	10.9004954552163	23	Taxol_100nM_N_73	Ly12 3D	Ly12 3D
1565	1565	1565	2.41219550000002	56.5857915000004	29.7200380862448	19.6663599329054	0.21420034475621	0.0097337006667166	0.223934045422927	22.0060542326564	1565	2	1	13.1921660526653	9.70547431196489	23	Taxol_100nM_N_73	Ly12 3D	Ly12 3D
1566	1566	1566	48.4702009999998	441.3866621	4.21218109512715	2.13965994372238	0.968445943982623	0.694267814585114	1.66271375856774	1.39491695227346	1566	16	4	-13.60943353218	2.72561454259465	23	Taxol_100nM_N_73	Ly12 3D	Ly12 3D
1567	1567	1567	24.7434523928571	323.408102399998	11.3837847695333	18.1410817711891	1.42968625732664	0.145636416028092	1.57532267335473	9.81681846009496	1567	8	2	-13.1675526765998	13.2706853767295	23	Taxol_100nM_N_73	Ly12 3D	Ly12 3D
1568	1568	1568	79.4633738928572	1326.7990546	3.76308817588563	2.52765622454493	1.84264488625961	0.769832011016526	2.61247689727614	2.39356750549576	1568	15	4	-15.0120550930104	2.69324393794506	23	Taxol_100nM_N_73	Ly12 3D	Ly12 3D
1569	1569	1569	34.3485230000001	473.1587886	11.770432353344	9.3984531205077	1.86809275058162	0.323949105834442	2.19204185641606	5.76662419169118	1569	15	4	-16.8631182085789	8.05227428465643	23	Taxol_100nM_N_73	Ly12 3D	Ly12 3D
1570	1570	1570	32.2755829285714	406.943643600001	3.11449710865693	81.4594355340546	0.922975238575605	0.193867402973921	1.11684264154953	4.7608583207759	1570	8	2	-2.63905171586898	15.4863226211883	23	Taxol_100nM_N_73	Ly12 3D	Ly12 3D
1571	1571	1571	44.5151679285715	826.479083200001	9.10217123538668	0.416843585660782	2.1429306944502	0.0729792212008865	2.21590991565109	29.3635730717303	1571	14	3	-13.2174987290888	-9.50066011360122	23	Taxol_100nM_N_73	Ly12 3D	Ly12 3D
1572	1572	1572	2.46171632142859	28.0869235000001	0.425833194466887	0.577478141438637	0.0207358130036993	0.019816582330358	0.0405523953340573	1.04638694291563	1572	7	1	1.191555149098	-4.6360327775084	23	Taxol_100nM_N_73	Ly12 3D	Ly12 3D
1573	1573	1573	22.9500648571429	313.729869000001	46.2679856901527	0.439981470264559	2.94504307308515	0.048388989674057	2.9934320627592	60.8618425993731	1573	14	3	-9.94814211594004	-15.4519330154022	23	Taxol_100nM_N_73	Ly12 3D	Ly12 3D
1574	1574	1574	36.6278601071429	288.288480299999	3.67822428421614	0.543855435174468	1.06733415977213	0.126470673951367	1.1938048337235	8.43938065976121	1574	16	4	-12.0642184724193	-5.79884445316841	23	Taxol_100nM_N_73	Ly12 3D	Ly12 3D
1575	1575	1575	62.1248398771428	305.873966355	0.395352753534251	5.16877329058019	0.847714104505597	0.840964602894248	1.68867870739984	1.00802590452454	1575	17	4	-9.99355072931086	8.76034883325532	23	Taxol_100nM_N_73	Ly12 3D	Ly12 3D
1576	1576	1576	82.5799745357143	66.6850598999999	0.510224573997539	0.488137508558365	1.20905105481736	0.164568787391934	1.37361984220929	7.34678230287925	1576	16	4	-5.26416600900039	0.750530855852112	23	Taxol_100nM_N_73	Ly12 3D	Ly12 3D
1577	1577	1577	34.9759298571428	93.3166874000004	0.509986875653846	999.994536198568	0.419628434646493	3.97159618018684	4.39122461483334	0.105657376935726	1577	9	2	-1.224718514061	16.5951721353845	23	Taxol_100nM_N_73	Ly12 3D	Ly12 3D
1578	1578	1578	78.4862209285716	1363.8469948	3.55957096183483	20.8677668565189	1.70436447618843	2.97823359839458	4.68259807458301	0.572273604430212	1578	17	4	-14.6655703546131	10.3362854161895	23	Taxol_100nM_N_73	Ly12 3D	Ly12 3D
1579	1579	1579	6.66150649999994	46.3623215000001	0.431000248768621	4.81007708774488	0.0972408400182204	0.0539320926201725	0.151172932638393	1.8030236783701	1579	9	2	-5.94187867602258	14.5930532763725	23	Taxol_100nM_N_73	Ly12 3D	Ly12 3D
1580	1580	1580	233.745697107143	11378.3225368	27.49904603991	2.38353753718879	24.3021720748851	1.91984101263398	26.2220130875191	12.6584294818992	1580	15	4	-17.3538733870738	-0.17682272076697	23	Taxol_100nM_N_73	Ly12 3D	Ly12 3D
1581	1581	1581	4.46031589285711	23.3524594000001	8.56917736850897	0.43722153374262	0.0320985452281907	0.0316377413079061	0.0637362865360969	1.01456500689477	1581	5	1	4.58135528267333	-14.7366669312301	23	Taxol_100nM_N_73	Ly12 3D	Ly12 3D
1582	1582	1582	28.6782969642855	138.7847452	1.94234885823856	0.470808841078719	0.709947196673081	0.0775880116135329	0.787535208286613	9.15021769354445	1582	16	4	-9.62316766425383	-4.94654472396173	23	Taxol_100nM_N_73	Ly12 3D	Ly12 3D
1583	1583	1583	1.44583492857139	9.09050429999994	0.404564019109446	0.581953236551202	0.0118779123150281	0.0068712242452987	0.0187491365603268	1.72864571013745	1583	6	1	7.52322180556173	-5.57789516323813	23	Taxol_100nM_N_73	Ly12 3D	Ly12 3D
1584	1584	1584	10.18279875	29.9862038	0.446890176707381	2.98845930860018	0.0827464532546455	0.138843592729129	0.221590045983774	0.595968828148062	1584	9	2	-6.4681428967783	11.9035642478491	23	Taxol_100nM_N_73	Ly12 3D	Ly12 3D
1585	1585	1585	16.5817964642858	35.9886715000001	0.431560323824401	0.418594081564732	0.178524970838886	0.0106306033115907	0.189155574150477	16.7934938033327	1585	7	1	-3.49202042211345	-2.96399998449799	23	Taxol_100nM_N_73	Ly12 3D	Ly12 3D
1586	1586	1586	54.2181327857143	690.8129135	9.70535014504379	4.89164311858223	2.87537138267641	0.36875350511309	3.2441248877895	7.79754319025276	1586	15	4	-15.6198537503961	2.77096726133333	23	Taxol_100nM_N_73	Ly12 3D	Ly12 3D
1587	1587	1587	53.5163916071429	733.686929000001	7.94603691608501	6.70749962709256	2.12573142934743	0.34963296225177	2.4753643915992	6.07989422867029	1587	15	4	-15.9662438890121	5.1055342373718	23	Taxol_100nM_N_73	Ly12 3D	Ly12 3D
1588	1588	1588	58.1262930357144	2208.7334947	44.8061525268079	0.411023569365635	9.14426657835127	0.241632109496596	9.38589868784786	37.8437559370812	1588	14	3	-13.8670766173931	-11.3510212056669	23	Taxol_100nM_N_73	Ly12 3D	Ly12 3D
1589	1589	1589	37.7245478571427	320.545415899999	0.377003270551847	5.08132103632617	0.599502463123506	0.263701361775752	0.863203824899258	2.27341436193764	1589	17	4	-9.66167518533182	9.40467289279719	23	Taxol_100nM_N_73	Ly12 3D	Ly12 3D
1590	1590	1590	35.0151403928571	198.9324993	2.60307130100751	5.4695643059173	0.757449196356723	0.201195412223252	0.958644608579975	3.7647438775405	1590	17	4	-10.7664364605521	8.03181811933412	23	Taxol_100nM_N_73	Ly12 3D	Ly12 3D
1591	1591	1591	33.6011135714286	106.6776946	0.44817227843429	0.455644723941362	0.205605855426798	0.242875613407496	0.448481468834295	0.84654796149432	1591	16	4	-7.51667638439729	0.958542558039831	23	Taxol_100nM_N_73	Ly12 3D	Ly12 3D
1592	1592	1592	3.35569924999997	37.3760466000001	2.60947463778111e-06	36.3360367174974	1.6645233386548498e-22	0.106179135388451	0.106179135388451	1.5676557664227301e-21	1592	8	2	-16.5373507630003	18.9033211468672	23	Taxol_100nM_N_73	Ly12 3D	Ly12 3D
1593	1593	1593	104.184808107143	614.1461764	5.01239119411655	0.490261656119712	3.64004624133381	0.374779770075052	4.01482601140886	9.71249392838059	1593	16	4	-12.2503339499614	-4.67345522106665	23	Taxol_100nM_N_73	Ly12 3D	Ly12 3D
1594	1594	1594	9.10062135714288	61.1323422000002	12.4544101854731	0.492623761832678	0.214442303767751	0.092730229772402	0.307172533540153	2.31253933365722	1594	5	1	-6.83034407785101	-10.3159111715824	23	Taxol_100nM_N_73	Ly12 3D	Ly12 3D
1595	1595	1595	45.9496482499999	78.2846729	0.473966435847288	0.497039053193128	0.773776556822687	0.0628656215153954	0.836642178338082	12.3084213306186	1595	16	4	-5.39822768094792	-0.825228559471863	23	Taxol_100nM_N_73	Ly12 3D	Ly12 3D
1596	1596	1596	6.07509085714278	62.7368910999997	0.445649089654299	0.491793514071132	0.0651413041205236	0.0555572976064717	0.120698601726995	1.1725067079745	1596	7	1	-4.45438553909446	-1.7309419168601	23	Taxol_100nM_N_73	Ly12 3D	Ly12 3D
1597	1597	1597	39.41275425	152.9351539	0.492552203513826	3.65899702897687e-10	0.727431878059995	2.59259583150964e-28	0.727431878059995	2.80580516723434e+27	1597	13	3	-3.82413409419505	-23.8702870410591	23	Taxol_100nM_N_73	Ly12 3D	Ly12 3D
1598	1598	1598	40.7964099285713	343.6359346	0.395265742050051	0.455256009253137	0.570897285497821	0.167438127679724	0.738335413177544	3.4096014653833	1598	16	4	-8.39682139998411	-0.521140509867175	23	Taxol_100nM_N_73	Ly12 3D	Ly12 3D
1599	1599	1599	8.77357395285715	54.3424385959999	6.04805621103444	0.53833101187093	0.290734223007879	0.0450558371859692	0.335790060193848	6.4527537643539	1599	5	1	-7.14135889965695	-9.7505827279933	23	Taxol_100nM_N_73	Ly12 3D	Ly12 3D
1600	1600	1600	119.386880825	591.864065757	23.2377064057184	7.87891633532824	12.0668749782552	1.1250409266259	13.1919159048811	10.7257208983898	1600	15	4	-12.7939825295413	3.01387450291201	23	Taxol_100nM_N_73	Ly12 3D	Ly12 3D
1601	1601	1601	29.3149948928571	213.3278959	6.21591439569834	0.439321938424545	0.980108408162419	0.0260736669401759	1.00618207510259	37.5899719211419	1601	14	3	-11.0759368858088	-9.72383718621629	23	Taxol_100nM_N_73	Ly12 3D	Ly12 3D
1602	1602	1602	4.81716878571429	13.2049635	133.86433859397	0.431162016489882	0.18512718560813	0.0227998980132284	0.207927083621359	8.11964972390317	1602	4	1	5.34500780082665	-16.5330608995282	23	Taxol_100nM_N_73	Ly12 3D	Ly12 3D
1603	1603	1603	38.0094257142857	238.71343	4.05155642123763	0.417814459304172	1.18981521940697	0.0263627932373104	1.21617801264428	45.1323654779899	1603	14	3	-11.2122636750263	-9.00813879651854	23	Taxol_100nM_N_73	Ly12 3D	Ly12 3D
1604	1604	1604	15.1213250000001	124.60899	0.398522558996301	0.731303066546415	0.231623984713543	0.118388168319516	0.350012153033058	1.95647916511739	1604	16	4	-7.49834827678911	-0.269256795779169	24	Vehicle-DMSO_N_216	Ly12 3D	Ly12 3D
1605	1605	1605	130.285578571429	2016.12279	2.79454766288881	11.6842876246904	2.63835982579331	2.75448706764102	5.39284689343433	0.95784070173647	1605	17	4	-14.3424928252949	7.88086069690584	24	Vehicle-DMSO_N_216	Ly12 3D	Ly12 3D
1606	1606	1606	50.1810785714286	218.181430000001	0.459362801664168	1.30325169845734	0.595594130637598	0.420356399610337	1.01595053024794	1.41687894174968	1606	17	4	-8.92342558113042	4.01309188232562	24	Vehicle-DMSO_N_216	Ly12 3D	Ly12 3D
1607	1607	1607	81.6289214285714	2273.7286	5.30079979607056	4.13418701986252	2.88085024139338	0.54358203880416	3.42443228019754	5.29975244901586	1607	15	4	-16.4031574980299	2.95449015348161	24	Vehicle-DMSO_N_216	Ly12 3D	Ly12 3D
1608	1608	1608	52.5595321428572	248.13412	0.480911420262476	3.61179345410304	0.663943982055066	0.486142362863986	1.15008634491905	1.36573981774311	1608	17	4	-9.82051504316776	8.05121782871801	24	Vehicle-DMSO_N_216	Ly12 3D	Ly12 3D
1609	1609	1609	43.9997535714286	49.0174700000001	0.387323889607889	0.573695375043872	0.727392518929553	0.137410619957012	0.864803138886566	5.29356842402073	1609	7	1	-4.63160274755321	0.825231630979041	24	Vehicle-DMSO_N_216	Ly12 3D	Ly12 3D
1610	1610	1610	95.277528	812.0330039	42.9060529736648	4.59298626069068	16.6975272503517	0.561192837078379	17.2587200874301	29.7536357329159	1610	15	4	-15.1899820802554	-1.74775013811563	24	Vehicle-DMSO_N_216	Ly12 3D	Ly12 3D
1611	1611	1611	138.812452964286	1124.7283678	3.19255241117127	3.21960309475447	3.24351073141746	1.66689637205823	4.91040710347569	1.94583825712721	1611	17	4	-13.4475827802121	3.89190291117835	24	Vehicle-DMSO_N_216	Ly12 3D	Ly12 3D
1612	1612	1612	217.037448857143	6734.1577244	11.4746999721325	8.66530487785428	10.1167863858616	3.68098316360533	13.797769549467	2.74839246370058	1612	15	4	-16.6126441751164	4.69529960585673	24	Vehicle-DMSO_N_216	Ly12 3D	Ly12 3D
1613	1613	1613	42.8562999999999	1987.8676	16.4693947950631	3.87231155635832	3.23337050258077	0.31307892569072	3.54644942827149	10.3276529886106	1613	15	4	-18.6438868884635	0.344668566502804	24	Vehicle-DMSO_N_216	Ly12 3D	Ly12 3D
1614	1614	1614	54.9223821428573	1484.74217	10.215435599619	3.71645638191162	2.52719726832465	0.247790557921826	2.77498782624648	10.1989248077884	1614	15	4	-17.5399234656227	1.02286864173357	24	Vehicle-DMSO_N_216	Ly12 3D	Ly12 3D
1615	1615	1615	24.9646678571429	263.12256	3.64213884917577	0.368451733498054	0.457126826804838	0.174955506302708	0.632082333107546	2.61281760411654	1615	16	4	-12.5474203392316	-6.03576495318058	24	Vehicle-DMSO_N_216	Ly12 3D	Ly12 3D
1616	1616	1616	193.546307142857	1744.16956	2.53951779352976	4.63236932749356	4.78837117936338	1.79570786779827	6.58407904716165	2.66656468194598	1616	17	4	-13.5014143445999	4.74642847191209	24	Vehicle-DMSO_N_216	Ly12 3D	Ly12 3D
1617	1617	1617	84.4404964285715	173.1409	0.453230609276474	0.423035659579462	0.13724233404109	0.0696591849713083	0.206901519012399	1.97019724100445	1617	16	4	-7.55834903313975	1.17763846095238	24	Vehicle-DMSO_N_216	Ly12 3D	Ly12 3D
1618	1618	1618	74.9858016785716	305.322638200001	0.867919946348517	0.3972313140435	1.52068460712703	0.0585846636815804	1.57926927080861	25.957042535778	1618	16	4	-7.44942544597599	-2.78683996438501	24	Vehicle-DMSO_N_216	Ly12 3D	Ly12 3D
1619	1619	1619	46.6880249999999	558.597050000002	12.1954006316586	34.0929771311024	3.01135014062124	0.952336541710473	3.96368668233172	3.16206509855499	1619	8	2	-14.3712205373185	13.2030562651662	24	Vehicle-DMSO_N_216	Ly12 3D	Ly12 3D
1620	1620	1620	17.9425499999999	26.7932300000004	18.7108398511321	0.432155599087015	1.42120811181688	0.0519743067057362	1.47318241852261	27.3444361627247	1620	5	1	-5.22560296376296	-9.09962972584199	24	Vehicle-DMSO_N_216	Ly12 3D	Ly12 3D
1621	1621	1621	77.5708321428572	567.22508	6.74509140748224	1.15242556588904	2.93964750292492	0.247592960571486	3.18724046349641	11.8729042059181	1621	16	4	-13.0121665421777	-3.94419535884945	24	Vehicle-DMSO_N_216	Ly12 3D	Ly12 3D
1622	1622	1622	33.5815178571429	575.9511	999.993736318932	0.531180942738839	27.5288002712008	0.0545954619686546	27.5833957331694	504.232389992525	1622	13	3	-5.44597376411595	-17.9272750029697	24	Vehicle-DMSO_N_216	Ly12 3D	Ly12 3D
1623	1623	1623	30.0524678571429	132.1166	4.56559628184098	11.8417684940843	0.701162939351872	0.818712237824711	1.51987517717658	0.856421715662681	1623	8	2	-11.9709175067503	12.4662118968884	24	Vehicle-DMSO_N_216	Ly12 3D	Ly12 3D
1624	1624	1624	121.042825	7863.31354	132.403964750349	0.555164819556833	64.5389055857643	0.321303655217609	64.8602092409819	200.865768371213	1624	14	3	-13.850138840796	-12.2170504352611	24	Vehicle-DMSO_N_216	Ly12 3D	Ly12 3D
1625	1625	1625	208.369989285714	683.07942	2.24415571918196	0.416586294141244	4.51634837670368	1.62282694532736	6.13917532203104	2.7830129328994	1625	16	4	-11.3454414325168	-2.06861827520685	24	Vehicle-DMSO_N_216	Ly12 3D	Ly12 3D
1626	1626	1626	72.67025	689.37334	0.367935335549387	999.966858966217	0.948581669668705	1.75574308005015	2.70432474971885	0.540273620011427	1626	9	2	-2.97839228148359	16.5604853191761	24	Vehicle-DMSO_N_216	Ly12 3D	Ly12 3D
1627	1627	1627	18.5325571428571	137.36381	12.0864559599119	0.457677841140295	0.64905934738531	0.133217179095921	0.782276526481231	4.87218954634945	1627	14	3	-9.51836608530487	-8.55084864645431	24	Vehicle-DMSO_N_216	Ly12 3D	Ly12 3D
1628	1628	1628	221.542767857143	3622.35451	4.02444118060364	0.579714029093076	7.89489891461402	0.0825754603785345	7.97747437499255	95.6082942610671	1628	16	4	-14.7236436474015	-6.67462623121027	24	Vehicle-DMSO_N_216	Ly12 3D	Ly12 3D
1629	1629	1629	60.4143986071428	912.8833291	0.599356639327243	15.0485817854603	0.853726379413265	1.79796267885686	2.65168905827013	0.474829866855779	1629	17	4	-11.3123691569778	10.7339652993625	24	Vehicle-DMSO_N_216	Ly12 3D	Ly12 3D
1630	1630	1630	48.5146606785714	2671.4054746	999.999938417051	4.94827677917958	145.153098319624	0.579229658004301	145.732327977628	250.596799238042	1630	12	3	-4.90391146304904	-15.9170405003201	24	Vehicle-DMSO_N_216	Ly12 3D	Ly12 3D
1631	1631	1631	78.3553785714286	466.34075	4.1934974816325	6.82394915388694	1.71074764273711	1.09388222104505	2.80462986378216	1.56392307126332	1631	17	4	-13.0529834604698	6.42369325315727	24	Vehicle-DMSO_N_216	Ly12 3D	Ly12 3D
1632	1632	1632	159.93735	1114.92999	0.422107689254214	1.60759650997975	2.98808925372538	1.2714865968239	4.25957585054928	2.35007530648726	1632	17	4	-10.0413170365782	4.28526324284544	24	Vehicle-DMSO_N_216	Ly12 3D	Ly12 3D
1633	1633	1633	92.9705892857143	770.449069999999	8.14769633299296	3.68489233842518	3.09007786767437	1.50182474435049	4.59190261202486	2.05754891128177	1633	17	4	-13.7892212951003	3.38387456220076	24	Vehicle-DMSO_N_216	Ly12 3D	Ly12 3D
1634	1634	1634	40.0732510714285	105.3769245	5.96626703301142	0.394923001559112	0.612905895696748	0.266635141864977	0.879541037561724	2.29866885291182	1634	16	4	-9.79255810518509	-5.77405678055476	24	Vehicle-DMSO_N_216	Ly12 3D	Ly12 3D
1635	1635	1635	16.71855	93.37848	38.1695228381299	0.477103420186344	2.23276812285255	0.11322479643531	2.34599291928786	19.7197804116011	1635	5	1	-6.97339189660196	-10.6297708844651	24	Vehicle-DMSO_N_216	Ly12 3D	Ly12 3D
1636	1636	1636	66.4700978928572	136.3402231	0.381561712139901	2.9823784472331	0.501304296036197	0.523822727542456	1.02512702357865	0.957011350744736	1636	17	4	-9.16562963679941	7.45093024169805	24	Vehicle-DMSO_N_216	Ly12 3D	Ly12 3D
1637	1637	1637	91.5913464285714	1111.08905	7.24067203335469	1.29276124459529	3.22626543355906	0.846715548260656	4.07298098181972	3.81032973846593	1637	16	4	-13.9943110258374	-1.08817021090494	24	Vehicle-DMSO_N_216	Ly12 3D	Ly12 3D
1638	1638	1638	59.6980321428571	1481.58903	13.9199795538782	18.2473615482561	2.66046438338036	1.73939952070026	4.39986390408063	1.52953036477168	1638	8	2	-16.4809658426342	9.87809161088543	24	Vehicle-DMSO_N_216	Ly12 3D	Ly12 3D
1639	1639	1639	133.026728	9251.853312	999.999999999514	4.20112813180765	530.315338553561	0.595994158706652	530.911332712268	889.799557271469	1639	14	3	-5.94194321113295	-15.3676798738242	24	Vehicle-DMSO_N_216	Ly12 3D	Ly12 3D
1640	1640	1640	52.7523535714286	301.49032	0.484656459316739	2.19117116747237	0.539484956298082	0.646791240195497	1.18627619649358	0.834094407547973	1640	17	4	-10.0603768277386	6.97628159857963	24	Vehicle-DMSO_N_216	Ly12 3D	Ly12 3D
1641	1641	1641	27.5612714285715	1777.88985	837.177622233292	0.470835082754472	97.7863167277886	0.0261336650768158	97.8124503928655	3741.77584507803	1641	13	3	-5.51070212928367	-17.774583146422	24	Vehicle-DMSO_N_216	Ly12 3D	Ly12 3D
1642	1642	1642	58.3762821428571	59.6051699999997	0.417407550214311	4.82927993434519	0.506458164297336	0.656803998233109	1.16326216253044	0.77109482533568	1642	17	4	-7.87723741594752	9.33071215228528	24	Vehicle-DMSO_N_216	Ly12 3D	Ly12 3D
1643	1643	1643	74.3406357142857	1151.48639	2.04786619269663	15.9682679332978	1.32764541979369	2.03998699363803	3.36763241343172	0.65081072768313	1643	17	4	-13.6113988223082	10.03764341644	24	Vehicle-DMSO_N_216	Ly12 3D	Ly12 3D
1644	1644	1644	122.015506714286	2907.793634	14.4951017121665	25.3799314809166	5.15820873211085	3.52650041837133	8.68470915048218	1.46269902740947	1644	8	2	-16.2724672846789	9.21615828496092	24	Vehicle-DMSO_N_216	Ly12 3D	Ly12 3D
1645	1645	1645	5.89170039285712	132.1603974	2.90886678497681	0.585082179246481	0.125936743925952	0.0303708154062226	0.156307559332175	4.14663690261505	1645	14	3	-11.0603114084465	-12.0354728686024	24	Vehicle-DMSO_N_216	Ly12 3D	Ly12 3D
1646	1646	1646	38.7768154642857	613.192261	5.6452621316458	0.43933719215118	1.58397700523866	0.0370744801465691	1.62105148538523	42.7241865287555	1646	14	3	-12.5223478631077	-9.67439157523478	24	Vehicle-DMSO_N_216	Ly12 3D	Ly12 3D
1647	1647	1647	155.49228125	4736.7079746	20.9371427231766	5.81659430394133	11.9905909865355	1.06149834674955	13.0520893332851	11.2959111271839	1647	15	4	-17.4447761510761	1.71113288614005	24	Vehicle-DMSO_N_216	Ly12 3D	Ly12 3D
1648	1648	1648	50.8261871071428	169.7328149	0.516257931230054	0.436933968389828	0.521423399275548	0.191507046719641	0.71293044599519	2.72273740422143	1648	16	4	-7.63638191314939	0.216948657568749	24	Vehicle-DMSO_N_216	Ly12 3D	Ly12 3D
1649	1649	1649	43.5709331428571	871.1420318	15.5003783207796	1.31149573932188	2.21801699428839	0.317638430237031	2.53565542452542	6.98283577536017	1649	14	3	-15.0164010409904	-5.86708296024085	24	Vehicle-DMSO_N_216	Ly12 3D	Ly12 3D
1650	1650	1650	30.3344522142857	109.0909471	1.80671435688596	0.48670032456805	0.841278129302164	0.0551654195301052	0.896443548832269	15.2500993642051	1650	16	4	-8.30048054028533	-4.89362858070533	24	Vehicle-DMSO_N_216	Ly12 3D	Ly12 3D
1651	1651	1651	33.6305648214285	272.456245199999	110.555934442497	0.468759559530514	3.00792598211106	0.17211816575402	3.18004414786508	17.4759356104793	1651	14	3	-7.9453930050619	-12.0135272799016	24	Vehicle-DMSO_N_216	Ly12 3D	Ly12 3D
1652	1652	1652	42.4421865664286	1617.148250881	25.223241817663	0.554155660034453	3.85585885709907	0.106565097664393	3.96242395476346	36.1831307023467	1652	14	3	-13.739862297738	-11.3202562815445	24	Vehicle-DMSO_N_216	Ly12 3D	Ly12 3D
1653	1653	1653	23.0628084642857	78.0781434000001	0.440094233882148	2.35019428045262	0.0726315632311081	0.24915638756797	0.321787950799078	0.291509938557342	1653	17	4	-9.38633137922794	8.3713629331348	24	Vehicle-DMSO_N_216	Ly12 3D	Ly12 3D
1654	1654	1654	66.2663564642857	352.9923546	0.45930350128633	0.469020376000886	1.06039273828874	0.0418261529127253	1.10221889120147	25.3523851572332	1654	16	4	-7.03503022662702	-2.44924050608497	24	Vehicle-DMSO_N_216	Ly12 3D	Ly12 3D
1655	1655	1655	29.3777105	996.915540699999	9.35249220332044	145.696909358291	0.724101211291368	9.14996752753084	9.87406873882221	0.0791370252531125	1655	8	2	-14.2364734468009	15.4633087382889	24	Vehicle-DMSO_N_216	Ly12 3D	Ly12 3D
1656	1656	1656	19.9700567499999	57.1524373999998	4.88216217055663	5.80405245995899	0.12744820282375	0.0131770457102253	0.140625248533976	9.67198609054312	1656	9	2	-3.16600552205656	10.7958293315246	24	Vehicle-DMSO_N_216	Ly12 3D	Ly12 3D
1657	1657	1657	20.9264226428572	237.3942957	22.5468315665533	0.451083376745291	1.35680460370495	0.0700718729442838	1.42687647664924	19.3630417840235	1657	14	3	-10.0676626275785	-11.486085197765	24	Vehicle-DMSO_N_216	Ly12 3D	Ly12 3D
1658	1658	1658	63.0223212857144	1608.367733	6.54960894296049	71.9240832882366	2.04153574089027	5.18020893069925	7.22174467158951	0.394102973104348	1658	8	2	-14.4875838738294	13.3892682316952	24	Vehicle-DMSO_N_216	Ly12 3D	Ly12 3D
1659	1659	1659	58.8314893214289	222.374821300001	0.487769879607432	0.436384636995269	0.837317724514536	0.0284779743794696	0.865795698894006	29.4022922191466	1659	16	4	-6.58411863451497	-2.74156978078535	24	Vehicle-DMSO_N_216	Ly12 3D	Ly12 3D
1660	1660	1660	124.554169357143	1659.3471687	10.6487931981077	15.8713876540315	6.90723007598378	1.57760974274818	8.48483981873196	4.378288171542	1660	17	4	-15.4463101367886	7.49528413336942	24	Vehicle-DMSO_N_216	Ly12 3D	Ly12 3D
1661	1661	1661	165.334074178571	1103.4711294	0.518877437822945	5.95441016631426	0.698475013558409	2.44208150243126	3.14055651598967	0.286016258205563	1661	17	4	-11.5974786307723	8.02021076107695	24	Vehicle-DMSO_N_216	Ly12 3D	Ly12 3D
1662	1662	1662	52.4301857142857	834.1607228	6.3264861177496	3.35445855379971	1.52082634390217	0.651876864713675	2.17270320861585	2.33299634674129	1662	15	4	-15.5117353114914	3.31065080439919	24	Vehicle-DMSO_N_216	Ly12 3D	Ly12 3D
1663	1663	1663	109.574717035714	1360.3676995	0.412941610116721	7.10498513189997	2.16856163197967	0.907689042993568	3.07625067497324	2.38910191625508	1663	17	4	-10.6567846329391	8.63583083797572	24	Vehicle-DMSO_N_216	Ly12 3D	Ly12 3D
1664	1664	1664	20.1746325714286	55.5369178	0.448373346918701	21.1865884936782	0.269805187689238	0.0933424245616153	0.363147612250853	2.89048831714393	1664	9	2	-5.57447963484006	14.8007171461159	24	Vehicle-DMSO_N_216	Ly12 3D	Ly12 3D
1665	1665	1665	207.441393071429	6177.6530293	23.3124166457225	0.502531445935432	15.9308081272489	0.81886564064965	16.7496737678986	19.454727780018	1665	14	3	-14.607698060226	-6.58424242192468	24	Vehicle-DMSO_N_216	Ly12 3D	Ly12 3D
1666	1666	1666	119.397862464286	1968.0403418	14.5108969572412	0.450204324133566	4.27548090466933	0.407387929948267	4.6828688346176	10.4948639622491	1666	16	4	-14.1006232582886	-6.51659365998339	24	Vehicle-DMSO_N_216	Ly12 3D	Ly12 3D
1667	1667	1667	68.4949254999998	880.738303300001	3.57566090959203	0.398370441702727	1.80597624510935	0.284577818677032	2.09055406378638	6.34615956192621	1667	16	4	-13.2694434047764	-5.42828430160912	24	Vehicle-DMSO_N_216	Ly12 3D	Ly12 3D
1668	1668	1668	49.1794596785714	1266.5055846	17.2447240339993	16.5560303926739	1.37692955827611	2.40538635865473	3.78231591693084	0.572435922121961	1668	8	2	-16.7575620073174	10.7252491448203	24	Vehicle-DMSO_N_216	Ly12 3D	Ly12 3D
1669	1669	1669	78.7766755714286	185.1025034	7.2595785025921e-07	0.481681508580607	1.26305558768821e-24	0.524497142541719	0.524497142541719	2.40812672795018e-24	1669	8	2	-17.343818799177	19.1754212678559	24	Vehicle-DMSO_N_216	Ly12 3D	Ly12 3D
1670	1670	1670	16.4875838214286	117.9060068	0.443675526834097	0.503923246047815	0.092016573444574	0.158438992725477	0.250455566170051	0.580769745260931	1670	16	4	-8.22514651867441	0.474183822863484	24	Vehicle-DMSO_N_216	Ly12 3D	Ly12 3D
1671	1671	1671	135.377256964286	6355.679387	9.34825330251535	47.3932877040911	6.30100557573495	3.05016724224779	9.35117281798273	2.06579019289824	1671	8	2	-16.0652270348072	10.2584524387574	24	Vehicle-DMSO_N_216	Ly12 3D	Ly12 3D
1672	1672	1672	107.733979142857	2380.8909601	7.54778944767572	14.4030859597947	2.81360574653955	1.58064775762411	4.39425350416366	1.78003336478249	1672	17	4	-16.0811764401994	7.91258892875234	24	Vehicle-DMSO_N_216	Ly12 3D	Ly12 3D
1673	1673	1673	111.978208	472.7561999	0.393181671175482	0.504672817000849	1.47615706270961	1.02085976248298	2.49701682519259	1.44599397190388	1673	16	4	-8.90176724777244	0.792115449025545	24	Vehicle-DMSO_N_216	Ly12 3D	Ly12 3D
1674	1674	1674	46.2685296428572	200.4193882	14.7388209026914	13.3231200404718	2.53637715863659	0.572841689413338	3.10921884804993	4.42771049229005	1674	17	4	-13.2722935527802	9.51629064139219	24	Vehicle-DMSO_N_216	Ly12 3D	Ly12 3D
1675	1675	1675	37.9211338928571	214.1174699	0.470965722633561	0.381255831307569	0.0416031661722244	0.353062827756716	0.394665993928941	0.117835022272273	1675	16	4	-10.1498906171624	1.05810285958868	24	Vehicle-DMSO_N_216	Ly12 3D	Ly12 3D
1676	1676	1676	43.57040725	288.742732	1.81167671385556	0.535542008599392	1.0023814281623	0.082577265910287	1.08495869407259	12.1387093301357	1676	16	4	-10.6780579378066	-4.46924225034245	24	Vehicle-DMSO_N_216	Ly12 3D	Ly12 3D
1677	1677	1677	121.102181892857	1183.5602435	24.3263194813498	2.63483829524251	10.1544770664089	1.04328623794505	11.1977633043539	9.73316497149437	1677	15	4	-14.7543092789367	-0.955681694748178	24	Vehicle-DMSO_N_216	Ly12 3D	Ly12 3D
1678	1678	1678	21.5731405714286	62.5862544000001	0.435543926646887	999.952649566691	0.0443887471723129	2.38423441019671	2.42862315736903	0.0186176103249221	1678	9	2	-0.396959660933989	16.4282623160406	24	Vehicle-DMSO_N_216	Ly12 3D	Ly12 3D
1679	1679	1679	140.395725928571	6690.6177538	29.6437715177352	0.387944396126152	14.6441235350644	0.764620947949271	15.4087444830136	19.152134890288	1679	14	3	-14.6848821899641	-7.86391572522122	24	Vehicle-DMSO_N_216	Ly12 3D	Ly12 3D
1680	1680	1680	38.3062057142859	101.0529164	0.723377084802601	0.462185108791443	0.734995305117347	0.109721449751425	0.844716754868771	6.69873854913956	1680	16	4	-6.18280541144761	-0.288455337706149	24	Vehicle-DMSO_N_216	Ly12 3D	Ly12 3D
1681	1681	1681	0.922987749999978	5.77963260000004	0.395388160097833	13.5836743480975	0.0081862125432155	0.0076427594556787	0.0158289719988942	1.07110692030652	1681	10	2	7.89290052582729	21.2143621296039	24	Vehicle-DMSO_N_216	Ly12 3D	Ly12 3D
1682	1682	1682	41.9812853214287	1241.6652004	5.11410364222655	1.63254153182544	1.45371727341133	0.168006520048142	1.62172379345947	8.6527431970781	1682	15	4	-16.5637218143296	-1.46029722848504	24	Vehicle-DMSO_N_216	Ly12 3D	Ly12 3D
1683	1683	1683	170.266173964286	4102.6996855	8.96991358657116	0.398991721044893	7.69754731212764	0.337454527076362	8.035001839204	22.8106209711206	1683	16	4	-14.2418128566474	-6.57036438819889	24	Vehicle-DMSO_N_216	Ly12 3D	Ly12 3D
1684	1684	1684	157.53017825	2431.6944355	20.0673162608743	9.12836188756367	8.45114932085958	3.85378702808574	12.3049363489453	2.19294664164601	1684	15	4	-16.3635012231568	5.3400987194696	24	Vehicle-DMSO_N_216	Ly12 3D	Ly12 3D
1685	1685	1685	30.4825869642855	101.7409577	0.444623882748366	8.95517549011913	0.353824100584747	0.0967118551369105	0.450535955721657	3.65853907035342	1685	17	4	-7.5593213082747	11.9184467375099	24	Vehicle-DMSO_N_216	Ly12 3D	Ly12 3D
1686	1686	1686	42.6791276071428	218.0080882	0.442623513045801	34.5457305177887	0.583449779557333	0.280566803344606	0.86401658290194	2.07953960554881	1686	9	2	-7.96062066946077	13.8711007689152	24	Vehicle-DMSO_N_216	Ly12 3D	Ly12 3D
1687	1687	1687	164.605850325714	2326.693602456	2.10256422579876	51.5058351135037	3.82169453010434	6.58513246762428	10.4068269977286	0.580351959340779	1687	17	4	-13.2852596678383	11.1144639189211	24	Vehicle-DMSO_N_216	Ly12 3D	Ly12 3D
1688	1688	1688	82.5020509164286	2408.869193331	0.460304665021062	999.999973379858	0.996366700211583	159.009558109348	160.005924809559	0.0062660805555248	1688	8	2	-12.859601677212	15.6174225917301	24	Vehicle-DMSO_N_216	Ly12 3D	Ly12 3D
1689	1689	1689	264.384058819286	2400.562045285	13.6686121253862	0.623950963602362	11.0497497239574	2.28480247096399	13.3345521949213	4.83619475398034	1689	16	4	-13.5561060257018	-3.71276573582963	24	Vehicle-DMSO_N_216	Ly12 3D	Ly12 3D
1690	1690	1690	39.6889069999997	1985.2617473	59.5827884397204	5.81022266482224	8.23384782982822	0.12947751420343	8.36332534403165	63.5928785046918	1690	15	4	-20.2708498032897	-1.45987871297317	24	Vehicle-DMSO_N_216	Ly12 3D	Ly12 3D
1691	1691	1691	115.193238360714	222.290518981	0.560253836773025	0.527141445745743	0.279574948599064	1.12153551485575	1.40111046345482	0.249278729826957	1691	16	4	-9.49299150862603	1.92442104494855	24	Vehicle-DMSO_N_216	Ly12 3D	Ly12 3D
1692	1692	1692	228.021041071428	2130.5865338	2.35159352736314	9.03681358701735	4.26861061234861	4.43476413406089	8.7033747464095	0.962533853731666	1692	17	4	-13.5597649552362	6.79415516946154	24	Vehicle-DMSO_N_216	Ly12 3D	Ly12 3D
1693	1693	1693	13.8644710357143	154.1804887	4.67580223888059	0.424708151604718	0.398232605112403	0.022149355599702	0.420381960712105	17.9794217181543	1693	14	3	-10.6337411788794	-10.9954042862196	24	Vehicle-DMSO_N_216	Ly12 3D	Ly12 3D
1694	1694	1694	4.28371132142858	32.9845975	0.480753003036527	3.74430057792363e-09	0.0235522887786553	1.12511698838393e-25	0.0235522887786553	2.09331909675321e+23	1694	13	3	-3.74626900841231	-23.8491934600123	24	Vehicle-DMSO_N_216	Ly12 3D	Ly12 3D
1695	1695	1695	210.729622285714	1335.8585031	4.07443774632539	4.5226277541708	5.39189920384036	2.69835554213403	8.0902547459744	1.99821673595174	1695	17	4	-13.2955631364208	4.36274850846022	24	Vehicle-DMSO_N_216	Ly12 3D	Ly12 3D
1696	1696	1696	112.521222571428	811.954240299999	0.499337979250341	1.42078283085568	0.857425058885499	1.59491084147971	2.4523359003652	0.537600621041618	1696	17	4	-10.8431093403099	4.78593558381306	24	Vehicle-DMSO_N_216	Ly12 3D	Ly12 3D
1697	1697	1697	55.1333978982143	2723.600001816	32.9059535772703	134.899307295403	1.9655072079437	21.955397741991	23.9209049499347	0.0895227329079331	1697	8	2	-15.3178198246119	14.5052749928687	24	Vehicle-DMSO_N_216	Ly12 3D	Ly12 3D
1698	1698	1698	111.699321035714	7874.1408883	86.0319492733451	0.509178770949159	41.7019341294241	0.242176143851969	41.944110273276	172.196705530643	1698	14	3	-13.9038889887278	-11.8554743067135	24	Vehicle-DMSO_N_216	Ly12 3D	Ly12 3D
1699	1699	1699	128.492884928571	2338.7454417	7.02596213902434	6.89193787207889	3.74669141203225	1.00579321624294	4.75248462827519	3.72511103825866	1699	15	4	-15.912094712281	4.73064151365186	24	Vehicle-DMSO_N_216	Ly12 3D	Ly12 3D
1700	1700	1700	138.560795107143	1931.096879	1.09020722077216	18.5154899926188	2.97921040228014	2.14570208878069	5.12491249106083	1.38845481758984	1700	17	4	-11.7844041646404	9.55963816450881	24	Vehicle-DMSO_N_216	Ly12 3D	Ly12 3D
1701	1701	1701	19.0887326071429	768.005848200001	34.695647364107	0.434516785152084	2.74843711965626	0.0363965118101281	2.78483363146639	75.5137507130958	1701	14	3	-10.8124504758795	-15.1033813848399	24	Vehicle-DMSO_N_216	Ly12 3D	Ly12 3D
1702	1702	1702	26.6771881785713	23.8412660999999	0.480269265728573	0.427574066545267	0.341555115814546	0.0586748739697615	0.400229989784308	5.8211478390319	1702	7	1	-2.63465180673399	0.111575447062322	24	Vehicle-DMSO_N_216	Ly12 3D	Ly12 3D
1703	1703	1703	71.1788418571427	172.0712057	0.493433737835035	0.557361345597969	0.671190346787813	0.11936026636921	0.790550613157024	5.6232309729576	1703	16	4	-7.18648070984147	-0.0590425555500475	24	Vehicle-DMSO_N_216	Ly12 3D	Ly12 3D
1704	1704	1704	56.0930674285714	724.5078782	0.582787783779633	0.383620694509934	0.723996255769027	0.191365683376043	0.915361939145071	3.78331288555189	1704	16	4	-9.41199614860377	-0.859987009720585	24	Vehicle-DMSO_N_216	Ly12 3D	Ly12 3D
1705	1705	1705	292.544993214286	6958.1811506	5.83737390964976	0.428680020170963	11.2397810238149	1.30390390701647	12.5436849308314	8.62009919851629	1705	16	4	-14.1444218286685	-4.53696531363491	24	Vehicle-DMSO_N_216	Ly12 3D	Ly12 3D
1706	1706	1706	124.695773071429	905.6390941	0.396138117384108	0.477574998704557	0.914148706993797	1.06728036163198	1.98142906862578	0.856521622487245	1706	16	4	-9.74196695489942	0.654519880578892	24	Vehicle-DMSO_N_216	Ly12 3D	Ly12 3D
1707	1707	1707	86.7270453928573	1565.1038859	29.8124067730451	0.431516896244553	11.8174717008892	0.0937849474198689	11.9112566483091	126.00605988489	1707	14	3	-12.905400759779	-10.6822939267701	24	Vehicle-DMSO_N_216	Ly12 3D	Ly12 3D
1708	1708	1708	44.7714520000001	104.3049969	0.468334864302455	2.16686150248325	0.663715734079691	0.565871475193728	1.22958720927342	1.17290897876142	1708	17	4	-8.71723718445414	6.62251219580895	24	Vehicle-DMSO_N_216	Ly12 3D	Ly12 3D
1709	1709	1709	24.2426381785713	262.7115708	0.451893115956026	46.8886573967632	0.475532422072481	0.35222876518152	0.827761187254002	1.35006697090005	1709	9	2	-7.79520911959659	14.9033790466305	24	Vehicle-DMSO_N_216	Ly12 3D	Ly12 3D
1710	1710	1710	8.42542014285712	83.1016737000001	6.30483890127944	7.02276548959675	0.178937287627666	0.205689774537846	0.384627062165512	0.86993769150514	1710	8	2	-12.2349832903327	16.7613301458658	24	Vehicle-DMSO_N_216	Ly12 3D	Ly12 3D
1711	1711	1711	107.844276714285	251.3044484	0.491369457011546	0.429606260155795	0.990942372300482	0.179593413908947	1.17053578620943	5.51769884391687	1711	16	4	-7.70939263280846	-0.0502344909157629	24	Vehicle-DMSO_N_216	Ly12 3D	Ly12 3D
1712	1712	1712	5.32010216178572	35.653299174	0.416001770493484	0.577621897024255	0.0765031359245806	0.0339257858441791	0.11042892176876	2.25501440927438	1712	7	1	-2.25336010034877	-2.06027049715241	24	Vehicle-DMSO_N_216	Ly12 3D	Ly12 3D
1713	1713	1713	54.0085549285715	278.418913400001	6.20198359339772	0.424924091539233	1.47426927303611	0.110708204253913	1.58497747729003	13.3167120085772	1713	16	4	-11.3796156963012	-6.61811707000192	24	Vehicle-DMSO_N_216	Ly12 3D	Ly12 3D
1714	1714	1714	39.1269091785716	161.9831654	0.434241709057922	0.412301670241104	0.363967662993994	0.259337208457319	0.623304871451312	1.40345330760316	1714	16	4	-7.86479812205106	0.424522466358746	24	Vehicle-DMSO_N_216	Ly12 3D	Ly12 3D
1715	1715	1715	66.4313693571428	1687.1294903	999.999801316222	25.5548214313037	47.2653564431311	5.25266145383035	52.5180178969615	8.99836337418325	1715	15	4	2.49136087270463	5.55217948062031	24	Vehicle-DMSO_N_216	Ly12 3D	Ly12 3D
1716	1716	1716	226.548027986786	8702.666242918	58.5505848696395	49.2237755591942	36.6337465040849	16.3551148027635	52.9888613068484	2.23989540555807	1716	15	4	-17.1498501159808	9.22776907277434	24	Vehicle-DMSO_N_216	Ly12 3D	Ly12 3D
1717	1717	1717	58.3432985	168.155839	0.832091976100984	0.627815780205373	1.22451859893848	0.309991744113448	1.53451034305192	3.95016519694904	1717	16	4	-7.56961533524697	0.619389495891984	24	Vehicle-DMSO_N_216	Ly12 3D	Ly12 3D
1718	1718	1718	82.1588203928571	469.7272978	0.500211132823295	0.376219556742177	1.39680360549293	0.354370791876574	1.7511743973695	3.94164428195716	1718	16	4	-8.69605756825659	-0.229175412694528	24	Vehicle-DMSO_N_216	Ly12 3D	Ly12 3D
1719	1719	1719	135.732309821429	235.5868094	1.091553622226	0.413642771938661	3.0123337688726	0.415372734684621	3.42770650355722	7.25212205167911	1719	16	4	-9.11692261004012	-1.63498203318	24	Vehicle-DMSO_N_216	Ly12 3D	Ly12 3D
1720	1720	1720	146.044889706072	3826.670497103	25.3295874233434	5.72210956525197	14.0530690114367	0.54781304735807	14.6008820587948	25.6530381655023	1720	15	4	-17.7857103567176	0.545720974846451	24	Vehicle-DMSO_N_216	Ly12 3D	Ly12 3D
1721	1721	1721	62.9461626785714	1979.7255912	8.10364050340108	29.5511230603337	2.10150089629336	1.08023940981813	3.18174030611149	1.9454029145698	1721	8	2	-15.6492826220838	11.1434002243273	24	Vehicle-DMSO_N_216	Ly12 3D	Ly12 3D
1722	1722	1722	95.9175812500001	3297.7185485	999.998602506869	9.63114079348979	130.590626925707	1.65705235114018	132.247679276847	78.8089928696883	1722	12	3	-5.29222886310293	-15.1490384232279	24	Vehicle-DMSO_N_216	Ly12 3D	Ly12 3D
1723	1723	1723	10.1510766428571	55.6224503000002	0.493791230296147	0.441521537341683	0.0662757914818434	0.0421781777956002	0.108453969277444	1.57132894178176	1723	7	1	-5.05272338476236	-1.00598174135276	24	Vehicle-DMSO_N_216	Ly12 3D	Ly12 3D
1724	1724	1724	66.4714959642858	232.0918858	0.634623185811087	2.81843827347694	0.26751006873572	0.986434855318962	1.25394492405468	0.271188783824169	1724	17	4	-10.7590525847673	6.9539255904947	24	Vehicle-DMSO_N_216	Ly12 3D	Ly12 3D
1725	1725	1725	49.2116457142858	87.9611463000002	0.439672229875741	0.488592156384461	0.263546380860814	0.0662743329265964	0.32982071378741	3.97659801650076	1725	16	4	-6.08134477650475	-0.0156355330028878	24	Vehicle-DMSO_N_216	Ly12 3D	Ly12 3D
1726	1726	1726	17.5199355714286	236.3736508	0.587175203294745	49.3139528901331	0.289243137967779	0.64832165993799	0.937564797905769	0.446141407639294	1726	9	2	-3.57705093332349	16.978589330684	24	Vehicle-DMSO_N_216	Ly12 3D	Ly12 3D
1727	1727	1727	42.8722945	1708.0860976	58.7189480299218	0.631301586888172	10.2459413941594	0.205332311555958	10.4512737057154	49.8993135396869	1727	14	3	-13.4277264579494	-12.8040346015355	24	Vehicle-DMSO_N_216	Ly12 3D	Ly12 3D
1728	1728	1728	3.40275885714286	72.9874391	0.512126754049952	0.627394350762133	0.0551262970991674	0.0198350509133301	0.0749613480124974	2.77923648091672	1728	7	1	-2.35937374227215	-4.38891045170257	24	Vehicle-DMSO_N_216	Ly12 3D	Ly12 3D
1729	1729	1729	105.898935678572	227.221040400001	0.533154864875276	0.397498377646203	0.364176552651913	0.277554068099601	0.641730620751514	1.31209228942458	1729	16	4	-8.38458178051984	0.840351546191108	24	Vehicle-DMSO_N_216	Ly12 3D	Ly12 3D
1730	1730	1730	172.043399464286	1630.3120308	9.56641127314734	8.60673883799055	6.73430257888898	0.666329906161488	7.40063248505047	10.1065591032573	1730	15	4	-15.040243624896	4.34660148733401	24	Vehicle-DMSO_N_216	Ly12 3D	Ly12 3D
1731	1731	1731	32.8333485	1095.5016478	10.6934880243115	32.2305970396416	1.76932056465135	0.692740878232318	2.46206144288367	2.55408713452303	1731	8	2	-15.172936117082	13.107375309382	24	Vehicle-DMSO_N_216	Ly12 3D	Ly12 3D
[truncated: 72,521 more rows]
