# Supplementary material for: Profiling Dynamic Patterns of Single‐Cell Motility
Source: Adv Sci (Weinh). 2024 Aug 13;11(38):2400918. doi: 10.1002/advs.202400918 (PMC11481225; doi:10.1002/advs.202400918)
Supplement: Supplementary file 3 — Supplemental Table 2 [file ADVS-11-2400918-s002.csv]

st_id	st_id	Unnamed: 0	MSD10	MSD100	Pp	Pnp	Dp	Dnp	Dtot	phi	st_id.1	cluster	sg	tSNE_x	tSNE_y	condition	condition_name	cell_type
0	0	0	1.49609166502902	1.4220670104844	-0.76394553568135	-0.777894696218582	0.421169522480863	0.612542479323601	0.644960452730331	0.0198003909095126	0	16	4	-9.80807120903152	-0.385825874552293	1	COL_CONC-0_5mgml_N_56	Ly12 3D
1	1	1	0.494965963673132	0.453132066735081	0.235695985019014	-0.790871105135863	0.233228304006317	0.226291210463478	0.217265264566317	0.0852692697704361	1	14	3	-10.4876961323189	-9.23932887327967	1	COL_CONC-0_5mgml_N_56	Ly12 3D
2	2	2	0.461400634393435	1.00341547605366	0.939118403032575	-0.860291956936923	0.534809232540747	-0.276567894841535	0.805839085253665	0.719005106701114	2	13	3	-7.57244609457242	-17.3172338834823	1	COL_CONC-0_5mgml_N_56	Ly12 3D
3	3	3	-0.012533592111635	-0.238689688619414	-0.727756147044931	0.178687350571372	-0.0213904648832122	0.158849274200655	-0.202588869422364	-0.126012507226754	3	9	2	-5.21652561612812	14.2344471789508	1	COL_CONC-0_5mgml_N_56	Ly12 3D
4	4	4	1.20562929523405	0.529346789819961	-0.53339611517212	-0.867726286035758	0.385947669180663	0.236159835683392	0.510030089535055	0.232120954838712	4	16	4	-7.45839832365054	-2.42315419347047	1	COL_CONC-0_5mgml_N_56	Ly12 3D
5	5	5	1.84164848169053	0.823571537317241	-0.301097756967267	0.167449281821459	0.545735833524846	1.01663154109231	1.00453113492202	-0.121041968505063	5	17	4	-11.0785131063297	5.18101509763609	1	COL_CONC-0_5mgml_N_56	Ly12 3D
6	6	6	1.35598909428261	1.56062006988248	0.541444689346161	0.234878247912903	0.615243830650149	0.526111752219963	0.994802525192794	0.271548612612019	6	15	4	-18.243559922341	0.0130291033801837	1	COL_CONC-0_5mgml_N_56	Ly12 3D
7	7	7	0.562859392738179	0.86658811015998	0.519153932976396	-0.826955628917637	0.352654146469931	0.0434912922084144	0.428618971177742	0.325480631939185	7	14	3	-11.4898662964111	-14.4071433559627	1	COL_CONC-0_5mgml_N_56	Ly12 3D
8	8	8	0.4256065544594	0.300630646125897	1.94340295291513	2.79403939042066	0.575350559571366	1.13904807399029	1.1167987087261	-0.171864645683373	8	11	2	7.11397023165232	12.8317507109659	1	COL_CONC-0_5mgml_N_56	Ly12 3D
9	9	9	0.982747675156096	0.452331332082082	-0.0168101630547455	0.535157725488936	0.383479669578644	0.326180917084578	0.515510039931155	0.170402464634316	9	17	4	-8.30726410768017	9.51560791074621	1	COL_CONC-0_5mgml_N_56	Ly12 3D
10	10	10	1.64544342703218	1.5236119359098	0.0183785826963558	0.679315920041618	0.555949023960612	0.978326841241032	0.997239780059631	-0.085579619318476	10	17	4	-14.7956816896543	7.41320047174592	1	COL_CONC-0_5mgml_N_56	Ly12 3D
11	11	11	0.701249544527251	0.245862102311154	0.223694463859525	-0.834529929602581	0.121078696722854	0.332645908687695	0.0774392926697153	-0.0973295350697133	11	16	4	-9.79244141208537	-7.4169255387648	1	COL_CONC-0_5mgml_N_56	Ly12 3D
12	12	12	0.131247894633353	0.709527615709152	0.498881165516078	0.883817839573047	0.215857737483651	0.264433994849302	0.196155938171409	0.0427267307963435	12	3	1	4.3876050845173	10.2295487918789	1	COL_CONC-0_5mgml_N_56	Ly12 3D
13	13	13	0.622439169165701	0.101539320441077	-0.709523470916739	-0.801535346154818	0.151275039697794	0.295093373901747	0.102548038551957	-0.0422970240109587	13	16	4	-5.7154561416208	-0.0093916372523944	1	COL_CONC-0_5mgml_N_56	Ly12 3D
14	14	14	1.91000577306576	1.74972160289792	0.264642328850117	0.108745857628715	0.668390792776137	0.824026020302959	1.13389525672599	0.128864552825172	14	15	4	-15.6136915946545	1.65787584108337	1	COL_CONC-0_5mgml_N_56	Ly12 3D
15	15	15	0.45849049869749	0.511735052611159	-0.728696722388834	-0.82559368116546	0.0735477657286045	0.181974884610613	-0.0611936409830566	-0.0459030774531927	15	16	4	-7.76466108718099	-1.61967020592065	1	COL_CONC-0_5mgml_N_56	Ly12 3D
16	16	16	1.80233079303635	2.22037984940718	1.97408547733792	0.330752355022121	1.34209360755536	0.862981455349456	2.5300681485448	0.779695993954006	16	14	3	-5.92812945955369	-15.2035019676577	1	COL_CONC-0_5mgml_N_56	Ly12 3D
17	17	17	1.06529395995003	0.43067127900384	-0.0232344286012847	-0.827694507027243	0.325878484712195	0.530687628134207	0.46327052244872	-0.0220152170024197	17	16	4	-10.6188449567147	-4.85876505743191	1	COL_CONC-0_5mgml_N_56	Ly12 3D
18	18	18	-0.1532524963577	-0.217741141401773	0.241248609934935	-0.57276561715458	-0.0630741181559151	0.0818146481797699	-0.299419894705212	-0.117172842562858	18	5	1	4.57084238195805	-14.9419509909945	1	COL_CONC-0_5mgml_N_56	Ly12 3D
19	19	19	0.398348277924873	0.323791492617914	-0.751252694981481	0.650564561816511	-0.0119667366737399	0.577470813927761	0.170553955147206	-0.39203328279197	19	8	2	-9.12749588975132	13.9714571105949	1	COL_CONC-0_5mgml_N_56	Ly12 3D
20	20	20	1.82199788149599	2.04062833051066	0.805496891667401	0.390881947177214	0.835728808890269	0.980156172846712	1.47702730056827	0.194144232462293	20	15	4	-18.0139547004445	1.16861647537126	1	COL_CONC-0_5mgml_N_56	Ly12 3D
21	21	21	0.517323240956851	0.207979784259844	-0.736435888372429	-0.770076476338755	-0.0177041989124309	0.162391087284679	-0.195937970292828	-0.124641885478484	21	16	4	-6.95667792223555	-0.700636134564321	1	COL_CONC-0_5mgml_N_56	Ly12 3D
22	22	22	1.20651573389512	0.58177613998025	0.471362047497554	-0.74430160550162	0.534520379245947	0.542637530317186	0.836308736137959	0.179618809712442	22	16	4	-10.1998195918596	-6.83778448853601	1	COL_CONC-0_5mgml_N_56	Ly12 3D
23	23	23	-0.18267062986393	-0.445306287901693	-0.787245587655625	0.328543178343077	-0.219791160186374	-0.001658986566556	-0.527798314851228	-0.219601201065013	23	9	2	0.875406441035266	21.2554896557397	1	COL_CONC-0_5mgml_N_56	Ly12 3D
24	24	24	0.708040218526625	1.14670000048348	1.34243014855508	0.656056001639176	0.722323378708828	0.684340939048103	1.22317036357586	0.274941275806345	24	12	3	-3.45276901869881	-15.1920223140857	1	COL_CONC-0_5mgml_N_56	Ly12 3D
25	25	25	-0.552918681035921	-0.331900023512999	0.400282879905601	-0.839121938417123	0.0408981550172015	-0.467753001194172	-0.239152181194354	0.348881168210089	25	13	3	3.36046038358915	-21.8209410733756	1	COL_CONC-0_5mgml_N_56	Ly12 3D
26	26	26	0.66717334344715	0.071805168546628	0.317337545898074	-0.659801202375252	0.271965230380908	0.457162098618872	0.351461923994254	-0.027764568422512	26	5	1	-8.21169861136074	-7.57893303834417	1	COL_CONC-0_5mgml_N_56	Ly12 3D
27	27	27	1.52181891301153	1.1538338387235	-0.0975343544254549	0.529168712248787	0.49290530440979	0.888315975466943	0.865696549083262	-0.0896483566983499	27	17	4	-13.2640021738639	7.22786633660639	1	COL_CONC-0_5mgml_N_56	Ly12 3D
28	28	28	2.14865425285278	1.84438825926279	0.38912853576946	0.0261754386966643	0.820902044748808	0.875266919584547	1.43698336052487	0.248281330340415	28	15	4	-15.1287860057992	0.388462904207607	1	COL_CONC-0_5mgml_N_56	Ly12 3D
29	29	29	1.32385779671294	1.35109711252908	-0.179754349923259	0.966580054328706	0.451652734964524	0.837805697420749	0.784033187271638	-0.0978307736810037	29	17	4	-13.1676152531557	10.8167660946063	1	COL_CONC-0_5mgml_N_56	Ly12 3D
30	30	30	0.983221091202057	0.260077464433369	-0.798464356549427	-0.790963276420227	0.291317873493816	0.271570868952105	0.332508762194732	0.113799891702535	30	16	4	-6.08187459213309	-0.495699969583577	1	COL_CONC-0_5mgml_N_56	Ly12 3D
31	31	31	-0.31621035818146	-0.397618784301256	0.212236984478852	-0.745854473836721	-0.0122736782138862	-0.152655107144304	-0.30814298399813	0.0881340359532435	31	5	1	5.5301496489461	-14.5588528162114	1	COL_CONC-0_5mgml_N_56	Ly12 3D
32	32	32	1.15658316947136	0.384281834922925	0.0089864204756192	-0.865605292803621	0.430491956726521	0.444836158815721	0.622957756976979	0.139523929308638	32	16	4	-9.68393307495242	-5.56429494857389	1	COL_CONC-0_5mgml_N_56	Ly12 3D
33	33	33	1.14347907348903	0.297170080271102	0.0517070277809499	-0.902336760412586	0.391022233834038	0.529434984275973	0.569728507692571	0.0442201382108023	33	16	4	-9.54865928893762	-5.60427290401954	1	COL_CONC-0_5mgml_N_56	Ly12 3D
34	34	34	0.141950638080728	0.26106794149892	0.6471458237734	-0.802970111480146	0.240658496535983	0.0282134510782595	0.200995158275457	0.223079400294763	34	13	3	-8.1540811500174	-19.4687017947779	1	COL_CONC-0_5mgml_N_56	Ly12 3D
35	35	35	0.368087037829708	0.128851712959555	-0.777684814935396	-0.800532044757026	0.113042160515163	0.0752531376111124	-0.0319284261179683	0.0639839648505449	35	7	1	-4.99434460413511	-1.95059247273043	1	COL_CONC-0_5mgml_N_56	Ly12 3D
36	36	36	0.491715081238297	0.675095358458109	0.636204928668971	0.164635517107671	0.109308909624895	0.554809943110208	0.220707602254195	-0.255347571241408	36	15	4	-20.8042964988803	5.87415465396874	1	COL_CONC-0_5mgml_N_56	Ly12 3D
37	37	37	1.0674907365406	1.21280898230461	0.454727827600427	0.620310231971175	0.458059211372005	0.42026501822674	0.672236860263975	0.183373871518492	37	15	4	-19.5400624447535	4.71560969926237	1	COL_CONC-0_5mgml_N_56	Ly12 3D
38	38	38	1.04342980265261	0.267619056111806	-0.752791813541629	-0.846550767421935	0.233842962303496	0.363343987023443	0.256850506638881	-0.0043041625855751	38	16	4	-6.60950305334333	0.168176442173534	1	COL_CONC-0_5mgml_N_56	Ly12 3D
39	39	39	0.0058214800197656	-0.0437230954482963	-0.746183964010601	0.60009987092002	0.0222305713963093	0.181716550418959	-0.133780984896543	-0.097260816831082	39	9	2	-2.2020392865039	18.9241003347022	1	COL_CONC-0_5mgml_N_56	Ly12 3D
40	40	40	-0.0832290471192307	-0.103108503277466	-0.783815328059791	0.451469228585359	-0.108830299193111	0.229673968012073	-0.238508083415276	-0.26041885254109	40	9	2	-2.73071850469001	18.3274336117304	1	COL_CONC-0_5mgml_N_56	Ly12 3D
41	41	41	0.302243553721461	-0.108455768843582	-0.781727933704589	-0.739150622082755	0.0767358682818636	0.113867271037158	-0.0821267177898527	0.0021178277520389	41	7	1	-3.55268839904222	-1.02844544893663	1	COL_CONC-0_5mgml_N_56	Ly12 3D
42	42	42	1.30732117114316	1.07300860391371	-0.762268807212999	-0.784123213391772	0.339871170266969	0.443125904978036	0.458224528606221	0.0496568082807844	42	16	4	-9.05315578102536	-0.630194671795606	1	COL_CONC-0_5mgml_N_56	Ly12 3D
43	43	43	1.23987859106742	0.312574331209217	-0.750395875971421	-0.817946827638505	0.242188866756993	0.525469121612325	0.340441522464858	-0.102614048555166	43	16	4	-7.14568938557816	0.855395791905001	1	COL_CONC-0_5mgml_N_56	Ly12 3D
44	44	44	0.779117279755027	1.32250521683519	0.635133985413846	0.475707942338308	0.497944754975043	0.329335271496473	0.742935794044285	0.283261392224938	44	15	4	-21.1284462749248	0.109135903914978	1	COL_CONC-0_5mgml_N_56	Ly12 3D
45	45	45	1.64192294750637	1.94567293834619	1.41201894725919	0.273822911770726	1.03078530135544	0.893047206293852	1.8703077534052	0.447324998709946	45	15	4	-18.881453028098	-1.83287246380175	1	COL_CONC-0_5mgml_N_56	Ly12 3D
46	46	46	0.942981644496554	0.768612545504976	0.790966667963938	0.75443759369218	0.290347999496427	0.870466662507786	0.643022000615851	-0.281290591724502	46	8	2	-17.3758058534446	12.941388849033	1	COL_CONC-0_5mgml_N_56	Ly12 3D
47	47	47	2.05398074439608	1.77601540566007	0.250408676508897	-0.116835227053654	0.721043535662161	1.02891021123344	1.27362951736347	0.0469047470549577	47	16	4	-14.7198309658201	1.05804789764627	1	COL_CONC-0_5mgml_N_56	Ly12 3D
48	48	48	0.513848015260659	0.552783663082413	-0.813558199491907	0.12830719360042	0.101409302365263	0.427932842516291	0.112765400529801	-0.179785305769295	48	17	4	-9.75029370308325	9.99199723614754	1	COL_CONC-0_5mgml_N_56	Ly12 3D
49	49	49	1.019841812555	0.463089980052207	-0.798792277985911	-0.785300493284291	0.256579403065867	0.404866737190067	0.307833052053784	-0.008799401872635	49	16	4	-7.47024172867928	-0.0290103180449947	1	COL_CONC-0_5mgml_N_56	Ly12 3D
50	50	50	1.82296041667584	2.16543749325906	1.03486607238128	0.942476435854283	0.978552923081109	1.01981457561874	1.7668976706228	0.311456245308505	50	15	4	-19.5966616742328	2.67036327958962	1	COL_CONC-0_5mgml_N_56	Ly12 3D
51	51	51	0.664509831096901	0.55678400629954	-0.777146396216576	-0.760707279398154	0.192785333615539	0.2860764615212	0.164151855579455	0.0053173598157543	51	16	4	-7.75561923598364	-1.10837956394314	1	COL_CONC-0_5mgml_N_56	Ly12 3D
52	52	52	-0.352343975875795	0.118565677595627	0.149124163296036	0.401935559683575	-0.0206128973464496	0.0136941183114234	-0.272402471704095	-0.0297091869020293	52	2	1	9.41911311314531	11.2968535535141	1	COL_CONC-0_5mgml_N_56	Ly12 3D
53	53	53	0.730106576104743	0.362189032384074	-0.76726317180102	-0.885602709531886	0.12539488848874	0.483056637362318	0.177396078929594	-0.191976743053613	53	16	4	-7.83816857211803	0.204989238824677	1	COL_CONC-0_5mgml_N_56	Ly12 3D
54	54	54	0.231263255463598	0.173979258727429	-0.706152929524796	-0.804551871912103	0.0231127776118999	0.157188178408311	-0.145075986381728	-0.0802335530412332	54	16	4	-5.86225558169218	-1.56627766743031	1	COL_CONC-0_5mgml_N_56	Ly12 3D
55	55	55	0.55684526258077	0.358446184891499	-0.420726580994249	0.482801861207209	0.148596505500035	0.492574553148099	0.208391944130458	-0.174943408023114	55	17	4	-9.54865280008429	12.6967022975173	1	COL_CONC-0_5mgml_N_56	Ly12 3D
56	56	56	0.378249827135137	0.319968030835372	-0.678497267039322	-0.751264542817518	0.114710243511632	0.258548260278301	0.0326945208181741	-0.0549625199178903	56	16	4	-7.05726177436456	-1.22489008353819	2	COL_CONC-1mgml_N_60	Ly12 3D
57	57	57	1.81744886347175	1.50847840571316	0.126030243681505	-0.848842594837892	0.659395444763429	0.568904894019811	1.0873705773568	0.287720400937455	57	16	4	-13.3926117230938	-5.80823771076049	2	COL_CONC-1mgml_N_60	Ly12 3D
58	58	58	1.7560969429558	0.754529551799195	-0.469257205502559	0.180285712839915	0.509126449180779	0.879813259199183	0.884098658335857	-0.067765258142118	58	17	4	-10.0282180015128	6.19605149453845	2	COL_CONC-1mgml_N_60	Ly12 3D
59	59	59	0.908548853042573	0.451463684010516	0.192861975102112	0.0229101079975404	0.289082797174153	0.689719638484155	0.496707754952929	-0.16361640601675	59	17	4	-12.1690393766703	3.51609084226701	2	COL_CONC-1mgml_N_60	Ly12 3D
60	60	60	0.307241321985613	0.0395893936610997	-0.727140251959972	-0.644836015695139	-0.0289085309628847	0.231490650243508	-0.163921079030657	-0.181364683941511	60	7	1	-5.95391099968743	0.19400528417125	2	COL_CONC-1mgml_N_60	Ly12 3D
61	61	61	0.521882438699164	0.303393259010666	-0.288335491811853	0.517131148514139	0.178451230049693	0.444190757137339	0.213063666329086	-0.113126165865771	61	8	2	-9.21738044572548	13.2916306136868	2	COL_CONC-1mgml_N_60	Ly12 3D
62	62	62	1.93106520979778	1.55670709653811	0.209864549673099	0.380683332935802	0.696258241272799	0.976934391760363	1.21694734119011	0.0562216001204078	62	17	4	-14.4120487268684	3.96625097825429	2	COL_CONC-1mgml_N_60	Ly12 3D
63	63	63	1.27980147211848	0.512781278707784	-0.782647710064397	-0.884428804255191	0.341279213949597	0.467776609817906	0.467462085892045	0.034848687152408	63	16	4	-7.3962624778109	0.0268929130282965	2	COL_CONC-1mgml_N_60	Ly12 3D
64	64	64	0.636096182650543	0.335372372189838	0.117701453707057	-0.740574009821834	0.260068700179965	0.357857757921414	0.298094544123813	0.0256395104495534	64	16	4	-10.2757485681521	-7.00571830544777	2	COL_CONC-1mgml_N_60	Ly12 3D
65	65	65	-0.634817455471404	0.0264462609337464	-0.685482383091846	0.598474785863529	-0.232120762812808	0.136151503346584	-0.412174130563783	-0.322670632953841	65	11	2	0.693149373602866	19.1090943327309	2	COL_CONC-1mgml_N_60	Ly12 3D
66	66	66	0.610743410631929	0.325747883078755	-0.762912065819278	-0.72866180985647	0.0937437957547576	0.33418770277218	0.0431697131139985	-0.125791199192765	66	16	4	-7.57776361553874	-0.138214055844768	2	COL_CONC-1mgml_N_60	Ly12 3D
67	67	67	0.547370514248182	0.20006832101136	-0.809735973293842	2.35253770533955	0.0315442507386954	0.804897036957371	0.454635461623977	-0.498006634499396	67	9	2	-0.868257200914203	17.0024460912666	2	COL_CONC-1mgml_N_60	Ly12 3D
68	68	68	1.12583833343159	0.0833527009737553	-0.792295076939428	-0.758644584740863	0.135567058626031	0.549947322442486	0.238897914564409	-0.225781733433397	68	16	4	-6.55272820037425	1.58257129587339	2	COL_CONC-1mgml_N_60	Ly12 3D
69	69	69	1.38981965903328	1.26103880876805	0.566347347225724	0.324055024348548	0.603166433737974	0.857531455735822	1.02413858498984	0.041323593732648	69	15	4	-16.3808941530158	2.87915943079564	2	COL_CONC-1mgml_N_60	Ly12 3D
70	70	70	0.599858695049618	0.564293957806188	-0.308134615759088	-0.783474096209912	0.189783507545697	0.285870930715154	0.159207523273912	0.002438471750675	70	16	4	-11.8616177511745	-5.2119138527228	2	COL_CONC-1mgml_N_60	Ly12 3D
71	71	71	1.09579959663762	0.326678591697646	-0.797535987622855	-0.823326543324496	0.237510425496277	0.473994054584056	0.307926271883128	-0.0734373778625674	71	16	4	-7.08294814534066	0.540439355325332	2	COL_CONC-1mgml_N_60	Ly12 3D
72	72	72	0.681294441093904	0.706093240032111	-0.384396367316545	-0.259902454782625	0.234901221204267	0.367770827953378	0.260097718557854	-0.0061547424276011	72	16	4	-10.0538962693828	0.254648074213491	2	COL_CONC-1mgml_N_60	Ly12 3D
73	73	73	2.31497937993877	2.36190177872416	0.629383956506325	0.213541761365234	0.8900224513226	1.23110138665755	1.62093646766801	0.0835205832193253	73	15	4	-16.6132985260101	1.61273019687939	2	COL_CONC-1mgml_N_60	Ly12 3D
74	74	74	-0.0359274931704647	-0.162470051137542	-0.796120598353033	0.94532369056643	-0.169055588416045	0.28884261547722	-0.218701858341618	-0.359828475894155	74	9	2	-1.06766284621655	18.3841646970301	2	COL_CONC-1mgml_N_60	Ly12 3D
75	75	75	1.58682876340004	0.702233142687468	-0.085582439548092	-0.180688541234308	0.510316599321957	0.810169461296931	0.856543905619972	-0.0207395825877621	75	16	4	-10.9998844368514	2.27305579304931	2	COL_CONC-1mgml_N_60	Ly12 3D
76	76	76	1.53776499880748	0.224355090084144	-0.304221309966557	-0.808080222500903	0.455811947633248	0.641526967434611	0.711844792597608	0.035511065482438	76	16	4	-9.27511146397404	-3.61783026657775	2	COL_CONC-1mgml_N_60	Ly12 3D
77	77	77	0.840346494813194	1.17897851768255	0.0789135962101356	1.04729836996334	0.332591859743128	0.740235802196288	0.579162508671516	-0.153172111013954	77	8	2	-14.4901140383095	13.0875013951337	2	COL_CONC-1mgml_N_60	Ly12 3D
78	78	78	0.446992626224566	0.308974533677857	-0.747650427695256	0.197684006362647	-0.0512930041964542	0.427821492822315	-0.0098485107572362	-0.33304085331844	78	17	4	-9.6655100843604	11.6071208962213	2	COL_CONC-1mgml_N_60	Ly12 3D
79	79	79	1.65310592427186	1.4624964545123	0.671603315662351	0.313826501193775	0.748789559835757	0.92176009732776	1.30152075812067	0.145277113076284	79	15	4	-16.0181945337379	1.21122284290122	2	COL_CONC-1mgml_N_60	Ly12 3D
80	80	80	1.20629656816596	-0.0397265703155433	-0.735261792309051	-0.784994439174985	0.321754327767964	0.469343338441122	0.435255073427438	0.0142126725357646	80	7	1	-4.89486302616552	1.03405169878196	2	COL_CONC-1mgml_N_60	Ly12 3D
81	81	81	1.65663193723643	1.07902103254778	0.0902966083155466	-0.153683074641459	0.569700133782426	0.800235927945484	0.950930896649921	0.0454245760086644	81	16	4	-12.8134797913885	1.04173853941313	2	COL_CONC-1mgml_N_60	Ly12 3D
82	82	82	1.01561609556716	-0.0065035025227974	-0.775460451796224	-0.87919568223728	0.191305251877578	0.412323182508051	0.213491995027279	-0.079248243011644	82	16	4	-5.38487218873857	0.850805453998264	2	COL_CONC-1mgml_N_60	Ly12 3D
83	83	83	1.0035763618017	0.198364815167691	-0.687783599478216	-0.798669463748834	0.0915121289525837	0.274875654626238	0.0077140071367396	-0.0890004164012929	83	16	4	-6.72173501349319	0.593906479191577	2	COL_CONC-1mgml_N_60	Ly12 3D
84	84	84	0.387172484916919	-0.542362012230449	-0.770761133996434	0.342363337203036	-0.131383242361904	0.0602539837984273	-0.393273339853098	-0.171573757638008	84	9	2	-4.78338180245135	13.7202711878948	2	COL_CONC-1mgml_N_60	Ly12 3D
85	85	85	1.51269589364394	1.13901661667264	-0.166941850358118	-0.778506018538845	0.503231017670389	0.445619298423868	0.763654818670893	0.21204606653055	85	16	4	-12.4937189540171	-4.71765423262312	2	COL_CONC-1mgml_N_60	Ly12 3D
86	86	86	0.674336073345418	0.510027205857528	-0.808766284935744	0.712541719987262	0.17658313973788	0.485177615654017	0.235050372502514	-0.141974229964354	86	9	2	-8.68991090738711	13.2087685733726	2	COL_CONC-1mgml_N_60	Ly12 3D
87	87	87	0.547217993986793	-0.287063342533076	-0.778504069152198	0.643883991624967	-0.0172208827283756	0.353156324725994	-0.0570612676955404	-0.249693872335359	87	9	2	-5.55820579132106	14.1825893259392	2	COL_CONC-1mgml_N_60	Ly12 3D
88	88	88	1.14577975732479	-0.125650955717923	-0.752961910345587	-0.69641735462216	0.261543783241262	0.500022850609021	0.354257072030176	-0.0664342396951308	88	7	1	-4.6823258260244	1.4240680046564	2	COL_CONC-1mgml_N_60	Ly12 3D
89	89	89	0.658961247073943	0.0644704130387784	-0.689899090096884	-0.121086606803676	-0.0986516818337718	0.105398403231818	-0.326647185096118	-0.168416188127651	89	17	4	-8.25226239459599	8.66530143267364	2	COL_CONC-1mgml_N_60	Ly12 3D
90	90	90	0.336565361256059	-0.584727080323441	-0.72662533013707	0.341052068379131	-0.0716079117896154	-0.162466773309478	-0.414643668748238	0.0350131460082314	90	9	2	-4.18488768658554	13.6487709475521	2	COL_CONC-1mgml_N_60	Ly12 3D
91	91	91	0.497056490814724	-0.791303576183414	-0.774998081745183	-0.78026134578962	-0.0290121022541663	-0.0014299621701696	-0.291251089182408	-0.0281901167748083	91	7	1	0.0681656020102271	-0.14422546800213	2	COL_CONC-1mgml_N_60	Ly12 3D
92	92	92	0.662130734076268	0.0216537291062968	-0.748289546654611	0.608959097331452	-0.0715440923655549	0.518412946366532	0.0794430850997894	-0.412990739731958	92	9	2	-8.14415567295906	13.3658019220075	2	COL_CONC-1mgml_N_60	Ly12 3D
93	93	93	0.788443079201674	0.50724379002999	-0.776415968815209	-0.241781182780759	0.220361146576677	0.308801086102106	0.216809615059103	0.0180518705569401	93	17	4	-8.62658228159017	6.60074776967489	2	COL_CONC-1mgml_N_60	Ly12 3D
94	94	94	0.553365704353192	-0.0673335555256884	-0.787785079071557	0.953684565534944	-0.0040409554208481	0.359349473272723	-0.0407841212244342	-0.24053540800279	94	9	2	-4.89758279995315	15.7796474826397	2	COL_CONC-1mgml_N_60	Ly12 3D
95	95	95	1.18041511727206	0.446416240529713	-0.75723394229093	-0.787229980645031	0.24750561830376	0.505586338944364	0.337267011294383	-0.0841911779595713	95	16	4	-7.68481106044887	0.550354095545142	2	COL_CONC-1mgml_N_60	Ly12 3D
96	96	96	0.685996354714399	0.65326001710937	-0.762850345176133	0.816747431878984	0.167404204234207	0.517270247411926	0.245787834759297	-0.172310091931032	96	9	2	-9.11125358337875	13.4595874455795	2	COL_CONC-1mgml_N_60	Ly12 3D
97	97	97	1.13766324654998	1.45547347654232	0.543723747036758	0.95957394593309	0.544725149435422	0.891549476934399	0.941450687132013	-0.0397437789832032	97	8	2	-17.0692189771129	10.5168966528392	2	COL_CONC-1mgml_N_60	Ly12 3D
98	98	98	0.336367307208178	0.0766623796357333	-0.799579646305736	1.19886684768616	0.0047951424840298	0.397027400606679	-0.001082180648634	-0.256457850644151	98	9	2	-2.46672937231509	17.6373883688402	2	COL_CONC-1mgml_N_60	Ly12 3D
99	99	99	1.10796832098083	1.69791117753888	1.21106500920359	-0.169179785695551	0.81385500279502	0.538616423783428	1.4063281072113	0.462745683959554	99	14	3	-13.6766910411666	-13.7723093496693	2	COL_CONC-1mgml_N_60	Ly12 3D
100	100	100	1.03569369584573	0.317884184904499	-0.807686485170095	-0.825572952538361	0.252756940191148	0.519204526620957	0.351308695932488	-0.0878800603647993	100	16	4	-7.04255754914387	0.615171558800234	2	COL_CONC-1mgml_N_60	Ly12 3D
101	101	101	0.719502853831167	-0.0250859165046904	0.0999105303564353	-0.853496675667103	0.262163790570101	0.360020502684059	0.302259226594396	0.0263199546636888	101	16	4	-7.90947389692694	-7.14169993138239	2	COL_CONC-1mgml_N_60	Ly12 3D
102	102	102	0.513698086568574	-0.0429320860514916	-0.741531904288502	0.194750566787874	-0.0287314651303596	0.304810380656734	-0.107556455053062	-0.229436562753193	102	17	4	-7.5742608106546	11.9082748102204	2	COL_CONC-1mgml_N_60	Ly12 3D
103	103	103	2.60165672905765	1.97613350650737	0.215185682951041	0.164641978990644	0.82952235700912	1.2928661748248	1.53681637790955	-0.0178734205528891	103	15	4	-14.0776267457963	2.92105528962636	2	COL_CONC-1mgml_N_60	Ly12 3D
104	104	104	0.677645634943698	-0.416609893426415	-0.703280168008168	-0.0348402819027535	0.203004053591085	0.155004986210281	0.147392042961298	0.101832490695334	104	7	1	-5.42451316869054	10.2004627161515	2	COL_CONC-1mgml_N_60	Ly12 3D
105	105	105	0.830469981529326	0.255127038818234	-0.710299053466406	-0.787689394881877	0.179674312331076	-0.0223818983477546	0.0753452840935723	0.195140395483158	105	16	4	-5.90181704065265	-2.41865999870471	2	COL_CONC-1mgml_N_60	Ly12 3D
106	106	106	0.581594674220876	0.205258878604349	-0.749885453831881	0.643735337566226	0.15285319196044	0.271088826426643	0.0953295112587074	-0.0249156731281562	106	9	2	-7.07010126451551	13.8104023586952	2	COL_CONC-1mgml_N_60	Ly12 3D
107	107	107	0.446060055309951	-0.204893781565792	-0.729540002042525	2.79403888998843	-0.0596162603738633	1.10389218719808	0.84041570333332	-0.786301540188525	107	11	2	0.734617946411077	16.6330810092498	2	COL_CONC-1mgml_N_60	Ly12 3D
108	108	108	0.874311133117627	0.899484706697537	-0.7754997633469	0.719856186302517	0.101305436305251	0.788026898659741	0.455465075686847	-0.416857460296029	108	17	4	-10.9558186513058	11.9955474697825	2	COL_CONC-1mgml_N_60	Ly12 3D
109	109	109	1.06857255269769	1.05569056290881	-0.500882174362763	0.466048126871924	0.320218671304839	0.696687805166412	0.537157723294862	-0.136938341850217	109	17	4	-11.2934192655003	9.44781444687524	2	COL_CONC-1mgml_N_60	Ly12 3D
110	110	110	1.09811255922766	0.2639422207278	-0.822260144644071	-0.746593876080982	0.0938505349018846	0.538500310486318	0.194090669888904	-0.26013645493522	110	16	4	-7.65579301845983	1.41775828157438	2	COL_CONC-1mgml_N_60	Ly12 3D
111	111	111	0.393971670510568	-0.238793478616922	-0.768471706442612	-0.741455427199884	-0.126398833939393	0.338339230494046	-0.144153391268205	-0.349569049308695	111	7	1	-4.59665994277653	1.85323931031496	2	COL_CONC-1mgml_N_60	Ly12 3D
112	112	112	1.68126891942267	1.22248381158072	-0.706254006773302	0.591753480811379	0.415749410367339	1.02396221383667	0.8767266138757	-0.256385819975145	112	17	4	-11.0923509982788	8.96114927346461	2	COL_CONC-1mgml_N_60	Ly12 3D
113	113	113	0.758357783034037	-0.186646940683946	-0.779943153744894	0.281757919830498	0.0610729662701628	0.576281254935968	0.206904929225752	-0.317911092107784	113	17	4	-7.13860314035819	11.4197098949309	2	COL_CONC-1mgml_N_60	Ly12 3D
114	114	114	0.570088352155286	-0.251086370713991	-0.790997777926895	0.329020032908619	0.0688858694407717	0.479233116305383	0.122323218400222	-0.246201458396601	114	9	2	-6.46073119657542	12.2805991383909	2	COL_CONC-1mgml_N_60	Ly12 3D
115	115	115	0.413855872851736	-0.630109787966692	-0.801704530005957	-0.475268284551557	0.0443879825816172	0.0683712411541869	-0.149914927704892	-0.0004231077267045	115	7	1	-0.0191930221394114	0.56846073334392	2	COL_CONC-1mgml_N_60	Ly12 3D
116	116	116	0.832024692702338	0.341233370006597	-0.617954580036632	0.95225349572217	0.298605480372412	0.452200663349735	0.391776334519448	0.0022499652202397	116	9	2	-7.29219127727576	13.9856874336122	3	COL_CONC-2mgml_N_103	Ly12 3D
117	117	117	-0.237233126553669	-0.453253680114545	-0.308697456225899	-0.82336945192917	-0.0463890382800566	-0.0458668255702991	-0.335191183170525	-0.0163956867200015	117	5	1	-2.36644179529765	-8.12335915322437	3	COL_CONC-2mgml_N_103	Ly12 3D
118	118	118	1.10114841087113	0.41089251380599	-0.757368616342981	-0.177733101494467	0.262223406429644	0.60982292988581	0.414263669035389	-0.138008200084083	118	17	4	-9.05010431573436	6.37744953360522	3	COL_CONC-2mgml_N_103	Ly12 3D
119	119	119	0.756768200185639	0.42368203064524	0.360216701877078	-0.832486306238818	0.377430436650538	0.116617343893639	0.483589146709504	0.302236359372317	119	14	3	-9.54190287583122	-9.86429626810743	3	COL_CONC-2mgml_N_103	Ly12 3D
120	120	120	0.116569878933934	-0.210867724423754	0.500006055096121	-0.86454799073398	0.227844948850192	-0.277473521933308	0.156557410662473	0.411377357604494	120	5	1	3.06532901543247	-13.6996908023773	3	COL_CONC-2mgml_N_103	Ly12 3D
121	121	121	0.240759157540839	-0.225268124668906	-0.769660423747463	-0.792097215983147	0.0249986102808884	-0.0093298132886751	-0.206604438633582	0.0312408663296442	121	7	1	-2.57943679854051	-1.58728829260723	3	COL_CONC-2mgml_N_103	Ly12 3D
122	122	122	1.0283823778024	0.928146688360317	-0.256863156966322	-0.809773742376201	0.327942973742233	0.389291779361057	0.42381185299333	0.0731064096431268	122	16	4	-12.7341927049108	-5.03290804506894	3	COL_CONC-2mgml_N_103	Ly12 3D
123	123	123	0.015410539281292	-0.534151414857128	-0.789271482694652	-0.831293609677717	-0.166718372678279	0.0001634373322473	-0.472995230964722	-0.167509949391779	123	7	1	-0.391519694700885	-0.513594875174603	3	COL_CONC-2mgml_N_103	Ly12 3D
124	124	124	0.880707506576635	0.198167162641966	0.345135104825851	-0.790591180132549	0.308780483084554	0.289705704575847	0.368233899224501	0.119400118146641	124	5	1	-8.64402726924076	-7.75660787528138	3	COL_CONC-2mgml_N_103	Ly12 3D
125	125	125	0.0782582718831046	0.0820740505728045	0.565308823475826	-0.77750108422982	0.152928906558972	0.076969306978472	0.0400912507941123	0.102904997642685	125	5	1	-8.59519087483987	-19.9065109613312	3	COL_CONC-2mgml_N_103	Ly12 3D
126	126	126	1.06919052285743	0.754747641980017	-0.82882174044415	-0.0400994887408388	0.146212365199068	0.627929007408407	0.314451961104536	-0.266410324074216	126	17	4	-10.3205516870816	7.83534904476977	3	COL_CONC-2mgml_N_103	Ly12 3D
127	127	127	0.77392011991149	0.124040162560714	-0.816208323777363	-0.751327770938453	0.16278646668287	0.451565819937814	0.197849577903638	-0.133708522940968	127	16	4	-6.25699815264467	0.930312197102799	3	COL_CONC-2mgml_N_103	Ly12 3D
128	128	128	1.15999947779894	0.314524768638788	-0.722181966622781	-0.786422180354569	0.304924087172725	0.0848163402925492	0.334450257561848	0.250359880208376	128	16	4	-6.10770243278995	-1.98603431815422	3	COL_CONC-2mgml_N_103	Ly12 3D
129	129	129	1.92761811620457	0.933242294081168	0.160995669123683	-0.849034012675899	0.627110899151885	0.790682641672385	1.0511381002329	0.109357641502092	129	16	4	-11.3869989823766	-4.07996636045331	3	COL_CONC-2mgml_N_103	Ly12 3D
130	130	130	-0.317220067259812	-0.633560327416595	-0.748528756699847	0.492767433915018	-0.180802739060932	-0.0534682128850504	-0.524226021085195	-0.146358607781003	130	9	2	3.74181818594831	22.1136182741335	3	COL_CONC-2mgml_N_103	Ly12 3D
131	131	131	-0.20880144700097	0.404359317536124	0.499047612176365	0.156072923603353	0.0156670069765651	0.216566759286041	-0.122731699669851	-0.126785261836737	131	3	1	8.11562960067658	7.76394164398494	3	COL_CONC-2mgml_N_103	Ly12 3D
132	132	132	1.09894941158424	0.243303488475376	-0.0629009417354575	-0.824529739534384	0.435641339001598	0.0348152322105616	0.6003156728164	0.414517783087961	132	16	4	-8.0699845726035	-6.57440980665559	3	COL_CONC-2mgml_N_103	Ly12 3D
133	133	133	1.29824884094265	1.49779466548626	0.522135147574578	0.251414815985183	0.571376053726737	0.659654805748227	0.923898926366144	0.13961989046886	133	15	4	-17.9268747247505	1.2835890349166	3	COL_CONC-2mgml_N_103	Ly12 3D
134	134	134	-0.444316191362305	-0.370160531150012	-0.753721708482418	0.413748207201682	-0.129079507674048	0.0274239169012615	-0.412478685407246	-0.147656019003135	134	9	2	2.05831259731571	21.1189193412672	3	COL_CONC-2mgml_N_103	Ly12 3D
135	135	135	-0.502440312609445	-0.451646309348564	-0.233890992831255	-0.783061511916877	-0.116901717004484	-0.119637947276284	-0.472638729971939	-0.038650950373059	135	5	1	4.83143467564469	-11.8119447874709	3	COL_CONC-2mgml_N_103	Ly12 3D
136	136	136	1.06307584855814	0.480535006014077	-0.799178245982064	-0.798282685495936	0.30839965153252	0.404441170271964	0.393520003836675	0.0435135118629804	136	16	4	-7.30735133599431	-0.172154479479917	3	COL_CONC-2mgml_N_103	Ly12 3D
137	137	137	1.78927102378585	1.71766477515324	0.012587040407721	0.991877895547461	0.588785385737881	1.17429091258157	1.15585245877999	-0.18156702806257	137	17	4	-14.9237695033188	8.93508303394699	3	COL_CONC-2mgml_N_103	Ly12 3D
138	138	138	1.09195476984352	0.716122779638929	-0.774931716196073	0.705061827957759	0.262957487305711	0.778247127705494	0.539393846743186	-0.248106377877704	138	17	4	-10.0234904100365	11.3344912815793	3	COL_CONC-2mgml_N_103	Ly12 3D
139	139	139	0.794783966247229	0.132835656190412	-0.421146697324155	-0.755735246012348	0.268001321441937	0.258841524525089	0.287190042209458	0.0987645017527924	139	16	4	-7.84860061440338	-3.70718796585134	3	COL_CONC-2mgml_N_103	Ly12 3D
140	140	140	0.764689539702423	0.507993634235754	0.0605258636322434	-0.876041826409741	0.278974781772581	0.269473490822747	0.30939401743389	0.102786384020442	140	16	4	-11.3006726407965	-7.21132408917502	3	COL_CONC-2mgml_N_103	Ly12 3D
141	141	141	1.06460691591779	-0.0068097694060225	-0.366431274791892	-0.8571814244641	0.367771005122889	-0.236082249971848	0.451605765535741	0.524639069271468	141	7	1	-5.77735678671698	-5.08192184322084	3	COL_CONC-2mgml_N_103	Ly12 3D
142	142	142	0.976263385668789	-0.0704468794064994	-0.747421768913391	-0.837815656774004	0.218973947029768	0.321798322130128	0.218694872799168	0.0081058607264826	142	7	1	-4.74555234774086	0.56634508149054	3	COL_CONC-2mgml_N_103	Ly12 3D
143	143	143	0.710267918797022	0.512487288509158	-0.1718823891527	-0.726516276882156	0.249630357649606	0.22277215639741	0.246321991029441	0.104054410246465	143	16	4	-11.6305826124248	-6.03170197277727	3	COL_CONC-2mgml_N_103	Ly12 3D
144	144	144	-0.588913809602468	-0.296464596920206	-0.670255562841097	0.0197844595361095	-0.164756948965562	-0.146854147603422	-0.554761326146081	-0.0687923030392378	144	10	2	3.65758432255924	24.1491780316806	3	COL_CONC-2mgml_N_103	Ly12 3D
145	145	145	-1.12661754051586	-0.895638590305147	-0.727703891329637	-0.667913795093933	-0.305584155165892	-0.403546990082892	-0.87406789636916	-0.0412748989528543	145	1	1	10.5249610536494	-6.52070607194678	3	COL_CONC-2mgml_N_103	Ly12 3D
146	146	146	0.902346986491441	0.310008727691139	-0.786750283805338	-0.822434576205723	0.271374854496728	0.25343966084341	0.292276576020193	0.10570669189785	146	16	4	-6.3227393685364	-0.811605709931043	3	COL_CONC-2mgml_N_103	Ly12 3D
147	147	147	-0.023512073868196	0.655335033675743	0.826776529679932	0.364213755920152	0.332683959782621	0.0919201453958858	0.390954197690209	0.273558831707319	147	12	3	-0.142845944410906	-14.9507068717263	3	COL_CONC-2mgml_N_103	Ly12 3D
148	148	148	0.437475569064759	0.362758144156579	-0.796374080710589	0.782230974127367	0.115674002050937	0.51099062153628	0.189471936774808	-0.220120089435459	148	9	2	-8.05863586575724	14.3625380974141	3	COL_CONC-2mgml_N_103	Ly12 3D
149	149	149	0.139853991743783	0.164434830098564	-0.721051033291071	-0.913437737400119	0.0269989245504317	-0.209441126966501	-0.244872216012683	0.164937065934013	149	7	1	-4.03627624970291	-4.01025779644797	3	COL_CONC-2mgml_N_103	Ly12 3D
150	150	150	0.848984073957082	0.885695305091441	-0.217523425857321	0.73792908470122	0.275451458090876	0.721649913539361	0.505119338389401	-0.198316096757689	150	8	2	-12.7276698246494	11.8342913752505	3	COL_CONC-2mgml_N_103	Ly12 3D
151	151	151	-0.557297688728696	-0.642339125284657	-0.678006366700799	-0.808102176851134	-0.1669122188321	-0.152917841813827	-0.560660738494277	-0.0669660675282579	151	6	1	4.5073755374567	-4.45432107992854	3	COL_CONC-2mgml_N_103	Ly12 3D
152	152	152	-0.814601637745731	-0.768017007111191	-0.797379486050027	0.829429101312511	-0.35129185875113	0.0588862164283551	-0.555266774882469	-0.391484540049704	152	10	2	5.18070593720339	19.9576109089344	3	COL_CONC-2mgml_N_103	Ly12 3D
153	153	153	1.27334777876708	1.26751524251979	0.563340372540937	-0.236343790456318	0.64057507528906	0.484708303594619	1.04379524970489	0.324230243558197	153	14	3	-14.9629717385299	-7.39165093770049	3	COL_CONC-2mgml_N_103	Ly12 3D
154	154	154	1.42153585243628	1.34824777829787	0.487630475205229	0.465473138253101	0.612975603991425	0.76804708609797	1.02073556871699	0.110060179375727	154	15	4	-16.8868951779463	3.866799953048	3	COL_CONC-2mgml_N_103	Ly12 3D
155	155	155	-0.320794030237885	-0.563756479823232	0.475470919729648	0.644529938394184	-0.0810229547862837	-0.0933597966713574	-0.40718130433062	-0.019917900923318	155	2	1	15.5028789041899	15.444598093983	3	COL_CONC-2mgml_N_103	Ly12 3D
156	156	156	0.9391526878582	0.133752655171232	-0.783789223283976	-0.888295105407116	0.306714515155251	0.258023945106908	0.358872860072127	0.138174556745078	156	7	1	-5.33639389884761	-0.532159648918399	3	COL_CONC-2mgml_N_103	Ly12 3D
157	157	157	1.19299768743044	0.525749926027422	-0.789252619923758	-0.501722928688475	0.329502414798272	0.615535045271831	0.505008563500131	-0.0742121388880606	157	16	4	-8.12588192317442	1.37101930316883	3	COL_CONC-2mgml_N_103	Ly12 3D
158	158	158	0.929412668293616	-0.240687106086737	-0.73058686990212	0.531486504390717	0.246935273971703	-0.0186349739742536	0.209334562209518	0.260211573342199	158	9	2	-5.39865959036048	12.0198542462673	3	COL_CONC-2mgml_N_103	Ly12 3D
159	159	159	-0.475569833305054	-0.193842607072064	0.31640860383082	0.490756216042632	-0.0226465332004611	-0.200827328305393	-0.336930347313563	0.109419418689959	159	2	1	14.2750603982537	11.4828527647442	3	COL_CONC-2mgml_N_103	Ly12 3D
160	160	160	-0.419069990328448	-0.596183152255544	0.483290936331872	-0.70834734708766	-0.200373455677287	-0.37879855369138	-0.695237637254615	0.0480812097124968	160	4	1	7.53672342565877	-16.0181776509852	3	COL_CONC-2mgml_N_103	Ly12 3D
161	161	161	-0.794038834520003	-0.481175263817999	0.2368306691694	0.463204659408827	-0.168030744250905	-0.0111656350258458	-0.482090896353665	-0.161372358678191	161	2	1	13.3242570791828	13.4987075925943	3	COL_CONC-2mgml_N_103	Ly12 3D
162	162	162	1.07833770889869	0.931452607080167	0.197137111155335	-0.781599927212588	0.452545374454231	0.260730154887101	0.645997441984274	0.282822859300937	162	14	3	-12.7842526665381	-8.16378043485752	3	COL_CONC-2mgml_N_103	Ly12 3D
163	163	163	1.13270368650084	1.15395315077808	0.0933166255809425	-0.658043271917619	0.420413061468375	0.395448379682166	0.596218053058709	0.161904402674563	163	16	4	-13.9346274025739	-6.47563196827849	3	COL_CONC-2mgml_N_103	Ly12 3D
164	164	164	1.71026269584611	1.20381166872819	0.356304676813867	-0.306303122479415	0.673255299411591	0.574979473298111	1.11598721851631	0.297639609392456	164	16	4	-13.4434240484253	-3.9002083398078	3	COL_CONC-2mgml_N_103	Ly12 3D
165	165	165	1.1998591692066	0.298246930234516	-0.578319340709051	-0.207977486615457	0.349628789875903	0.541090509387389	0.504576040969416	-0.0050133137350822	165	16	4	-7.90607123263574	3.56872110256401	3	COL_CONC-2mgml_N_103	Ly12 3D
166	166	166	-0.144939677530091	-0.0990062056757733	0.464128082876367	-0.647590378741254	0.127783074631758	-0.0196270380314777	-0.0241261625208044	0.141223358188979	166	13	3	2.07557152988817	-19.6144840220768	3	COL_CONC-2mgml_N_103	Ly12 3D
167	167	167	0.186889493923592	-0.663404784373292	-0.785288102228349	-0.762135988838079	-0.176983237226962	-0.0964426500628023	-0.545282080941738	-0.114243155658188	167	7	1	0.427970706638258	-0.454062586979523	3	COL_CONC-2mgml_N_103	Ly12 3D
168	168	168	-0.674978457270495	-0.245272019905765	-0.731572653389268	0.489112014333035	-0.287478351055727	0.0123282853076668	-0.569156156000965	-0.296770737202545	168	11	2	2.58308111564955	19.9160764732241	3	COL_CONC-2mgml_N_103	Ly12 3D
169	169	169	0.410386755301746	-0.1184843245128	-0.756239196453703	-0.563749710888396	0.0094973862841783	0.142000152577558	-0.171393739216017	-0.0839099899963859	169	7	1	-4.12623566920692	0.482661337469574	3	COL_CONC-2mgml_N_103	Ly12 3D
170	170	170	1.7095347399366	0.978993871890743	-0.024777121059039	0.138802411705806	0.555969032925902	0.896146458951429	0.960389230832942	-0.0314789090891259	170	17	4	-12.3637318545917	3.9485226099179	3	COL_CONC-2mgml_N_103	Ly12 3D
171	171	171	1.07247972440747	0.334794003450823	-0.437332599055478	-0.777118616612173	0.331235605531021	0.456661969110492	0.447225387609608	0.0320781064313638	171	16	4	-7.19255810278907	0.171004127808243	3	COL_CONC-2mgml_N_103	Ly12 3D
172	172	172	-0.330457261805037	-0.197714117669341	0.261871739629436	-0.838611739828131	-0.0895283799848872	-0.0948622234479504	-0.420956977836525	-0.0274695175545005	172	5	1	1.99137993462377	-19.9124287806902	3	COL_CONC-2mgml_N_103	Ly12 3D
173	173	173	0.900074161337131	0.558658569524303	-0.409463335773469	0.700555152774836	0.313161448758351	0.212900232178205	0.364483218215188	0.174342599107911	173	17	4	-8.15107304121031	11.7211708272271	3	COL_CONC-2mgml_N_103	Ly12 3D
174	174	174	1.87864065345948	1.52132409534208	0.396638697981805	-0.783354829929082	0.752764275263478	0.603960551207964	1.28092506708952	0.358403160273306	174	16	4	-13.4428453273503	-6.43339764879364	3	COL_CONC-2mgml_N_103	Ly12 3D
175	175	175	1.31885812995886	0.91565235231632	-0.162834918990355	-0.764962260282934	0.453229362849725	0.147760732808355	0.641077637400489	0.35785168215606	175	16	4	-11.8996674883806	-6.97773625082716	3	COL_CONC-2mgml_N_103	Ly12 3D
176	176	176	1.23124774069573	0.169691075374517	-0.775986314590408	-0.582859652973849	0.207133429148287	0.548359433657082	0.310859511084745	-0.152876790321016	176	16	4	-6.83765617425687	1.77546885126142	3	COL_CONC-2mgml_N_103	Ly12 3D
177	177	177	-1.13179403988143	-0.894252546258543	-0.658272669658259	-0.12502576631261	-0.309178670414403	-0.337128417966445	-0.848581285330555	-0.0885923732019165	177	10	2	12.6452352942742	22.7000982253797	3	COL_CONC-2mgml_N_103	Ly12 3D
178	178	178	1.30955777115851	1.02693593372661	-0.725355852040142	0.562043150244396	0.224429313756042	0.862505508095536	0.593628334413704	-0.342240719169537	178	17	4	-11.1794636525777	9.78517906504987	3	COL_CONC-2mgml_N_103	Ly12 3D
179	179	179	1.06391094494698	0.408094241497708	-0.751393900920373	-0.857846666218603	0.209199180117544	0.548184133387017	0.313122201694911	-0.150687203630118	179	16	4	-7.73311207376837	0.60673644901759	3	COL_CONC-2mgml_N_103	Ly12 3D
180	180	180	1.32522147935327	0.994149414076564	-0.0103379282768886	-0.82032407097839	0.49285074120444	0.202687625778858	0.725478776136152	0.361489764301455	180	16	4	-12.2719654743449	-7.50391744123241	3	COL_CONC-2mgml_N_103	Ly12 3D
181	181	181	0.635899188203185	0.789599234183474	0.0343504053259437	-0.890138688084629	0.293155723595643	0.0410881745059345	0.30722597085161	0.267319519786143	181	14	3	-12.4213079141824	-10.2788214707505	3	COL_CONC-2mgml_N_103	Ly12 3D
182	182	182	0.71196902940504	-0.0848573097388282	-0.802577785146719	-0.664685599081543	0.134160317408688	0.277843034154944	0.0697319937210433	-0.0481299979036156	182	7	1	-4.61715525666089	0.72242173390307	3	COL_CONC-2mgml_N_103	Ly12 3D
183	183	183	1.05035576873172	0.299260231080437	-0.0178459760845954	-0.543659536747676	0.367304212141524	0.567052175697791	0.541982672986201	-0.0043500206107724	183	16	4	-10.0998491535995	-3.95225459528878	3	COL_CONC-2mgml_N_103	Ly12 3D
184	184	184	0.574249688635615	-0.116664720459119	-0.785151212693049	-0.605246178525108	0.212136393324694	-0.857179730986777	0.116198638036986	0.777092851409404	184	7	1	-2.17083867467456	-5.40932616855529	3	COL_CONC-2mgml_N_103	Ly12 3D
185	185	185	0.394404336814977	-0.133778710270689	-0.798908800530256	0.316404780062765	0.0338774079948123	0.0588993210718976	-0.170094297490593	-0.004743599175461	185	9	2	-5.98661737486644	13.3359258722087	3	COL_CONC-2mgml_N_103	Ly12 3D
186	186	186	0.685862648382134	0.336101330937636	0.0093645884265247	-0.42231923017381	0.309032906844988	0.0917294222144583	0.343282602770864	0.249936251276388	186	16	4	-10.2601731161145	-7.16495268015401	3	COL_CONC-2mgml_N_103	Ly12 3D
187	187	187	1.26822761511405	0.798778673084875	0.0836421106160777	-0.731710261619623	0.481879451711533	0.422873233032661	0.719115049399367	0.205575449643388	187	16	4	-11.8154269537927	-5.66400725991554	3	COL_CONC-2mgml_N_103	Ly12 3D
188	188	188	1.0228709981019	0.504674606245341	0.131417535511465	-0.818914322626208	0.424118908926421	0.0566088395130567	0.577019932164408	0.388606312459668	188	14	3	-10.5693385494733	-8.67812136075177	3	COL_CONC-2mgml_N_103	Ly12 3D
189	189	189	-0.0256743059003338	-0.0664584735462257	0.17048430004039	-0.0262587689828852	-0.0915565668691959	0.320833886392211	-0.141384212161072	-0.303064050012593	189	8	2	5.506603080036	10.1356925207503	3	COL_CONC-2mgml_N_103	Ly12 3D
190	190	190	-0.315780128080518	-0.0119479876199607	1.52328176308269	-0.750418109226822	0.311911304317767	-0.0740349508995065	0.338917725677423	0.361911372425845	190	4	1	3.97075679166042	-18.4681859500214	3	COL_CONC-2mgml_N_103	Ly12 3D
191	191	191	1.17018952539281	0.587877155499998	0.16914859980334	0.341089936730828	0.429018239884989	0.781674510411834	0.724591487772278	-0.0836197653013023	191	17	4	-12.1379136086714	5.39094151245604	3	COL_CONC-2mgml_N_103	Ly12 3D
192	192	192	0.615373480528543	0.285313697365537	-0.710099458309501	-0.809581268525099	0.179350673818392	0.0069865975517026	0.0783968580541431	0.175488840490541	192	16	4	-5.81596475969734	-2.5305370645322	3	COL_CONC-2mgml_N_103	Ly12 3D
193	193	193	0.446302510705434	0.0654581823776485	-0.0721956162799568	-0.836739318410823	0.226419808202284	-0.150840010668259	0.15885757310295	0.326612385381072	193	14	3	-8.28401005253279	-9.63677854103007	3	COL_CONC-2mgml_N_103	Ly12 3D
194	194	194	1.73182921050821	1.93659111167741	0.417528226220331	-0.811298991375005	0.698021199165232	0.640869220513245	1.17079209665644	0.279146914059863	194	14	3	-14.5373293400978	-6.98126570035862	3	COL_CONC-2mgml_N_103	Ly12 3D
195	195	195	0.158457323120837	-0.490450855883507	-0.817837439040846	-0.822684436917601	-0.0809227513328992	0.0180703068467822	-0.357412217013012	-0.0931463318523717	195	7	1	-1.01310911708183	-0.530336659008319	3	COL_CONC-2mgml_N_103	Ly12 3D
196	196	196	1.31401166172376	0.607540360995913	-0.767407981548208	0.59642738233449	0.336557175301695	0.592074399439591	0.504438265574115	-0.051689636486478	196	17	4	-9.10598919665001	10.2973541854317	3	COL_CONC-2mgml_N_103	Ly12 3D
197	197	197	0.956977990525837	0.286055155536353	-0.228538413582337	-0.332988146645485	0.330786751024072	0.485719122677809	0.455381603517636	0.0125057074115143	197	16	4	-7.39558850065761	1.45321378762103	3	COL_CONC-2mgml_N_103	Ly12 3D
198	198	198	-0.376161837421425	-0.0848678132998311	0.168513070543068	0.203053751235177	-0.021451517891795	0.0676399650777827	-0.250563793194922	-0.0660515064501446	198	2	1	12.9640904715182	11.8685954284502	3	COL_CONC-2mgml_N_103	Ly12 3D
199	199	199	0.60820909305789	-0.219222775639345	-0.736617370583912	-0.819116638612755	0.0789405135961535	-0.515703036048842	-0.161880271211635	0.418634191035212	199	7	1	-2.94734990103127	-4.24643098503257	3	COL_CONC-2mgml_N_103	Ly12 3D
200	200	200	0.0910900267320213	-0.3956335082854	-0.736198594306589	-0.788087236763778	-0.0803021665089996	-0.0509420719304818	-0.389078749723098	-0.0471080777936668	200	7	1	-1.03075598755681	-1.43670941810741	3	COL_CONC-2mgml_N_103	Ly12 3D
201	201	201	0.279964715636238	-0.218407351155852	-0.788355760945702	-0.839887584509916	-0.0340099079004312	-0.0321382002383216	-0.310639989937362	-0.0130001921321781	201	7	1	-3.08280845503051	-1.43574607750135	3	COL_CONC-2mgml_N_103	Ly12 3D
202	202	202	0.989858310275707	0.894932441941987	-0.831483357385763	-0.874612855583357	0.241475714001002	0.456113161614924	0.305337544262986	-0.0576889029978961	202	16	4	-8.81543661831436	-0.639941951202764	3	COL_CONC-2mgml_N_103	Ly12 3D
203	203	203	0.217515158884636	-0.0412103320009964	0.0737903766676187	-0.28052834113745	0.12039242139361	0.118563162297079	-0.0078399909884595	0.0428632626948357	203	5	1	-6.3675557062832	-8.41329028494721	3	COL_CONC-2mgml_N_103	Ly12 3D
204	204	204	0.343745324890713	0.284011565923604	0.0845491579926225	-0.767884747422119	0.119088026149396	0.0375720342946789	-0.0296962005883303	0.09485151976034	204	14	3	-9.83729698716881	-10.3930704159489	3	COL_CONC-2mgml_N_103	Ly12 3D
205	205	205	0.006537035752381	-0.353548667651056	-0.487905567541323	-0.73895851820829	0.0419874570335692	0.0030148623094118	-0.174198625228151	0.0401757290879738	205	7	1	0.110462939380001	-2.33550840066564	3	COL_CONC-2mgml_N_103	Ly12 3D
206	206	206	0.0125939643413398	-0.104307667681783	-0.401426903996619	-0.833776063586164	0.0547815587449189	-0.179864387237419	-0.187285270168191	0.173370060461778	206	7	1	-2.34475033015623	-5.67259941941434	3	COL_CONC-2mgml_N_103	Ly12 3D
207	207	207	0.603309054157359	-0.103183413954396	-0.724047467858253	-0.696502297945491	0.0544646110806217	0.225043759019876	-0.0679842530445616	-0.0934069536238171	207	7	1	-4.60215735036197	0.633765415829503	3	COL_CONC-2mgml_N_103	Ly12 3D
208	208	208	0.404963568008185	-0.0902733536080337	0.601208117900442	-0.797421537141037	0.294561592033753	0.0788945708808747	0.313171440344956	0.243851820546022	208	5	1	-5.92411724116219	-10.338252506869	3	COL_CONC-2mgml_N_103	Ly12 3D
209	209	209	0.319034361989118	-0.0331391845446031	-0.811878219131248	-0.619701688845594	0.0598019514070842	0.272356514716274	-0.0351774861854372	-0.119182920794548	209	7	1	-4.51792197543291	0.495461592776876	3	COL_CONC-2mgml_N_103	Ly12 3D
210	210	210	0.42605530847943	0.622768526951895	0.284758012620079	-0.724326546156501	0.236814425667624	0.0146777655551692	0.192025996861463	0.228127015113689	210	14	3	-11.6242838351305	-13.2934122279999	3	COL_CONC-2mgml_N_103	Ly12 3D
211	211	211	-0.939530191383462	-0.785975869250014	-0.34668718965712	0.524737511594376	-0.292256046662431	-0.033067367330333	-0.614972760792249	-0.271694421256664	211	10	2	9.62704869840339	19.1098482188937	3	COL_CONC-2mgml_N_103	Ly12 3D
212	212	212	0.746008773476836	1.2676535165661	0.726485210260428	0.443449985162657	0.566093662303123	-0.078701019085983	0.873601541826768	0.62020721601961	212	12	3	-3.89090321704528	-12.9810653091574	3	COL_CONC-2mgml_N_103	Ly12 3D
213	213	213	0.530253034049779	0.0542126723052584	-0.812823895097467	-0.87753192701199	0.153298533816029	-0.138622958013838	0.0112228647410447	0.245151402341084	213	7	1	-4.6840678069748	-3.0261343696724	3	COL_CONC-2mgml_N_103	Ly12 3D
214	214	214	-0.0537859023714423	-0.484367928101238	-0.524996992315573	-0.798761289853644	0.0201708832511503	-0.05767563194576	-0.228123586874796	0.0582083676145864	214	7	1	1.1441004475016	-2.5603591573388	3	COL_CONC-2mgml_N_103	Ly12 3D
215	215	215	0.0923130749507716	0.339636550284983	0.529366510902672	0.357126800468317	0.253974740659793	0.145664924262178	0.241266263562485	0.159158738123445	215	12	3	9.53989107051259	7.49155816918443	3	COL_CONC-2mgml_N_103	Ly12 3D
216	216	216	-0.499616437984663	-0.261133930192637	1.97408499287974	0.863436954299165	0.324699550162224	0.285418070557341	0.397285684984426	0.138206071473773	216	2	1	18.1276961289748	6.38563340421309	3	COL_CONC-2mgml_N_103	Ly12 3D
217	217	217	1.20246375194857	0.700432411572691	-0.2944160261388	-0.328930569878307	0.411488673010894	0.424026510399753	0.583717902472429	0.134136927309981	217	16	4	-9.0185743194094	-0.016029237772413	3	COL_CONC-2mgml_N_103	Ly12 3D
218	218	218	-0.570301354273685	-0.483142341872398	-0.711521061479902	0.191814274173936	-0.195981735200888	-0.089390031024566	-0.564625691867959	-0.137960733953973	218	10	2	4.98502318615853	22.1822219563376	3	COL_CONC-2mgml_N_103	Ly12 3D
219	219	219	0.925083754416745	1.04036237146049	0.690027726430005	-0.8227096527775	0.546199235490898	-0.0070739393401649	0.832166494953254	0.553095380145408	219	14	3	-11.0812272833744	-13.6546939517968	4	COL_CONC-3mgml_N_131	Ly12 3D
220	220	220	1.10094837488263	1.25649314676409	0.533128129103419	-0.0312196594201037	0.589903554673397	0.286523939957043	0.930381016103078	0.403770430675077	220	14	3	-18.4940450809226	-3.67315876510996	4	COL_CONC-3mgml_N_131	Ly12 3D
221	221	221	0.924303639817702	0.53187260312824	-0.203030765153114	0.122818986926289	0.337947244087419	0.116209577347599	0.403439742164068	0.262859512355997	221	17	4	-7.39375630956722	7.53815134458572	4	COL_CONC-3mgml_N_131	Ly12 3D
222	222	222	0.375989483665145	-0.445140511630999	-0.83007816092655	-0.77623663049416	-0.190230147049558	-0.0862390551619074	-0.555777821876049	-0.134259117202265	222	7	1	-2.27627682394998	0.630670971997147	4	COL_CONC-3mgml_N_131	Ly12 3D
223	223	223	-0.958350837593543	-0.512689774610219	0.33195446851546	-7.37321696750828	-0.0712336075851605	-11.1208616539488	-0.489878387066378	7.24680324007183	223	13	3	-3.58587472004496	-23.8359298084824	4	COL_CONC-3mgml_N_131	Ly12 3D
224	224	224	0.478329887011224	-0.0728323747544256	-0.399023963414395	0.979178143104319	0.214199113115211	0.164500747313163	0.169800474649752	0.10682458632027	224	9	2	-1.27027415207195	19.9823476848587	4	COL_CONC-3mgml_N_131	Ly12 3D
225	225	225	-0.666236138236523	-0.724439442552293	0.359459469890246	-0.77207430766524	-0.277352121591036	-0.184111462891802	-0.719702198027864	-0.157331437773658	225	4	1	8.07841894209549	-15.9117103702107	4	COL_CONC-3mgml_N_131	Ly12 3D
226	226	226	-0.0147594097457611	0.40807021469695	-0.301879982405762	1.01741545000683	0.008529423039897	0.502494904715681	0.101064086657382	-0.322113473848902	226	11	2	-0.519343035555122	16.3864091156268	4	COL_CONC-3mgml_N_131	Ly12 3D
227	227	227	-0.251660733781096	-0.0341000478752558	-0.683703896409626	0.115385264986146	-0.100586350581765	-0.0138480614961303	-0.400409277284253	-0.0918860195930194	227	9	2	-1.98201837695445	20.2674945882167	4	COL_CONC-3mgml_N_131	Ly12 3D
228	228	228	1.45325679117878	0.347979044946193	-0.200394004687032	-0.774677188795212	0.485023548581758	0.486604281195304	0.733191512998968	0.166792819747464	228	16	4	-9.26252216114619	-4.34496070885494	4	COL_CONC-3mgml_N_131	Ly12 3D
229	229	229	-0.63980744996363	-0.393839700150528	0.188064023492668	0.029080083106434	-0.102993768502634	-0.0542207259403441	-0.423570119558523	-0.0677351895660704	229	2	1	17.6231354271646	10.9497587510875	4	COL_CONC-3mgml_N_131	Ly12 3D
230	230	230	-0.882166450663226	-0.716159827307592	-0.453802579382471	0.84544078193165	-0.354979684519288	0.112499135630911	-0.495213349798719	-0.430468664377309	230	11	2	6.69001204327118	18.1385857781363	4	COL_CONC-3mgml_N_131	Ly12 3D
231	231	231	-0.386127317122249	-0.0351728286577672	0.908557203487575	-0.848764403736883	0.210623608610582	-0.372588323423493	0.117883456846912	0.45667776046785	231	13	3	2.19608518469572	-20.7797400260376	4	COL_CONC-3mgml_N_131	Ly12 3D
232	232	232	0.72143492110777	0.722508682567734	0.387621419830209	-0.834926248878562	0.371436273705571	0.0288403678350844	0.466608196701364	0.353981184728373	232	14	3	-11.3875122372473	-12.0653266539438	4	COL_CONC-3mgml_N_131	Ly12 3D
233	233	233	-0.239189973383204	-0.345998530436535	-0.771129167263904	-0.801022076352693	-0.136809936610771	-0.104058134169323	-0.49498720200358	-0.0688934915260475	233	7	1	0.437936352348969	-3.91806418093202	4	COL_CONC-3mgml_N_131	Ly12 3D
234	234	234	-0.0457524439010069	-0.542088715349703	0.0930781511405027	-0.818530816651563	0.0066912705376714	-0.0539559386383338	-0.25046732822991	0.0422256233593941	234	5	1	5.00103416177854	-13.0111136988139	4	COL_CONC-3mgml_N_131	Ly12 3D
235	235	235	0.968966816923006	0.470594189467572	-0.807401129073166	-0.77093883678707	0.259258271962206	0.0126231771446022	0.236683310909502	0.252015012874911	235	16	4	-6.36792799850835	-2.44763297642487	4	COL_CONC-3mgml_N_131	Ly12 3D
236	236	236	0.928472764111	0.795837574427616	0.354107130532894	-0.791266506298199	0.393955875566408	0.337262518836001	0.537226151865116	0.173629159830575	236	14	3	-12.7029990011021	-8.24255141535927	4	COL_CONC-3mgml_N_131	Ly12 3D
237	237	237	1.48892554070539	1.5585911521321	0.831857466597774	0.651015825405493	0.755841136051018	0.644068420482124	1.28916812262992	0.335098774068891	237	15	4	-19.4159060245677	1.28810045079649	4	COL_CONC-3mgml_N_131	Ly12 3D
238	238	238	1.03115208831963	1.06588584081034	0.570958481731559	0.77615465551489	0.532477994021224	0.696727692228824	0.859666353160164	0.0761656038825827	238	15	4	-17.3512112434052	9.69101762480401	4	COL_CONC-3mgml_N_131	Ly12 3D
239	239	239	1.02301632923252	0.161275189495815	-0.788511845422543	-0.795167038158342	0.333472745715043	-0.0437045200016859	0.384868990761247	0.363601666283005	239	7	1	-5.31664516632023	-2.78809046290114	4	COL_CONC-3mgml_N_131	Ly12 3D
240	240	240	1.26721280953054	1.05290683527848	-0.834985764194184	-0.257604476219433	0.340931617532125	0.731013699242104	0.583080261568144	-0.138729327386605	240	17	4	-9.9789575171271	5.93499496499675	4	COL_CONC-3mgml_N_131	Ly12 3D
241	241	241	-0.0491992369545302	-0.645794739836167	-0.377015001004849	0.972221575750642	0.0638494216747768	-0.257415480532477	-0.178254745038364	0.2335093407227	241	10	2	6.13948877134744	23.5733353914482	4	COL_CONC-3mgml_N_131	Ly12 3D
242	242	242	-0.112704813495292	-0.265549561448037	-0.711029097595031	-0.811942646157554	-0.0132956627758247	-0.138328177856086	-0.306778275292114	0.0776797054607245	242	7	1	-0.508968890619898	-3.91257135188881	4	COL_CONC-3mgml_N_131	Ly12 3D
243	243	243	1.54158023210062	0.903137973720881	-0.726732654810235	-0.903379647746763	0.396080868599916	0.718833178849964	0.648059743744394	-0.0753381453340136	243	16	4	-8.89341094623865	0.182883592402556	4	COL_CONC-3mgml_N_131	Ly12 3D
244	244	244	1.33968784760689	-0.0002988517177311	-0.740408591132663	0.240745161372594	0.310991159202709	0.580363520070539	0.462174573099814	-0.0696539432025556	244	17	4	-7.49219180567448	8.84083739704966	4	COL_CONC-3mgml_N_131	Ly12 3D
245	245	245	0.728539904767831	1.3840590334406	0.917260721502421	0.801746813652614	0.627985073683825	0.29582264311892	1.01027423501962	0.435888975668465	245	3	1	-3.44132304149241	-13.1995714844231	4	COL_CONC-3mgml_N_131	Ly12 3D
246	246	246	0.140462282753473	-0.332375598464403	-0.003418249410383	-0.56511807272591	0.0041329471954257	0.276479884989878	-0.097181372024897	-0.177793802532994	246	5	1	-5.03794389088809	-8.0435954154119	4	COL_CONC-3mgml_N_131	Ly12 3D
247	247	247	0.844272770233869	0.201478193257352	-0.828241497823427	-0.893390657471812	0.136000803423536	-0.362517958063513	-0.0376990130165898	0.375121761126297	247	7	1	-5.33744040193814	-3.51353201086227	4	COL_CONC-3mgml_N_131	Ly12 3D
248	248	248	-0.787869994670388	-0.178791201432219	0.297167504315817	0.521152168817833	-0.0621011758881279	-0.317486740124295	-0.431061879983461	0.14657320643882	248	2	1	14.0983894562804	10.4748117740717	4	COL_CONC-3mgml_N_131	Ly12 3D
249	249	249	-0.347576947081066	-0.790748796617587	-0.789202824280957	0.0333621959067242	-0.266516660515327	0.096632205310115	-0.47248722287596	-0.33120110380709	249	9	2	2.88516324382408	22.9309594594827	4	COL_CONC-3mgml_N_131	Ly12 3D
250	250	250	0.259181358675799	-0.166486875424046	-0.750901179692877	-0.765948627768012	0.0597724628413707	0.177929657827938	-0.0832451966101329	-0.0570728475608542	250	7	1	-3.07420426346535	-0.567225992328983	4	COL_CONC-3mgml_N_131	Ly12 3D
251	251	251	0.663014076276336	0.825175247490387	-0.0722646671581348	0.493618334077301	0.25777508670964	0.391664610591321	0.305150504455731	0.0010891390647543	251	17	4	-13.3547246008983	10.8263656806314	4	COL_CONC-3mgml_N_131	Ly12 3D
252	252	252	1.14359882255173	0.502863999041546	-0.259183142321957	0.0755957902295463	0.355102702560614	0.650850706954484	0.557910740411726	-0.0717470692582128	252	17	4	-10.297713247333	5.63087700153341	4	COL_CONC-3mgml_N_131	Ly12 3D
253	253	253	1.16890909022868	0.492027138077615	-0.314692667589086	-0.0348102751719893	0.412709942929745	0.0897658306015839	0.554687445625091	0.355330845272297	253	16	4	-7.09623326792281	-2.72772569896436	4	COL_CONC-3mgml_N_131	Ly12 3D
254	254	254	-0.430553278914004	-0.515541819563807	-0.765239390485413	-0.129360462413845	-0.171320710601676	-0.008016860627154	-0.483615197777844	-0.166747943994	254	9	2	-2.77801937983289	14.0185337449562	4	COL_CONC-3mgml_N_131	Ly12 3D
255	255	255	0.824056534208524	0.0086569378770504	-0.366302941501833	0.960904975709282	0.269356768928674	0.324550166863089	0.304716299635108	0.0568844842743445	255	9	2	-5.26761391839824	14.5665636290323	4	COL_CONC-3mgml_N_131	Ly12 3D
256	256	256	0.618765560373213	0.644486288765792	0.400047595924568	0.740789270888555	0.295254234948308	0.679966483072114	0.497265631850804	-0.15100136790916	256	8	2	-15.4542986757719	14.3176250492288	4	COL_CONC-3mgml_N_131	Ly12 3D
257	257	257	1.053216476925	0.487549667578895	-0.209879034973881	-0.826549347693972	0.307805576637901	0.556848854632072	0.446824658720018	-0.0573782498283758	257	16	4	-10.7818393262282	-3.91120325037517	4	COL_CONC-3mgml_N_131	Ly12 3D
258	258	258	-1.88487871121156e-05	0.514070337217395	1.97408538873457	0.845115911426807	0.702125984041573	0.406879244429836	1.1686028652503	0.437250822143329	258	12	3	1.35143365664155	-15.9885558742576	4	COL_CONC-3mgml_N_131	Ly12 3D
259	259	259	0.407298418627973	0.266539136608805	0.584603188143853	-0.588557944309924	0.361924785471809	0.130430883833965	0.452974319476018	0.277576784939568	259	5	1	-7.53593268356868	-11.8068835338032	4	COL_CONC-3mgml_N_131	Ly12 3D
260	260	260	1.37014656912746	1.69482275266373	0.538630621424739	0.0207998388345082	0.621620398340129	0.518423011228242	1.00716555076187	0.283011088662425	260	15	4	-18.132968357862	-1.14315735165908	4	COL_CONC-3mgml_N_131	Ly12 3D
261	261	261	0.720933628837791	0.152893560699882	-0.712353441797964	-0.506614917817728	0.166958663635184	0.446967762261884	0.20020455832373	-0.126493354417198	261	16	4	-6.66936419139736	1.58162869720786	4	COL_CONC-3mgml_N_131	Ly12 3D
262	262	262	-0.236275814160166	0.119472409355514	0.0161094813334621	0.689737092212777	-0.0746761391296324	0.0993542725651504	-0.303227266567602	-0.140364803043703	262	11	2	5.83354470665657	13.4861262564362	4	COL_CONC-3mgml_N_131	Ly12 3D
263	263	263	0.567823521645802	0.738598732327876	0.602196466590791	0.808655691718786	0.432553560582761	0.326152680666566	0.611453203706828	0.219696280842172	263	3	1	2.14762335831127	8.95065519288184	4	COL_CONC-3mgml_N_131	Ly12 3D
264	264	264	-0.962147662466954	-1.05687519443256	-0.792682549144373	-0.16437076115736	-0.362316094412969	-0.247513007433774	-0.854334041485889	-0.200921216974457	264	10	2	9.96955671199063	23.8853419320069	4	COL_CONC-3mgml_N_131	Ly12 3D
265	265	265	-0.258011085096011	-0.221421867095018	-0.0790926385121573	-0.816652298960144	-0.0743105229818257	-0.289092071634747	-0.449089321706645	0.115628026071654	265	13	3	-6.74044739602629	-21.8932457564574	4	COL_CONC-3mgml_N_131	Ly12 3D
266	266	266	0.585756570226331	-0.472509046610535	-0.740462079303053	0.385179405330455	0.101495716297813	-0.0566536357701057	-0.0797817082411215	0.139194318362627	266	9	2	-4.70610773569584	12.8834652834821	4	COL_CONC-3mgml_N_131	Ly12 3D
267	267	267	-0.489936727899381	0.0964851753453596	0.723237853430018	2.79403888943371	0.149914085424469	0.990361535578939	0.713544583255095	-0.501200161771011	267	11	2	5.18649773710517	14.8752993170405	4	COL_CONC-3mgml_N_131	Ly12 3D
268	268	268	0.280270861187538	-0.226735458217389	-0.753085424762258	0.434999302753199	-0.0038997345610763	0.0599168279882899	-0.228279585852958	-0.0433453292322336	268	9	2	-5.21995574874298	14.4515501923965	4	COL_CONC-3mgml_N_131	Ly12 3D
269	269	269	-0.0149169735696899	-0.238084584491738	-0.500088985443879	0.638762325533257	0.0602071808236602	-0.0410477784498771	-0.153084515868155	0.0874666017976145	269	9	2	2.29750031114032	21.7111121906431	4	COL_CONC-3mgml_N_131	Ly12 3D
270	270	270	-0.635376664433558	-0.334598468281784	1.97408211037867	0.625584689510499	0.356482427899236	0.0643517532369527	0.437629691993017	0.31559693228485	270	4	1	17.7981619135153	6.01443997128117	4	COL_CONC-3mgml_N_131	Ly12 3D
271	271	271	0.823735759508965	0.274668218140274	-0.798598362653324	-0.762926753732534	0.216468527328472	0.016047459577077	0.151922961590865	0.206796282816226	271	16	4	-5.87191482827962	-2.24299656058147	4	COL_CONC-3mgml_N_131	Ly12 3D
272	272	272	-0.587620180579398	-0.0930756892747912	-0.770487171429887	0.651635247424133	-0.257100753464958	0.172360908850802	-0.387481398993344	-0.371581513748157	272	11	2	0.4554935321024	19.0114254051414	4	COL_CONC-3mgml_N_131	Ly12 3D
273	273	273	-0.631846672428834	-0.657852637193365	-0.766113325048257	-0.758598385307587	-0.231526940266669	-0.521448207123065	-0.783519912341598	0.110673667742124	273	6	1	6.04748896783655	-6.33449583586968	4	COL_CONC-3mgml_N_131	Ly12 3D
274	274	274	-0.900112733970887	0.0610219187745217	0.888926687485297	-0.836688988885167	0.115423556003867	-0.549784218053784	-0.0861959549484298	0.477694794496183	274	13	3	4.13219749262064	-21.3857822754547	4	COL_CONC-3mgml_N_131	Ly12 3D
275	275	275	1.40982158572068	1.49202264471078	0.560618570944345	-0.0587392694271412	0.638382043431429	0.6745337049589	1.05491210472479	0.197109407890492	275	15	4	-17.1276621908034	-1.02892617543609	4	COL_CONC-3mgml_N_131	Ly12 3D
276	276	276	-0.537338451408368	-0.0768254942210216	0.547344796882907	1.14964045830725	0.035214017443186	0.252000992080147	-0.0776375372759686	-0.130476333632649	276	11	2	9.3512696117252	13.4751029317324	4	COL_CONC-3mgml_N_131	Ly12 3D
277	277	277	1.37708418716325	1.22177284288417	-0.410118618106081	0.465399942290031	0.410480016598483	0.795157014706336	0.707021998401825	-0.111106508746777	277	17	4	-11.7460308725014	8.44864702066922	4	COL_CONC-3mgml_N_131	Ly12 3D
278	278	278	-0.145348506632179	-0.236386544139334	1.9669193457281	0.0834479332575023	0.529890561067083	0.26131059258415	0.80469639864038	0.360103412986987	278	4	1	5.50214290509573	-17.5846039109839	4	COL_CONC-3mgml_N_131	Ly12 3D
279	279	279	-0.508425126574756	-0.159538283115159	-0.776577254063494	0.306803267774465	-0.202090195620774	0.0137248830511799	-0.499163169494309	-0.211951307649961	279	9	2	0.342603133621226	20.4498326610716	4	COL_CONC-3mgml_N_131	Ly12 3D
280	280	280	-1.19915616961357	-0.376306079234607	0.763587625284334	0.3352958057342	-0.0469532689462375	-0.540286618721512	-0.423574755332686	0.308401653757877	280	2	1	15.4258995659343	8.22049633177844	4	COL_CONC-3mgml_N_131	Ly12 3D
281	281	281	0.657299813008947	-0.123826257406581	0.171192403837143	0.509737806657347	0.357945410129	-0.29916263357768	0.42994596896298	0.556284603541109	281	10	2	-2.57979974059052	10.8839748417703	4	COL_CONC-3mgml_N_131	Ly12 3D
282	282	282	-0.252981078903674	-0.639928613075855	-0.790674342462493	-0.822776071980114	-0.181388380880092	-0.103942549220697	-0.555130817716508	-0.113730898416619	282	7	1	2.18169308907198	-2.40644209664202	4	COL_CONC-3mgml_N_131	Ly12 3D
283	283	283	0.0681447356525178	0.0231692527718061	-0.769096479607481	0.272191463957773	-0.0316300206003785	0.254715738986834	-0.149669399893811	-0.199381123091905	283	9	2	-7.01141427746273	14.4503939345357	4	COL_CONC-3mgml_N_131	Ly12 3D
284	284	284	0.467890612759345	0.0345192982549776	-0.810559691941258	-0.812809904660297	0.1651949042281	-0.171459708651892	0.0325849920683806	0.278705532383736	284	7	1	-4.4389692862495	-3.22809005696421	4	COL_CONC-3mgml_N_131	Ly12 3D
285	285	285	0.0639250915604198	0.0941554177654083	0.493963063011557	-0.806983611955606	0.236242700502115	-0.0120487872971389	0.188414501723659	0.245140943783981	285	13	3	-7.66671435070112	-20.0748694320693	4	COL_CONC-3mgml_N_131	Ly12 3D
286	286	286	1.03025777714647	-0.0674319084164046	-0.715999658956709	-0.80837967281222	0.18358348811658	0.023704889899383	0.0888274429014589	0.168737179213518	286	7	1	-4.63765294058502	-1.02411589617504	4	COL_CONC-3mgml_N_131	Ly12 3D
287	287	287	1.47146787346196	0.565224684830097	-0.547432010159267	0.0328441203924098	0.397025785469758	0.861204297277509	0.731899167970173	-0.168079816668446	287	17	4	-9.73914689928888	6.16360361230467	4	COL_CONC-3mgml_N_131	Ly12 3D
288	288	288	-0.241065641511987	0.0051946664535579	-0.0769224415563905	-0.702707228419378	-0.0004994043113713	-0.0318557629881942	-0.256145037603474	0.0204619364835789	288	5	1	-9.52089464733683	-20.1314247477966	4	COL_CONC-3mgml_N_131	Ly12 3D
289	289	289	1.41723357400668	0.619909358885833	-0.765944952131261	-0.387127137585884	0.174018290102276	0.836761881383397	0.540706479575638	-0.375917409254061	289	17	4	-9.98534901874685	4.62847610600431	4	COL_CONC-3mgml_N_131	Ly12 3D
290	290	290	0.0422164416484982	-0.499865031318761	-0.710976027233538	-0.77543491300974	-0.0002836641348404	0.107034270469008	-0.202024795159964	-0.070721098259375	290	7	1	-0.0956021254813129	-0.617404239862976	4	COL_CONC-3mgml_N_131	Ly12 3D
291	291	291	-0.702552796336205	-0.26251318208683	0.541669092684089	0.444733645778262	-0.103673185801969	0.0797854706156579	-0.349407043133361	-0.156603137546838	291	2	1	12.6590465008953	11.5515139103043	4	COL_CONC-3mgml_N_131	Ly12 3D
292	292	292	0.957801052251095	0.483000559689199	0.240029657985127	-0.080856105968875	0.391074082919571	0.541403332989991	0.57316341115774	0.0363961633023033	292	16	4	-12.372278203838	0.107552208810851	4	COL_CONC-3mgml_N_131	Ly12 3D
293	293	293	1.16576820604653	0.79560582663369	0.233645759502959	-0.888107564368731	0.414168403038729	0.403215858821705	0.585443359659389	0.150522561709923	293	16	4	-12.1279877726764	-6.81889720130709	4	COL_CONC-3mgml_N_131	Ly12 3D
294	294	294	1.03115429026565	1.43108410673176	0.645764841397726	-0.80372787591369	0.597449016260388	0.321498676467732	0.947313174628874	0.388330950949127	294	14	3	-13.4602226460162	-11.7612521305512	4	COL_CONC-3mgml_N_131	Ly12 3D
295	295	295	0.152478122223418	-0.52052629045539	0.111862301958291	0.408615172301867	0.14085025268849	0.247673131496526	0.0677389502395567	-0.0215586426282613	295	10	2	6.86772447670903	25.2396150259302	4	COL_CONC-3mgml_N_131	Ly12 3D
296	296	296	0.334734877661101	0.268151841182153	-0.834026856618522	1.05005554827174	0.128693711757519	0.25310621668334	0.0512022709069308	-0.0373404221571776	296	9	2	-4.10483084723253	17.243241867671	4	COL_CONC-3mgml_N_131	Ly12 3D
297	297	297	1.38049037570878	1.3906457761061	0.638907287695401	0.586962442700495	0.60896582941928	0.70966915765793	1.00301973510468	0.14445084091513	297	15	4	-18.2913216767133	3.98875515084775	4	COL_CONC-3mgml_N_131	Ly12 3D
298	298	298	0.675280330663229	-0.44897170867025	-0.822225306200951	-0.823478828900448	0.168322117958024	-0.13217314929223	0.0419170826564063	0.255992186877434	298	7	1	-1.50438388416349	-2.04245820589971	4	COL_CONC-3mgml_N_131	Ly12 3D
299	299	299	0.0512757927845097	-0.546634122496153	-0.698609769592274	-0.771124973404953	0.0334502683562723	-0.0439149145321051	-0.201392928745064	0.0624866916479781	299	7	1	0.691529795887877	-1.76512462722901	4	COL_CONC-3mgml_N_131	Ly12 3D
300	300	300	0.614687558471673	-0.396146043341832	-0.801672818853612	-0.83601161633099	0.199616035010547	-0.30237019781396	0.0968470881410278	0.39941643282338	300	7	1	-1.5912726230084	-3.09737500745518	4	COL_CONC-3mgml_N_131	Ly12 3D
301	301	301	0.87908733524137	0.165773883630008	-0.763610027621676	-0.346669392747933	0.192211230344243	0.519591870746685	0.275116753743574	-0.148929081526038	301	17	4	-7.72386435619675	4.30017370538233	4	COL_CONC-3mgml_N_131	Ly12 3D
302	302	302	-0.496542895731371	-0.520433408952532	0.409799663204515	1.49565495752145	0.0217372176688392	0.251463006945163	-0.094141712746236	-0.14365439388861	302	11	2	8.68906053215759	15.7729476240744	4	COL_CONC-3mgml_N_131	Ly12 3D
303	303	303	0.695339631465834	0.905392244391951	0.42807308624675	0.392450195892542	0.418777190590899	0.273810731010809	0.579009765143335	0.240308166516843	303	15	4	-21.0050012393897	-0.140569504686119	4	COL_CONC-3mgml_N_131	Ly12 3D
304	304	304	1.01853059672395	0.737924931867637	0.213179239039279	-0.783925464328747	0.441065918775553	-0.10380877891542	0.60851079006984	0.511189217376963	304	14	3	-11.2370597745181	-10.3757317782565	4	COL_CONC-3mgml_N_131	Ly12 3D
305	305	305	0.146241705481165	-0.966079322693765	-0.788507190366707	-0.751600526512998	-0.049551282992416	-0.329037792978263	-0.408795341606243	0.166776015813373	305	6	1	2.67211328049494	-2.22691773743509	4	COL_CONC-3mgml_N_131	Ly12 3D
306	306	306	0.250014156847681	0.302109270591845	0.289935450279382	0.552456586506236	0.25262175843866	-0.0276949786085797	0.220109731556538	0.271883525235804	306	3	1	6.14007308332733	8.35503507591112	4	COL_CONC-3mgml_N_131	Ly12 3D
307	307	307	1.90334074821457	2.09104388643605	0.546846468556412	-0.352939755250326	0.76374108017331	0.917174911447124	1.32935094299452	0.163307360536101	307	15	4	-16.6166192392226	-1.504346196397	4	COL_CONC-3mgml_N_131	Ly12 3D
308	308	308	1.45219498815533	0.465660277085138	-0.145185812670279	-0.886583423433704	0.463736487541016	0.645707400198492	0.726536801936005	0.0407170924255575	308	16	4	-10.1002169639223	-4.15364056850786	4	COL_CONC-3mgml_N_131	Ly12 3D
309	309	309	1.3339570410427	0.511234612175238	-0.769887109853843	-0.751718171556944	0.424194293510342	0.45201661793219	0.612330872279554	0.128475167602517	309	16	4	-7.06524914072522	-0.024104022390485	4	COL_CONC-3mgml_N_131	Ly12 3D
310	310	310	-0.0579919973209474	0.114090246321351	-0.801418323166457	-0.635360649995744	0.0149996369285068	-0.845392374126913	-0.302950254694733	0.571390338268455	310	7	1	-0.816869306149639	-6.61945454446348	4	COL_CONC-3mgml_N_131	Ly12 3D
311	311	311	-0.594612160009748	-0.847551616556157	-0.892927759330252	-0.820184499775008	-1.05703136319467	-0.16453491699096	-0.939718431289518	-0.953092378157631	311	8	2	-4.40538110342277	5.96328952453752	4	COL_CONC-3mgml_N_131	Ly12 3D
312	312	312	0.136693831802245	-0.171583071972648	-0.810533392672467	-0.0071920103374741	0.000493463770392	0.191167671497293	-0.156470232933797	-0.12530662827252	312	9	2	-6.43589825140749	11.9939150524064	4	COL_CONC-3mgml_N_131	Ly12 3D
313	313	313	-0.8905320276948	-0.651817928284985	-0.258548213641474	0.429625457151144	-0.290394265091101	-0.100006224255226	-0.67107493306905	-0.225774404927255	313	10	2	10.4278593779142	18.8844713636863	4	COL_CONC-3mgml_N_131	Ly12 3D
314	314	314	-0.168007338368427	-0.603786467823185	0.0062653354595711	-0.801622193220823	-0.0111538509928515	-0.0295379425123119	-0.272983993052603	0.0082384829777687	314	5	1	5.46735733959565	-12.8529700157293	4	COL_CONC-3mgml_N_131	Ly12 3D
315	315	315	-0.697901543102212	-0.996625377253823	1.9489711948729	-0.812643063870696	0.238086494801234	-0.426133890347088	0.174688333201576	0.519490168449849	315	4	1	6.06527227274589	-17.7918863392144	4	COL_CONC-3mgml_N_131	Ly12 3D
316	316	316	-0.811247426110303	-0.592338940814386	-0.782077073525295	0.519198325454187	-0.319427337157764	-0.149966367755621	-0.737668295322473	-0.222049217781721	316	10	2	6.23037167325029	20.7296685074045	4	COL_CONC-3mgml_N_131	Ly12 3D
317	317	317	1.27306011352207	0.195788552175389	-0.744254303679541	-0.752189700627155	0.195904993310706	0.266677762319788	0.163072232903679	0.0212155623484134	317	16	4	-6.13551845641658	0.424558101413895	4	COL_CONC-3mgml_N_131	Ly12 3D
318	318	318	0.223224035072026	-0.415982329881009	-0.514985192284589	-0.741158887439757	0.113316450219094	-0.171870432174158	-0.0716134093348069	0.22688451372713	318	7	1	-0.271339555990463	-2.85152672844997	4	COL_CONC-3mgml_N_131	Ly12 3D
319	319	319	0.725147087514739	0.981960150812049	0.696207002308292	0.72101960462781	0.540498395390269	0.245411628122458	0.826053791865402	0.381217435232953	319	3	1	0.543186286273435	6.89965628151675	4	COL_CONC-3mgml_N_131	Ly12 3D
320	320	320	-0.721713320394238	-0.299376122226038	-0.0314933178604822	0.920246955668664	-0.170426148100348	-0.072713042247386	-0.523406040914481	-0.12327495721827	320	10	2	9.49715466368994	16.2024800969912	4	COL_CONC-3mgml_N_131	Ly12 3D
321	321	321	-0.444892300493672	-0.361463240783834	-0.805021540846849	0.681658682716407	-0.296704269432445	0.177389455560194	-0.398644055853955	-0.414656664079865	321	9	2	0.724514540223842	19.1677081560203	4	COL_CONC-3mgml_N_131	Ly12 3D
322	322	322	1.33776925618128	1.30712593506028	-0.780049620527981	0.523670498708642	0.350037872251379	0.848641017950424	0.674481583495738	-0.206992971023999	322	17	4	-11.0545595105738	9.37776837043221	4	COL_CONC-3mgml_N_131	Ly12 3D
323	323	323	-0.734523441029281	-0.492275016434836	-0.765111427349263	-0.185133867970012	-0.288072795922166	-0.180684405688674	-0.729283251768518	-0.170351348427428	323	10	2	4.02378381174314	24.5784065198965	4	COL_CONC-3mgml_N_131	Ly12 3D
324	324	324	1.12708370092434	0.185285395939557	0.101930025463493	-0.803570546166588	0.469144433515715	-0.0306668843006922	0.669034724089468	0.491250292164509	324	16	4	-7.86537486857977	-7.39806572715043	4	COL_CONC-3mgml_N_131	Ly12 3D
325	325	325	0.375918324468571	-0.156011652938429	-0.728910413364713	-0.818162973556079	0.122187447587648	0.127221465149392	-0.0023555546924151	0.0389678658458077	325	7	1	-3.16149050322465	-0.906815549214928	4	COL_CONC-3mgml_N_131	Ly12 3D
326	326	326	1.2447462390263	0.202717980113412	-0.26782515130519	0.167710617110071	0.408098291613182	0.669301288754901	0.644015455263048	-0.0306758600540966	326	17	4	-8.81370601605624	5.84368069579094	4	COL_CONC-3mgml_N_131	Ly12 3D
327	327	327	0.602950017123427	0.256301130427295	-0.589735212570957	-0.797359145677349	0.166053025514172	0.309196774289314	0.130639570823954	-0.0367394608226078	327	16	4	-6.86776913876674	-0.519967778767702	4	COL_CONC-3mgml_N_131	Ly12 3D
328	328	328	0.635490879879301	0.128281310389348	-0.227575186703486	-0.179366424667302	0.184680692385535	0.489456608123315	0.247353609958734	-0.13665933982846	328	16	4	-8.09940031675218	3.46088135628854	4	COL_CONC-3mgml_N_131	Ly12 3D
329	329	329	0.821718533086352	0.23763839489356	-0.688156105943947	-0.729336309840651	0.234336874937966	0.463875599872278	0.298643782748037	-0.0699652760352647	329	16	4	-6.72837126693605	0.623072046586873	4	COL_CONC-3mgml_N_131	Ly12 3D
330	330	330	0.641245624181281	0.369980871156875	0.050413952196081	0.49551981376371	0.168601335122494	0.477826088694031	0.2210303623013	-0.145150947854294	330	8	2	-13.0036042289849	12.3197622276104	4	COL_CONC-3mgml_N_131	Ly12 3D
331	331	331	0.0955780238544307	-0.692934011595022	-0.807568940178245	-0.852403529255202	0.0563865062640431	-0.26686543806616	-0.194014371331194	0.232234559646417	331	7	1	0.979224888166426	-2.61970176901541	4	COL_CONC-3mgml_N_131	Ly12 3D
332	332	332	0.837006519880399	0.187061958282811	-0.758026817838743	-0.824882431294878	0.19819810144657	0.127430642380447	0.133194700407742	0.115152727534153	332	16	4	-5.76963541289296	-1.18220826602849	4	COL_CONC-3mgml_N_131	Ly12 3D
333	333	333	0.387490152837095	-0.814442374998165	0.0447537026965573	0.069884298855447	0.195231547203591	0.32687451544706	0.182488714497949	-0.0190744523326044	333	6	1	7.8341879544079	1.20211966816737	4	COL_CONC-3mgml_N_131	Ly12 3D
334	334	334	1.24575004651202	1.2208193872438	0.406535510501905	-0.670612989182213	0.495586721132234	0.653998438494125	0.784073164138177	0.0672419020342753	334	16	4	-14.0907802378829	-6.26105508645354	4	COL_CONC-3mgml_N_131	Ly12 3D
335	335	335	0.942335824228025	0.867530805239692	-0.780131286572575	0.904358315711522	0.315031574189921	0.463071100621116	0.422173159495481	0.0115899212983849	335	17	4	-9.11855428800359	12.6563455640042	4	COL_CONC-3mgml_N_131	Ly12 3D
336	336	336	0.576102478375006	0.62100752530874	0.393114636745934	-0.826745879015491	0.322021496202502	0.131685387566308	0.372817762621602	0.236684223874755	336	14	3	-11.3884887458534	-12.0821859855764	4	COL_CONC-3mgml_N_131	Ly12 3D
337	337	337	0.377392290529494	0.574142213736371	0.429124884816286	-0.838758115739698	0.337645643875209	-0.240106600878995	0.387955079889278	0.497038420871246	337	14	3	-9.43675986193406	-15.0667208236647	4	COL_CONC-3mgml_N_131	Ly12 3D
338	338	338	-0.0450065219365384	0.384311930601063	0.446475353122296	0.350424629728471	0.142628461790518	0.192856802292874	0.0515892387218651	0.0162999607137099	338	3	1	8.14899563812002	8.77100536818609	4	COL_CONC-3mgml_N_131	Ly12 3D
339	339	339	-0.295451749902257	0.220925052603444	0.614573958045865	-0.0648406390538363	0.0857941433354623	0.0011519889399484	-0.0977321052764886	0.0853880534033248	339	4	1	2.27918627216158	-18.2616430477821	4	COL_CONC-3mgml_N_131	Ly12 3D
340	340	340	1.48515631540616	1.79217914007002	0.522856779051314	-0.310448013770882	0.668498978580886	0.607103577588947	1.10854941646471	0.27172379629782	340	15	4	-17.2114660160229	-2.83359490661736	4	COL_CONC-3mgml_N_131	Ly12 3D
341	341	341	1.38883442894379	1.10697101176572	-0.832816719398454	-0.436001597718589	0.318155463034194	0.793408582284978	0.601332868761927	-0.202659262945816	341	17	4	-9.96468762210075	2.0073190379597	4	COL_CONC-3mgml_N_131	Ly12 3D
342	342	342	-0.137783678514624	-0.494733719398671	0.170302921861136	-0.81879064427972	0.0701879885467526	-0.241219997785256	-0.164091677289761	0.229216118067379	342	5	1	5.01802210218452	-13.0496231732098	4	COL_CONC-3mgml_N_131	Ly12 3D
343	343	343	0.0460433518247335	-0.0459643459535448	0.498806854888109	0.884379574816512	0.174942635761629	0.357263478729759	0.164401738658531	-0.0594447362399607	343	11	2	7.5897714480703	14.6844411093358	4	COL_CONC-3mgml_N_131	Ly12 3D
344	344	344	0.0552771835770721	-0.482436655262475	-0.727703071450913	-0.839378053365318	-0.0018805065297671	-0.336768862330107	-0.316615817839803	0.21972998036001	344	7	1	-0.0043343502665979	-3.48388328631728	4	COL_CONC-3mgml_N_131	Ly12 3D
345	345	345	0.16212083397352	0.171380306893741	-0.721241084430741	-0.71404618545475	0.0269056622017209	0.220357086034777	-0.106486876901843	-0.117994804308741	345	16	4	-5.97440451700136	-1.33263316308998	4	COL_CONC-3mgml_N_131	Ly12 3D
346	346	346	-0.368301628494764	0.0269802381191124	0.0844615213522657	0.656131753072275	-0.0155108365823103	0.0884188606576913	-0.232357948890456	-0.0737604633819664	346	11	2	8.16286448965629	13.8807409025227	4	COL_CONC-3mgml_N_131	Ly12 3D
347	347	347	0.282862380002107	-0.243774694396233	-0.717058648403729	-0.558905829378561	0.112876323130638	0.057508953795893	-0.0364749832167296	0.0754943998855556	347	7	1	-1.83229191328094	-0.949513989833888	4	COL_CONC-3mgml_N_131	Ly12 3D
348	348	348	0.768329791212872	0.627353029350004	0.0906323258862528	-0.854420692207678	0.329072203896265	0.377028371325255	0.423011939679004	0.0823104799173617	348	16	4	-11.9672272002707	-7.00116794596904	4	COL_CONC-3mgml_N_131	Ly12 3D
349	349	349	0.511782597440702	0.0793075982990473	-0.654361105065956	-0.86167485868992	0.0421631765593605	-0.190364021022581	-0.213045783134488	0.167609423106801	349	7	1	-5.02451633566216	-3.2564927897357	4	COL_CONC-3mgml_N_131	Ly12 3D
350	350	350	0.299780094749166	0.002456495880885	-0.775186943624938	0.432395363649846	0.0342006894234717	-0.169607742911356	-0.225188673377538	0.145955138816827	350	9	2	-5.51882541131448	14.3826366328709	5	COL_CONC-4mgml_N_81	Ly12 3D
351	351	351	1.01498683750482	0.892891345297156	0.257223936702118	-0.760640848861083	0.373072690934595	0.42889193243432	0.513678145116088	0.0923615309641354	351	16	4	-13.305162722712	-6.91197632103807	5	COL_CONC-4mgml_N_81	Ly12 3D
352	352	352	0.828394178233248	0.675984654222761	0.577934571781528	-0.830908470564761	0.472909576767433	0.302061378966698	0.690232344306507	0.276071686567913	352	14	3	-10.3021356581106	-10.3081648356854	5	COL_CONC-4mgml_N_81	Ly12 3D
353	353	353	0.943538379854946	0.49978990341172	-0.0207537291844241	0.374109101496107	0.345845135328785	0.545920049656251	0.500271658480633	-0.0119906779590472	353	17	4	-11.8005725006869	7.11909966218085	5	COL_CONC-4mgml_N_81	Ly12 3D
354	354	354	0.537848955986306	0.603332205932829	-0.787239182764583	0.972851521268308	-0.0085378364049117	0.757455557347483	0.386118409584673	-0.507033257569973	354	8	2	-9.98321902050104	14.1425659404471	5	COL_CONC-4mgml_N_81	Ly12 3D
355	355	355	1.05263705823548	0.53216779054698	-0.733521634334565	-0.886284291383279	0.24228292577639	0.593567903479198	0.380535716161928	-0.14733351401832	355	16	4	-8.21100139629312	0.329813966501106	5	COL_CONC-4mgml_N_81	Ly12 3D
356	356	356	0.220760733320909	-0.416857308085585	-0.789385866286373	0.261597340445104	-0.0797245662001574	-0.0102038055040889	-0.369842912824671	-0.0733368254042341	356	9	2	-4.86391637656498	13.8605349902111	5	COL_CONC-4mgml_N_81	Ly12 3D
357	357	357	0.257384335301216	-0.650713235134108	-0.790033890481466	-0.801835124326252	-0.0678480588032682	-0.0963635466147934	-0.387422927382544	-0.0047122659846197	357	7	1	0.156616353384125	-1.01608289853658	5	COL_CONC-4mgml_N_81	Ly12 3D
358	358	358	0.166148833190702	-0.407174826020543	-0.775940475129865	0.486505597688221	-0.0670024259817871	-0.133866162699509	-0.398379070116385	0.0208162627808302	358	9	2	-4.29295682188177	14.7102747998955	5	COL_CONC-4mgml_N_81	Ly12 3D
359	359	359	0.84672766374028	1.26521701574118	0.330767634236506	0.817669077863395	0.345054574947635	0.770706165935337	0.613320962872907	-0.160709960107654	359	8	2	-16.6802009800977	11.5427369727181	5	COL_CONC-4mgml_N_81	Ly12 3D
360	360	360	0.841958002337314	0.967430721217392	-0.0743038524012311	-0.0909653705854166	0.32258280704566	0.270225520935471	0.39084082906999	0.146078437124623	360	15	4	-15.6520958624468	-0.548019805286478	5	COL_CONC-4mgml_N_81	Ly12 3D
361	361	361	1.29146312087102	0.836594254764255	0.0070565403065296	0.273519758011123	0.435918405048629	0.774217394148692	0.730580638312114	-0.0717839693052707	361	17	4	-12.8829629779295	5.36129435859086	5	COL_CONC-4mgml_N_81	Ly12 3D
362	362	362	1.70287599141752	1.3328771937597	0.375003346109565	0.261988504516854	0.6996542230326	0.71150060806861	1.17987540189337	0.234306090392981	362	15	4	-14.6198647963763	1.40156703734954	5	COL_CONC-4mgml_N_81	Ly12 3D
363	363	363	1.61060415826503	0.21269640194237	-0.74910406052549	0.685898967555452	0.43966391772875	0.67087967313483	0.694286887551201	-1.9415171020897e-05	363	17	4	-7.57559701112581	10.3099838158428	5	COL_CONC-4mgml_N_81	Ly12 3D
364	364	364	2.29953642946914	2.07648318284438	-0.0582837163618155	0.460987040266134	0.722803907424376	1.23682512678398	1.35565968366014	-0.0881506698279365	364	17	4	-14.7593981128954	5.11036126671343	5	COL_CONC-4mgml_N_81	Ly12 3D
365	365	365	1.52522949287601	1.16599559236024	0.0792041238925082	0.939268898342435	0.566009430685858	0.801788752107706	0.945026898606156	0.040696860148411	365	17	4	-13.403169864584	9.39757053552544	5	COL_CONC-4mgml_N_81	Ly12 3D
366	366	366	1.16393852565797	1.07425062413104	-0.328880223150777	-0.538832116895232	0.385518307679127	0.468356977284797	0.544771608422043	0.0788873643053059	366	16	4	-10.5943353729304	-0.899372836357253	5	COL_CONC-4mgml_N_81	Ly12 3D
367	367	367	1.20033664248385	1.60178069595605	0.548392098969055	0.625748206579741	0.570225356909359	0.655859765476809	0.921109493455377	0.140961882729163	367	15	4	-19.3005251799385	3.94106736297289	5	COL_CONC-4mgml_N_81	Ly12 3D
368	368	368	2.18375446249847	2.07111633918567	-0.314676267159521	-0.364578558788348	0.637646925867951	1.08666137495241	1.16374205054133	-0.0748384591478895	368	16	4	-14.3093396971307	1.53617701083239	5	COL_CONC-4mgml_N_81	Ly12 3D
369	369	369	0.15556290618113	-0.472905962844489	-0.729881113125198	-0.529765480697626	-0.0963203237455744	-0.240939716061843	-0.478371468369997	0.061840198873886	369	7	1	0.366634033254378	-2.39539136470339	5	COL_CONC-4mgml_N_81	Ly12 3D
370	370	370	0.227832065861969	-0.381835864560857	-0.71929100097691	0.654436401968774	-0.0246939785091148	0.134280216502689	-0.220877148984438	-0.113161362609569	370	9	2	-4.2392617983694	15.3139905855866	5	COL_CONC-4mgml_N_81	Ly12 3D
371	371	371	0.455650246461899	-0.019618350196222	-0.735779868268611	-0.292327936735172	0.105327922046449	0.132785632563194	-0.0290859245886468	0.0183775444302748	371	7	1	-5.35575394809667	3.9037919451176	5	COL_CONC-4mgml_N_81	Ly12 3D
372	372	372	0.816210062347832	0.249782747772778	-0.815888384121705	0.718056657113213	0.181864238707384	0.662223911086754	0.372830038923141	-0.253180695994425	372	9	2	-8.2691787676462	12.8187039767331	5	COL_CONC-4mgml_N_81	Ly12 3D
373	373	373	1.02023301574374	1.04675700832648	-0.272297241597861	1.72727474964006	0.32976625915291	1.13530088698254	0.94199621396202	-0.415990626270257	373	8	2	-12.587245856105	14.891898465188	5	COL_CONC-4mgml_N_81	Ly12 3D
374	374	374	1.69182615204682	1.42743735950255	-0.744374985858838	0.153276625478378	0.382758424894961	0.993954632945836	0.824373056489582	-0.26976501038796	374	17	4	-11.319913094535	7.42534906527224	5	COL_CONC-4mgml_N_81	Ly12 3D
375	375	375	1.62857581268019	1.34878860787323	0.527370949317243	0.436013120949952	0.712053072820601	0.744809696728258	1.20775005453171	0.224836028098182	375	15	4	-15.4298055796811	2.07884266628446	5	COL_CONC-4mgml_N_81	Ly12 3D
376	376	376	0.338539434267189	0.547016574661538	0.290409750189798	0.33752002527924	0.130530950988977	0.483925429723782	0.183271837807475	-0.187391336015967	376	8	2	-17.351419858532	12.6210354514544	5	COL_CONC-4mgml_N_81	Ly12 3D
377	377	377	0.232452339028715	0.506673907141047	0.16804614291771	0.498844291841683	0.196328051235091	0.120053348818291	0.128360330621362	0.11812979604086	377	3	1	1.07075176546904	10.0029735423713	5	COL_CONC-4mgml_N_81	Ly12 3D
378	378	378	-0.068022853516686	-0.167254353249657	-0.777008290155214	-0.0237143369465154	-0.0522985605434689	-0.0589379726756502	-0.349306090415893	-0.0137276973524073	378	9	2	-5.65553375997616	13.3708263508226	5	COL_CONC-4mgml_N_81	Ly12 3D
379	379	379	1.05882822508394	0.508091258097316	-0.731926221176569	0.480861658362123	0.173376670233814	0.773119984807931	0.47266565664664	-0.334680703203122	379	17	4	-10.1320716659462	10.5236850678189	5	COL_CONC-4mgml_N_81	Ly12 3D
380	380	380	0.898471565796094	1.07489767691932	0.267494039452236	-0.799919303332385	0.40304832947212	0.113115181807244	0.535888984521943	0.330264034239794	380	14	3	-13.0753705429789	-10.4771314489228	5	COL_CONC-4mgml_N_81	Ly12 3D
381	381	381	0.542337329162221	1.11715515532592	0.998578883323339	-0.789328452480201	0.53635908446275	0.0850472230849845	0.812879681234275	0.482592486773284	381	14	3	-8.99294442931394	-16.8511176259974	5	COL_CONC-4mgml_N_81	Ly12 3D
382	382	382	-0.217284858630724	-0.375061913578969	1.97408020217845	0.206119208884661	0.355561378193316	0.177279606928203	0.443957636572154	0.240357430485761	382	4	1	5.99807890368687	-17.1342099369641	5	COL_CONC-4mgml_N_81	Ly12 3D
383	383	383	-0.240253421488595	0.393277718100939	0.95324061332003	0.437844155995885	0.34202048708407	0.0615664044068524	0.407881076211518	0.302908616498715	383	12	3	0.990913419859128	-15.5566995354388	5	COL_CONC-4mgml_N_81	Ly12 3D
384	384	384	1.22540111519918	0.725938043048785	0.510888467258075	0.572394586824277	0.563907643063396	0.759727302951633	0.930385476494227	0.0662659165854262	384	17	4	-12.631959550488	5.21619397019399	5	COL_CONC-4mgml_N_81	Ly12 3D
385	385	385	2.35029343880004	2.05021344801546	0.65310602043046	0.0442075932700048	0.932624744378627	1.11720079664865	1.68276374326626	0.20125247158897	385	15	4	-15.4488896533647	0.303920043765532	5	COL_CONC-4mgml_N_81	Ly12 3D
386	386	386	1.48684251764239	1.73081284464462	0.859082061447379	-0.77196660847768	0.72292967174785	0.734892847186235	1.22848861684803	0.242283254549768	386	14	3	-14.7024174884456	-9.0643339326	5	COL_CONC-4mgml_N_81	Ly12 3D
387	387	387	0.441706305218524	0.55334732732246	1.9740853066502	-0.772815854817226	0.750709036383654	0.026078305057126	1.26694447358353	0.736627689302649	387	13	3	-2.69869080181007	-19.2499013386874	5	COL_CONC-4mgml_N_81	Ly12 3D
388	388	388	1.03568186780209	0.941857164815612	0.297807666532803	0.973746883528753	0.468917161282997	0.647833100403178	0.736007445438148	0.0445201577180237	388	8	2	-14.486225145599	12.2110512222151	5	COL_CONC-4mgml_N_81	Ly12 3D
389	389	389	0.806788311122577	0.580681946947204	-0.729914913974469	0.55292337896784	0.222471604863391	0.537343568911073	0.322165884080184	-0.130226450553848	389	17	4	-9.4131211642677	11.6774790255801	5	COL_CONC-4mgml_N_81	Ly12 3D
390	390	390	0.60220271737342	0.903358192751673	0.276608991425073	1.14533802773248	0.338677252104541	0.49349794079409	0.470876575171463	0.0153095587592527	390	8	2	-13.1319243401826	14.815177141938	5	COL_CONC-4mgml_N_81	Ly12 3D
391	391	391	0.878209118480396	0.9563240787797	0.411962730977682	0.72776014291305	0.428563075625655	0.705664829993482	0.689781514058755	-0.0340569447891289	391	8	2	-16.4553760977139	10.9386650206731	5	COL_CONC-4mgml_N_81	Ly12 3D
392	392	392	0.228169286798504	0.179230212137947	-0.706759269649808	-0.872816413314617	0.0424552880077978	0.148575558599285	-0.121539086228229	-0.0551439578574385	392	16	4	-5.53062439524868	-1.80708646293125	5	COL_CONC-4mgml_N_81	Ly12 3D
393	393	393	0.339624534221613	-0.468752781139609	1.97408314790492	-0.815335045207826	0.661272992385803	0.0833627025283748	1.07707517013661	0.609127435764863	393	5	1	4.38843795279976	-17.101240582273	5	COL_CONC-4mgml_N_81	Ly12 3D
394	394	394	0.0755661022136985	-0.136397808020889	-0.344673438204184	0.607151515926843	0.041379011750617	0.262525661413443	-0.0637970010175661	-0.131212036738655	394	9	2	-0.196204056589451	19.0484757408092	5	COL_CONC-4mgml_N_81	Ly12 3D
395	395	395	1.22369011893113	1.76156077693368	0.858837811940179	0.766328731503271	0.725960333704169	0.764275039709914	1.23728615011156	0.225990748905185	395	15	4	-20.2901780637188	2.65995918877455	5	COL_CONC-4mgml_N_81	Ly12 3D
396	396	396	-0.196229050322584	-0.582704453067715	-0.743726562659531	2.79403944379173	-0.0400214914640037	0.834315250281199	0.478957831206015	-0.589225307645787	396	11	2	2.48733362479749	17.3751192981817	5	COL_CONC-4mgml_N_81	Ly12 3D
397	397	397	1.38615390241397	1.28038134402585	-0.8069442937862	-0.295538284149816	0.379980952358866	0.778086264821522	0.658892748626169	-0.130496921835764	397	17	4	-10.1930595860333	3.7254967177142	5	COL_CONC-4mgml_N_81	Ly12 3D
398	398	398	-0.0428890914656722	-0.261238121133669	-0.762821839079959	0.671254688624793	-0.0334746748726078	0.101482314864084	-0.250255502638565	-0.100394700022685	398	9	2	0.204550506182407	20.4425232155691	5	COL_CONC-4mgml_N_81	Ly12 3D
399	399	399	1.44659335352872	0.681130872881645	-0.787133075980031	-0.517406934287167	0.163253412437908	0.803690776891264	0.499590812770343	-0.364963281614672	399	17	4	-9.71369826710231	2.67848687204679	5	COL_CONC-4mgml_N_81	Ly12 3D
400	400	400	0.87666199447719	0.464382568742418	0.109859959601168	-0.844771900094618	0.395738528530492	0.0471684416719818	0.517710922954305	0.366321953872842	400	14	3	-10.4578227880899	-9.01435388680864	5	COL_CONC-4mgml_N_81	Ly12 3D
401	401	401	0.312952869681215	0.162531838849646	-0.714889080140633	-0.625062028468481	0.0143142209190739	0.144572257579202	-0.163473663840667	-0.0807660231494626	401	16	4	-6.27979651352588	-1.10432698014816	5	COL_CONC-4mgml_N_81	Ly12 3D
402	402	402	0.119258336723804	0.603709083367998	-0.0840433106581809	0.914892257345554	0.118052539652065	0.327240909805708	0.0705597401156907	-0.0968112289339868	402	11	2	0.125436227997164	13.4036503995351	5	COL_CONC-4mgml_N_81	Ly12 3D
403	403	403	1.20348039601001	1.29022262909146	0.0674445856766617	-0.38789033304415	0.439086514704397	0.580603783300747	0.666556723694074	0.0588088598558249	403	16	4	-14.5411999788287	-3.29210102533971	5	COL_CONC-4mgml_N_81	Ly12 3D
404	404	404	1.42199308121138	0.781880000703906	0.0445488687230753	0.0102571318262491	0.50989668430412	0.658914492848859	0.810653821159347	0.0783754587114448	404	16	4	-12.0011240881582	2.30593673028218	5	COL_CONC-4mgml_N_81	Ly12 3D
405	405	405	-0.0051927073351123	0.171363969580191	-0.162177890968702	0.145014199742785	0.082005602334898	-0.0138733477440539	-0.107829068337161	0.0914717238332139	405	9	2	-2.84875883264031	14.8929623410524	5	COL_CONC-4mgml_N_81	Ly12 3D
406	406	406	0.573390853734835	0.826161531841419	0.117729951113113	-0.778546594202845	0.316606133321304	-0.0695881979715308	0.348831248791444	0.363699179515845	406	14	3	-11.8163452739411	-11.9481972451688	5	COL_CONC-4mgml_N_81	Ly12 3D
407	407	407	2.26887707287694	2.5867783932567	1.97408532655993	0.692712765950776	1.45920374658602	1.28174945518181	2.78149723275208	0.621707070821507	407	15	4	-19.3501848311405	-1.19572675492949	5	COL_CONC-4mgml_N_81	Ly12 3D
408	408	408	1.2237111041088	0.938867678960361	-0.0340614083193608	0.762107970525539	0.420891650526584	0.833330988560696	0.742026403259043	-0.125773385541544	408	17	4	-13.4296114190307	9.98808533288036	5	COL_CONC-4mgml_N_81	Ly12 3D
409	409	409	0.833781930194093	0.538925334117416	-0.830521460841604	-0.796913900011074	0.269921177501172	0.126869881297401	0.269532950304406	0.187539095006418	409	16	4	-6.71873780636128	-2.04008468106895	5	COL_CONC-4mgml_N_81	Ly12 3D
410	410	410	0.601090016909333	-0.0588416480033056	-0.721027457662204	0.451240438555453	0.1433737404607	0.16274599106072	0.043808991357543	0.0368633828286254	410	9	2	-6.24804202337307	12.9060350195654	5	COL_CONC-4mgml_N_81	Ly12 3D
411	411	411	1.24064548742782	1.39047414620374	0.105542416332202	0.3318315913825	0.469672560528528	0.677466060230889	0.745799332549765	0.0257780312906441	411	15	4	-16.3987524162256	4.44933539057636	5	COL_CONC-4mgml_N_81	Ly12 3D
412	412	412	0.864085099286639	0.810540496368717	-0.836296839280083	0.241938814612908	0.236067103016011	0.568426976856109	0.357473860187294	-0.137030296348739	412	17	4	-10.0812106593656	9.38994010806381	5	COL_CONC-4mgml_N_81	Ly12 3D
413	413	413	0.633978688240952	0.786302995794402	-0.676593910836958	-0.821151929180672	0.228209231770902	-0.0181967531266968	0.171795918904033	0.241120319771274	413	16	4	-6.93485234402198	-3.06140850808099	5	COL_CONC-4mgml_N_81	Ly12 3D
414	414	414	1.36811869281108	0.731648240078976	-0.480474693684818	-0.0440408080382063	0.405246187376129	0.685305216811551	0.646225240550251	-0.0440714051082918	414	17	4	-9.90079120781943	5.66334224566442	5	COL_CONC-4mgml_N_81	Ly12 3D
415	415	415	1.14240026693685	0.965943131648585	-0.750288994392143	0.307885604516644	0.300763819363684	0.600799877758496	0.458147010839863	-0.0933718418688678	415	17	4	-10.3529931247352	8.94317296559561	5	COL_CONC-4mgml_N_81	Ly12 3D
416	416	416	1.28663992134599	1.03188212524981	-0.582763426404911	0.0052882631331563	0.346162419170411	0.761507652659672	0.608520229895514	-0.153544285329545	416	17	4	-10.7609797139072	6.86122872367983	5	COL_CONC-4mgml_N_81	Ly12 3D
417	417	417	1.7367933321613	1.77167873419183	0.246603046675802	0.302603659562489	0.651013507950817	0.7385181939046	1.08760013898902	0.167686288727091	417	15	4	-16.4958199359894	2.47304193067532	5	COL_CONC-4mgml_N_81	Ly12 3D
418	418	418	0.706884494764703	0.154533639429115	-0.783336516518537	-0.604343449067988	0.186455498223027	0.37962922114825	0.191170748666857	-0.0626029097848243	418	16	4	-6.23833029609272	0.793467184831418	5	COL_CONC-4mgml_N_81	Ly12 3D
419	419	419	-0.386465349966709	-0.71106936420461	-0.834391952670513	1.02963547959061	-0.283703561812247	0.32721876379212	-0.214666277049166	-0.500201108214905	419	9	2	2.05679667845267	18.7156974463133	5	COL_CONC-4mgml_N_81	Ly12 3D
420	420	420	1.35161667203137	0.323422900306496	0.479276111001929	0.0187961250922004	0.564381789272082	0.787000644138517	0.938187375305872	0.0487941824412409	420	16	4	-10.9584073810712	2.70028253347233	5	COL_CONC-4mgml_N_81	Ly12 3D
421	421	421	1.67184566747386	1.11641692495439	-0.0787969639704654	0.644082153021308	0.565143775193219	0.853478418928089	0.959355738888366	0.0058121238736389	421	17	4	-12.4525221893962	7.45352256048051	5	COL_CONC-4mgml_N_81	Ly12 3D
422	422	422	0.904712542637954	0.936713407446922	0.175287879387459	-0.782999702524441	0.405244715587512	0.245216962091534	0.549393845165099	0.245536931981337	422	14	3	-13.1920273436215	-8.74603113700279	5	COL_CONC-4mgml_N_81	Ly12 3D
423	423	423	2.10397118455546	1.64920163448537	-0.0496702522547432	0.448228127850936	0.594517956416513	1.28592641398978	1.24922244600161	-0.249275149544695	423	17	4	-14.0107001075271	5.7998950433689	5	COL_CONC-4mgml_N_81	Ly12 3D
424	424	424	1.53763685267302	0.762515946348624	-0.802024738442681	-0.723051148043644	0.41819940510369	0.114096036057176	0.567150863370475	0.344831799861113	424	16	4	-6.94989783221787	-2.29671706228904	5	COL_CONC-4mgml_N_81	Ly12 3D
425	425	425	1.2168285690349	0.825131527289205	0.20318812923778	-0.794813453935722	0.489697048516573	0.415079801042928	0.733704650340603	0.218553761386359	425	16	4	-12.0173880079867	-6.61565691672508	5	COL_CONC-4mgml_N_81	Ly12 3D
426	426	426	1.4396922503043	1.55700874538905	0.563870302109967	0.450705864442038	0.589774061693133	0.951292620748517	1.03402866452171	-0.033825334938415	426	15	4	-17.7130509146386	4.4605202592486	5	COL_CONC-4mgml_N_81	Ly12 3D
427	427	427	0.0427135438661435	0.245437656885614	0.425863733636161	-0.0705606403864086	0.151174164567104	0.180281417048586	0.0620910497650019	0.0331562359105542	427	12	3	1.37530440368736	-19.3082404976639	5	COL_CONC-4mgml_N_81	Ly12 3D
428	428	428	0.8385859823725	-0.264088471857528	-0.750918752940988	-0.593251709715752	0.107172088028841	0.500765606153274	0.173510803018937	-0.221928088025961	428	7	1	-4.21973186765201	1.97433386473283	5	COL_CONC-4mgml_N_81	Ly12 3D
429	429	429	0.140759345935038	-0.413556928707678	-0.767287929184608	-0.834124336275935	-0.07431091593419	0.178385380358202	-0.249194261996478	-0.19200625078227	429	7	1	-1.73092183157363	0.209138515974508	5	COL_CONC-4mgml_N_81	Ly12 3D
430	430	430	1.71340655327043	0.974584171031697	0.474532827381875	-0.781240839695566	0.696768798685926	0.541238111292434	1.16234757972048	0.343453831350603	430	16	4	-11.3414147555519	-6.44647740177265	5	COL_CONC-4mgml_N_81	Ly12 3D
431	431	431	1.18153622600943	1.31336984512787	0.684019401979758	-0.837088000316211	0.604648797400382	0.539316894281396	0.974500763324982	0.252220173403782	431	14	3	-14.0859156262465	-9.77018111066909	6	CucE-1nM_N_49	Ly12 3D
432	432	432	2.32873103648769	1.43521106963824	-0.111114686175954	0.422241705263259	0.709428202507309	1.26139383231806	1.35134498397381	-0.11774923383926	432	17	4	-12.6378019006866	5.21090838195346	6	CucE-1nM_N_49	Ly12 3D
433	433	433	1.2866836911208	1.10692223057916	-0.0032266597792693	-0.739193934948299	0.482678185101878	0.364915686424638	0.714947890790806	0.244517706242248	433	16	4	-13.1253284704932	-6.32377737771146	6	CucE-1nM_N_49	Ly12 3D
434	434	434	1.21515925303928	1.17707055545159	-0.830015503044901	-0.742457231358504	0.378897943049307	0.35071653079002	0.510298850432584	0.149655736336709	434	16	4	-8.73451989049363	-1.24003734695043	6	CucE-1nM_N_49	Ly12 3D
435	435	435	1.22234924920346	0.376888740745161	-0.765043826970466	-0.756517186485843	0.273844043433798	0.252438760450622	0.296619349152342	0.108844676239336	435	16	4	-6.65140892287051	-0.501669343021107	6	CucE-1nM_N_49	Ly12 3D
436	436	436	1.98514401286934	2.18282636781422	0.953949024201868	0.736436369845921	0.921613373062624	1.23589173172982	1.67947587263689	0.112088725698991	436	15	4	-18.3719799458808	3.54860404755836	6	CucE-1nM_N_49	Ly12 3D
437	437	437	0.370065413624313	0.345458845665471	0.268222726310317	-0.855593931841969	0.051241647530104	0.336704888997223	-0.0046569843828363	-0.170124218139996	437	14	3	-9.98250427305881	-8.6944094220662	6	CucE-1nM_N_49	Ly12 3D
438	438	438	1.95589095305427	2.15077118798405	0.640380563706106	0.401225881760023	0.829467684905906	1.00824074236543	1.46846988420675	0.169375747457505	438	15	4	-17.4946037603897	1.85974195172239	6	CucE-1nM_N_49	Ly12 3D
439	439	439	1.99500660210454	1.98517096378303	0.355008099222971	-0.772305933763467	0.755848206920777	0.390715772340578	1.28121276388761	0.501830190606453	439	14	3	-14.268420385783	-7.67954402230086	6	CucE-1nM_N_49	Ly12 3D
440	440	440	1.4771764789035	1.90720661533975	0.880245912432006	0.168288596324591	0.782401074667683	0.512031690387506	1.33964406414011	0.4486573766926	440	15	4	-19.1591773126481	-1.6929134698994	6	CucE-1nM_N_49	Ly12 3D
441	441	441	1.54566164011347	0.52422386185886	-0.828843228534495	-0.807644660274682	0.436639517659792	0.618371283822402	0.672652861706106	0.0314980836187911	441	16	4	-7.30965188029738	0.616541063674929	6	CucE-1nM_N_49	Ly12 3D
442	442	442	0.769769091249614	0.0287679660619363	-0.763540833102229	-0.779409179986209	0.136063556310762	0.295509621083069	0.0802557040147086	-0.0578448387465544	442	7	1	-5.45516677148104	0.443158050043499	6	CucE-1nM_N_49	Ly12 3D
443	443	443	1.76062563735565	1.73326389685094	-0.260603308917651	-0.734521230264092	0.564993643639661	0.598638789338968	0.902661194358501	0.173364234055003	443	16	4	-13.7144933014134	-3.45596433488865	6	CucE-1nM_N_49	Ly12 3D
444	444	444	1.32090544154484	1.53008847566562	0.576034087468226	0.521500746916838	0.554503197760302	0.550695912727984	0.876213793083125	0.194380618182787	444	15	4	-18.9918980858076	2.55040108964708	6	CucE-1nM_N_49	Ly12 3D
445	445	445	0.789120400049069	0.230961791877562	-0.568729089640105	-0.831232064063543	0.228082136689283	0.44401973015915	0.280495985685615	-0.0631790821738749	445	16	4	-6.77397757073	0.389262032391039	6	CucE-1nM_N_49	Ly12 3D
446	446	446	1.24683528876447	1.55791942536746	0.701890811092675	0.0323712640634283	0.636822209314495	0.59009422292813	1.04337386297731	0.25111044373023	446	15	4	-18.3214569246794	-1.24066655730371	6	CucE-1nM_N_49	Ly12 3D
447	447	447	1.89666586643619	1.01623375295576	-0.780646653432078	-0.842373011025584	0.488420825420338	0.961851854281017	0.901756854225377	-0.14254314726467	447	16	4	-9.05419483550935	0.805444765021295	6	CucE-1nM_N_49	Ly12 3D
448	448	448	1.17864140285391	0.967041597295437	-0.253539878928001	0.0999153515539544	0.35607711406935	0.661627597141503	0.564457783841285	-0.0778606309434345	448	17	4	-12.7282790189731	5.53263318509644	6	CucE-1nM_N_49	Ly12 3D
449	449	449	1.90154745706371	2.4766950200986	1.97408548160715	-0.238120422946556	1.40853518996832	0.71731885868405	2.6715424701702	0.942266672447971	449	14	3	-6.81548131103396	-15.2997845500057	6	CucE-1nM_N_49	Ly12 3D
450	450	450	1.91483353132103	2.08952906547237	0.750555646032252	0.650067089497602	0.777103474217068	1.17655481766912	1.41204461879758	0.0060338914769129	450	15	4	-17.8740266047933	4.30744377970885	6	CucE-1nM_N_49	Ly12 3D
451	451	451	0.749383395547518	-0.128241780977327	-0.758462683389561	-0.888636433450693	0.182436066432833	0.398742222363358	0.194521544510183	-0.0792165661747226	451	7	1	-4.33675636478898	0.789246991675933	6	CucE-1nM_N_49	Ly12 3D
452	452	452	1.39533024103387	0.669685411015962	-0.772745444161837	0.626714789016363	0.249640482224752	0.975590483513452	0.728241614700927	-0.391344183231061	452	17	4	-10.4632078914294	10.1967572435733	6	CucE-1nM_N_49	Ly12 3D
453	453	453	1.80392825466105	1.30847448366283	0.0690789747985208	0.220806598365384	0.514471294602672	1.07807024838228	1.00956062699186	-0.192865882579435	453	17	4	-13.7233855284295	4.54640706718891	6	CucE-1nM_N_49	Ly12 3D
454	454	454	1.00070488837385	0.920933833010763	0.408669209617531	0.507533026475964	0.436805944064576	0.186966279513935	0.609224682059448	0.315560802677002	454	15	4	-21.6891846771078	-1.69908567681496	6	CucE-1nM_N_49	Ly12 3D
455	455	455	-0.273662786553135	-0.0608132787925214	-0.0259027827582896	-0.677781257728574	-0.0195529724875909	-0.0890547832643416	-0.305151293680416	0.0389712751422439	455	13	3	-8.5783936467301	-20.8660229551896	6	CucE-1nM_N_49	Ly12 3D
456	456	456	2.1220169571541	1.95806852362263	-0.0670529435991595	0.575405139081535	0.703146464111766	0.914395045873404	1.21507772268104	0.104293484935812	456	17	4	-15.0511459607507	5.18929105159295	6	CucE-1nM_N_49	Ly12 3D
457	457	457	0.0390625515175979	-0.2586935342403	-0.759013797217134	-0.143102036544725	-0.0320301107628464	0.0917694090837707	-0.253432267374379	-0.0925524164700852	457	9	2	-5.73155790752538	11.509252230838	6	CucE-1nM_N_49	Ly12 3D
458	458	458	0.825080744111301	-0.151441476938348	-0.791900471825227	-0.811056877356048	0.0947973243414416	0.0545856567273816	-0.069110019811019	0.0592649657118319	458	7	1	-4.24509148721087	-0.314941133831418	6	CucE-1nM_N_49	Ly12 3D
459	459	459	1.56215737536891	0.781054690842383	-0.0554973949681466	-0.759859000804027	0.544659348344095	0.482490191652766	0.849477999426523	0.229380664877141	459	16	4	-10.8490415089057	-4.47674232910991	6	CucE-1nM_N_49	Ly12 3D
460	460	460	1.65186033914013	2.14247137287743	1.06425044549412	0.216726237093888	0.914129574428614	0.838687738655891	1.62515135399504	0.365963099577938	460	15	4	-18.8003721142632	-0.916343797778065	6	CucE-1nM_N_49	Ly12 3D
461	461	461	1.17960156292311	0.726880955781861	-0.809860479248129	0.427433336063492	0.242573249469895	0.684672225956644	0.444911916810593	-0.206995214657769	461	17	4	-10.1047387909124	9.70963340946512	6	CucE-1nM_N_49	Ly12 3D
462	462	462	1.57559347565717	1.13454537540963	0.245711368722054	-0.886303048040779	0.554769940174835	0.753311492157157	0.912726678628468	0.0613127891968944	462	16	4	-12.8000925789712	-5.1237145775601	6	CucE-1nM_N_49	Ly12 3D
463	463	463	0.415320868895507	0.173576172049503	0.470404157347053	-0.841914921007202	0.285707528713326	-0.0716603615263	0.284922824315351	0.334037435153344	463	5	1	-7.84359405452704	-11.6025510333111	6	CucE-1nM_N_49	Ly12 3D
464	464	464	1.56557007847432	1.86492225363575	1.01250517059028	1.53965569768774	0.840257309831972	1.40889835918731	1.60297763314241	-0.0834519703007808	464	8	2	-16.7921383031068	11.8840938617175	6	CucE-1nM_N_49	Ly12 3D
465	465	465	1.71492532440689	1.72869875633672	0.719344008693103	-0.833425769902228	0.757208236944799	0.787797530844386	1.3017703198339	0.241887362278704	465	14	3	-14.3321653426518	-7.46427578698817	6	CucE-1nM_N_49	Ly12 3D
466	466	466	2.13542786612257	1.93837563849464	0.204344486173248	-0.736365621863039	0.69219638488225	0.861376866792008	1.1849285843192	0.128188265003506	466	16	4	-14.0699955874939	-4.228852672992	6	CucE-1nM_N_49	Ly12 3D
467	467	467	1.68351818744503	2.07707201853647	1.26818291934485	0.938601604571545	0.968958478369667	1.17685049632978	1.76086631831667	0.198481473137157	467	15	4	-20.1112428377909	2.89565958930077	6	CucE-1nM_N_49	Ly12 3D
468	468	468	0.413795199532141	0.551142310973915	0.795511558228657	1.10219351181998	0.254919318594519	0.430077394329245	0.314628389091585	-0.0270567282759738	468	11	2	4.74320540559794	11.6193867481962	6	CucE-1nM_N_49	Ly12 3D
469	469	469	1.30936165266817	1.15100601834154	0.298537283942077	0.257496223432905	0.411935024631607	0.804178105566338	0.713949425871444	-0.115582059482455	469	15	4	-15.7809154596741	4.54761243640798	6	CucE-1nM_N_49	Ly12 3D
470	470	470	2.02380528957398	1.7492437910014	0.384577632742892	0.280490191708618	0.734300304157883	1.11875777587257	1.32313159374597	0.0010897281114271	470	15	4	-15.0698849152091	3.05937399943634	6	CucE-1nM_N_49	Ly12 3D
471	471	471	1.66141842170602	1.27967458195631	0.622934540296776	1.01713764045078	0.749970687640044	0.973054397799071	1.31262388816354	0.112707737351485	471	17	4	-15.3265865607859	8.38586941208055	6	CucE-1nM_N_49	Ly12 3D
472	472	472	1.8349850179574	1.78035154223739	0.0744884620415962	-0.851979477674616	0.610996121131939	0.819982303528512	1.02820511487256	0.0738954558366495	472	16	4	-13.9572546406958	-4.74274775973754	6	CucE-1nM_N_49	Ly12 3D
473	473	473	0.699809648615937	-0.0946707390304725	-0.716451449642486	-0.757792065495927	0.0784084026295368	0.127107629510612	-0.074872884069874	-0.004915886610728	473	7	1	-4.53261084706981	0.0231651882867253	6	CucE-1nM_N_49	Ly12 3D
474	474	474	0.796690108849926	-0.0124303123132201	-0.745490550469088	-0.075612277868342	0.143237275884965	-0.161615755239307	-0.0109313878750222	0.250179783447399	474	7	1	-6.42812250726856	8.91247598926765	6	CucE-1nM_N_49	Ly12 3D
475	475	475	0.283099854567672	0.794886852767303	1.14534029544532	-0.787067839288794	0.499992440313161	0.15703063391098	0.738565638241857	0.39870635870683	475	13	3	-7.31266069932069	-18.5682855299671	6	CucE-1nM_N_49	Ly12 3D
476	476	476	0.712988315087219	-0.162408139903232	-7.37938248477708	-0.69638661016791	-10.3627796980615	0.11953979087011	-0.544228937653016	-10.4839626003603	476	8	2	-17.1643325619737	19.1577217992901	6	CucE-1nM_N_49	Ly12 3D
477	477	477	1.55679257983793	1.37314472068628	-0.0071197605650058	-0.034520609220897	0.474716802764429	0.845994677827274	0.819538402211434	-0.0800610168730021	477	15	4	-14.6283649905227	2.70648639331303	6	CucE-1nM_N_49	Ly12 3D
478	478	478	1.44023646756924	1.1048654168693	-0.085406019654255	0.413412858422874	0.418030870230483	0.897872062260209	0.779940263859367	-0.171118585040713	478	17	4	-13.7183466733847	6.75986618255637	6	CucE-1nM_N_49	Ly12 3D
479	479	479	1.88066574885451	2.07610495215415	0.80260122747693	-0.0449519997914834	0.79793601291499	0.943307959985289	1.39887057099625	0.180445159608493	479	15	4	-17.4699406810451	-0.505292819478263	6	CucE-1nM_N_49	Ly12 3D
480	480	480	1.63268076098047	1.98733734991401	0.822907779128288	1.50020492155696	0.779672129432559	1.35952617101374	1.49629551632362	-0.111795262577728	480	8	2	-16.6510399903084	11.3031738006802	7	CucE-10nM_N_42	Ly12 3D
481	481	481	0.866761637463484	1.03161976742876	1.97408486230306	1.5797877137784	0.687514223787935	1.06290371659789	1.22860221649998	-0.0091323095581293	481	3	1	5.76900449595033	9.57146893355756	7	CucE-10nM_N_42	Ly12 3D
482	482	482	1.0386414241354	0.0739152327764572	0.163856740308654	0.0794783768349106	0.335884796108861	0.332735113652964	0.426442370183028	0.11829918167903	482	16	4	-9.12786374965612	3.89936848113815	7	CucE-10nM_N_42	Ly12 3D
483	483	483	-0.25942352174097	0.0072386764626707	1.97408488259862	-0.85829103305022	0.671677859704218	-0.271060930423061	1.09761912356041	0.852811307714216	483	13	3	3.53279141286765	-18.5435027346532	7	CucE-10nM_N_42	Ly12 3D
484	484	484	1.29263605219185	1.42885100439973	0.46698952681929	0.306185769470826	0.586267895056873	0.677185564368622	0.954873420866427	0.143036327374331	484	15	4	-17.6068837522804	1.87909339136059	7	CucE-10nM_N_42	Ly12 3D
485	485	485	1.53830665117761	1.36793151188806	0.0700215415262201	0.598680141609898	0.528581821355682	0.783945122687234	0.876779863300155	0.0148580855578766	485	17	4	-14.8107921253954	6.77573947293483	7	CucE-10nM_N_42	Ly12 3D
486	486	486	1.57294021825036	1.5630554594135	-0.636634568902928	0.463588523672194	0.461330777705829	0.866428500090113	0.812163330190121	-0.106948891928806	486	17	4	-11.5012473841836	8.42708270355076	7	CucE-10nM_N_42	Ly12 3D
487	487	487	1.24669786366671	1.47239085822528	0.259615974852186	0.970686158087848	0.454318021705612	0.912760049252812	0.830752140882572	-0.144479921544787	487	8	2	-16.0034912951787	10.5117408141474	7	CucE-10nM_N_42	Ly12 3D
488	488	488	1.75190129149718	1.79396758165692	0.669638612627005	-0.816722233880922	0.721398067473724	0.779875636804463	1.22986337258145	0.211143446157014	488	14	3	-14.4402886986006	-7.05609324400691	7	CucE-10nM_N_42	Ly12 3D
489	489	489	2.03223537400268	1.33396806627539	0.59573522967086	0.0341055477724712	0.765179934020519	1.09558989755125	1.36773688924203	0.0473421879818202	489	16	4	-13.396911746	1.23313136090612	7	CucE-10nM_N_42	Ly12 3D
490	490	490	1.24076729010993	1.34158180433335	0.5953215565612	0.234278816102639	0.511667191217396	0.775834005687142	0.846438077393002	0.0032117569931611	490	15	4	-17.9569332809592	2.25420655751154	7	CucE-10nM_N_42	Ly12 3D
491	491	491	2.1674654415493	1.46512346556155	-0.152936718658635	-0.866158353996465	0.662401756710127	0.976062332598595	1.15889147901383	0.0228000847643763	491	16	4	-12.2360439524051	-2.32072204019471	7	CucE-10nM_N_42	Ly12 3D
492	492	492	1.53416838281553	1.45860797410733	0.727226632083596	-0.879787329213782	0.644152912114727	0.773280834373487	1.07979208247677	0.13792121994723	492	14	3	-14.0725476335301	-7.43945319963081	7	CucE-10nM_N_42	Ly12 3D
493	493	493	2.13771804836877	1.34748265931165	-0.0454957498463569	-0.790736837664236	0.692915020753862	0.597190758713204	1.1574964040534	0.302763364048755	493	16	4	-12.1058285419194	-4.0148994587587	7	CucE-10nM_N_42	Ly12 3D
494	494	494	-0.243583082667598	-0.868259140613704	-0.65464551014982	-0.844357652546458	-0.0257400993332289	-0.225808174511047	-0.347310908243656	0.122752358726857	494	6	1	4.05329367714821	-3.04691939877002	7	CucE-10nM_N_42	Ly12 3D
495	495	495	0.714909206152454	-0.239387940522007	-4.64327779780757	-0.685598308323659	-6.84240978664531	0.397349513929053	-0.155276332333877	-7.13196791858694	495	8	2	-17.235045892635	19.2008787142989	7	CucE-10nM_N_42	Ly12 3D
496	496	496	-0.171620294983102	-0.815664385224709	-0.796227665528755	-0.864488409291662	-0.139694192258194	-0.290088494911749	-0.566645073918127	0.0506318147425321	496	6	1	2.99790131277863	-2.78473330865208	7	CucE-10nM_N_42	Ly12 3D
497	497	497	0.764047463627594	0.510122552708121	0.345492191491511	-0.782001678139382	0.26307717589651	0.066670556425396	0.249316776410475	0.220282511287784	497	14	3	-10.6897188690949	-9.98237853297292	7	CucE-10nM_N_42	Ly12 3D
498	498	498	1.20103832970034	0.681765127000948	-0.226407900801239	-0.826898224945643	0.419364996820702	-0.149620735805565	0.561944838458538	0.519546831468633	498	16	4	-11.0281763785774	-8.7747934116454	7	CucE-10nM_N_42	Ly12 3D
499	499	499	1.18666787775273	0.886371593747816	-0.833002443153704	0.787714444506044	0.303731792544433	0.896785691701683	0.677113563306074	-0.285171706351574	499	17	4	-10.3235295486296	11.2604264917953	7	CucE-10nM_N_42	Ly12 3D
500	500	500	1.00947165240035	1.46850704933502	0.479136436390986	-0.811860556580541	0.489713832563387	0.0739667953622255	0.71460415976574	0.443047576317386	500	14	3	-13.0839927570339	-11.799074021866	7	CucE-10nM_N_42	Ly12 3D
501	501	501	0.957691442727901	1.01911984248888	0.0226555723944801	0.821527383975642	0.320755438667226	0.727205453881349	0.557161784205664	-0.156482186277975	501	8	2	-14.5336246794735	11.562702108947	7	CucE-10nM_N_42	Ly12 3D
502	502	502	1.92213794114055	0.487082967807188	0.374553377857422	-0.765340187941195	0.722020196124409	0.720201888585253	1.22538820579292	0.251037757879403	502	16	4	-9.45856901822654	-5.35238652236214	7	CucE-10nM_N_42	Ly12 3D
503	503	503	-1.19810921824893	-1.57758964340737	-0.778789531757027	-0.846680641331042	-0.435216657029007	-0.510714502681324	-1.10805777292534	-0.100915312393482	503	1	1	11.1836827287153	-4.82961752267847	7	CucE-10nM_N_42	Ly12 3D
504	504	504	1.49496168365882	0.575913248124698	-0.71061784933939	-0.74645502550555	0.272111840008107	0.218002287894145	0.287103654487127	0.129767048639914	504	16	4	-7.28621330326482	-1.03907069997888	7	CucE-10nM_N_42	Ly12 3D
505	505	505	0.648629453464263	0.855886266925836	0.723105582630721	-0.0833688610724667	0.496478902593786	0.0356970529919887	0.727921793207643	0.475024653378282	505	14	3	-8.02023461198061	-15.5024988348279	7	CucE-10nM_N_42	Ly12 3D
506	506	506	1.51593181725579	1.77742462231852	1.76376131441951	0.898590040125703	1.16565081858507	0.951893248163228	2.1556578351708	0.544018911017883	506	15	4	-5.04275901033838	-14.9956107308795	7	CucE-10nM_N_42	Ly12 3D
507	507	507	0.748711724114467	1.2178045706429	0.62557844677549	0.414372878439645	0.45795526047153	0.273081208912016	0.657842922048563	0.280127056933434	507	15	4	-21.0998418711163	-0.22112364715036	7	CucE-10nM_N_42	Ly12 3D
508	508	508	1.58834121011055	1.46608157890175	0.0033061194093909	-0.255116564182176	0.47819390285079	0.881562253102736	0.842461602360594	-0.0999756807104223	508	16	4	-14.6481380793628	1.36049194583639	7	CucE-10nM_N_42	Ly12 3D
509	509	509	1.393367737382	1.71976680594549	1.7696555636861	1.33739050727453	0.812242529689395	1.36870017885427	1.544404741326	-0.0851283892046116	509	8	2	2.5053966808443	6.60662970413582	7	CucE-10nM_N_42	Ly12 3D
510	510	510	1.51440637965118	1.76429285749689	0.428278530005173	0.936007900047953	0.613117665890714	0.899802249885455	1.05328415222482	0.0234984229401167	510	15	4	-17.3845500425609	8.07038265228463	7	CucE-10nM_N_42	Ly12 3D
511	511	511	1.50377750049661	1.91461467361147	1.08309877120737	0.831693119212131	0.853676204821581	0.940408855818634	1.50834127095649	0.238321865711474	511	15	4	-20.0883895082016	2.46129727871643	7	CucE-10nM_N_42	Ly12 3D
512	512	512	0.407256709051181	0.68858764152202	1.4434848585274	-0.221688323275958	0.556757128766038	0.331325033321421	0.863426645835799	0.341005658509694	512	12	3	-2.96053811030712	-18.6683103295268	7	CucE-10nM_N_42	Ly12 3D
513	513	513	1.3644630121815	0.825232803537965	-0.729286719423672	0.461792253710142	0.271576312980018	0.427206210079937	0.33967666046373	-0.0084419461399066	513	17	4	-9.49806885920249	9.49882741262824	7	CucE-10nM_N_42	Ly12 3D
514	514	514	2.10781208414827	1.67884500591023	0.120931179374882	-0.308836004111086	0.683085712856268	1.04147465324427	1.21401742462552	0.0005228792754197	514	16	4	-13.9159437339793	0.533317483054682	7	CucE-10nM_N_42	Ly12 3D
515	515	515	-0.0278638217359874	-0.975678023421913	-0.753221671358156	-0.815517863044514	-0.250578881362224	-0.117323975241338	-0.644926943068494	-0.17439933474183	515	6	1	3.03887081016168	-0.90598898607647	7	CucE-10nM_N_42	Ly12 3D
516	516	516	0.520477263827021	0.298483416660113	0.256846757574045	-0.736185601932323	0.119487394797597	0.32899837475587	0.0733978276611017	-0.0965270254720496	516	14	3	-9.94792569185544	-7.99048449365	7	CucE-10nM_N_42	Ly12 3D
517	517	517	1.65149977270126	1.48125340691071	-0.315348234960494	1.06506245291062	0.49468251755	1.14286110543539	1.04399922899624	-0.255372907602682	517	17	4	-12.9516747689686	10.4029012838725	7	CucE-10nM_N_42	Ly12 3D
518	518	518	1.42597574319366	1.21583426864002	0.203902834758217	-0.800680244078785	0.515421417559253	0.386152364502861	0.782503507515842	0.263420013833455	518	16	4	-13.4018177873445	-6.95042804205012	7	CucE-10nM_N_42	Ly12 3D
519	519	519	1.16259779592493	0.918136037978773	0.462152760497929	-0.903395284037801	0.496764195714394	0.605992299105194	0.77549870940031	0.100015710009945	519	14	3	-12.3889199041479	-7.08689477325098	7	CucE-10nM_N_42	Ly12 3D
520	520	520	1.1768140373426	0.388249425284402	-0.716123017696135	-0.759898007655719	0.346517815418637	0.153791515661018	0.423779249641764	0.246733621420144	520	16	4	-6.32806267817201	-1.7647736712364	7	CucE-10nM_N_42	Ly12 3D
521	521	521	0.4162037183001	-0.101891468117314	-0.79786061332124	-0.811405982747433	0.047530260320603	0.0929996210821895	-0.136185955720199	-0.0134751880663044	521	7	1	-4.09146829871345	-0.805790978776781	7	CucE-10nM_N_42	Ly12 3D
522	522	522	-0.992097094914963	-0.231981357339668	0.279883916132443	1.60146767580277	-0.195386070229616	0.210545042916276	-0.315011987457272	-0.334741537845392	522	11	2	8.25055551332319	14.3697052845552	8	CucE-50nM_N_71	Ly12 3D
523	523	523	-0.926246384100901	-0.265891076813032	0.0256430302874406	1.15470910774641	-0.236091986515729	0.0172242456540011	-0.526327339317514	-0.248395436339922	523	11	2	8.78418949303085	14.758661129524	8	CucE-50nM_N_71	Ly12 3D
524	524	524	0.558551101822131	-0.327951034280901	-0.589576209936438	-0.812392480902844	0.142006069322072	0.260073542337848	0.0743070902009271	-0.028558448601836	524	7	1	-2.35714502891999	0.430780000262242	8	CucE-50nM_N_71	Ly12 3D
525	525	525	0.424469123698249	-0.307151534530502	-0.77578555130615	0.21571416478401	0.0107772846658868	0.35954838993872	-0.0276785605913494	-0.225787272175047	525	9	2	-6.17701662743637	12.3420331023663	8	CucE-50nM_N_71	Ly12 3D
526	526	526	-0.756519903696304	-0.422408608881308	-0.34925236986127	-0.86548801836564	-0.145363857468259	-0.710077886531507	-0.634932492982459	0.32132220093272	526	13	3	0.673670062758122	-23.8672056447747	8	CucE-50nM_N_71	Ly12 3D
527	527	527	-0.651980186976845	-0.70391232581621	-0.109109058749696	-0.142232174473421	-0.293791280962634	-0.259641301675076	-0.786183517889755	-0.124133962972089	527	1	1	16.6006492268105	-6.09033449120222	8	CucE-50nM_N_71	Ly12 3D
528	528	528	0.212301398168664	0.110762335359859	0.385867478791333	-0.795990305048393	-0.0252703654171138	0.155374705766245	-0.209432298031762	-0.127621809824593	528	5	1	-6.79450512788796	-11.4923014228148	8	CucE-50nM_N_71	Ly12 3D
529	529	529	0.725344758352004	0.219096961289439	-0.685413008426587	2.77658709127881	0.10233684064414	1.20123932617536	0.982335040636918	-0.687745406321684	529	9	2	-0.432050457221524	16.405933992983	8	CucE-50nM_N_71	Ly12 3D
530	530	530	0.159330104375658	0.0650141576046702	-0.438944748907153	1.13206085028246	0.0897972597111264	0.150794029264192	-0.048311272744613	-0.0090676620976078	530	9	2	0.365913163080638	19.2404899719595	8	CucE-50nM_N_71	Ly12 3D
531	531	531	0.797967184606529	0.767515843824269	-0.648744509586646	1.59761398657729	0.279450225305758	0.530679318111787	0.394063761601122	-0.0686284967465112	531	9	2	-4.29520567820002	16.9040630942006	8	CucE-50nM_N_71	Ly12 3D
532	532	532	-0.644731958690431	-0.576825410223135	-0.73577804222295	0.611971191133952	-0.312671097566348	-0.0083984368780546	-0.605783692228058	-0.308427167974225	532	10	2	4.80589432116234	20.4163243847087	8	CucE-50nM_N_71	Ly12 3D
533	533	533	-0.526860517042563	-0.863899551527116	0.764854637125218	2.79403763277906	-0.204011197902836	0.408983573340193	-0.0935410175249837	-0.47398891953784	533	11	2	7.44696709779959	15.7558827086786	8	CucE-50nM_N_71	Ly12 3D
534	534	534	0.83013842288738	0.348644627645803	-0.800844814048887	-0.713255140189486	0.0675611110806949	0.335276204708241	0.0126188258434362	-0.15279762070324	534	16	4	-7.83780999377078	0.424355523362146	8	CucE-50nM_N_71	Ly12 3D
535	535	535	-1.02800187168241	-0.212710180498882	0.506260654208913	1.13584331024537	-0.135173008212238	0.0746224606758845	-0.387151124625428	-0.184834566565479	535	2	1	10.6818710739903	12.8940558824128	8	CucE-50nM_N_71	Ly12 3D
536	536	536	0.246551210016393	0.041363553695912	0.0792268895354334	-0.64618459295198	0.149160582118567	0.116061316467914	0.0417828698472596	0.0733958503435983	536	5	1	-7.7053393588627	-9.38366629113751	8	CucE-50nM_N_71	Ly12 3D
537	537	537	0.457109443916177	-0.40229735450759	-0.665815707022934	1.36596979409918	0.194662729810557	0.0067789672786108	0.108117551615116	0.191000355494171	537	9	2	1.79092382244571	21.5806473277994	8	CucE-50nM_N_71	Ly12 3D
538	538	538	0.716759610251312	0.0556814010712737	-0.787408093704728	-0.65184083932542	0.0606138317185903	0.175772997963878	-0.0829724848540224	-0.0548087889106081	538	7	1	-5.66677008394557	0.269961182147862	8	CucE-50nM_N_71	Ly12 3D
539	539	539	0.55507618420122	0.510540219630782	-0.462547350535808	0.15073918869756	0.179310793030216	0.28989373225128	0.143816055191712	-0.0107245044833281	539	17	4	-9.71458870180639	9.28989909703169	8	CucE-50nM_N_71	Ly12 3D
540	540	540	-0.384605746718327	0.115218132962142	-0.738560030136202	1.27671238881597	-0.182995883333868	0.49418483436991	0.0170888387872834	-0.508955957222239	540	11	2	0.0640739840007327	17.331455445459	8	CucE-50nM_N_71	Ly12 3D
541	541	541	1.00272269641279	1.44770667502215	0.691678943368034	-0.868771534191219	0.588420975499457	0.298709516996854	0.927705210166125	0.394262780046485	541	14	3	-13.2028550463346	-12.2841302584937	8	CucE-50nM_N_71	Ly12 3D
542	542	542	0.914713443140418	-0.576027966424487	-0.76760441746365	-0.777252532402507	0.213806640124196	0.148252809545456	0.165981511841849	0.117122818070619	542	7	1	-1.39604231473583	0.188575205100816	8	CucE-50nM_N_71	Ly12 3D
543	543	543	0.195632842262908	-0.120572835225166	-0.690299811428088	2.79403848844451	0.0949381686300037	0.969688565356946	0.675950850789133	-0.542797331855605	543	11	2	1.35773408594427	17.0789772972273	8	CucE-50nM_N_71	Ly12 3D
544	544	544	0.694643883748995	0.70881038232731	0.217300772673822	0.0136061063551866	0.238431974629487	0.542288047224596	0.344919238486288	-0.117454420900282	544	15	4	-16.3868781108833	3.19309375811782	8	CucE-50nM_N_71	Ly12 3D
545	545	545	0.491071221839982	-0.388559472381132	-0.671069912627356	-0.838816419835751	0.15383405440812	0.0942053480911471	0.0452922087878122	0.0924713009144567	545	7	1	-1.54244509787732	-0.686866514846885	8	CucE-50nM_N_71	Ly12 3D
546	546	546	0.781132729592801	0.91475681948946	-0.0511663982903129	-0.796675227619927	0.316092545047591	-0.192871039743614	0.343654726807349	0.444312486264246	546	14	3	-11.8069521286316	-10.7386517605783	8	CucE-50nM_N_71	Ly12 3D
547	547	547	0.793760427709919	0.237967568402822	-0.0287737926916095	0.844003368691312	0.296500020827932	0.714903011738401	0.522023857260992	-0.17274122655088	547	8	2	-10.7223230239865	14.6284394744906	8	CucE-50nM_N_71	Ly12 3D
548	548	548	-0.501778595024454	-0.0200404577488912	0.170100592189068	0.652494366174051	-0.0374180069514196	-0.0153780657387583	-0.309646291791986	-0.027451651556754	548	2	1	9.97293036490967	13.2268627881475	8	CucE-50nM_N_71	Ly12 3D
549	549	549	0.202366772417599	-0.0758145186474596	0.680175043294268	0.42193088672112	-0.0104240260058243	-0.498649903377909	-0.346357382763334	0.317680809362707	549	2	1	19.841993856145	8.8155173703113	8	CucE-50nM_N_71	Ly12 3D
550	550	550	-0.952159626845957	-0.0772329463346939	0.686583794458839	0.906846815910345	0.0340582713987939	-0.376895371249398	-0.247935625341172	0.282222347453118	550	2	1	13.7074072598544	9.6238410921893	8	CucE-50nM_N_71	Ly12 3D
551	551	551	-0.132087074758765	-0.558480476558581	-0.777043452834604	0.21732084881498	-0.158628185023284	0.0001705406276596	-0.464008144098019	-0.159391243260814	551	9	2	1.73247261943393	22.2767510460298	8	CucE-50nM_N_71	Ly12 3D
552	552	552	0.636422718236007	0.044618699508335	-0.747936361033218	0.316205982670665	-0.0639147146326801	0.627969397553569	0.212125180519798	-0.477426106808253	552	17	4	-9.14439595509979	11.80849502819	8	CucE-50nM_N_71	Ly12 3D
553	553	553	-0.707737181148056	-0.0977220064090282	-7.63604480987846	1.34549885004902	-8.53865390728765	0.463239826481688	-0.063025390032617	-8.87853208002635	553	8	2	-16.5324980732085	18.8294886826932	8	CucE-50nM_N_71	Ly12 3D
554	554	554	-0.742787913949321	-0.308079517195986	0.0252778866507786	0.257531242863663	-0.18933650339132	-0.262663288197271	-0.640075979976782	-0.0172619363286942	554	2	1	14.393541756125	11.8412213650954	8	CucE-50nM_N_71	Ly12 3D
555	555	555	-0.96349952708803	-0.0310791738366362	1.32139668078599	0.871053683818546	0.260113798355456	-0.136295459242801	0.229009361952483	0.35087325353634	555	2	1	15.5663098683997	7.536891802414	8	CucE-50nM_N_71	Ly12 3D
556	556	556	-0.856284397211736	0.048307439271439	0.84891937067406	1.06242579058697	0.117396450236942	-0.150969468976958	-0.0614175284323035	0.217226912080625	556	2	1	12.8934799130139	10.008413042234	8	CucE-50nM_N_71	Ly12 3D
557	557	557	-0.569159577267555	0.0106598554596919	0.179884326904849	0.84783263289029	-0.172295736934749	0.216263739232694	-0.295556558895288	-0.315319782667168	557	11	2	7.40128102224429	13.2355520943862	8	CucE-50nM_N_71	Ly12 3D
558	558	558	-0.763428296340047	-0.104696439161632	0.814572158045058	-0.838195400915607	0.0584143395178008	-0.293992720593357	-0.19238513782585	0.252122421406576	558	4	1	3.88767966017424	-20.8510535687393	8	CucE-50nM_N_71	Ly12 3D
559	559	559	-0.0520963591990698	-0.0251246306074993	0.523765822628469	-0.814207771030084	0.106696898077685	-0.0639387896822441	-0.0710889419244742	0.149210996643049	559	13	3	-7.69968654874173	-20.5324750726812	8	CucE-50nM_N_71	Ly12 3D
560	560	560	0.14704425635937	0.0267152465897574	-0.775470973846149	0.262197418225798	0.0411298307365139	-0.118887925267089	-0.203574828886625	0.119535411067884	560	9	2	-5.81906330737871	14.1581814056074	8	CucE-50nM_N_71	Ly12 3D
561	561	561	0.232770551531658	0.27787986951794	-0.102699927753679	0.416464894402017	0.0970951978021513	-0.0337768327233259	-0.0840698066474779	0.119721158633448	561	9	2	-1.37057154637414	11.0197448540023	8	CucE-50nM_N_71	Ly12 3D
562	562	562	0.0782996608752409	-0.161523835246659	-0.77811751928236	0.881244730170227	-0.119788200846068	0.249369859388554	-0.228756347034211	-0.284383030176279	562	9	2	-1.49250405720963	18.5309021731326	8	CucE-50nM_N_71	Ly12 3D
563	563	563	0.101235038297362	-0.260664270214005	-0.659051652030261	-0.793258676769316	-0.008228491664603	0.0820178257717733	-0.224978961062447	-0.0622358973202613	563	7	1	-2.06005420194083	-1.1873056834472	8	CucE-50nM_N_71	Ly12 3D
564	564	564	1.34292262909171	0.648047028483671	-0.739366425572256	0.318644200156761	0.3257891514054	0.686287352783465	0.537727203279808	-0.124500758969078	564	17	4	-9.7596374554306	8.63095197394161	8	CucE-50nM_N_71	Ly12 3D
565	565	565	-0.251270084262653	-0.213767739328009	-0.718951180488644	-0.828909269088258	-0.0888157927380536	-0.13784215844977	-0.435485092773131	0.0015298906914206	565	7	1	-0.0439708862706845	-4.5481539984384	8	CucE-50nM_N_71	Ly12 3D
566	566	566	-0.746251684582113	-0.127597328552414	0.596737983464188	-0.0575707620504126	0.0322746036079424	-0.345919506313543	-0.249216219760635	0.260047008113149	566	4	1	14.7248245719842	5.54526595438148	8	CucE-50nM_N_71	Ly12 3D
567	567	567	-0.7761070085693	-0.500225350411558	0.170073222583655	-0.813361381244093	-0.11908236895591	-0.398723454924256	-0.551884464662255	0.142817845060995	567	4	1	7.41677916185483	-20.7003552861096	8	CucE-50nM_N_71	Ly12 3D
568	568	568	-0.888497440136777	-0.526122584786342	0.5849123505272	1.80345803720898	-0.0916756476485952	-0.0790663732127678	-0.417892986561613	-0.0400204039702057	568	2	1	10.5464880200998	14.882690482186	8	CucE-50nM_N_71	Ly12 3D
569	569	569	-0.0267859964764956	0.111346431082641	-0.361603634667785	-0.8089418660024	0.0580334480897086	-0.148424373153742	-0.176596507302374	0.155945494856063	569	14	3	-3.31231674629622	-5.70988057411362	8	CucE-50nM_N_71	Ly12 3D
570	570	570	0.661964083541881	0.328695144603501	-0.122422722382761	-0.781044106649365	0.11364206764299	0.317149014826656	0.0593763328986153	-0.094598601700414	570	16	4	-11.3421843027386	-5.42406960054683	8	CucE-50nM_N_71	Ly12 3D
571	571	571	-0.28882941748572	-0.153059812606926	0.581924904291054	-0.845679390506526	0.0988622506907528	-0.404771980380473	-0.116450252385181	0.365637028327068	571	13	3	1.58415817910504	-21.5584779998207	8	CucE-50nM_N_71	Ly12 3D
572	572	572	0.64699569268771	-0.250576093951729	-0.717133790811289	-0.862769722290399	0.17693185315735	0.134401152806035	0.0956944904108722	0.0892121280367409	572	7	1	-3.00347319981074	-0.398990293229881	8	CucE-50nM_N_71	Ly12 3D
573	573	573	0.544360783479768	-0.146182384396181	-0.787913685206477	-0.739131730438201	0.0327474934279174	0.0580413219924969	-0.172204569867513	-0.0053135243493108	573	7	1	-4.0754941510529	-0.364859190485002	8	CucE-50nM_N_71	Ly12 3D
574	574	574	-0.482507599023009	0.0364936572457346	0.756280031098487	0.116680721826458	0.100793002673036	-0.111816286545993	-0.0892814614473468	0.174789724658537	574	4	1	15.119325169602	5.78776153271032	8	CucE-50nM_N_71	Ly12 3D
575	575	575	-0.517235306540579	-0.190010707693342	0.692603105044265	-0.822727009864944	0.0309042879240923	-0.375468927384074	-0.254230361271407	0.27811672065457	575	13	3	3.31915944317316	-20.9566436053806	8	CucE-50nM_N_71	Ly12 3D
576	576	576	-0.895793355677355	-0.167935550676036	0.589747641727321	1.48785843007246	0.0056067602988851	-0.0621584235562558	-0.254576717841748	0.0465344902367902	576	2	1	10.9460461382596	13.3347473421263	8	CucE-50nM_N_71	Ly12 3D
577	577	577	0.0978952057810971	-0.277171377179432	-0.766998213173756	-0.807138682135597	-0.104542972234113	-0.244581717944772	-0.493677283666078	0.0559805138940306	577	7	1	-1.58938357568991	-3.41474836528787	8	CucE-50nM_N_71	Ly12 3D
578	578	578	0.0906019312568036	0.0317950850000849	0.35878085464081	0.416227997266751	0.0058771683799635	0.0317460866232184	-0.224324775645057	-0.0149899332100287	578	2	1	9.48725634621537	11.807841750814	8	CucE-50nM_N_71	Ly12 3D
579	579	579	0.388693748466215	0.24991724566575	-0.31177965681613	-0.809487762303607	0.129861102034304	0.196821875327391	0.0320059601281327	0.000870914134775	579	16	4	-10.0379480749824	-5.77510512817483	8	CucE-50nM_N_71	Ly12 3D
580	580	580	0.253340246042556	-0.209561014019222	-0.774191458969949	2.79402894467477	-0.164590388875397	0.821599042659876	0.449498169136477	-0.705937112736506	580	11	2	1.16505378281528	16.9612500823538	8	CucE-50nM_N_71	Ly12 3D
581	581	581	0.0298990161381435	-0.653342668689234	-4.74251838106963	-0.687590978872574	-6.96451592066429	-1.01618250925755	-2.13431780383706	-6.32436900922107	581	8	2	-17.1959559709237	19.3419387104345	8	CucE-50nM_N_71	Ly12 3D
582	582	582	-0.0200246914094086	0.370040971468046	0.779679987580766	0.72799040804517	0.0983737982436059	0.340588080349205	0.052669935559282	-0.125354110524853	582	2	1	7.78004963711798	10.5668438318345	8	CucE-50nM_N_71	Ly12 3D
583	583	583	-0.875180874796689	-0.136848922427898	-0.77480760609373	1.35734182493655	-0.372585979351537	0.37702855050925	-0.165448963396355	-0.622226630823343	583	11	2	2.37023450657644	17.1048344829466	8	CucE-50nM_N_71	Ly12 3D
584	584	584	0.448660041783747	0.832572518704536	0.363698049525617	-0.695523682266505	0.279516099129432	0.241983207106392	0.305159754630663	0.121420511873539	584	14	3	-13.2210307435927	-12.8063514095824	8	CucE-50nM_N_71	Ly12 3D
585	585	585	0.0150268504606042	0.317113025133898	0.435223581056745	-6.30905733292248	0.159058652347632	-9.51807207479213	0.0020855786848765	6.42328920694248	585	13	3	-3.6923081393936	-23.8324974365215	8	CucE-50nM_N_71	Ly12 3D
586	586	586	-0.512139275019946	-0.414119638997111	0.544808304455893	-0.868164232232821	0.0092714709042437	-0.478314165762726	-0.304820093698212	0.324074732103685	586	4	1	3.68636361928271	-20.887696201849	8	CucE-50nM_N_71	Ly12 3D
587	587	587	0.299786534556172	0.335213502215044	-0.76536577090392	2.79400171350375	0.0455109863758308	0.828458300093145	0.487271536005403	-0.499487605819634	587	11	2	0.228255747637129	16.9638657577168	8	CucE-50nM_N_71	Ly12 3D
588	588	588	0.978981142364821	0.263293244976235	-0.821904564899302	0.440646357835371	0.255365817654497	0.0658849478380414	0.233986669733862	0.213056501491393	588	17	4	-7.17767652503992	10.5578461303611	8	CucE-50nM_N_71	Ly12 3D
589	589	589	0.0794720744820784	0.0435369232419838	-0.74972625242696	-0.839840768153161	-0.0007727879932802	-0.0413790125725835	-0.259502790939182	0.0264544162780352	589	7	1	-3.7261871974288	-3.12738989729872	8	CucE-50nM_N_71	Ly12 3D
590	590	590	0.250065215472336	0.712314912204899	0.686300483169057	-0.822649307417764	0.36844889850923	-0.255332517325711	0.452754880409523	0.537987808393087	590	13	3	-7.5022369267341	-17.898356640404	8	CucE-50nM_N_71	Ly12 3D
591	591	591	0.206733026747164	-0.31966161884982	-0.77921140702796	-0.807872960499959	-0.093215317919485	0.190396018327041	-0.258258604856345	-0.218892081101553	591	7	1	-2.69107834961355	0.4788780999279	8	CucE-50nM_N_71	Ly12 3D
592	592	592	0.24985316010838	-0.308156118713814	-0.795187953797733	0.0577754643343115	-0.0060544104088946	-0.328500725439891	-0.323992227242205	0.210097921062445	592	9	2	-4.48633599289539	11.9534770499378	8	CucE-50nM_N_71	Ly12 3D
593	593	593	-0.976009943790991	-0.0302931327638043	1.08471238733469	0.154711185661766	0.18453769504679	-0.510960889873978	0.060244952678256	0.521543949351022	593	4	1	15.0578751091083	5.69412636073862	9	CucE-100nM_N_97	Ly12 3D
594	594	594	-0.758546229664163	-0.22814093726637	-0.179251521781219	0.334010796306265	-0.174681751468811	-0.123929843706768	-0.55715551250037	-0.0938436711590372	594	10	2	11.2591003148771	17.4837180598764	9	CucE-100nM_N_97	Ly12 3D
595	595	595	-1.09083083488333	-0.0538433944127697	0.990387920390561	0.246496817183193	0.129380260456385	-0.723560167493778	-0.0591434169989465	0.606065870528471	595	4	1	14.5175761030053	6.13860774791047	9	CucE-100nM_N_97	Ly12 3D
596	596	596	-0.824362318609516	0.0069927761466893	0.552024234505627	-0.733812150620732	0.0299233976170828	-0.500028506362702	-0.263296804014545	0.359100993264224	596	13	3	4.31777899899471	-21.7449566546619	9	CucE-100nM_N_97	Ly12 3D
597	597	597	-0.835944929137027	0.102633235057281	1.97408531457919	-0.797060230214141	0.607353510462117	-0.508964389335418	0.960006690545063	0.944780680083012	597	4	1	3.78403361108141	-19.4173492145125	9	CucE-100nM_N_97	Ly12 3D
598	598	598	-0.863099915715009	-0.0407370235255856	1.07548754246187	-0.855386451359419	0.153511425905197	-0.43661299949404	-0.0035489920792017	0.441464109041133	598	4	1	4.21567636902168	-20.7957004930565	9	CucE-100nM_N_97	Ly12 3D
599	599	599	-0.897997121374205	-0.260459036371938	0.399751704410657	0.979335744483997	-0.153467893685955	-0.125163162009298	-0.5285393576523	-0.0717311633565405	599	2	1	11.9342127838165	12.8457251823906	9	CucE-100nM_N_97	Ly12 3D
600	600	600	-0.999460994401739	-0.0372817326941475	0.849274895412748	0.1886003758206	0.100351146811148	-0.779534726560734	-0.121261468939534	0.613752951595414	600	4	1	14.2078650170022	6.03358474779504	9	CucE-100nM_N_97	Ly12 3D
601	601	601	-0.915504291139557	0.0325246970412779	0.786173415773135	0.960714928182058	0.0957460631563548	-0.462844257475447	-0.125113210073839	0.400723802540679	601	2	1	13.6613738337994	8.90911868753135	9	CucE-100nM_N_97	Ly12 3D
602	602	602	-0.465912284329319	-0.239469931488951	-0.114430283291904	-0.847435627030849	-0.0305940365395148	-0.626561951680482	-0.393969954994175	0.381603397981555	602	13	3	-2.45314241804932	-23.2496130676735	9	CucE-100nM_N_97	Ly12 3D
603	603	603	-0.856602678365337	-0.144230837281865	1.97408546997758	-0.796410277094301	0.520428112289468	-0.273643690984395	0.775233819736605	0.702640645579883	603	4	1	4.46051975648074	-19.0523101574177	9	CucE-100nM_N_97	Ly12 3D
604	604	604	-1.0461704975653	-0.0152104547513164	1.11064029514893	-0.551983152405569	0.197462924544734	-0.902257126801579	0.0847860254718553	0.792023357204355	604	4	1	5.23476705477106	-21.6686274549594	9	CucE-100nM_N_97	Ly12 3D
605	605	605	-0.884529284479272	-0.196257376436233	0.415754971284505	0.161809594591016	-0.0910806102591821	-0.212403760651998	-0.461858279149134	0.0483226932615176	605	2	1	15.2330733925229	9.00749781607949	9	CucE-100nM_N_97	Ly12 3D
606	606	606	-1.03117873034127	-0.0576679670255375	0.944212650023353	0.359840333885894	0.12142508972626	-0.706976845624828	-0.0758583152728227	0.587165038862827	606	2	1	14.4317088271867	6.48391743099831	9	CucE-100nM_N_97	Ly12 3D
607	607	607	-1.01882554291482	-0.0945703803529645	0.808094321655211	0.509947269774474	0.0545920113126213	-0.440015386604729	-0.209575847640899	0.344377857466406	607	2	1	14.7111758462571	7.95648652524347	9	CucE-100nM_N_97	Ly12 3D
608	608	608	-1.0266482081678	-0.0152648222913358	1.05054078955283	-0.727680063994285	0.174270355675653	-1.08511473817611	0.034935102486373	0.889069130028675	608	13	3	4.82283709752575	-22.1657607901676	9	CucE-100nM_N_97	Ly12 3D
609	609	609	0.0174465746598711	-0.246443042852741	-0.380445657924166	-0.838234309120708	0.0529802719833782	-0.118454663031552	-0.181378900741827	0.131149355286525	609	7	1	-2.77311090780053	-6.30872088763055	9	CucE-100nM_N_97	Ly12 3D
610	610	610	-0.188385213255737	0.154113259619737	0.614185982092297	0.609061231729341	0.197130173885508	-0.169776659507005	0.0977366035582811	0.30966426044186	610	2	1	13.4003545255668	8.11679295523328	9	CucE-100nM_N_97	Ly12 3D
611	611	611	-1.02617203623156	-0.117671331972513	0.947849636513989	-0.760970508545153	0.116449589504383	-0.595690201029905	-0.0848960434467169	0.508934485645033	611	4	1	5.01806521547382	-21.0939885504732	9	CucE-100nM_N_97	Ly12 3D
612	612	612	-0.889627795934016	-1.14717197649722	-0.328959496805354	-0.270177496047112	-0.33560449870291	-0.177862493831654	-0.774800538307712	-0.219935088965182	612	1	1	15.0757531989822	-4.5130088658572	9	CucE-100nM_N_97	Ly12 3D
613	613	613	-0.693281182727826	-0.180673465486563	-0.144450737978529	0.403389198178911	-0.160169488803254	-0.432868844995493	-0.634834468790098	0.124032279816393	613	2	1	13.022823620297	17.1335354136239	9	CucE-100nM_N_97	Ly12 3D
614	614	614	-1.09858802887268	-0.204967345506819	0.767006905652259	-0.782200706951365	0.0145086269888121	-0.5453901969194	-0.297138422582172	0.373474242194821	614	4	1	5.52911253544272	-21.1678118122961	9	CucE-100nM_N_97	Ly12 3D
615	615	615	-1.13258566197218	-0.204407841333616	0.68159515326226	-0.886781869081151	-0.0232888109104373	-0.760502647791567	-0.382502181928883	0.477081235079211	615	4	1	5.18295156969442	-21.6471659419731	9	CucE-100nM_N_97	Ly12 3D
616	616	616	-0.913190847957879	0.0193466015776897	0.827399124360577	1.25735681704948	0.0962994612087974	-0.124659289171289	-0.0996692378579303	0.178729368881125	616	2	1	12.3371471024125	10.7947943561539	9	CucE-100nM_N_97	Ly12 3D
617	617	617	-0.796630076476587	-0.103150669695318	0.555466429270276	1.54041158210076	-0.227575761798909	0.35426903157712	-0.166657789044773	-0.461644050676064	617	11	2	7.78751415812867	13.4661942114205	9	CucE-100nM_N_97	Ly12 3D
618	618	618	-0.815715292368036	-0.0615788137561095	0.88354501074756	-0.814387544962147	0.13877131708102	-0.494343594554293	-0.0358912787071396	0.464654419148131	618	13	3	4.22689215654287	-21.1273582608318	9	CucE-100nM_N_97	Ly12 3D
619	619	619	-0.600790847909583	0.111801662076352	0.587730594545672	0.873803355406814	0.0109412871193925	0.0895880787284131	-0.193600338454056	-0.0479692399840964	619	2	1	10.600373899738	11.4623573272647	9	CucE-100nM_N_97	Ly12 3D
620	620	620	-1.01730902278846	-0.0671559405193937	0.693706095456598	0.688772937214731	0.0225970734154283	-0.363813176150871	-0.270139328305247	0.262105097723041	620	2	1	14.1610050208387	9.00393914909451	9	CucE-100nM_N_97	Ly12 3D
621	621	621	-1.05965096951255	-0.194764125766075	0.964602362236103	-0.879681072955394	0.109577594821802	-0.712155841957514	-0.10103077085008	0.578677088418018	621	4	1	4.88927848783065	-21.2095328831335	9	CucE-100nM_N_97	Ly12 3D
622	622	622	-0.768835710107103	0.0553802908522784	0.630168989538103	-0.603476384307585	0.059045837739244	-0.795368456530865	-0.209045461228656	0.58269790876911	622	13	3	4.66417538498374	-22.3677641161336	9	CucE-100nM_N_97	Ly12 3D
623	623	623	-1.05200256305443	-0.279210546821728	0.757059457074544	0.509479186880017	0.0112848254292416	-0.506964909385181	-0.302132768573627	0.344950603017845	623	2	1	15.1433813432757	8.46968368757067	9	CucE-100nM_N_97	Ly12 3D
624	624	624	-1.03904056348883	-0.103863612765384	1.11322121485023	-0.725477249688353	0.181142528110717	-0.515622593431182	0.0530001394908864	0.521202589686227	624	4	1	5.01042311234268	-20.701129659864	9	CucE-100nM_N_97	Ly12 3D
625	625	625	-0.85255373002157	-0.177426202387632	1.06467405067271	-0.860964237270723	0.13467695191317	-0.378093539424552	-0.0410477601049308	0.384042334023672	625	4	1	4.49345098000248	-20.4570931544713	9	CucE-100nM_N_97	Ly12 3D
626	626	626	-0.809409987965323	-0.0374394520993658	-0.0654123016716618	1.76232045117921	-0.341805681004482	0.577861323971445	0.107114260797023	-0.723482495923319	626	11	2	4.026147335023	14.9570191628805	9	CucE-100nM_N_97	Ly12 3D
627	627	627	-1.06734582111309	-0.13142315085732	1.14441988024766	-0.633391218228007	0.188681359171446	-0.561207974234316	0.0683069519369125	0.558770820176969	627	4	1	5.31996114078084	-20.6262651541968	9	CucE-100nM_N_97	Ly12 3D
628	628	628	-1.09167819765964	-0.211062456143543	0.830425936104015	-0.681256458813674	0.0399138461031479	-0.627714197613179	-0.246668944764478	0.453158825960551	628	4	1	5.82883370166898	-21.1563131962262	9	CucE-100nM_N_97	Ly12 3D
629	629	629	-1.00932426711744	-0.138876262078521	0.954385277560309	-0.806749842935211	0.12237065035199	-0.704192341000772	-0.0738244579894345	0.586282074109863	629	4	1	4.88533650727382	-21.2866087737985	9	CucE-100nM_N_97	Ly12 3D
630	630	630	-1.06095297167901	-0.0844715300994641	1.19600146270275	-0.837240810834388	0.219317887871089	-0.759456956119507	0.131861122043761	0.719995176116514	630	4	1	4.68081452152193	-21.0420624793114	9	CucE-100nM_N_97	Ly12 3D
631	631	631	0.511585353195146	-0.172918559807113	-0.777017898678896	-0.85364143730523	-0.232100671181622	0.0671308904154408	-0.478769345157861	-0.277229917163839	631	16	4	-4.96098265577467	1.54020848983326	9	CucE-100nM_N_97	Ly12 3D
632	632	632	-0.818101006772932	-0.0428120000103595	1.97408531775624	1.25129326119455	0.3296160994745	0.284850379352604	0.406482157781196	0.143516374489528	632	2	1	16.4840106594465	7.4554332055628	9	CucE-100nM_N_97	Ly12 3D
633	633	633	-0.906142190250118	-0.030946717051318	0.792353307445469	2.79400622275618	0.0940735167125889	0.512390137104064	0.171635573140062	-0.242730180862789	633	11	2	7.66931168080131	14.5262933175736	9	CucE-100nM_N_97	Ly12 3D
634	634	634	-0.759517446258873	0.0077797164143433	0.565646789805806	0.101831070357304	0.0305745735905024	-0.362181553418463	-0.25391530848336	0.269041603067254	634	4	1	14.4211577243967	6.5725183075733	9	CucE-100nM_N_97	Ly12 3D
635	635	635	-0.919254101510218	-0.0272277141493338	0.711114393709274	-0.673454551474693	0.0689157106052307	-0.988750007143225	-0.189436058528139	0.719867285204154	635	13	3	4.88425234783846	-22.4140872580511	9	CucE-100nM_N_97	Ly12 3D
636	636	636	-0.873947906380106	-0.211774210156701	0.37514965706328	0.672297787225401	-0.103168180666953	-0.245278836005751	-0.491457200329717	0.0578197000137588	636	2	1	13.5233555885823	11.2684364368735	9	CucE-100nM_N_97	Ly12 3D
637	637	637	-0.971492007564559	-0.0496713440506871	0.801966773734676	1.29790030472916	0.0735044768896816	-0.24445487300249	-0.157795246035306	0.234674994740533	637	2	1	12.7010324456727	10.6578589934601	9	CucE-100nM_N_97	Ly12 3D
638	638	638	-0.853073546920567	0.0964447072772037	0.936016376602299	2.78389548615487	0.177025936867356	0.353481527922856	0.16575101057959	-0.0548640912078778	638	11	2	8.26988472496939	14.1681714878922	9	CucE-100nM_N_97	Ly12 3D
639	639	639	-0.748842602132731	-0.0500370194650802	0.845953079541263	-0.745828178073141	0.124687494101105	-0.304014748029203	-0.0583590798157819	0.325262702805274	639	4	1	4.18492157080578	-20.848180705681	9	CucE-100nM_N_97	Ly12 3D
640	640	640	-0.4595791129409	-0.0157099906668689	-0.0005980837426145	1.21399441787635	-0.155305068189876	0.351848942158089	-0.143379216771099	-0.387484246690511	640	11	2	4.90303477243151	14.8332031570333	9	CucE-100nM_N_97	Ly12 3D
641	641	641	-0.919205554228114	-0.0376856560058895	0.537149799683626	0.948127231346052	-0.0209316336108267	-0.197337334102296	-0.333097914532091	0.108844686366092	641	2	1	12.6757122899838	10.8619571592574	9	CucE-100nM_N_97	Ly12 3D
642	642	642	-1.01994270294878	-0.0623097649707238	0.793185624157151	2.79403758148969	0.0773276491226407	0.358849810045479	0.0391618756691255	-0.158504144525813	642	11	2	8.21667600752022	14.4441524691487	9	CucE-100nM_N_97	Ly12 3D
643	643	643	-1.0394722492454	-0.128198313420078	0.658712845572456	2.78322646530955	0.0199920797456578	0.244053528392777	-0.100834839212766	-0.140530720550156	643	11	2	8.23968203553264	14.6684461421805	9	CucE-100nM_N_97	Ly12 3D
644	644	644	-0.898286469557282	0.0276414433796315	0.813736942137368	2.79403882199316	0.12090448902971	0.214161939215726	0.02396848997676	-0.019533459421019	644	11	2	8.38483760578239	14.3746735535485	9	CucE-100nM_N_97	Ly12 3D
645	645	645	0.0142513931247638	0.1735951195447	0.191637239045327	-0.646980361201766	-0.0406246019665929	0.204820563610322	-0.195159388749211	-0.175577983713272	645	14	3	-11.1358225793269	-18.4595889728177	9	CucE-100nM_N_97	Ly12 3D
646	646	646	-0.937645599621749	0.0236307908874821	0.82882238442815	2.76737230725737	0.123403545864035	0.0481137850996499	-0.0196431033433857	0.0922475130744861	646	11	2	8.88158705584778	14.2243131487555	9	CucE-100nM_N_97	Ly12 3D
647	647	647	-0.340980384878138	0.308938246432572	0.720472774234116	0.523869257534667	0.169599550406515	-0.0331204835333578	0.0543759101818048	0.192091061779447	647	2	1	12.6868216750212	7.95031972894622	9	CucE-100nM_N_97	Ly12 3D
648	648	648	-0.521075975905159	-0.0357817712161596	0.377850753545934	0.36208631393753	0.0328925657592687	-0.148614260834142	-0.224207428992893	0.130826422641867	648	2	1	14.3128763588607	9.55470801651459	9	CucE-100nM_N_97	Ly12 3D
649	649	649	-0.12661030671212	0.190611774631998	-0.777354612772259	-0.701369588274715	-0.216755365763769	0.179688792783156	-0.358859456876742	-0.335892870506815	649	16	4	-8.53317815895726	-1.5002996092965	9	CucE-100nM_N_97	Ly12 3D
650	650	650	-0.0839170712685232	-0.0317749966669812	-0.790082750439993	1.06890588863876	-0.0754264647456489	0.314477212866314	-0.13639673394806	-0.282684618556562	650	9	2	-0.825667153949571	18.5304823203517	9	CucE-100nM_N_97	Ly12 3D
651	651	651	-0.933456761062781	0.0435381280611466	1.01131026025255	1.71574105419923	0.181473291096999	-0.0835341340207245	0.0724995606214922	0.237189337166251	651	2	1	11.7509164970329	11.193865039989	9	CucE-100nM_N_97	Ly12 3D
652	652	652	-0.660036515047197	-0.122353236111701	0.127581654155418	-0.862078478780096	-0.097061672230376	-0.545294098554958	-0.525674273032091	0.261382945321389	652	13	3	2.47269925418251	-22.5802856063293	9	CucE-100nM_N_97	Ly12 3D
653	653	653	-0.649143621796944	0.192354414229023	0.704309204380208	0.678649671418126	0.124473971401334	-0.255231941088493	-0.0558902215290875	0.292945698407846	653	2	1	13.4542336623468	8.35322853826524	9	CucE-100nM_N_97	Ly12 3D
654	654	654	-0.570288456449029	-0.254827107198826	0.140787042714503	0.973888101946726	-0.142318433496044	0.0463629440675724	-0.41469813480775	-0.173412508301642	654	11	2	9.00907485362408	14.9405636667894	9	CucE-100nM_N_97	Ly12 3D
655	655	655	-1.03570294112657	-0.0732088764859218	1.78119066501166	0.8891605376086	0.434469169505681	-0.214030440368685	0.593048123497109	0.57709920598899	655	2	1	16.3429858383979	6.37587768253044	9	CucE-100nM_N_97	Ly12 3D
656	656	656	-0.592335611164979	-0.183450390909772	-0.791398771226002	0.927011993502043	-0.288644240022052	0.145080381244208	-0.431916189214527	-0.385301864113259	656	11	2	1.32119161691252	19.0342528306866	9	CucE-100nM_N_97	Ly12 3D
657	657	657	-0.829413508132695	-0.0429814076486018	0.583756055153185	0.559449758640897	-0.0055171863652271	-0.27623375739092	-0.316680304070316	0.176241914302063	657	2	1	14.0391656518467	9.25754509093872	9	CucE-100nM_N_97	Ly12 3D
658	658	658	-0.851638916574388	0.0416237747319133	0.808210762586	-0.83078296693415	0.109395945200875	-1.2218280823715	-0.103705539431969	0.913895790069051	658	13	3	4.1327691041959	-22.7766787260807	9	CucE-100nM_N_97	Ly12 3D
659	659	659	-0.0362710534000607	0.446912673979433	0.418900661615793	2.79403200705237	0.19384641969045	0.806552118130938	0.51866058920708	-0.336127724272236	659	11	2	3.80160861373489	15.0021130504983	9	CucE-100nM_N_97	Ly12 3D
660	660	660	-0.801230534280474	0.0309065575892955	1.0419999661703	-0.804108015418044	0.186322281210696	-0.295428762892466	0.0694254812400174	0.381500171671637	660	4	1	3.9302860783203	-20.6667338743729	9	CucE-100nM_N_97	Ly12 3D
661	661	661	-0.927971868082162	-0.104023472539833	0.522617016170294	-0.794019119202606	-0.0092366496651906	-0.608955925719566	-0.348896008646629	0.391462376359822	661	13	3	4.74126663631315	-21.8160779911329	9	CucE-100nM_N_97	Ly12 3D
662	662	662	-0.760466988584958	-0.0010989532636782	0.565336817872813	1.29977665126787	-0.0246972382862433	0.180865149243279	-0.193178788433207	-0.143820881648662	662	2	1	9.35946884981057	13.0533167634533	9	CucE-100nM_N_97	Ly12 3D
663	663	663	-0.991405024152499	-0.118531562090553	1.26479675091447	-0.849603824209436	0.215270785469545	-0.614457400620905	0.124149072627649	0.620511302743634	663	4	1	4.64185113807663	-20.6178004929968	9	CucE-100nM_N_97	Ly12 3D
664	664	664	-0.890535696947688	0.0193222552817215	0.830953540043809	-0.793171805649085	0.112614959669045	-0.505597133050565	-0.0910835429171184	0.44579638574568	664	13	3	4.30851397787534	-21.3294575481447	9	CucE-100nM_N_97	Ly12 3D
665	665	665	-0.969762252932834	-0.15932350369029	0.468649616487456	-0.732227974367248	-0.0387931307982881	-0.544783306048416	-0.407120820409317	0.319554416464598	665	4	1	5.43585884623059	-21.6647347307724	9	CucE-100nM_N_97	Ly12 3D
666	666	666	-0.885505038356263	-0.179383590153372	0.76220035267519	-0.82548269270742	-0.0193176023393115	-0.409748528991295	-0.358199474305148	0.250247227125277	666	4	1	4.80931263938597	-21.0539579894022	9	CucE-100nM_N_97	Ly12 3D
667	667	667	-0.816939435974381	0.033658592294164	0.997033882327072	-0.825683559364657	0.17845321077867	-0.45984447207512	0.0483243112702979	0.481796211349364	667	13	3	3.99979521367571	-21.0033509238549	9	CucE-100nM_N_97	Ly12 3D
668	668	668	-0.866042459350547	-0.0121631411205813	0.688621171974082	-0.859088428117516	0.0421615916728104	-0.481366460702496	-0.237153341930952	0.359108426864557	668	13	3	3.99067205488454	-21.482375944721	9	CucE-100nM_N_97	Ly12 3D
669	669	669	-1.02646222546386	-0.182889798136074	0.560100302233763	-0.762080788596171	-0.0458313415551203	-0.507748205172875	-0.419217319204738	0.288115561174925	669	4	1	5.58971583061146	-21.4155004930717	9	CucE-100nM_N_97	Ly12 3D
670	670	670	-0.843950576465824	0.0767474576260249	0.680864563954017	0.397233793167396	0.0561217993124054	-0.388840958261749	-0.203723745347362	0.312237456949952	670	2	1	14.1968852738198	7.5035654874405	9	CucE-100nM_N_97	Ly12 3D
671	671	671	0.0025342705893146	0.33167000805628	0.609308675506938	-0.819185225798381	0.174165728197972	0.117383869471447	0.0870861123564729	0.0976332539179801	671	13	3	-8.79005929672538	-19.3244284964221	9	CucE-100nM_N_97	Ly12 3D
672	672	672	-0.865881397634677	0.0151551296305148	0.8470499414563	-0.561998903372194	0.128919654585485	-0.445869955593829	-0.0553025262051876	0.422863185788973	672	4	1	5.05603054687678	-21.131611280721	9	CucE-100nM_N_97	Ly12 3D
673	673	673	1.10561942690776	1.09343852421569	0.0891943834004651	0.433930696669652	0.383869321320888	0.800566888491951	0.67731029644656	-0.141386471306039	673	17	4	-15.5009335091542	7.460272839189	9	CucE-100nM_N_97	Ly12 3D
674	674	674	-0.918002573378732	-0.313343998816256	-0.616241233836586	1.57322018696671	-0.546197733933582	0.336490098625305	-0.233285589481072	-0.769873465833884	674	11	2	3.4664435212445	16.1652280539111	9	CucE-100nM_N_97	Ly12 3D
675	675	675	-0.954407846693366	-0.0847449869370977	0.766685961442603	-0.747095527826964	0.0411084861863824	-0.559877157262137	-0.242280258030699	0.409716701894658	675	4	1	4.96802304978815	-21.3897408042989	9	CucE-100nM_N_97	Ly12 3D
676	676	676	-1.04563844427936	-0.224206657235675	0.69482279394833	0.904622473184354	-0.1034259944476	-0.005255685954298	-0.399692074437633	-0.100391717007019	676	2	1	12.3289445523189	11.740556364721	9	CucE-100nM_N_97	Ly12 3D
677	677	677	-1.00243385741628	-0.116124887796359	0.894790153901256	1.5153213236119	0.0470556896500476	0.0067035649635782	-0.164495384301654	0.0428373235738352	677	2	1	11.5726071824371	12.0864324829844	9	CucE-100nM_N_97	Ly12 3D
678	678	678	-1.09549598911236	-0.307373924884208	0.643135853148574	0.900063534943438	-0.0695535713013823	-0.241959916829108	-0.430919965625962	0.0893881374107572	678	2	1	13.713499875525	11.2385990955354	9	CucE-100nM_N_97	Ly12 3D
679	679	679	-1.00799147707286	-0.117133395607158	0.826748564375336	-0.826245063299337	0.0480953562955864	-0.707156708890108	-0.23103841182188	0.513652806356405	679	4	1	4.87588262693559	-21.5131479831406	9	CucE-100nM_N_97	Ly12 3D
680	680	680	-1.02088475408138	-0.131924757935542	0.736908130982946	-0.68491538273399	0.006494269585452	-0.73697883248637	-0.319313342071065	0.491506144336552	680	4	1	5.49910798229253	-21.6831447916018	9	CucE-100nM_N_97	Ly12 3D
681	681	681	-1.00450024236457	-0.505804634801901	0.223691323987146	0.562000944666091	-0.184055790992809	-0.483223909625677	-0.688275557020124	0.133185239935545	681	2	1	14.9538011430182	11.6972681880989	9	CucE-100nM_N_97	Ly12 3D
682	682	682	-0.963511666249849	-0.124157160717804	0.703693724634533	0.879665414614818	0.0025045443689162	-0.300559250592829	-0.304049324620033	0.200304486233932	682	2	1	13.6999523846856	10.0574761360556	9	CucE-100nM_N_97	Ly12 3D
683	683	683	-1.05878948063271	-0.291184315492303	0.968756004114246	-0.792565951964369	0.005882719469128	-0.395869488791297	-0.306358108920587	0.266417532941151	683	4	1	5.80293807207271	-20.5782273583157	9	CucE-100nM_N_97	Ly12 3D
684	684	684	-1.05122881540495	-0.217733962109931	0.721526429747528	0.509562555311403	-0.0096012938753655	-0.525367102130121	-0.346091298252866	0.33608876092797	684	2	1	14.8333464174731	8.44009422856152	9	CucE-100nM_N_97	Ly12 3D
685	685	685	-1.02471433252717	-0.233717125666583	1.00197746311962	-0.0530830360130492	0.050811844935612	-0.317115437951634	-0.209574139246538	0.259705150657019	685	4	1	15.4979419488588	5.46741096880969	9	CucE-100nM_N_97	Ly12 3D
686	686	686	-0.981427663322415	-0.0360724553502322	0.875852459189195	-0.652723326107663	0.0954814024907586	-0.976816167249584	-0.132803959712372	0.73868864513548	686	13	3	5.06815306179925	-22.1677963908793	9	CucE-100nM_N_97	Ly12 3D
687	687	687	-1.01938272082414	-0.183041370687967	0.746922631921496	0.861551860200434	-0.0115024407104632	-0.379504375886278	-0.339886483146431	0.238191619079518	687	2	1	14.0746849860944	9.78681358947147	9	CucE-100nM_N_97	Ly12 3D
688	688	688	-0.87613771934668	7.96746380334732e-05	0.807496675887736	-0.831495458470026	0.069508264330312	-0.62908123745858	-0.184470614212982	0.483774276945204	688	13	3	4.26354792682353	-21.5960148599425	9	CucE-100nM_N_97	Ly12 3D
689	689	689	-0.313450495824623	-0.132229414478603	-0.656651527017796	0.34196718295153	-0.615475903341233	0.13352858176311	-0.513843110412492	-0.70587255670254	689	8	2	-1.33443969559607	16.181254152963	9	CucE-100nM_N_97	Ly12 3D
690	690	690	0.448051956572314	0.355624048824616	-0.715679616061053	-0.607069244992709	0.106981297508279	0.274770075546398	0.0290538423787244	-0.0733983012683758	690	16	4	-7.55812603411791	-0.775617680140789	10	DCT_10nM_N_114	Ly12 3D
691	691	691	0.441662286291832	0.567068589030798	0.127324042053143	0.865875749001904	0.0994426593974801	0.492448444515623	0.159799758281555	-0.224215937198431	691	8	2	-13.5583068645071	15.2199573775374	10	DCT_10nM_N_114	Ly12 3D
692	692	692	0.288942163437483	0.490699881131953	0.164322892300179	0.586530586079854	0.147794236147256	0.424628338403741	0.163372408109441	-0.131035458756708	692	8	2	-14.397078436488	15.0286655619751	10	DCT_10nM_N_114	Ly12 3D
693	693	693	0.227616674263189	-0.0075495825870449	0.957985122323408	-0.803696105219889	0.221411955371304	0.203702968249369	0.191025559805643	0.0882691328928487	693	5	1	3.68229806208262	-15.7179461855639	10	DCT_10nM_N_114	Ly12 3D
694	694	694	0.241662342107543	0.605606348336567	0.637200156272045	-0.79305399800882	0.343498702087471	-0.0375591653945773	0.405905879349889	0.36962467121965	694	14	3	-8.46043507852363	-17.8470662808041	10	DCT_10nM_N_114	Ly12 3D
695	695	695	0.980759773428923	1.01201711521214	0.676168251208613	0.658954701531885	0.450922323615601	0.797135063149082	0.762644437427845	-0.0717999709098315	695	15	4	-17.9128439181266	10.2020912499424	10	DCT_10nM_N_114	Ly12 3D
696	696	696	1.35661179924522	1.29345661747702	0.544072878244865	-0.507862372492375	0.609071206533476	0.705058231793184	1.00249462943449	0.147590972179932	696	16	4	-14.319870994513	-6.18609759597849	10	DCT_10nM_N_114	Ly12 3D
697	697	697	1.3671766515914	0.664679674906918	-0.72872450239704	-0.553890393729326	0.333316719997238	0.767267976833045	0.598042559606108	-0.170233397481368	697	16	4	-8.76634710380026	1.44902173183978	10	DCT_10nM_N_114	Ly12 3D
698	698	698	0.72814963401825	0.57534170177335	-0.391744661128632	0.364849559480445	0.257744091731629	0.356806460172331	0.293883550885199	0.0239971941924037	698	17	4	-9.85833641352895	10.0235365407891	10	DCT_10nM_N_114	Ly12 3D
699	699	699	1.51215742020551	1.34760614637126	-0.533308512537333	0.472805666080517	0.42983266858496	0.897856249004711	0.792962472455133	-0.159257959225078	699	17	4	-11.5924848943673	8.45968049272725	10	DCT_10nM_N_114	Ly12 3D
700	700	700	1.49762987468457	1.04886830069643	-0.73537253420758	-0.789515720175804	0.372240588102564	0.31394492629844	0.492178104499304	0.167169435224013	700	16	4	-8.5522400071264	-1.25744787803794	10	DCT_10nM_N_114	Ly12 3D
701	701	701	1.19820262284615	1.08827686209151	-0.2505279311941	0.632517157297642	0.256692859815038	0.866831790521175	0.616912595304191	-0.312691805989326	701	17	4	-13.9220433643852	9.7447999643873	10	DCT_10nM_N_114	Ly12 3D
702	702	702	1.26037474298186	0.778582708965857	0.293639077217866	0.417195854880241	0.509607103030635	0.70669932281966	0.822055753971231	0.0466388245118598	702	17	4	-12.8988818634422	4.92110604721989	10	DCT_10nM_N_114	Ly12 3D
703	703	703	1.57797979285421	1.67332894457306	0.137940951415344	1.25812200228565	0.547473869525612	1.18541867913892	1.12453268184097	-0.230370912928518	703	8	2	-15.1354821163785	10.9013422226223	10	DCT_10nM_N_114	Ly12 3D
704	704	704	0.997438379996421	0.209415063873183	-0.789726309317671	-0.0084371775405564	0.316101303579079	0.284456219088721	0.38096182725968	0.130205515080307	704	17	4	-7.64771129163942	8.20548592218575	10	DCT_10nM_N_114	Ly12 3D
705	705	705	0.296693342573274	0.515559726625612	0.0816155289553219	0.330353964746359	0.226730244622478	-0.171939048959581	0.158418286080611	0.340808784537438	705	3	1	-1.24405318607344	8.09723276562102	10	DCT_10nM_N_114	Ly12 3D
706	706	706	1.49337759463139	1.78476032811071	0.439068544637222	-0.855988291020584	0.618708308989296	0.544868251181045	1.00323918784119	0.26268417603011	706	14	3	-14.4743635134022	-7.88976349682462	10	DCT_10nM_N_114	Ly12 3D
707	707	707	1.59012746388331	1.38407536190493	-0.0520572884857635	-0.704413722546121	0.548773477650929	0.513728976575225	0.860798017252115	0.212954300191208	707	16	4	-13.4836311612337	-4.93719530113307	10	DCT_10nM_N_114	Ly12 3D
708	708	708	0.744451291009309	1.21755514544405	0.838824298590199	-0.767349864136277	0.52692835401992	0.179806872723016	0.795506462636309	0.410764378885689	708	14	3	-11.6856285196928	-14.7650723263788	10	DCT_10nM_N_114	Ly12 3D
709	709	709	0.108667752181694	0.139351270048358	-0.774448102354798	0.583959106106544	-0.0832595579175679	0.391374897346057	-0.0653946858755097	-0.341154072834081	709	9	2	-3.95444218147529	17.2964637261159	10	DCT_10nM_N_114	Ly12 3D
710	710	710	-0.117053967891724	0.303399190427118	0.50116161690112	-0.853077694300154	0.215247872237647	-0.325509465134936	0.128792027306276	0.430339712304744	710	13	3	-5.58203735599971	-20.218676852857	10	DCT_10nM_N_114	Ly12 3D
711	711	711	0.692655465603022	0.832672500033989	-0.757778035542106	0.993623837572058	0.126363471856543	0.762798598382279	0.437532587988412	-0.375094573694768	711	8	2	-10.0487990219614	13.6254897897846	10	DCT_10nM_N_114	Ly12 3D
712	712	712	1.29032865050978	0.547275242025715	-0.372934238717715	0.238319181515383	0.427897323962647	0.333092914677929	0.602982691199809	0.210453765732117	712	17	4	-8.18659247315259	7.8328276808457	10	DCT_10nM_N_114	Ly12 3D
713	713	713	0.506824557424006	0.873991739678925	0.381502174482915	0.451393036327131	0.299383563620152	0.432481154894708	0.386598888205013	0.0160080997594999	713	15	4	-18.7537435724863	9.91127843239291	10	DCT_10nM_N_114	Ly12 3D
714	714	714	1.07827610710281	0.704088310655531	-0.0351424421208058	-0.773793749954115	0.375156854346471	0.439525192786364	0.519732878391472	0.0874567931368722	714	16	4	-11.9616271735268	-5.26158166788997	10	DCT_10nM_N_114	Ly12 3D
715	715	715	-0.177606101916272	0.455176451367274	0.478757790875045	0.640116333602722	0.206417697967569	-0.253621817108191	0.112787249022788	0.374166051395927	715	2	1	11.5808225988672	7.10003044982842	10	DCT_10nM_N_114	Ly12 3D
716	716	716	1.56752950797842	1.46009702160656	0.402433188396198	0.814523881389654	0.619092741757262	1.00013469804027	1.09831921866438	-0.0365279740643577	716	17	4	-16.0253340864488	7.89555777583144	10	DCT_10nM_N_114	Ly12 3D
717	717	717	1.07743884516567	1.36058346881215	0.372150964607701	0.175943665294415	0.445310627700373	0.620886611008499	0.688098480562693	0.0385495033452996	717	15	4	-17.8787533109841	2.04090940489458	10	DCT_10nM_N_114	Ly12 3D
718	718	718	0.801157170978578	0.840734215347876	0.30896717124963	-0.773283431580442	0.373266648536226	0.365020280849884	0.501950494938717	0.134588438115645	718	14	3	-13.3757095253741	-8.54496964842553	10	DCT_10nM_N_114	Ly12 3D
719	719	719	0.714700779827554	0.616968155409479	0.114588182303816	0.755456239763278	0.225000038887336	0.562333668738784	0.340537515839437	-0.144132930911716	719	8	2	-13.891677760195	13.5118881570303	10	DCT_10nM_N_114	Ly12 3D
720	720	720	1.01900615172639	0.872199925228133	-0.0037156403370271	0.605691902783288	0.337293762941834	0.713603726999724	0.568091882361843	-0.130925090100483	720	17	4	-14.2722593935923	9.72378696091532	10	DCT_10nM_N_114	Ly12 3D
721	721	721	0.0786195283145122	0.462061528979264	0.517779614511436	1.01317410393603	0.135210901827422	0.585078069071518	0.268000928052728	-0.249257916737982	721	11	2	3.66475816819057	12.4676183336433	10	DCT_10nM_N_114	Ly12 3D
722	722	722	0.997339919852527	1.09444995586633	-0.205117716899677	-0.880160213582582	0.322584612073171	0.536158539664542	0.460286736198039	-0.0289228583604873	722	16	4	-13.4787017649856	-5.12530185622562	10	DCT_10nM_N_114	Ly12 3D
723	723	723	0.399791477987552	-0.0208185148298457	0.324874773414334	-0.594677309350902	0.132148374585295	0.411134376365441	0.136256240105003	-0.137865512860874	723	5	1	-7.57870841358041	-8.42355775417162	10	DCT_10nM_N_114	Ly12 3D
724	724	724	0.684947451454213	0.956048554448715	1.97408542896119	-0.757240481301207	0.915351539551005	0.318021738225767	1.61883996165325	0.709825861879805	724	13	3	-4.62780272625387	-18.3339119205958	10	DCT_10nM_N_114	Ly12 3D
725	725	725	1.25243878922537	1.23960202320365	1.20907000387119	-0.827579437397347	0.725774142649966	0.449724346223907	1.21930483680265	0.432800838607222	725	14	3	-12.755317473441	-13.8238980930218	10	DCT_10nM_N_114	Ly12 3D
726	726	726	-0.187551280008843	0.32326827937865	0.541555549751055	-0.616425516202245	0.226460208950653	-0.3725063105546	0.151172499372568	0.472525365875392	726	13	3	-3.83810689601368	-20.6825580866521	10	DCT_10nM_N_114	Ly12 3D
727	727	727	1.53103508983085	0.834664330065259	0.0402611300765765	0.0984184045154243	0.554356227165903	0.53696627586001	0.874336787467523	0.203268135957604	727	16	4	-11.7807233637463	2.05316917862209	10	DCT_10nM_N_114	Ly12 3D
728	728	728	-0.041299733572369	0.106150350175467	0.295171767465701	0.568311897215453	-0.12023495462962	0.449322697922375	-0.018578865579122	-0.416415007168523	728	11	2	3.75138399163347	12.4251492536934	10	DCT_10nM_N_114	Ly12 3D
729	729	729	0.578577752528509	0.524331736722115	-0.741243133951128	1.20410344827421	0.0941387759315488	0.702658091593966	0.356731989263381	-0.36787469186575	729	9	2	-8.51508717714779	14.9614685415039	10	DCT_10nM_N_114	Ly12 3D
730	730	730	1.55851302345377	0.991850922586495	-0.703417955104754	-0.0458793243879828	0.299616356011323	0.92943665819869	0.705754595004802	-0.310790719020081	730	17	4	-10.7948391906275	6.56055451774556	10	DCT_10nM_N_114	Ly12 3D
731	731	731	0.915882102913457	1.1360377950672	0.567713685058496	0.198326241651033	0.460336753801371	0.535677577372499	0.694761650941482	0.109710969840511	731	15	4	-18.7187178199133	0.656030766893335	10	DCT_10nM_N_114	Ly12 3D
732	732	732	0.266608675528329	0.688866458787943	0.198113050074045	0.441045777825696	0.128990409163261	0.327394790532402	0.0854131786637103	-0.0859297474262119	732	8	2	-17.0050522974937	13.4510586348246	10	DCT_10nM_N_114	Ly12 3D
733	733	733	0.736333150519879	0.74602716673741	-0.0561205591467147	0.909967252446924	0.170520457615882	0.676595745021059	0.37687160167862	-0.274028722461697	733	8	2	-13.6403568937439	13.8020196914238	10	DCT_10nM_N_114	Ly12 3D
734	734	734	0.768820886317304	0.636506788589456	0.138593572813244	-0.764117889580452	0.244719020496735	0.364655824706688	0.274875156307244	0.0057532348005068	734	16	4	-12.6991190586448	-6.67707379918155	10	DCT_10nM_N_114	Ly12 3D
735	735	735	0.703135174427587	-0.106411249070866	-0.788928432893083	-0.701851765516819	0.0357589134461426	0.479397169136712	0.0967332028264949	-0.279572288452173	735	16	4	-5.52146584697606	1.84188886742086	10	DCT_10nM_N_114	Ly12 3D
736	736	736	0.85007461670546	0.897124897497732	0.307427810213406	-0.426360117314439	0.358229024839194	0.46129165378005	0.494862949773994	0.0561356096756139	736	16	4	-14.3833219921824	-6.41487005931535	10	DCT_10nM_N_114	Ly12 3D
737	737	737	0.0732907672151303	0.342916097798745	0.450411550110112	0.461969315256932	0.223127739351989	0.189285137806546	0.191106181087877	0.0994799288866104	737	3	1	8.31100482431969	9.33230154217795	10	DCT_10nM_N_114	Ly12 3D
738	738	738	1.19473776620539	0.964124679839815	0.580381003841957	1.01758205865645	0.613130774121884	0.68037663291862	1.00662575212054	0.167909467959498	738	8	2	-15.8634543528709	11.1578638224744	10	DCT_10nM_N_114	Ly12 3D
739	739	739	0.0622672527709363	0.308137401684036	0.365305953217947	-0.779737324159083	0.162984490078179	0.0494686591990252	0.0536316522374446	0.131099247719352	739	14	3	-9.3396561785165	-18.6918546669331	10	DCT_10nM_N_114	Ly12 3D
740	740	740	0.152366923250393	0.381257045373	0.225645491162833	-0.803898717913292	0.177253322085808	-0.154098054742423	0.0582707351176946	0.279388203756869	740	14	3	-9.80433443318918	-16.2765196903998	10	DCT_10nM_N_114	Ly12 3D
741	741	741	1.3985091839537	0.900548414957422	0.367620078232337	-0.666250976845722	0.386233507885918	0.745604565396647	0.648346000689363	-0.102843411802833	741	16	4	-12.9740565563903	-4.32306840641058	10	DCT_10nM_N_114	Ly12 3D
742	742	742	1.04846613474123	0.17568688525311	-0.72661361004658	-0.76904158623674	0.285693282514975	0.20723093405654	0.310994188257752	0.150492541743552	742	16	4	-5.63318179170716	-0.611140727614088	10	DCT_10nM_N_114	Ly12 3D
743	743	743	0.332701154551603	-0.204809901595103	1.04246023900945	-0.840744112468351	0.0919001703157811	-0.417050326070281	-0.131392182619718	0.36672642056237	743	13	3	3.76686851220288	-16.3574021583616	10	DCT_10nM_N_114	Ly12 3D
744	744	744	1.04679180475639	1.04629104525304	0.480017809873628	-0.787862983740514	0.493160779761838	0.34702790599656	0.734547600521697	0.266814759341446	744	14	3	-13.4266747097194	-9.55743302960116	10	DCT_10nM_N_114	Ly12 3D
745	745	745	0.896262200149085	0.296946454550925	-0.811133863535484	1.14205915867627	0.190053682373637	0.701196438978965	0.413861592553749	-0.270604386556288	745	9	2	-7.77982843670638	14.2011402525271	10	DCT_10nM_N_114	Ly12 3D
746	746	746	0.840423033166792	0.383230076924885	0.508763014793187	-0.48785867336008	0.227248132835901	0.627451179623524	0.386957325988181	-0.184727632385208	746	16	4	-11.0526501516176	-5.53233887921659	10	DCT_10nM_N_114	Ly12 3D
747	747	747	0.398074501041053	0.623905659014408	0.346829878803834	-0.769220717266894	0.289110149386345	-0.0433036197948139	0.293430236462718	0.318793234908706	747	14	3	-10.7121247228896	-14.450479925652	10	DCT_10nM_N_114	Ly12 3D
748	748	748	0.487049661791649	0.608071228438872	0.371871471986885	-0.68515692861826	0.246972881472483	-0.542275059049916	0.192081990773476	0.604842280977481	748	14	3	-9.15080832318999	-14.4959693192285	10	DCT_10nM_N_114	Ly12 3D
749	749	749	0.458742188069858	0.449841475155583	0.337175026533488	0.129315141141305	0.194026216594249	0.417011683140005	0.21956774643267	-0.0796014861357273	749	15	4	-19.6661705067597	6.07806545794939	10	DCT_10nM_N_114	Ly12 3D
750	750	750	1.04670616536336	0.626710418847643	-0.184999257054625	-0.812479506841939	0.32133354837689	0.254598262087435	0.386070272410654	0.155107916421947	750	16	4	-11.3678582220839	-5.53208544462914	10	DCT_10nM_N_114	Ly12 3D
751	751	751	1.5048007828337	1.82031945099645	0.727594145004276	0.402607736444688	0.741752811050643	0.736002498375294	1.26636365740916	0.260453392151885	751	15	4	-18.6142569745614	0.710506144561992	10	DCT_10nM_N_114	Ly12 3D
752	752	752	0.50982389614159	0.689078307074053	-0.245628596704611	0.54648446430397	0.191490014869115	0.461667509050964	0.239565259516295	-0.111534848005234	752	8	2	-11.4724346617021	12.6576549110993	10	DCT_10nM_N_114	Ly12 3D
753	753	753	1.46925816600432	1.62319892945927	0.42754741242467	-0.356488873894518	0.58509710380388	0.714437654229474	0.959091420558339	0.117346170421475	753	15	4	-16.0453246992167	-2.92333553619772	10	DCT_10nM_N_114	Ly12 3D
754	754	754	-0.591849887153613	0.0093888275789384	0.574735549777082	-0.750709831476309	0.11146690442858	-0.773987202508943	-0.0976124458124525	0.621263644712223	754	13	3	3.44887281585431	-22.6058243753264	10	DCT_10nM_N_114	Ly12 3D
755	755	755	1.12278664096163	0.967883062389138	-0.0469244163776876	-0.813746073720351	0.392234613894723	0.38254745161199	0.540596154891824	0.142100083910136	755	16	4	-13.0298918423819	-6.09025484699919	10	DCT_10nM_N_114	Ly12 3D
756	756	756	0.411632449066579	0.0663669657708563	0.484585064317319	0.396237269757613	0.0444575350369989	0.291703190619266	-0.042081925918901	-0.147321801459151	756	11	2	5.23882232435411	11.1133180161896	10	DCT_10nM_N_114	Ly12 3D
757	757	757	1.09224134548459	0.202291558779801	-0.12430297743232	-0.75575659772978	0.340873295879269	0.313765597237946	0.432444240318416	0.135791458657376	757	16	4	-8.96284462179818	-5.20807735557182	10	DCT_10nM_N_114	Ly12 3D
758	758	758	0.584719327666649	0.280291663759719	-0.706482918809567	-0.538632113598334	0.152573499683217	-0.652124318603699	-0.0092404149666439	0.582344327314282	758	7	1	-4.56281685669067	-4.62157970328667	10	DCT_10nM_N_114	Ly12 3D
759	759	759	1.00537663596445	0.0342088965603283	-0.383906512127318	0.235194184673229	0.237507977250701	0.625991805504731	0.39676530477384	-0.173465319768546	759	17	4	-8.24655846406558	7.20706264105696	10	DCT_10nM_N_114	Ly12 3D
760	760	760	0.819587213364598	-0.335928026892938	-0.443471514691161	-0.796306356225697	0.289797975357934	0.22500184911977	0.32156521037474	0.142919531674225	760	7	1	-2.17571653370996	-0.141817869559887	10	DCT_10nM_N_114	Ly12 3D
761	761	761	1.19220548775525	0.572194581471418	-0.721460884806782	-0.559054501163042	0.34241126068407	0.497436094046678	0.478296843020598	0.016467298579099	761	16	4	-7.97993620719197	0.512727755264892	10	DCT_10nM_N_114	Ly12 3D
762	762	762	1.45471876279135	0.814252432202038	-0.204435940667978	0.705489193050396	0.467885527994063	0.703050487426653	0.750914555068109	0.0071472683162315	762	17	4	-10.9587785428262	9.24163807344815	10	DCT_10nM_N_114	Ly12 3D
763	763	763	0.777193345875857	0.873200587002941	0.245270689617646	-0.706721353142642	0.344093843344442	0.19148085093315	0.422511238553902	0.219497402994092	763	14	3	-13.3425076779294	-9.7208523255589	10	DCT_10nM_N_114	Ly12 3D
764	764	764	1.33376710714581	0.554476311259299	-0.430607887873047	-0.791874509710991	0.443766092872832	0.0488141833612768	0.617721842645661	0.413463552143047	764	16	4	-6.95983377391203	-3.51363941289666	10	DCT_10nM_N_114	Ly12 3D
765	765	765	1.07427388553465	1.01381129184191	-0.0638091446174258	-0.752326512777817	0.367139533528072	0.302402491393874	0.480761278546972	0.169643206421963	765	16	4	-13.3629959084089	-6.48570389059565	10	DCT_10nM_N_114	Ly12 3D
766	766	766	1.25871438636734	1.26616711015706	-0.754815508201684	0.756300601541596	0.342380903476387	0.910733683950086	0.718869539145419	-0.255542808252468	766	17	4	-11.1095844201991	10.514959933687	10	DCT_10nM_N_114	Ly12 3D
767	767	767	1.48497950956077	0.802984728771264	0.314139054862898	-0.585865268466166	0.571824711653704	0.631524337021804	0.920404146622477	0.158582266635637	767	16	4	-11.6154339233349	-4.62517087194335	10	DCT_10nM_N_114	Ly12 3D
768	768	768	0.964907144931508	0.659210099019601	-0.794533264345922	-0.847770980546987	0.262596357410798	0.443132046460663	0.3315511152473	-0.0279390943243271	768	16	4	-8.18314478740944	-0.41816804868713	10	DCT_10nM_N_114	Ly12 3D
769	769	769	1.25541233654859	0.84482284580723	-0.832158808852234	0.597947478845603	0.359143093636533	0.727549864768291	0.603405142519584	-0.118163679106033	769	17	4	-9.91951650987874	10.1500148694267	10	DCT_10nM_N_114	Ly12 3D
770	770	770	0.395139761295026	0.480624722583956	0.0624863319680179	0.151491084320956	0.171681100381678	0.293503309308643	0.133142908265777	-0.0207608627996695	770	15	4	-17.6643234878002	6.84792525414092	10	DCT_10nM_N_114	Ly12 3D
771	771	771	0.714200568620221	0.894152487753565	0.484002920878718	-0.700365576677811	0.338052093604151	0.433914566007038	0.452642941614177	0.053891993641449	771	14	3	-14.4841512791618	-9.67581793899838	10	DCT_10nM_N_114	Ly12 3D
772	772	772	0.670103989695958	-0.151441618727457	-0.145763958811678	-0.760954420399269	0.251764411427043	-0.110316694255122	0.213099445984236	0.325393708996134	772	7	1	-6.56297214590541	-7.10773826096135	10	DCT_10nM_N_114	Ly12 3D
773	773	773	0.558486638727435	0.228529699155165	0.332096490648713	0.578091940719901	0.348554707417887	0.229229415644406	0.435408051435917	0.199135291033415	773	8	2	-1.77412074910271	12.5453943800087	10	DCT_10nM_N_114	Ly12 3D
774	774	774	0.976606690772954	0.558320188782606	-0.116831298631395	0.164835597389218	0.292343762844967	0.626602221437167	0.461263663487631	-0.11880624800075	774	17	4	-12.0369638463758	5.91763293436622	10	DCT_10nM_N_114	Ly12 3D
775	775	775	1.63556258131634	0.642042666425003	-0.158637882101424	0.120091156676181	0.498731887620972	0.909451384007266	0.884506696667632	-0.0977064911007212	775	17	4	-11.068418968382	4.6661331120551	10	DCT_10nM_N_114	Ly12 3D
776	776	776	0.607752745920301	0.743034279443408	-0.167823327515716	0.877698816686863	0.220582092186359	0.594700263053107	0.356831156827728	-0.169868557498996	776	8	2	-12.3030680356469	13.9739904489758	10	DCT_10nM_N_114	Ly12 3D
777	777	777	1.13345300814141	0.927564340615586	-0.143128960671507	0.109157246424646	0.379946670913787	0.614321839598163	0.579206377388267	-0.0227625399028723	777	17	4	-13.406604361354	4.57095579325501	10	DCT_10nM_N_114	Ly12 3D
778	778	778	1.18786824581497	1.09529060930902	0.371111499345875	1.4231516091526	0.545981306181228	0.818494410157582	0.916527116166188	0.0095930349643547	778	8	2	-13.8130417187415	13.8924261403851	10	DCT_10nM_N_114	Ly12 3D
779	779	779	-0.171340741763195	0.0490894796218699	0.303061518133416	0.273517260935726	0.164140676331362	-0.493949178980227	0.0175077220728642	0.489868311585929	779	2	1	12.7514814200357	5.57068033543679	10	DCT_10nM_N_114	Ly12 3D
780	780	780	0.0219594742167456	0.166876177556165	0.396441715782905	2.36899905423868	0.186350750001517	0.915774521362485	0.634816832160188	-0.415530367165333	780	11	2	3.37030675278517	15.3585038713132	10	DCT_10nM_N_114	Ly12 3D
781	781	781	0.0027130003030344	0.0642681170014557	0.0973904047630055	-0.491735164157919	0.101968970528656	0.113637653555773	-0.0405430711595063	0.0276055629036758	781	5	1	-7.07046598090468	-11.2518419230251	10	DCT_10nM_N_114	Ly12 3D
782	782	782	-0.215619149239171	0.292703700198933	0.41342222443541	-0.785758116271862	0.183300491698398	-0.541480406183705	0.0571788074273714	0.54038571300979	782	13	3	-4.217641565847	-21.3301077030428	10	DCT_10nM_N_114	Ly12 3D
783	783	783	1.03434936194168	0.908483069421891	-0.0195716542169284	0.704446395695793	0.334940564339927	0.772349356573722	0.60330695986511	-0.171946805109112	783	17	4	-14.2245143928006	10.5491965108714	10	DCT_10nM_N_114	Ly12 3D
784	784	784	1.11249964169055	0.519623045497506	-0.819415893093772	0.57614556647041	0.321344265151875	0.513763601857665	0.449841216713475	-0.0154308098483015	784	17	4	-8.67785502477448	10.8253564190552	10	DCT_10nM_N_114	Ly12 3D
785	785	785	1.40649333012549	0.137248853343436	-0.206465922566547	-0.793457971137284	0.486691543337049	0.326073947358964	0.719892712119574	0.274108196686251	785	16	4	-8.08777875424333	-5.19046508622895	10	DCT_10nM_N_114	Ly12 3D
786	786	786	0.379581904144967	0.211356187859248	0.446323654479598	-0.772244595340661	0.236113663801407	-0.0161509704857997	0.18779859353852	0.247710910089205	786	5	1	-7.9774773019163	-11.6729260247313	10	DCT_10nM_N_114	Ly12 3D
787	787	787	-0.144973786696018	0.353355938217291	0.476499533358577	-0.899401327047973	0.182983091374693	-0.297804207135089	0.062395883721618	0.379710495237904	787	13	3	-6.12399262010074	-19.9670900093745	10	DCT_10nM_N_114	Ly12 3D
788	788	788	1.23931299841488	0.662459195296533	-0.816880666003747	-0.768232416367753	0.36779608987707	0.559682988068352	0.540233433261953	0.0009933322286708	788	16	4	-8.02196980075086	0.165391157347611	10	DCT_10nM_N_114	Ly12 3D
789	789	789	0.325723753603539	0.669238639557172	0.411672963476411	-0.820679128063863	0.272578982543423	0.162438015937229	0.279353027404207	0.166801406564922	789	14	3	-11.3760578720612	-16.1131725104	10	DCT_10nM_N_114	Ly12 3D
790	790	790	1.08588078906249	0.820404863525437	-0.233074363566965	0.190760210145997	0.34553255660889	0.559701693152526	0.504887004909551	-0.0213738546300925	790	17	4	-11.4354698777018	6.96491954746643	10	DCT_10nM_N_114	Ly12 3D
791	791	791	1.48368097599057	1.26904254881766	-0.745074039356723	-0.82821958588615	0.314002256497722	0.776218479790056	0.584294171355344	-0.195517182178811	791	16	4	-10.0843995749327	0.185557498646931	10	DCT_10nM_N_114	Ly12 3D
792	792	792	0.499326700255049	0.401657837516183	0.0741182672419608	0.149948383531324	0.219020915127529	0.373983702153783	0.23742810078941	-0.0261887226287536	792	17	4	-14.02228016403	6.01243580196335	10	DCT_10nM_N_114	Ly12 3D
793	793	793	1.22785900642821	0.489586379538947	-0.739723718329527	0.519466567921511	0.304706197010908	0.738624050316872	0.547411994427794	-0.180111535895209	793	17	4	-9.34133713460384	10.206370750329	10	DCT_10nM_N_114	Ly12 3D
794	794	794	0.501701803037245	0.454272624877436	-0.73690920183396	0.438300983178109	-0.0344727296719996	0.551935771035858	0.132380938869355	-0.397827714815316	794	17	4	-10.075715884217	12.6257566165525	10	DCT_10nM_N_114	Ly12 3D
795	795	795	1.23676094982344	1.38468385192039	0.106892192847808	-0.86791339572229	0.451149813257707	0.468845537875356	0.665880005923332	0.144466639055324	795	16	4	-14.0848190458282	-6.7778689785021	10	DCT_10nM_N_114	Ly12 3D
796	796	796	0.592721546749646	0.538010719287592	0.496152630702817	-0.761472501193666	0.166630184655823	0.419062813751517	0.183867823028326	-0.108459712214226	796	14	3	-10.3780894705413	-8.66098538753613	10	DCT_10nM_N_114	Ly12 3D
797	797	797	1.25787991435872	1.33496942033708	0.118772721915046	0.397810039261181	0.428207210603896	0.630291791795975	0.662195059331292	0.0151866258701444	797	15	4	-16.4138723003027	5.14191814773942	10	DCT_10nM_N_114	Ly12 3D
798	798	798	0.341866911887932	0.873323306808091	0.609974656194211	0.0155847425297371	0.340956205261882	0.241443228089143	0.422056355371867	0.183468043676612	798	14	3	-6.10057292767449	-13.7596079415662	10	DCT_10nM_N_114	Ly12 3D
799	799	799	0.0479554478505845	0.568692803856647	0.442524128806862	-0.676390670521357	0.267420265089412	-0.323927443151755	0.2383844112454	0.481685076923463	799	13	3	-6.46091401964236	-19.0115314367019	10	DCT_10nM_N_114	Ly12 3D
800	800	800	0.530209510408714	0.70271541412981	0.576721670987049	0.369499195499618	0.312828628060357	0.159687401084272	0.357401464167768	0.209026293961664	800	3	1	-22.3961555286443	0.168526440308973	10	DCT_10nM_N_114	Ly12 3D
801	801	801	0.263143454729607	0.376370369668852	0.234669500424466	-0.74508854806585	0.117069816042531	0.209242519753888	0.0161269754136451	-0.0201465327172512	801	14	3	-10.0161088803185	-10.9893456713601	10	DCT_10nM_N_114	Ly12 3D
802	802	802	1.30744969424186	0.933408511439504	0.689574508568066	1.30141240467576	0.483314092225267	0.971363575422261	0.901893341405831	-0.153930231288149	802	8	2	-15.4742479954606	14.3364379198895	10	DCT_10nM_N_114	Ly12 3D
803	803	803	0.932398848853726	1.09269721539877	0.39049400039782	-0.785307330972435	0.425173410353622	0.235847828138068	0.588744156822974	0.271712957445295	803	14	3	-13.5055329625499	-10.3065576025709	10	DCT_10nM_N_114	Ly12 3D
804	804	804	1.22967924711022	1.09257712837274	-0.0193971322150194	0.251109282475256	0.389746906856814	0.256585357660293	0.519575908827721	0.222494313536471	804	15	4	-16.2180445786513	2.77431273342423	11	DCT_50nM_N_117	Ly12 3D
805	805	805	0.0335846768525329	0.230367348746994	-0.255722417888813	1.16634064281715	0.0501076319603451	0.470286076452402	0.0993443397881148	-0.25916894290302	805	11	2	0.413212749269256	16.6896728774532	11	DCT_50nM_N_117	Ly12 3D
806	806	806	1.62903704771654	1.55286914057764	0.337121504248955	-0.838629238860331	0.594775662889167	0.66770975945941	0.969604336575352	0.157814764553471	806	16	4	-14.0040015100053	-6.19869756352719	11	DCT_50nM_N_117	Ly12 3D
807	807	807	1.16742248657535	0.350851793073009	-0.498375756781597	-0.806244785876214	0.366714145036974	0.278272060840794	0.476770266629568	0.185095636436756	807	16	4	-6.86573269547085	-1.57779967453716	11	DCT_50nM_N_117	Ly12 3D
808	808	808	1.29475461786905	1.0155055767561	-0.803201889509098	0.668445833089555	0.342105996286044	0.745818225144616	0.593744089626431	-0.147292576199638	808	17	4	-10.343496159623	10.2352082730741	11	DCT_50nM_N_117	Ly12 3D
809	809	809	0.951864661306821	0.545979141542362	-0.186800486325675	-0.775127683144253	0.366196378465975	-0.0820510119130678	0.451634255213444	0.421694317305514	809	16	4	-10.9456354133914	-8.7194843988746	11	DCT_50nM_N_117	Ly12 3D
810	810	810	1.41395500081023	1.48337704732445	0.363267620727178	0.940003905001396	0.572838579144418	0.795244526076895	0.955016337806573	0.0518606004482115	810	15	4	-16.6811048140167	8.89116043693625	11	DCT_50nM_N_117	Ly12 3D
811	811	811	0.779740691194429	-0.103060230109382	0.31347947455571	-0.811315844696242	0.293597338689314	0.302553662170768	0.3428317888653	0.0956997965297023	811	5	1	-6.98684307554201	-7.97285766586453	11	DCT_50nM_N_117	Ly12 3D
812	812	812	1.08951332928508	1.16631344116921	-0.0050197531900086	-0.775311373659532	0.400182627354375	0.327352929142296	0.548019427908119	0.186402683938818	812	16	4	-13.7817614496815	-6.93357176671954	11	DCT_50nM_N_117	Ly12 3D
813	813	813	-0.337553964526279	0.20840064756917	0.354354664000303	-0.804899972629377	0.114949304081021	-0.327945900323899	-0.0796418323142492	0.331232982645509	813	13	3	-4.6284118150415	-20.7815284430801	11	DCT_50nM_N_117	Ly12 3D
814	814	814	1.48707333667117	1.63292489001034	0.697172353564265	-0.781350936908755	0.713468263397512	0.404844913540569	1.19233596770616	0.449978373813032	814	14	3	-13.8283039381895	-10.2030551241786	11	DCT_50nM_N_117	Ly12 3D
815	815	815	1.50377076333096	1.14496349631248	-0.260334023117616	0.17293666213044	0.427064405391209	0.927127301425211	0.810085317173135	-0.181300044028809	815	17	4	-13.0341004592263	5.60738304534645	11	DCT_50nM_N_117	Ly12 3D
816	816	816	-0.0478530519997427	0.347145138049518	-0.0512440781237495	0.369465417899792	0.0837605119345377	0.0514789450608941	-0.0891248189839171	0.050227311103266	816	3	1	0.955721209157796	11.0412269354114	11	DCT_50nM_N_117	Ly12 3D
817	817	817	1.51800439228608	1.81823637682478	0.80857663940886	-0.795590444255428	0.809820752251315	0.323966126722609	1.39454060914923	0.599950259493711	817	14	3	-13.5118458810842	-11.3128363560801	11	DCT_50nM_N_117	Ly12 3D
818	818	818	0.986487840789937	0.616823030776328	-0.687341997566303	1.26048150510481	0.333654512868425	0.635050867712673	0.520314498697233	-0.0828858241465206	818	9	2	-8.15801188868577	14.2042109055793	11	DCT_50nM_N_117	Ly12 3D
819	819	819	0.943442726869631	0.756636580366531	0.384469951911199	-0.782656607011376	0.413338914521296	0.393821443561259	0.582444695840028	0.155871872767274	819	14	3	-12.22523058439	-7.83067052137365	11	DCT_50nM_N_117	Ly12 3D
820	820	820	0.942282998709244	0.620550175874178	1.97406971927235	0.808469911797434	0.48040278487575	0.838302335105018	0.823821550712351	-0.0692895895829344	820	12	3	7.63474194881062	5.69498454081943	11	DCT_50nM_N_117	Ly12 3D
821	821	821	1.21415231566745	1.21970759509882	0.681708278593826	-0.768186560720749	0.543665443036662	0.574402625770935	0.858232282900887	0.167897670468896	821	14	3	-14.1675553114803	-8.64419445160051	11	DCT_50nM_N_117	Ly12 3D
822	822	822	1.32865608885706	1.32651185516053	0.178148917706367	-0.03056117486479	0.387892533358297	0.827462330540438	0.699154057921011	-0.1550458933889	822	15	4	-15.7886241081095	2.59559141313756	11	DCT_50nM_N_117	Ly12 3D
823	823	823	0.849075983846295	0.722779208205814	-0.317334865882044	-0.781544055059584	0.285297806767533	0.396654276338357	0.352081278249687	0.0254412211946222	823	16	4	-11.8160871420655	-4.24277851539956	11	DCT_50nM_N_117	Ly12 3D
824	824	824	1.61093877699041	1.98470088000549	1.05895523628553	0.267406976626524	0.859972265822461	0.955255010568901	1.52227557962212	0.234873917937403	824	15	4	-18.6705289958853	-0.244939131560058	11	DCT_50nM_N_117	Ly12 3D
825	825	825	0.275466121775032	0.615775352444755	1.97408498152282	2.79403915917639	0.715303502440496	1.30153762261422	1.38240272784057	-0.138267337900349	825	11	2	6.88436813343131	12.4635908584125	11	DCT_50nM_N_117	Ly12 3D
826	826	826	0.511695097375455	0.429846239148207	0.105617157359344	-0.702278873817944	0.210984911273065	0.313657987268547	0.202968284536227	0.0054409745223272	826	16	4	-11.5164005875142	-7.3592097885437	11	DCT_50nM_N_117	Ly12 3D
827	827	827	0.917703057384838	0.625103548724859	-0.59798247571053	-0.817711156316993	0.28827783816321	0.263734156840791	0.325415070878795	0.115904505340767	827	16	4	-7.84387979334514	-1.56444056206333	11	DCT_50nM_N_117	Ly12 3D
828	828	828	0.396997847014896	0.493424803741152	-0.76472312665293	0.685904868171646	0.0249209645665377	0.378979004139196	0.0007941833707476	-0.224372308312406	828	9	2	-8.61705956119827	14.2252529431717	11	DCT_50nM_N_117	Ly12 3D
829	829	829	-0.664161989206142	-0.01629393343573	0.36767471783459	0.65835581158854	0.0265713550766793	-0.292025825881314	-0.255698885009025	0.218854430872427	829	2	1	13.4227306265058	9.89995658381182	11	DCT_50nM_N_117	Ly12 3D
830	830	830	0.850704251739578	0.723537400114752	0.458055175870968	-0.852271850544	0.362060173426678	0.166879614497086	0.456076828921326	0.253726834570913	830	14	3	-11.7209068979928	-10.6165581458271	11	DCT_50nM_N_117	Ly12 3D
831	831	831	0.144332504696562	0.265481270617861	0.551161641952589	0.305156554016643	0.100299788200462	0.35214076514614	0.0619003360302697	-0.131022718373935	831	3	1	6.28448766302581	9.71259655873304	11	DCT_50nM_N_117	Ly12 3D
832	832	832	0.19912480984666	0.759048847130619	0.4473660210165	1.89024428554097	0.185020903830012	0.960613371812597	0.686922988763497	-0.446372867314117	832	11	2	2.02934194585359	13.9118383822143	11	DCT_50nM_N_117	Ly12 3D
833	833	833	1.03366501157164	1.14877387726601	0.525458494442658	-0.780530599667023	0.446309583757476	0.478652006057321	0.658356529999889	0.133153187342933	833	14	3	-14.2171300323639	-8.80923345919192	11	DCT_50nM_N_117	Ly12 3D
834	834	834	1.42977741955908	1.43190271271351	0.157636155591889	-0.716154851580951	0.469639032459329	0.56157267365963	0.716938998102545	0.102010573347033	834	16	4	-14.1898162723246	-5.72739383459546	11	DCT_50nM_N_117	Ly12 3D
835	835	835	-0.103432434622949	0.3547433016593	0.413926805057941	-0.666097512880813	0.205261548516804	-0.190628394164138	0.113263492206194	0.331550942442454	835	13	3	-6.09799013477833	-19.8425246774449	11	DCT_50nM_N_117	Ly12 3D
836	836	836	0.682985647305137	0.471103169985222	-0.0487137520882553	0.604751851642979	0.24755259363439	0.566155840507639	0.370151031819561	-0.124003110767165	836	8	2	-11.9942675526322	12.6044973983225	11	DCT_50nM_N_117	Ly12 3D
837	837	837	1.18773383172962	0.818524289035188	-0.751795791700064	2.79403783084095	0.228842816338679	1.59806682725997	1.53097977520848	-0.821861512199049	837	8	2	-2.07779636822995	16.1155293397438	11	DCT_50nM_N_117	Ly12 3D
838	838	838	-0.193756200205163	0.366028222039986	0.412397639363879	-0.786834565961306	0.184510136283515	-0.499503525294545	0.0603708189670618	0.51397650521149	838	13	3	-4.68462192549835	-20.9292828399323	11	DCT_50nM_N_117	Ly12 3D
839	839	839	1.33533570685053	1.15419850414245	-0.801510623650978	-0.341119347477776	0.280345568078043	0.794933894683918	0.568142023230522	-0.241628052416795	839	17	4	-10.3944243563157	4.20680041456024	11	DCT_50nM_N_117	Ly12 3D
840	840	840	0.77956279515807	0.614925036473072	-0.113408831425832	0.788035607793562	0.213175706633853	0.0990854449328256	0.156463354795994	0.148844968273299	840	9	2	-8.22898668362851	15.1926647508184	11	DCT_50nM_N_117	Ly12 3D
841	841	841	-0.473260981940491	-0.37139810583534	-0.1696815945545	-0.786577862601958	-0.0551812000124924	-0.267659376765917	-0.409650930765439	0.120731574940235	841	13	3	4.4849486701727	-12.1720844578045	11	DCT_50nM_N_117	Ly12 3D
842	842	842	1.45724899635212	0.746236228741915	0.270018107582537	-0.608868842959075	0.55181367333368	0.749046236271717	0.906472871707837	0.0611512392117791	842	16	4	-11.5163075033591	-4.12790508196373	11	DCT_50nM_N_117	Ly12 3D
843	843	843	1.65800010524152	1.06225789821139	-0.465410787283203	-0.855083154826847	0.470198267206371	0.78792871220409	0.786466358388243	-0.0463864977329044	843	16	4	-9.95824344053473	-0.320951586506253	11	DCT_50nM_N_117	Ly12 3D
844	844	844	-0.653660498351896	-0.332011259033286	-0.101104279502699	-0.149489821187788	-0.0803668379382327	-0.471859477688052	-0.485804455244045	0.229820998956155	844	1	1	12.9780005251887	-9.61008741110815	11	DCT_50nM_N_117	Ly12 3D
845	845	845	1.17676689082445	-0.0544682816258204	-0.742119146416221	-0.816607529610385	0.257978063492807	0.501789405625997	0.350016881676277	-0.0711771097360402	845	16	4	-5.11482844461223	1.21918040301195	11	DCT_50nM_N_117	Ly12 3D
846	846	846	0.275578575884829	-0.434915482818957	-0.786129579162089	-0.332153994432223	0.019727742438212	0.318063553193005	-0.051097800152649	-0.189500077016971	846	7	1	-1.73845747354685	2.66321331242533	11	DCT_50nM_N_117	Ly12 3D
847	847	847	0.432539183455422	0.85173488948159	0.706809875793227	-0.785950285418776	0.343483271833823	0.154792529621352	0.41779189385539	0.243027888120855	847	14	3	-10.6592749904849	-16.7014884042014	11	DCT_50nM_N_117	Ly12 3D
848	848	848	1.59763850234281	0.339613108805115	-0.197417569222767	-0.812137552424133	0.353783979907091	0.513664854337977	0.502238017242725	0.0172069837035755	848	16	4	-9.93126061347407	-3.63124829980781	11	DCT_50nM_N_117	Ly12 3D
849	849	849	1.02511355842146	0.375323296257575	-0.754864688966733	-0.828166935923163	0.245089680326581	0.405197079543532	0.289843800092971	-0.0205536545018789	849	16	4	-7.17770443383183	0.106086106285638	11	DCT_50nM_N_117	Ly12 3D
850	850	850	0.912866219676729	0.558481786261887	-0.160965470143259	-0.697860597302344	0.329747408190306	0.353986574946545	0.419286785405794	0.0981516184928383	850	16	4	-11.1968983372658	-4.84142076224234	11	DCT_50nM_N_117	Ly12 3D
851	851	851	1.19442988173204	1.17700679350814	0.370016024628799	-0.818996104933097	0.444172135606074	0.438646935210992	0.647983847637995	0.157333191687445	851	14	3	-13.8869501520196	-7.62664440221794	11	DCT_50nM_N_117	Ly12 3D
852	852	852	0.631247710159059	0.503128575052795	-0.784451469733302	0.802759959078629	0.123897709068774	0.544704935387568	0.224279126015892	-0.234049091956933	852	9	2	-8.83113472554136	13.6929972873647	11	DCT_50nM_N_117	Ly12 3D
853	853	853	1.14174140094238	0.327315600329075	-0.750315957872464	-0.828524005578829	0.244221282386914	0.542360399588448	0.352343561001478	-0.111688973462437	853	16	4	-7.23708710189203	0.77188128009787	11	DCT_50nM_N_117	Ly12 3D
854	854	854	0.478705738625804	0.120116134823527	0.453374017796305	0.991909852680086	0.237826343262652	0.721960422943617	0.4705063192368	-0.236299919979079	854	11	2	1.47226053678038	14.7372416884638	11	DCT_50nM_N_117	Ly12 3D
855	855	855	1.65444724552064	1.53805488670482	0.0497411526401547	-0.177056887845179	0.557231223201607	0.848847450307052	0.944956708025552	0.0009146191223893	855	16	4	-14.7746468662464	1.20824143368966	11	DCT_50nM_N_117	Ly12 3D
856	856	856	0.630677810204534	0.459395376851717	-0.460786398431652	0.134488315674088	0.215787957517799	0.244586643468169	0.190735638178955	0.0557176533193847	856	17	4	-9.0716587787293	8.89418407898423	11	DCT_50nM_N_117	Ly12 3D
857	857	857	0.397028743113039	0.56014448471443	0.0718761705087508	-0.853848878256927	0.154598130569807	0.258733958013896	0.0934059094650328	-0.0150331807042207	857	14	3	-12.7731233283301	-8.65548806366754	11	DCT_50nM_N_117	Ly12 3D
858	858	858	0.57877330587473	0.842178830619579	0.14702167789223	1.72169921018121	0.243574397091496	0.860646639859155	0.602692100674884	-0.321793816741972	858	8	2	0.22454095405994	14.6046699325327	11	DCT_50nM_N_117	Ly12 3D
859	859	859	1.05090032586481	1.13215490198828	0.934634763827479	-0.610905964009046	0.63687620058442	0.423222247475792	1.03318795135071	0.360978452745725	859	14	3	-13.2013982856872	-12.9657886626682	11	DCT_50nM_N_117	Ly12 3D
860	860	860	0.278075428420608	0.202630343482383	-0.451852467248795	-0.364054176913022	0.0865949553069819	0.30206147856122	0.0157307756721724	-0.111827997598934	860	16	4	-7.31193040283199	1.38120003772522	11	DCT_50nM_N_117	Ly12 3D
861	861	861	1.30073169240718	1.14432872616244	-0.268826089369863	-0.193726746037198	0.356091487801944	0.755836387311864	0.616511662419614	-0.13984237739493	861	16	4	-13.6451588280152	2.57815681420713	11	DCT_50nM_N_117	Ly12 3D
862	862	862	-0.291399521747557	0.346451600725895	0.278965353035876	1.19430131813808	0.0841606840400252	0.317635603724854	0.0215643165196275	-0.124521154065264	862	11	2	5.97383121637901	13.3537760066659	11	DCT_50nM_N_117	Ly12 3D
863	863	863	-0.116466905435543	0.471609425946306	0.451184864580353	0.527105299273232	0.177785319885455	0.136017883811086	0.0975856245587262	0.0890051708093616	863	3	1	8.35086424208186	9.02283438498132	11	DCT_50nM_N_117	Ly12 3D
864	864	864	0.169748747554218	0.228116846974089	0.0742653144180646	-0.870220399934174	0.0756882399792336	-0.177474296434618	-0.146370546513909	0.192789666865775	864	14	3	-9.24360997178059	-12.960523702886	11	DCT_50nM_N_117	Ly12 3D
865	865	865	0.07498996993834	0.296550399005578	0.874534277498493	-0.75496921178844	0.248946436259669	-0.0192426462706569	0.213338371260424	0.262630879361831	865	13	3	-7.04023378111203	-19.842157102706	11	DCT_50nM_N_117	Ly12 3D
866	866	866	-0.272108383473206	0.34666083043665	0.548765976295496	0.264189412058616	0.189822356573518	-0.223912019981866	0.0797876427801455	0.337951432078592	866	12	3	0.588515135687226	-13.9091704702689	11	DCT_50nM_N_117	Ly12 3D
867	867	867	0.732434079172085	0.820007929590226	0.47864730032188	0.626745116529636	0.368793118718694	0.6364211144034	0.571212488311866	-0.0485047704589534	867	8	2	-17.0628196757468	11.5134945739451	11	DCT_50nM_N_117	Ly12 3D
868	868	868	1.33288740278674	0.628839715982438	0.0369696968792339	0.143630881711711	0.470105230474981	0.723638265224583	0.761497928499593	-0.0041721648363113	868	17	4	-11.6740153527028	4.07132834435407	11	DCT_50nM_N_117	Ly12 3D
869	869	869	1.03603552430277	0.644903725116381	-0.821722100075971	0.2150783119675	0.199714797379363	0.666741992807985	0.391544137570688	-0.238230122529515	869	17	4	-10.1080554627751	9.00355010423208	11	DCT_50nM_N_117	Ly12 3D
870	870	870	0.979378776286988	1.00390013854798	0.673359620226157	-0.323995589937593	0.363731968286117	0.661863640036559	0.575326220130065	-0.0703297031353506	870	15	4	-15.9240333333799	-4.79887005672138	11	DCT_50nM_N_117	Ly12 3D
871	871	871	0.84461596949777	0.900622963275078	0.11919718139818	-0.814402423597493	0.323564076714865	-0.0290009081635527	0.365047425152174	0.343976306188146	871	14	3	-12.4097915911339	-10.3305351208818	11	DCT_50nM_N_117	Ly12 3D
872	872	872	0.444775777553674	0.372954573516102	0.287376122022149	-0.237431820886622	0.249059581415355	0.368502532043607	0.283228537512025	0.0075801935709276	872	16	4	-12.2409702227314	-6.49754426567961	11	DCT_50nM_N_117	Ly12 3D
873	873	873	1.12911068505823	0.880042152334765	0.620317641189611	-0.737036816750033	0.440875535352665	0.465530547098158	0.645938359302009	0.13633171020348	873	14	3	-12.7090683606041	-7.92966012241931	11	DCT_50nM_N_117	Ly12 3D
874	874	874	0.679310177953245	0.361777794068449	-0.721703836486921	-0.0531202413101686	0.111049795296606	0.566755110783428	0.232616594644109	-0.26146032487589	874	17	4	-9.65612020950611	8.08005640009553	11	DCT_50nM_N_117	Ly12 3D
875	875	875	1.08003468777478	0.591646794300839	-0.155351232435382	0.458543619314924	0.286656781819887	0.807652055820636	0.584244065495535	-0.243660411991572	875	17	4	-12.5185894341553	8.62721374182556	11	DCT_50nM_N_117	Ly12 3D
876	876	876	0.944480886085977	1.05739407136187	0.0775352412938453	-0.785755272452178	0.38597191267829	0.234211300804536	0.509894101483433	0.233427574301144	876	14	3	-13.5363592888636	-8.27001973646466	11	DCT_50nM_N_117	Ly12 3D
877	877	877	0.148345630939844	0.208776089143939	-0.545271617699769	-0.824988308124506	0.0551002038278085	0.0986306513445781	-0.122154748055544	-0.0095798101700755	877	16	4	-4.82668807902387	-2.98756914519483	11	DCT_50nM_N_117	Ly12 3D
878	878	878	0.638365341224078	0.950739499736605	0.0758141813288431	0.374918735271809	0.312491448753356	0.0590327718966372	0.347664851574678	0.274925737418706	878	15	4	-21.8602565837557	-1.73419720110998	11	DCT_50nM_N_117	Ly12 3D
879	879	879	0.524249743305749	-0.0328098997049533	-0.780863198364816	-0.781600533479863	0.0719465326046764	0.260082551426355	-0.0262481849908769	-0.098911358847776	879	7	1	-4.97919054526977	0.253108076253049	11	DCT_50nM_N_117	Ly12 3D
880	880	880	0.737165320151157	0.492304519535645	0.173530400449119	-0.857513482425139	0.281989718840701	0.248053263503027	0.310860577996444	0.119909745576636	880	14	3	-11.0092180547722	-7.83442150701021	11	DCT_50nM_N_117	Ly12 3D
881	881	881	1.49182852372569	0.867817025413146	0.0708368285709275	-0.876389141909458	0.508323036764413	0.74362506092426	0.830555837889572	0.0210496907887402	881	16	4	-11.8120090036928	-4.38728630192623	11	DCT_50nM_N_117	Ly12 3D
882	882	882	1.48060306106073	1.43125798277032	-0.745486891706483	1.03293664035638	0.345896095382976	1.11502982527856	0.925574484373486	-0.386454790740691	882	17	4	-11.59965629822	11.0830900328937	11	DCT_50nM_N_117	Ly12 3D
883	883	883	0.770380699670898	1.02567002249545	0.429877911522966	0.102077920838115	0.37525887356037	0.0912889772287542	0.477643547442613	0.316723778835471	883	14	3	-20.3161030605976	-2.6763820334091	11	DCT_50nM_N_117	Ly12 3D
884	884	884	0.943209649960747	0.542078928143057	0.458879298092873	-0.818859438450326	0.443726462935642	0.268839959164749	0.628731703626722	0.268630928799021	884	14	3	-10.0809142665048	-8.83412884231961	11	DCT_50nM_N_117	Ly12 3D
885	885	885	-0.478932967800961	0.113471446571598	0.685854550676146	-0.180256741650954	0.169725102907396	-0.208601296506947	0.0393705850331487	0.307696161671495	885	4	1	5.4494202779082	-20.9135700533307	11	DCT_50nM_N_117	Ly12 3D
886	886	886	0.873918120753091	0.100881669735064	-0.7440995418832	-0.857412002220041	0.161942115743383	0.469206385607702	0.207779430155613	-0.146165102753879	886	16	4	-6.20419012694031	0.924708632776557	11	DCT_50nM_N_117	Ly12 3D
887	887	887	-0.219185909701687	0.304742523191417	0.407263419953039	0.373057288948638	0.159499329625186	-0.151694853486086	0.0225769612192988	0.259979889274178	887	2	1	12.5482301399069	7.18063586485256	11	DCT_50nM_N_117	Ly12 3D
888	888	888	-0.151192617280979	0.560504210035515	0.829727330214967	0.955708033387599	0.352740907497983	-0.22572693114703	0.420046768503656	0.50273275845859	888	2	1	11.9048006964146	7.26135096388997	11	DCT_50nM_N_117	Ly12 3D
889	889	889	0.761236155544503	-0.0385851869776264	0.275313026120035	-0.61470737526724	0.0865307804226604	0.459043216056787	0.121277247463393	-0.215197742058138	889	16	4	-8.5369027180283	-6.91991089850266	11	DCT_50nM_N_117	Ly12 3D
890	890	890	1.568328835372	1.52789381302746	-0.646637337418042	0.0640388675589015	0.481608157855519	0.65123726286066	0.758869401971287	0.0550230393129241	890	17	4	-10.9805534784007	6.58277999858953	11	DCT_50nM_N_117	Ly12 3D
891	891	891	0.0334551076245608	-0.597997492998278	-0.007410206703436	-0.797370961488678	0.0633276489621505	-0.0466753421997625	-0.148640190681521	0.0943032156593999	891	5	1	-3.83202339030081	-8.93102313434114	11	DCT_50nM_N_117	Ly12 3D
892	892	892	-0.126393751751673	0.215981947866117	0.42599810245997	-0.633615997675861	0.202693711008324	-0.222704546517643	0.106400601287955	0.350080991323405	892	13	3	-5.12289483606243	-20.4260445012137	11	DCT_50nM_N_117	Ly12 3D
893	893	893	-0.0247766132677009	0.319527182297749	0.153290008532738	1.16693133580183	0.0956419556814991	0.538036472877756	0.195094031904243	-0.258032445593238	893	11	2	2.79824418070534	14.4512569294881	11	DCT_50nM_N_117	Ly12 3D
894	894	894	0.269731915997325	0.583414175666435	0.768872994105859	1.6112728837422	0.302087267253441	0.683164428112428	0.507242542356465	-0.146244779089842	894	11	2	3.96064118254161	13.1852974519713	11	DCT_50nM_N_117	Ly12 3D
895	895	895	0.232052490350171	0.33279972714034	-0.766909463476242	0.571681811198491	0.0315427707729651	0.259662076500732	-0.0774087776444195	-0.139204189074723	895	9	2	-7.45214507416195	14.9345311299791	11	DCT_50nM_N_117	Ly12 3D
896	896	896	1.05604917224801	1.3051456802168	-0.0202548766023043	-0.775010814423231	0.389760963195318	0.152552459531966	0.511029959348105	0.290969578347402	896	14	3	-13.7688495173164	-8.42917334843869	11	DCT_50nM_N_117	Ly12 3D
897	897	897	0.575340667418043	0.239352088838361	-0.692776796711754	-0.143737006909296	0.165817282775499	0.413040183672026	0.179512193969639	-0.105312624320996	897	17	4	-8.71619463200531	7.30790385989672	11	DCT_50nM_N_117	Ly12 3D
898	898	898	0.366532533946733	0.510525567136048	-0.72481552068871	1.12468068989225	0.0091479597271581	0.604686293650229	0.210065979427278	-0.388741704313085	898	9	2	-3.35519002756771	17.1620237500381	11	DCT_50nM_N_117	Ly12 3D
899	899	899	0.568474964399599	0.674266915705788	0.316597236562995	0.527405868474852	0.259870690622858	0.504173004315216	0.353821529340325	-0.0708452972753891	899	8	2	-16.6152014719504	12.1381827982987	11	DCT_50nM_N_117	Ly12 3D
900	900	900	1.5150632658671	1.26077886038718	-0.810288289956026	0.724101273062808	0.436171091149687	0.841437354695875	0.765882171374675	-0.115765829043858	900	17	4	-10.6089781284204	9.78021401942104	11	DCT_50nM_N_117	Ly12 3D
901	901	901	0.499653687251894	0.451802620293556	0.4457026117816	0.815641880447926	0.191418940012627	0.680675557652745	0.396623879613125	-0.255729307376064	901	8	2	-14.8276504059682	15.8290751291606	11	DCT_50nM_N_117	Ly12 3D
902	902	902	1.43753743597422	0.831912628196115	-0.653485190277833	0.463759338419854	0.466446425499165	0.548758089821226	0.708543228569029	0.10723778802217	902	17	4	-9.33164705657641	8.84600935777798	11	DCT_50nM_N_117	Ly12 3D
903	903	903	1.3491593936083	1.3567690092009	0.0997005145060756	-0.827507607774214	0.377654263259451	0.651026912531655	0.590608301094808	-0.0492189385047677	903	16	4	-14.0756451204063	-5.25882453591037	11	DCT_50nM_N_117	Ly12 3D
904	904	904	1.40035927308632	0.96358107479148	0.134540837669825	0.0782740949370251	0.438465885597777	0.707267917110067	0.705620273354082	-0.0251684518660927	904	17	4	-13.5880881648278	3.04555070932864	11	DCT_50nM_N_117	Ly12 3D
905	905	905	1.15806409941745	1.15981731117524	1.97408483985866	0.0092425333663811	0.986039814895402	0.56701511650486	1.7707572319927	0.616948559097225	905	12	3	-5.04819098821866	-16.8152658559433	11	DCT_50nM_N_117	Ly12 3D
906	906	906	1.46841726327594	0.743012874295426	-0.734473828604294	-0.72947123816503	0.317820736079586	0.642954341112206	0.503136270545315	-0.103985620371305	906	16	4	-8.67380974485801	0.674307244061505	11	DCT_50nM_N_117	Ly12 3D
907	907	907	0.0147334357113849	0.14988236546594	-0.707273947965243	0.388794909868147	-0.0247103018046501	0.254394394568763	-0.142993430426991	-0.192221545811	907	9	2	-4.66191681963387	17.2936395408167	11	DCT_50nM_N_117	Ly12 3D
908	908	908	1.13919466042752	1.42280438239073	0.143950809928662	1.08309610781379	0.449460994373632	0.720305156950677	0.727675211940991	-0.0227076758148098	908	8	2	-14.8474104579297	11.7071648861815	11	DCT_50nM_N_117	Ly12 3D
909	909	909	1.28213251616208	0.812568189056598	-0.101993161060429	-0.773134621879438	0.306847844450405	0.543154515631406	0.439418778169361	-0.0493280486356191	909	16	4	-12.4073872760328	-3.940571448295	11	DCT_50nM_N_117	Ly12 3D
910	910	910	0.229924458720765	0.491756277444917	-0.312639263652118	0.948572500468416	0.0642554497116054	0.520152597402295	0.155092481570938	-0.277778846178173	910	8	2	-2.14577208291776	16.7995219007816	11	DCT_50nM_N_117	Ly12 3D
911	911	911	0.301301714232484	0.199588852430202	-0.368518234224536	1.25026067071565	0.105631803923251	0.55204120782562	0.215345387997092	-0.257217736090866	911	9	2	-1.0437837436869	17.0375052653235	11	DCT_50nM_N_117	Ly12 3D
912	912	912	0.330366813885482	0.092913256167258	-0.142995431375438	-0.46321970833042	0.155734265346746	0.0842780626580808	0.0466939172265714	0.100912178028442	912	16	4	-8.12957431831014	-5.99548218942196	11	DCT_50nM_N_117	Ly12 3D
913	913	913	1.22493591172712	0.831446201511953	-0.780496350691766	-0.755143587933413	0.309491849995376	0.633044272759906	0.486864298188875	-0.10582713897661	913	16	4	-8.88607689405894	0.262838969225001	11	DCT_50nM_N_117	Ly12 3D
914	914	914	0.562854428809063	0.380375579643762	-0.724717225696081	0.413638246728591	-0.0633632444104137	0.555794006790289	0.125809662502192	-0.429375760886116	914	17	4	-10.1589967837176	12.3555704565605	11	DCT_50nM_N_117	Ly12 3D
915	915	915	1.36288507305174	1.48427824302609	0.377935954643425	1.09236466379594	0.526598957472356	1.12212771500805	1.0548201869955	-0.209681452412159	915	8	2	-15.8712060631348	10.8753334265938	11	DCT_50nM_N_117	Ly12 3D
916	916	916	0.313329274296816	0.412604005590771	-0.742355703867005	0.553627540854778	-0.215390629385662	0.475458136681243	-0.0133964194434938	-0.529160096754563	916	8	2	-10.263256034361	13.8788697970132	11	DCT_50nM_N_117	Ly12 3D
917	917	917	0.691140140301289	0.926888866026311	0.461613998112767	-0.744840366272298	0.322734869280128	0.265282029295101	0.390360102408512	0.149484297320633	917	14	3	-13.5806352405645	-11.4441279585759	11	DCT_50nM_N_117	Ly12 3D
918	918	918	0.294740602390077	0.0778970359639171	-0.751185581818051	-0.766925349774691	0.0847412322228104	0.0597390404833284	-0.0852124422498703	0.0457763165717048	918	7	1	-4.64871841435711	-2.00923046301425	11	DCT_50nM_N_117	Ly12 3D
919	919	919	0.358913209739505	0.502443339699906	-0.674960090260421	1.43669110027283	0.14044514586147	0.467577554783907	0.182325639581071	-0.166678383656186	919	9	2	-2.32659090005849	17.5975915679036	11	DCT_50nM_N_117	Ly12 3D
920	920	920	0.815703268144003	0.825366638065296	0.491995881799882	1.16412172612041	0.343771767167186	0.499913106110171	0.481329847031392	0.0162033344349251	920	8	2	-13.2169960887973	14.9313249805964	11	DCT_50nM_N_117	Ly12 3D
921	921	921	1.57240284727649	0.83215448653673	-0.13881241866812	-0.891195590122515	0.482005268208448	0.77083456161906	0.797531228580773	-0.0232818701104868	921	16	4	-11.3889623567887	-3.49541456682315	12	Jasp_1nM_N_74	Ly12 3D
922	922	922	0.711416775034608	0.108973622912546	-0.269692597141828	-0.656416433193104	0.255463990673609	0.356628468117351	0.290020911075688	0.0218248697956792	922	16	4	-8.73778387651738	-4.4527083399675	12	Jasp_1nM_N_74	Ly12 3D
923	923	923	0.132131736428155	-0.748800055547556	-0.83175222241556	0.199339426903635	-0.468025126264404	0.0079436225176847	-0.655346356328053	-0.475172847276485	923	9	2	-4.33498163385672	14.546821734491	12	Jasp_1nM_N_74	Ly12 3D
924	924	924	0.269241605064691	0.582887194645644	0.349310625483628	0.454354703196546	0.209409896653653	0.388405507986739	0.228674296156154	-0.0453297622991455	924	3	1	2.3902463424203	9.37282901243046	12	Jasp_1nM_N_74	Ly12 3D
925	925	925	1.00393968932195	0.781386983056952	0.2668215943748	0.948974438160267	0.266093164959599	0.778823090409595	0.542485879162022	-0.24533685996141	925	8	2	-14.6517278266378	13.1539850058286	12	Jasp_1nM_N_74	Ly12 3D
926	926	926	1.14828940466712	1.06265827267153	0.0512216453923095	0.221580817329957	0.439269774640177	0.46558280044667	0.642925677962206	0.134684974797469	926	15	4	-15.445553299143	3.26997444120794	12	Jasp_1nM_N_74	Ly12 3D
927	927	927	0.524768075341721	0.31139236754946	-0.712413282978024	-0.873773982068846	0.0541263377479135	0.301409616410781	-0.0246192538529582	-0.144000857235014	927	16	4	-7.58901191838909	-0.681784077668437	12	Jasp_1nM_N_74	Ly12 3D
928	928	928	0.475347763828351	-0.202070411468301	-0.794542745330122	-0.814120811364498	0.127560948594405	0.183463915299576	0.0237904088584014	0.0073518246735185	928	7	1	-3.20085530403031	-0.226557544137786	12	Jasp_1nM_N_74	Ly12 3D
929	929	929	1.51567869901683	1.07032586974951	-0.790493277047345	0.0535695549670013	0.416269982752816	0.892736167436656	0.774493986194955	-0.169506907960908	929	17	4	-10.3666762884925	7.22220525119306	12	Jasp_1nM_N_74	Ly12 3D
930	930	930	1.6107572446859	1.64442191773144	1.49127886377844	0.386492102916042	0.973733404099699	0.834870195087874	1.74919985255355	0.428323694806434	930	15	4	-18.3192988004772	-3.73896355650772	12	Jasp_1nM_N_74	Ly12 3D
931	931	931	-0.274496542148881	-0.539438634326376	-0.773768541798879	-0.74347149905835	-0.125548986165786	-0.0621473785423785	-0.458931869937702	-0.085166639110247	931	7	1	2.00357487353812	-2.9681234610329	12	Jasp_1nM_N_74	Ly12 3D
932	932	932	0.387139656452466	0.0588815070574716	-0.774088823929097	0.641263873779147	0.0630050987925797	0.441553483980334	0.0857760657173224	-0.227310441179406	932	9	2	-6.8906680656508	14.5070012672681	12	Jasp_1nM_N_74	Ly12 3D
933	933	933	1.38684450828253	1.06467828968494	-0.514337632252779	0.0981244480304619	0.401282735266824	0.773414683726183	0.683124521709639	-0.106033503245578	933	17	4	-10.8621128560057	6.9263227623046	12	Jasp_1nM_N_74	Ly12 3D
934	934	934	0.862802887107863	0.316175533711911	-0.775507791578731	-0.751128819326272	0.202762643878139	0.213667369675545	0.160113476173809	0.0629860109067589	934	16	4	-6.59126010521591	-0.778099585690145	12	Jasp_1nM_N_74	Ly12 3D
935	935	935	1.34027632165908	0.36117948433525	-0.74032130942264	-0.819110636835337	0.308806476176787	0.386982705449629	0.389567691625005	0.055410934776347	935	16	4	-6.76538567384898	0.20086853688969	12	Jasp_1nM_N_74	Ly12 3D
936	936	936	1.26846835543919	0.15074248201864	-0.795340744112985	-0.819171969750051	0.188027099831244	0.378894566467991	0.193105272023727	-0.0605414043358131	936	16	4	-6.21159527429196	0.852720783858105	12	Jasp_1nM_N_74	Ly12 3D
937	937	937	0.954083947092669	0.443570389783299	-0.702859359957968	-0.827473915495291	0.179214269689036	0.523391729420396	0.262884220810697	-0.164479948059485	937	16	4	-8.11536905887517	0.442479288690314	12	Jasp_1nM_N_74	Ly12 3D
938	938	938	1.03253291393332	0.37026966591864	-0.598703609367288	-0.213726546732039	0.29588712896268	0.610289448570474	0.456715073194843	-0.10451336274915	938	17	4	-8.63278122140017	4.91247013916676	12	Jasp_1nM_N_74	Ly12 3D
939	939	939	-0.609832262059971	-0.75953333704853	0.457545820136016	-0.791460012484045	-0.185808509373754	-0.279042258200734	-0.64035492077066	-0.0029409237561541	939	4	1	7.88454095885504	-15.9113028396501	12	Jasp_1nM_N_74	Ly12 3D
940	940	940	0.367133104993141	-0.317810261482252	1.97408523301356	-0.0172715469086439	0.455207728804113	0.0964899065930328	0.643163712464636	0.393578066865759	940	4	1	5.220061894258	-17.2142014376624	12	Jasp_1nM_N_74	Ly12 3D
941	941	941	-0.43087318230559	-0.230815777833808	0.317707214046152	-0.755632708032821	-0.107694999771743	-0.1929706482342	-0.4843829873927	0.0188517474633218	941	13	3	2.60878714553041	-20.4207257712638	12	Jasp_1nM_N_74	Ly12 3D
942	942	942	0.680843969426634	0.523158158021425	-0.72430776477133	2.79403829989154	0.113179761937847	1.22919933814112	1.0209200909449	-0.695257702586677	942	9	2	-0.753462067035441	16.3368578739557	12	Jasp_1nM_N_74	Ly12 3D
943	943	943	-0.434662144313755	-0.148900817854103	0.594203219117645	-0.773847196498518	0.0639140437655819	-0.40673932703732	-0.188714148665836	0.331840089592076	943	13	3	2.89814008204478	-21.4207418052205	12	Jasp_1nM_N_74	Ly12 3D
944	944	944	1.0807583776293	0.345114348058672	-0.830453802539117	-0.819885243635373	0.300898711274547	0.129265853240652	0.330616098790697	0.217067003094381	944	16	4	-6.1604283077788	-1.68109497066244	12	Jasp_1nM_N_74	Ly12 3D
945	945	945	-0.224214146780716	-0.760054603210247	1.97404404541853	-0.823037951256609	0.196489182097816	-0.179290183943659	0.0958700821797055	0.315281224035017	945	4	1	5.49239811058838	-17.2398980919732	12	Jasp_1nM_N_74	Ly12 3D
946	946	946	0.158929641972735	0.217046232057796	0.303651779700386	-0.829116866324699	0.123041146927459	-0.21258285646402	-0.0557249527366122	0.263440821310318	946	13	3	-8.83901574746201	-18.4489600769503	12	Jasp_1nM_N_74	Ly12 3D
947	947	947	0.644452338429589	-0.139919511138206	-0.817139479160849	1.16241189619535	0.149241625049915	0.487062651804098	0.205265333615819	-0.170668412979494	947	9	2	-4.51931430849962	15.6925638158635	12	Jasp_1nM_N_74	Ly12 3D
948	948	948	1.38385746527395	0.929855730792584	-0.648479256742177	1.45788236355607	0.33304712266634	0.889053840939217	0.692455134323655	-0.250647983859749	948	8	2	-9.89793683693861	13.4316075443732	12	Jasp_1nM_N_74	Ly12 3D
949	949	949	1.4505437391216	1.60170256386004	0.4129107772976	1.30788207156177	0.51643860048795	1.3005336986376	1.20962149580843	-0.337287501529399	949	8	2	-15.7007284428496	11.7786730330695	12	Jasp_1nM_N_74	Ly12 3D
950	950	950	1.71380135443091	2.04466348849743	0.731104500394537	0.534795787179517	0.825414817189361	0.651554632669348	1.43368387323454	0.40003143910999	950	15	4	-19.0688421001979	0.350927954270288	12	Jasp_1nM_N_74	Ly12 3D
951	951	951	0.950192762014537	0.881873895744388	0.371610133490787	-0.255280143279168	0.4160688882021	0.519046089309107	0.610972043982247	0.0762061978812766	951	16	4	-14.371069669212	-5.11862891533369	12	Jasp_1nM_N_74	Ly12 3D
952	952	952	0.954849323011757	0.482560055245413	-0.81843262152426	-0.784765329163608	0.159934496504913	0.488363682868309	0.217935348514051	-0.160787842387513	952	16	4	-8.1420968038198	0.422587640311994	12	Jasp_1nM_N_74	Ly12 3D
953	953	953	1.23071464930677	0.876572259871108	-0.725833616449536	0.744423297049829	0.199966853693028	0.722254278001137	0.440442954066615	-0.27450811978863	953	17	4	-10.5760067936205	11.0582581417334	12	Jasp_1nM_N_74	Ly12 3D
954	954	954	1.74382642815176	1.46706639146106	0.209980564753265	-0.716544071991671	0.646911878612224	0.485629610209253	1.05686675086909	0.329986759731182	954	16	4	-13.6136242194402	-6.24933138039883	12	Jasp_1nM_N_74	Ly12 3D
955	955	955	0.378560247327178	0.758395471606586	1.97408340581212	-0.834577986890299	0.787225185696636	0.109997504100868	1.34507133838944	0.718068773472885	955	13	3	-3.38647528329557	-19.0432250984103	12	Jasp_1nM_N_74	Ly12 3D
956	956	956	1.21813840706951	0.187445955461595	-0.823003762508349	-0.804281339404625	0.34657678999899	0.374891889331657	0.454266042062725	0.101292844248075	956	16	4	-5.75613517667006	0.25507022687217	12	Jasp_1nM_N_74	Ly12 3D
957	957	957	1.90780726713649	1.88449160405206	0.215357807424365	-0.671913517272507	0.663463233494896	0.928805591399943	1.14738212480303	0.0549642609563621	957	16	4	-14.2688289406541	-4.00327818120582	12	Jasp_1nM_N_74	Ly12 3D
958	958	958	1.57718169875946	1.73029422452656	0.469033851889121	1.18979071807319	0.640521420506396	1.21837808619441	1.2424175443558	-0.158631267490182	958	8	2	-16.1145810469913	10.2967187384595	12	Jasp_1nM_N_74	Ly12 3D
959	959	959	0.623086261673798	-0.148600995125181	-0.766336963195729	-0.786891344783182	0.110636672189829	0.328332942092094	0.0613539992583911	-0.104976158719567	959	7	1	-4.20457031064604	0.77503735333344	12	Jasp_1nM_N_74	Ly12 3D
960	960	960	1.34620121349479	0.524077130387925	-0.359131001296447	-0.888962711062895	0.392006005153635	0.566326126197398	0.582128167628673	0.0209309134913946	960	16	4	-9.97379574792427	-3.11158644052449	12	Jasp_1nM_N_74	Ly12 3D
961	961	961	1.04114594339654	0.400253363901179	-0.722776315430301	-0.623607529412031	0.300502938823457	0.211841626872044	0.339966498220744	0.162328791649715	961	16	4	-6.63206718226998	-1.04282029389563	12	Jasp_1nM_N_74	Ly12 3D
962	962	962	-0.0550995609212609	-0.813476635654762	0.162171092231092	-0.844661030590793	-0.157851473310302	-0.0941262364449975	-0.519045734806072	-0.0965572639179263	962	5	1	5.8534227395328	-13.4809926735597	12	Jasp_1nM_N_74	Ly12 3D
963	963	963	0.995879060883295	0.524100490815082	-0.72513441876187	-0.782548130092774	0.250278164693086	0.450087959127569	0.315694267724965	-0.0448853191981847	963	16	4	-7.94577551527524	0.0112388101821649	12	Jasp_1nM_N_74	Ly12 3D
964	964	964	-0.29514618560548	0.503729221770919	1.97408547499026	-0.838335431783516	0.765239636655335	-0.434175932136823	1.29716772347032	1.05409839262695	964	13	3	-1.38880549427322	-19.3678656992494	12	Jasp_1nM_N_74	Ly12 3D
965	965	965	-0.3813100502332	0.105235900435244	-0.194356055811218	0.795271529502235	-0.105397694030014	0.159957602105551	-0.293619561131059	-0.211093766491017	965	11	2	4.67293425690634	14.9729670144715	12	Jasp_1nM_N_74	Ly12 3D
966	966	966	0.901124664014499	0.666689465517149	0.423443515502686	-0.78094064817947	0.454441770142995	0.0610439286846472	0.640402832799467	0.416134975740395	966	14	3	-10.8116964159629	-10.7036459448966	12	Jasp_1nM_N_74	Ly12 3D
967	967	967	1.96774773929972	1.78100455000387	0.233481282538186	0.96390571852197	0.668614365314961	1.35356311561035	1.36980354983365	-0.219384561264183	967	17	4	-15.3411935413516	8.28455663923314	12	Jasp_1nM_N_74	Ly12 3D
968	968	968	1.14542235880732	0.292148182201617	-0.156271338427535	0.311247432171967	0.405920484936785	0.438460530005547	0.575848195191111	0.119047267687671	968	17	4	-8.39319128802501	6.74850321857508	12	Jasp_1nM_N_74	Ly12 3D
969	969	969	0.160467052577095	-0.283576151904236	-0.784732140167354	-0.805267844542958	-0.0737846816557565	0.196463738287395	-0.235125270626643	-0.203374720933952	969	7	1	-2.69850036042304	0.162602184151445	12	Jasp_1nM_N_74	Ly12 3D
970	970	970	1.73017454822082	1.10623477226046	-0.500346773273459	-0.773180909498709	0.489152963971824	0.734576967757158	0.796042592440148	0.0077552636919467	970	16	4	-9.70364450506103	-0.105546318156503	12	Jasp_1nM_N_74	Ly12 3D
971	971	971	0.886680294837595	0.481928082127756	-0.712240243153464	-0.775952827062236	0.237411023934854	0.299117467905525	0.242697024469577	0.0415442205261394	971	16	4	-7.46759783794126	-0.694524931127654	12	Jasp_1nM_N_74	Ly12 3D
972	972	972	1.48921032728261	1.11025130739917	0.323292338871783	-0.875496431399262	0.553511473898177	0.75845212818677	0.91182952345402	0.0566662503030211	972	16	4	-12.8786617338554	-5.43828036788689	12	Jasp_1nM_N_74	Ly12 3D
973	973	973	1.29171611857678	1.19961384482762	0.0506029492938408	0.759414224838445	0.487388812009052	0.6922363340704	0.780028790467634	0.0338470646211652	973	17	4	-14.2654898497407	8.88995133200608	12	Jasp_1nM_N_74	Ly12 3D
974	974	974	1.04371086600846	0.403435823111218	-0.78798876049682	-0.7771177639006	0.277447371522709	0.535886422631094	0.393699214179788	-0.0740662183295968	974	16	4	-7.41934693367195	0.542316752350657	12	Jasp_1nM_N_74	Ly12 3D
975	975	975	1.37336940878263	0.579460144235723	-0.355420476476574	-0.806122554381673	0.441179432459291	0.441952248573875	0.642768031511268	0.152153075277244	975	16	4	-9.45035516286444	-3.03514063987162	12	Jasp_1nM_N_74	Ly12 3D
976	976	976	1.00996872906345	0.830533502995005	-0.247799434650722	-0.756773647403649	0.359402258545155	0.235433970008228	0.457409754705179	0.205944303908209	976	16	4	-12.1401973445626	-5.86905760503574	12	Jasp_1nM_N_74	Ly12 3D
977	977	977	0.899196599306235	0.22826842151947	-0.720373066266252	-0.499633479144468	0.284608137197569	0.324667963681939	0.331590838849497	0.0721209080617355	977	16	4	-6.19725343973719	0.406666010119072	12	Jasp_1nM_N_74	Ly12 3D
978	978	978	1.41881165919966	0.9321854773768	0.134868576225509	-0.758024607111075	0.521166915123349	0.327102035808007	0.790109321575941	0.308048459951995	978	16	4	-12.0667596326085	-6.66082785230935	12	Jasp_1nM_N_74	Ly12 3D
979	979	979	0.0421554089842678	-0.0630732312518691	-0.723912876680841	-0.440459069415301	-0.0299839669274485	0.176285268327174	-0.202272286035176	-0.146115409042657	979	7	1	-3.69865725753326	2.593692670687	12	Jasp_1nM_N_74	Ly12 3D
980	980	980	0.856766555951237	0.0145488643370354	-0.738658619690368	-0.164701654661685	0.208456753260224	0.350219920119189	0.211933344777392	-0.0211579451911031	980	17	4	-7.62343840032362	6.77745389841535	12	Jasp_1nM_N_74	Ly12 3D
981	981	981	-0.411268504444936	-0.507298357382807	-0.752314511597088	-0.657256120694317	-0.141474570566015	-0.029717970104772	-0.46224505653889	-0.122498453917305	981	6	1	2.76992672972727	-3.77254537286704	12	Jasp_1nM_N_74	Ly12 3D
982	982	982	0.639867976863725	-0.0027389431149542	0.240928597025539	-0.724028574092734	0.155622843509172	0.310272873756539	0.11544534762351	-0.0479205875356833	982	5	1	-8.15383609540145	-7.73349566405911	12	Jasp_1nM_N_74	Ly12 3D
983	983	983	0.712614241996759	0.287248653343651	-0.617450759753244	-0.75336574981463	0.222424079207324	0.313138353272498	0.221589589012428	0.017269032481266	983	16	4	-6.75279166944855	-0.403523049854215	12	Jasp_1nM_N_74	Ly12 3D
984	984	984	1.22485301253348	1.06941498975967	0.240164763366742	0.704878985087559	0.508071545835934	0.546371994989688	0.786025877339958	0.15060391316105	984	17	4	-15.1103601023897	7.89600628898621	12	Jasp_1nM_N_74	Ly12 3D
985	985	985	0.586549813638661	0.142840361601729	-0.686684785952353	-0.770297337234662	0.114029328126961	0.324930055077146	0.0639896421378781	-0.099330238065281	985	16	4	-6.33606323126356	0.160608034433543	12	Jasp_1nM_N_74	Ly12 3D
986	986	986	0.70463429965031	0.51641435550123	0.0801206373370648	0.393291183615517	0.198881583643279	0.470555573306065	0.254026736977897	-0.109961939984873	986	17	4	-14.4053822906706	9.73748325776068	12	Jasp_1nM_N_74	Ly12 3D
987	987	987	0.982833388390292	1.01322627843586	0.231729474952967	-0.893893817138524	0.339636938793359	0.509390406910632	0.477613329352694	0.0058147938949916	987	16	4	-13.7109606355578	-6.92730396136345	12	Jasp_1nM_N_74	Ly12 3D
988	988	988	0.33347273052887	-0.373764967006458	-0.745210998211963	-0.774259001140323	0.0834258614439693	-0.11375006345575	-0.122951658079279	0.15862389306322	988	7	1	-1.17412021105626	-2.16933426438918	12	Jasp_1nM_N_74	Ly12 3D
989	989	989	1.59978446653729	0.801293079687912	-0.786805240907437	-0.718879072351004	0.464327381552087	0.557689878765406	0.706447977009823	0.0992322885514723	989	16	4	-8.09829250153713	0.126521993986927	12	Jasp_1nM_N_74	Ly12 3D
990	990	990	1.31844603167752	0.592259422062236	0.118384343541483	-0.834869467412941	0.506012754498295	0.321301544216886	0.758810105171446	0.296649265688031	990	16	4	-10.3028957731499	-6.26515420881639	12	Jasp_1nM_N_74	Ly12 3D
991	991	991	0.854635472712293	0.323107010319439	-0.256486906132368	0.0216380030653615	0.293949069932605	0.428833340301508	0.376468918744938	0.0129518341890881	991	17	4	-9.1225795998584	5.79515519875707	12	Jasp_1nM_N_74	Ly12 3D
992	992	992	1.07358281623778	0.583959309482205	-0.791280158069545	-0.776013238213623	0.246556597812579	0.602447585988215	0.391170444085724	-0.148885779255283	992	16	4	-8.33735629020559	0.516330428418762	12	Jasp_1nM_N_74	Ly12 3D
993	993	993	1.19858869354046	0.318153624108846	-0.830356838494085	-0.792215234899759	0.218765045497282	0.299444260099475	0.211258315636076	0.0226066873007016	993	16	4	-6.71001975381474	0.0670157094349695	12	Jasp_1nM_N_74	Ly12 3D
994	994	994	0.120177837950438	-0.0085178070181653	-0.378917013652735	0.695142969722252	0.0564533632355093	0.352022545681227	0.0115798410291813	-0.17497124241466	994	9	2	-1.44672663389157	17.9628597177126	12	Jasp_1nM_N_74	Ly12 3D
995	995	995	0.939403466678809	-0.335612931345926	-0.774474488603147	-0.901287264752796	0.13871285758227	0.56482203752611	0.253868153715045	-0.232411663114861	995	7	1	-3.93285704899148	1.57721674050952	13	Jasp_10nM_N_47	Ly12 3D
996	996	996	0.332582789859455	0.197743291499181	0.905782317391983	-0.783528602103125	0.247648768649033	-0.228362823898855	0.199481843586162	0.398944048191437	996	13	3	-6.53338954153881	-20.6128680415	13	Jasp_10nM_N_47	Ly12 3D
997	997	997	1.5775451792092	1.33193316973914	-0.0175957707453991	-0.836483164274638	0.543714840575645	0.50245866649138	0.849616017463632	0.215291585161446	997	16	4	-13.2724645684223	-5.57267790574105	13	Jasp_10nM_N_47	Ly12 3D
998	998	998	0.715228766096992	0.0893900552886261	-0.771300347465305	-0.758450854688172	0.0825896293278608	0.362234694732476	0.0473476116154147	-0.155448073394184	998	16	4	-6.3074627144269	0.808684610897553	13	Jasp_10nM_N_47	Ly12 3D
999	999	999	0.386852525850133	0.489669420408068	0.14599061456388	-0.849033443921965	0.213688974613323	-0.0092476730971055	0.143753724067238	0.220651347791344	999	14	3	-10.8037762377661	-12.1146128292988	13	Jasp_10nM_N_47	Ly12 3D
1000	1000	1000	0.499265311130572	0.236520049300903	0.768176828103333	-0.732792623404672	0.271813729150616	0.28761431157947	0.300235926162262	0.0836579820135794	1000	5	1	-6.8796250322386	-11.2911473592009	13	Jasp_10nM_N_47	Ly12 3D
1001	1001	1001	0.709326883543921	0.875627280587592	-0.296454737755698	0.561682081573801	0.187906055673434	0.63721574998867	0.356759857461909	-0.230656916435614	1001	8	2	-12.7999282599132	11.407248424765	13	Jasp_10nM_N_47	Ly12 3D
1002	1002	1002	0.755468031962385	0.927763786395893	0.463450096643322	-0.256727092377819	0.405584717798734	0.43551827314921	0.574688010491903	0.120646340176764	1002	14	3	-15.1818079362957	-8.17933824565258	13	Jasp_10nM_N_47	Ly12 3D
1003	1003	1003	0.463444690649656	-0.289453933878392	-0.745467822013331	-0.792039708499446	-0.120480436217892	0.0622169706237183	-0.379956934820191	-0.161918005660371	1003	7	1	-3.46563552937562	0.705854961264711	13	Jasp_10nM_N_47	Ly12 3D
1004	1004	1004	0.477617629097266	0.581234532570365	-0.0626584261008592	0.732609731519326	0.0929744789400821	0.632739784532483	0.282867990423762	-0.323032476598413	1004	8	2	-13.8274403931249	14.4357332008573	13	Jasp_10nM_N_47	Ly12 3D
1005	1005	1005	0.873008057242861	0.627277806615552	-0.788360869751801	-0.854039532366784	0.20193339634521	0.472516621305216	0.259057336708737	-0.108188117136749	1005	16	4	-8.40892940869176	-0.275999110913929	13	Jasp_10nM_N_47	Ly12 3D
1006	1006	1006	1.28825134470094	0.573936262256567	0.160343865351456	-0.743992174541803	0.513239066713968	0.345849138445702	0.775139499077373	0.287751138888832	1006	16	4	-10.2301434608569	-6.13690088721353	13	Jasp_10nM_N_47	Ly12 3D
1007	1007	1007	0.757070154328021	0.717283258070672	-0.236682522786818	0.35806515172571	0.174869272375048	0.583276991891204	0.301751600433187	-0.20825159451078	1007	17	4	-12.7953841343878	9.81304076944359	13	Jasp_10nM_N_47	Ly12 3D
1008	1008	1008	0.341118313194099	0.120211066437091	-0.799224234873643	-0.79462006969734	0.0977882293691067	0.095318736244889	-0.0529656778532461	0.0354628376463932	1008	7	1	-5.00376962999844	-1.81300051224198	13	Jasp_10nM_N_47	Ly12 3D
1009	1009	1009	1.54614727609867	1.25247572041357	0.550332559254429	-0.27952130019652	0.668252502937536	0.76262532033272	1.12412346026294	0.169131784979239	1009	16	4	-14.0865433951743	-3.88007918485915	13	Jasp_10nM_N_47	Ly12 3D
1010	1010	1010	1.4194960254219	1.53757566669654	0.623620590888236	0.80435230834811	0.703678338846295	0.363580146638649	1.17080677530772	0.467303475537419	1010	15	4	-21.5502539685042	-1.0738306202744	13	Jasp_10nM_N_47	Ly12 3D
1011	1011	1011	0.193600314292763	0.233369523876938	-0.774094425704672	0.334276535218385	0.0686419553171496	0.127213199112853	-0.0903534866448851	-0.0147918767617028	1011	9	2	-7.25990024772775	14.053285677004	13	Jasp_10nM_N_47	Ly12 3D
1012	1012	1012	0.501181570977832	0.513245350848021	0.500557751866028	-0.663286851586657	0.285126546124798	0.338553514533057	0.335868966005778	0.0635037499346005	1012	14	3	-9.9103694591442	-10.6321428461731	13	Jasp_10nM_N_47	Ly12 3D
1013	1013	1013	0.461722082649952	0.641578848739154	0.390717608266033	-0.799528454006868	0.18852649121314	0.0228386718196708	0.098245276144582	0.174270496766195	1013	14	3	-12.0176414060012	-14.9570919349509	13	Jasp_10nM_N_47	Ly12 3D
1014	1014	1014	0.945904588068462	0.673448000562538	-0.271476137342319	0.672763366449819	0.335314872957425	0.468998401425175	0.457740394398852	0.0280558482630401	1014	17	4	-10.1770921117885	11.265218601778	13	Jasp_10nM_N_47	Ly12 3D
1015	1015	1015	1.17960358112772	1.17199035882533	-0.720837824310138	-0.820050534400709	0.349762820362935	0.108570053451852	0.426756463535726	0.279750924116755	1015	16	4	-7.98572382784704	-2.49226664192509	13	Jasp_10nM_N_47	Ly12 3D
1016	1016	1016	1.20963674174849	0.859595374349515	0.390174904957017	-0.861051214144412	0.51300835571467	0.214699993806644	0.767764976614899	0.37382507819757	1016	14	3	-11.6964532340712	-8.95139370357446	13	Jasp_10nM_N_47	Ly12 3D
1017	1017	1017	0.955066103900296	0.477040908620764	-0.832701302817109	-0.520846752698416	0.0936551097229853	0.57288924364072	0.225199631974303	-0.282963080386897	1017	16	4	-8.84166357828488	2.23764403506704	13	Jasp_10nM_N_47	Ly12 3D
1018	1018	1018	-1.133337687997	-0.918162046894256	0.273587215278951	-0.685751074588388	-0.214339999492968	-0.63962750619322	-0.768211492267261	0.205701627225148	1018	4	1	10.7377674483561	-18.4646272769614	13	Jasp_10nM_N_47	Ly12 3D
1019	1019	1019	1.24845364397215	1.00363637967591	-0.110211312201541	0.458718958267824	0.427429133180334	0.546832756679396	0.637705498111724	0.0693274210576883	1019	17	4	-12.327540369229	7.77576482874175	13	Jasp_10nM_N_47	Ly12 3D
1020	1020	1020	0.925802455930655	0.458198237177692	-0.455556411390542	-0.875650090450502	0.263519838021524	0.453737191775715	0.337165988838508	-0.033990775356601	1020	16	4	-9.11563635048085	-1.55845928418419	13	Jasp_10nM_N_47	Ly12 3D
1021	1021	1021	1.31767732401969	1.48385752659164	0.367473376266637	-0.800759606524127	0.558916027444088	0.29743656525241	0.866354228777845	0.365474471204945	1021	14	3	-13.8152952706863	-9.23808438215659	13	Jasp_10nM_N_47	Ly12 3D
1022	1022	1022	1.2442485873493	1.07040408313676	-0.757575098148828	0.525126939908633	0.214966761508729	0.90691774051027	0.636632462494778	-0.380968547359233	1022	17	4	-11.3074518006889	9.78798127851825	13	Jasp_10nM_N_47	Ly12 3D
1023	1023	1023	0.999276500527575	-0.363186289206655	-0.741375308056433	-0.807492994606873	0.0836953556285573	0.219948211192183	-0.02966327944845	-0.0607030412353334	1023	7	1	-3.43773018608328	1.06035400802825	13	Jasp_10nM_N_47	Ly12 3D
1024	1024	1024	0.5529729649887	0.174051024100344	-0.724407364728576	-0.747346953498849	0.149638320394683	0.319798787598839	0.110861386547603	-0.0601984027540938	1024	16	4	-6.24540105661471	-0.132386908127077	13	Jasp_10nM_N_47	Ly12 3D
1025	1025	1025	1.00841650666641	1.10886733965939	1.5185594824582	1.34543322395528	0.90531043776847	0.807297084628969	1.605588476137	0.377765093720337	1025	3	1	3.77642023260201	6.74207517269272	13	Jasp_10nM_N_47	Ly12 3D
1026	1026	1026	0.583079854599734	-0.117150602381049	-0.728728643971273	-0.754838861046617	0.0727793522654697	0.0785457726297243	-0.100037285084737	0.0213891723515124	1026	7	1	-4.19120588078088	-0.432732613684606	13	Jasp_10nM_N_47	Ly12 3D
1027	1027	1027	0.0841164296162493	0.219905553051201	0.485304883896935	-0.830727403305418	0.0455335711143636	0.268061291938719	-0.0554038741070101	-0.130683275941573	1027	5	1	-10.227851438478	-19.052741529008	13	Jasp_10nM_N_47	Ly12 3D
1028	1028	1028	1.10317290916976	0.588400084513082	-0.71042962280745	-0.796943524253663	0.240940391138828	0.495013513053355	0.32296454341513	-0.0838256593244109	1028	16	4	-8.29576941857871	0.160365234492929	13	Jasp_10nM_N_47	Ly12 3D
1029	1029	1029	0.322478440265802	0.513059008046626	-0.713774088557151	2.79403950487179	0.0677997647838952	1.0976099870437	0.840092444366731	-0.654228603306953	1029	11	2	-0.040925708084038	16.3905095257287	13	Jasp_10nM_N_47	Ly12 3D
1030	1030	1030	0.345422379177854	-0.347604026947184	-0.721482272937696	-0.81177074122325	0.0584516693670139	-0.188920568003405	-0.181359239350122	0.183014849217439	1030	7	1	-1.39954855722798	-2.65120262618125	13	Jasp_10nM_N_47	Ly12 3D
1031	1031	1031	1.12054414372386	0.485180647237617	-0.808869298076011	-0.77292802135559	0.299495394816021	0.467356818925973	0.398449941501859	-0.0068303127102362	1031	16	4	-7.50576979351584	0.178175386802595	13	Jasp_10nM_N_47	Ly12 3D
1032	1032	1032	0.721318223083844	0.455784528303213	0.765272337864549	-0.821260774398919	0.36795852640749	0.169265487706354	0.468133025235081	0.258079311040891	1032	14	3	-8.41096834960102	-11.2516847949292	13	Jasp_10nM_N_47	Ly12 3D
1033	1033	1033	1.30391652312207	1.51141823167305	0.947840978640595	-0.86581846561999	0.75340663261411	0.524693754326995	1.27930134688117	0.411211422945985	1033	14	3	-13.6326103650036	-11.7703703397108	13	Jasp_10nM_N_47	Ly12 3D
1034	1034	1034	0.66945842176653	0.596817496833025	-0.162405708083806	0.404602769425083	0.219911374440994	0.154210017299369	0.178405272418384	0.119332326902901	1034	17	4	-10.0010697415658	10.4918960200615	13	Jasp_10nM_N_47	Ly12 3D
1035	1035	1035	0.851389314095533	0.0325836085507375	-0.700638168199215	-0.799161330577192	0.129237291284452	0.203099049633642	0.0331641340181297	-0.0038862894895192	1035	16	4	-5.36134511978481	0.113701102415185	13	Jasp_10nM_N_47	Ly12 3D
1036	1036	1036	0.707009192968671	-0.435512568891954	0.031253489120586	-0.818021210104025	0.246812009960318	0.230566965613791	0.242761249651652	0.0960949525545182	1036	5	1	-5.76871751145529	-7.60161794482413	13	Jasp_10nM_N_47	Ly12 3D
1037	1037	1037	1.27868363241933	0.237645850191686	-0.182751546099138	-0.774704602086575	0.399268051160616	0.38369501401964	0.554107886666959	0.148407199590138	1037	16	4	-8.9998874415746	-4.77243888245833	13	Jasp_10nM_N_47	Ly12 3D
1038	1038	1038	1.04960941438361	0.707900631234508	-0.408272987183454	-0.830832446744154	0.363989916445411	0.307055887308634	0.475354815265564	0.163418396723466	1038	16	4	-9.00121676836048	-2.64964604882714	13	Jasp_10nM_N_47	Ly12 3D
1039	1039	1039	0.488115190878126	-0.0447186090527406	0.253758131737	0.765843749890938	0.195062677343976	0.38719873484384	0.207039752069902	-0.0589417025567449	1039	11	2	1.61931685628154	16.7604085900395	13	Jasp_10nM_N_47	Ly12 3D
1040	1040	1040	1.09899169262642	0.447463382885628	0.335953957237048	-0.736785500366389	0.446975135155385	0.417915907829555	0.650456230233835	0.173790202902587	1040	16	4	-9.88047862224812	-6.76556169706018	13	Jasp_10nM_N_47	Ly12 3D
1041	1041	1041	-0.581882816290365	-0.924552182445096	0.126948372488969	-0.871057687384679	-0.180509485012575	-0.344558530781324	-0.651740160037999	0.0454942748013012	1041	4	1	8.01678747340866	-14.3332606638262	13	Jasp_10nM_N_47	Ly12 3D
1042	1042	1042	1.2979673683973	0.574936234885258	-0.727524273776952	-0.820752788974294	0.345020157681157	0.326450204397069	0.442374947960731	0.131607948033917	1042	16	4	-7.36046795272734	-0.702693966168784	14	Jasp_50nM_N_53	Ly12 3D
1043	1043	1043	1.26414983500596	0.768404023731961	-0.80985310984841	-0.820494981239535	0.357429917431653	0.508818543478717	0.506810666534295	0.0240571021286157	1043	16	4	-8.25967186627188	-0.167706614450205	14	Jasp_50nM_N_53	Ly12 3D
1044	1044	1044	0.596901935669873	0.0815001193896394	-0.789300018985794	-0.80982656905619	0.144447147743994	0.216891936796574	0.0624236962531135	0.0023092563483681	1044	7	1	-5.35998562605622	-0.48325217654754	14	Jasp_50nM_N_53	Ly12 3D
1045	1045	1045	0.913272136697031	0.20966136992231	-0.812394466047266	-0.807249645689131	0.140891270867403	0.203129300915612	0.0520451538091987	0.0077955972857	1045	16	4	-6.27051818669461	-0.32091713870742	14	Jasp_50nM_N_53	Ly12 3D
1046	1046	1046	0.854373401145712	0.759010130994027	-0.763677376609861	1.03658794999223	0.206715098389988	0.766143028221956	0.486340933387795	-0.296614151262682	1046	8	2	-9.66502265140995	13.465936968141	14	Jasp_50nM_N_53	Ly12 3D
1047	1047	1047	0.876390643995152	-0.248292725059967	-0.801726024489922	-0.849314789757783	0.21624673699824	0.252977798632042	0.19372714884184	0.050656329763613	1047	7	1	-3.57728803998427	0.382127048672159	14	Jasp_50nM_N_53	Ly12 3D
1048	1048	1048	1.23940918578554	0.58233366145271	-0.310924453032577	-0.857900215304332	0.371863486485571	0.528631036222285	0.536975654183164	0.0255118408948712	1048	16	4	-10.3446944883545	-3.37974802805107	14	Jasp_50nM_N_53	Ly12 3D
1049	1049	1049	-0.625509520651938	-0.721127835737018	-0.0522119259763377	-0.849358145099715	-0.124188904468264	-0.283564331625972	-0.537931476580477	0.061907348626012	1049	4	1	7.63751069996196	-13.9048641496721	14	Jasp_50nM_N_53	Ly12 3D
1050	1050	1050	1.32614239968154	0.652402016288418	-0.842644856483897	-0.428989619117777	0.347816823837418	0.695231493330277	0.570769485824882	-0.108268599561962	1050	16	4	-8.64565512752069	2.06647984442443	14	Jasp_50nM_N_53	Ly12 3D
1051	1051	1051	1.31226939133594	0.600263709255551	-0.724909355627204	-0.790755637998169	0.367000109686538	0.462922332548446	0.5106345488508	0.0638695768601567	1051	16	4	-7.70591134048048	-0.0413760188526366	14	Jasp_50nM_N_53	Ly12 3D
1052	1052	1052	1.37354394887178	1.00375704884096	-0.735532624596964	-0.738654612524941	0.390716125312685	0.476776017355593	0.555986970126898	0.0785661722615801	1052	16	4	-8.84217252466821	-0.471928541666496	14	Jasp_50nM_N_53	Ly12 3D
1053	1053	1053	2.19057807635037	1.68875357324073	0.715997972964366	0.191772015739217	0.940766899292875	1.04231394350235	1.69172264689324	0.258708983590256	1053	15	4	-14.6268039142024	0.103739551644905	14	Jasp_50nM_N_53	Ly12 3D
1054	1054	1054	1.18983733595249	1.31703002990596	0.412861446326507	1.12465936644424	0.479611560638801	1.03118690051434	0.939777990494592	-0.197016016798351	1054	8	2	-15.6861753176043	12.0452466749573	14	Jasp_50nM_N_53	Ly12 3D
1055	1055	1055	1.55916742461719	2.00420402484659	0.837225553448924	0.812498663864867	0.817124035460008	0.678718779086138	1.41743456579231	0.373830673736898	1055	15	4	-20.0688762201397	1.48704612885875	14	Jasp_50nM_N_53	Ly12 3D
1056	1056	1056	1.51183951421667	1.19738803751271	-0.44401004242142	0.333448506791347	0.458031985131457	0.746277607207292	0.75099810881691	-0.031193265076177	1056	17	4	-11.194215609332	7.65892627970011	14	Jasp_50nM_N_53	Ly12 3D
1057	1057	1057	0.400067013785879	-0.130277061296065	1.97407936052005	-0.758520297415968	0.405372952176354	0.284683960177576	0.553388800433025	0.219693563235394	1057	5	1	4.34683035983979	-16.838350424121	14	Jasp_50nM_N_53	Ly12 3D
1058	1058	1058	1.16599006009918	1.11717957721364	-0.0574867950170088	0.65878501326413	0.403957322440142	0.748545364242006	0.673620682205075	-0.0869821365689981	1058	17	4	-14.1781391766632	9.2151752562962	14	Jasp_50nM_N_53	Ly12 3D
1059	1059	1059	1.0091213540175	0.154128911442522	-0.757892160216108	-0.788708373535718	0.232945366285532	0.332634382120654	0.245153427743762	0.0150036937722407	1059	16	4	-5.9491194198493	0.29771707930816	14	Jasp_50nM_N_53	Ly12 3D
1060	1060	1060	0.875484220449287	-0.153512941675115	-0.81280202435388	-0.819414529073035	0.189200057971592	0.426618971120662	0.217776512613341	-0.0907697343004038	1060	7	1	-4.40151118692757	1.05054469620718	14	Jasp_50nM_N_53	Ly12 3D
1061	1061	1061	-0.582037147462989	-0.579322318457522	1.9740815685383	0.228545687620323	0.3000269300155	-0.332492301426025	0.30699538318756	0.520061817152592	1061	4	1	18.0854061979117	5.32637815038773	14	Jasp_50nM_N_53	Ly12 3D
1062	1062	1062	-0.0763712487431233	-0.268897414844253	-0.681226120834814	-0.760769901376753	-0.0725683461542469	0.0829822103875776	-0.310605801507583	-0.127474364255755	1062	7	1	-1.81997404365592	-1.64866094738122	14	Jasp_50nM_N_53	Ly12 3D
1063	1063	1063	1.21083688243679	0.558657642810999	-0.831153294022806	0.272895069835927	0.366697420763588	0.44803155042378	0.50650901962882	0.0733648547466089	1063	17	4	-8.66331514430128	8.96603381844427	14	Jasp_50nM_N_53	Ly12 3D
1064	1064	1064	1.39605249267173	1.30624060467659	-0.24322594267435	-0.771091887556876	0.471659442587668	0.448565759736496	0.702261025825731	0.178405973432302	1064	16	4	-13.208420658923	-4.7728094645149	14	Jasp_50nM_N_53	Ly12 3D
1065	1065	1065	1.45663378270613	0.436317807991849	0.183383417852381	-0.856899651270777	0.513407322650564	0.642515042263092	0.813362693011188	0.0926925221052756	1065	16	4	-9.8665159701825	-5.25712913914559	14	Jasp_50nM_N_53	Ly12 3D
1066	1066	1066	1.38174729723823	1.206720384034	-0.831122714792666	0.264994723892103	0.387402798650127	0.723275744763742	0.638250712599325	-0.086975349053825	1066	17	4	-10.483062032389	8.37210989764701	14	Jasp_50nM_N_53	Ly12 3D
1067	1067	1067	0.858810775919004	0.29618297854753	-0.489738626004525	-0.818510739757723	0.290825980983746	-0.0152951539852119	0.298593899036864	0.302084515596267	1067	16	4	-6.18265919702301	-3.45857881482191	14	Jasp_50nM_N_53	Ly12 3D
1068	1068	1068	0.615914043050277	-0.564694149676377	-0.733553277081552	-0.709200477217349	0.165937538892595	0.297851047908125	0.125926248717132	-0.0293891149508325	1068	7	1	-1.10604928474551	0.622235454365498	14	Jasp_50nM_N_53	Ly12 3D
1069	1069	1069	1.0744513916628	1.07011371203349	0.12862015644499	0.977424344078889	0.447837592115946	0.493056161839429	0.663709085235992	0.12520849144706	1069	8	2	-13.3114834000859	11.8469077546596	14	Jasp_50nM_N_53	Ly12 3D
1070	1070	1070	0.072137756185755	-0.241566539732975	0.30099037350073	-0.777875842526509	0.0954323083402567	0.185047520085554	-0.0267292022350341	-0.0259507612633783	1070	5	1	-5.35936830845976	-10.1795356545327	14	Jasp_50nM_N_53	Ly12 3D
1071	1071	1071	1.45688356823389	1.03339632222188	-0.295820007055341	-0.67344181242623	0.414571156748046	0.7961414603486	0.71285408607877	-0.10764641943707	1071	16	4	-10.9356937072431	-0.412094647211913	14	Jasp_50nM_N_53	Ly12 3D
1072	1072	1072	1.36911649482455	0.555456728941217	0.272077681124172	-0.374397669520947	0.538793188263156	0.708046706852595	0.873548150129539	0.0750579804644997	1072	16	4	-11.1180875580297	-3.37206532933889	14	Jasp_50nM_N_53	Ly12 3D
1073	1073	1073	0.268299774042994	-0.546506312615722	-0.737744346906534	0.402542094770071	0.0409314305500052	0.0182518039509051	-0.171604684694492	0.0290883632372633	1073	9	2	-4.27288137711855	13.6407826871819	14	Jasp_50nM_N_53	Ly12 3D
1074	1074	1074	1.29159528317246	0.878788191485411	-0.834358110958038	0.158012396475516	0.378006740203348	0.572955294777705	0.561263514878064	0.0025117403475222	1074	17	4	-9.68553304716108	8.11270235275946	14	Jasp_50nM_N_53	Ly12 3D
1075	1075	1075	1.26141719025608	1.2646699875821	0.894234128231609	0.231631050146936	0.742105744318383	0.625837320589748	1.25996464641396	0.33330440659095	1075	15	4	-18.2837709360662	-1.79377710935949	14	Jasp_50nM_N_53	Ly12 3D
1076	1076	1076	0.513659074696429	0.130551856758577	0.244165143306418	-0.771427245285732	0.127523898635908	0.398117043623751	0.12273528264199	-0.133942618539177	1076	5	1	-8.97612180385606	-7.88605217395499	14	Jasp_50nM_N_53	Ly12 3D
1077	1077	1077	1.23921927631187	0.749039146933479	-0.828307330524766	-0.827396756420576	0.304607207448597	0.635927829270834	0.482142400338618	-0.112629410731179	1077	16	4	-8.56758888377447	0.302054849719715	14	Jasp_50nM_N_53	Ly12 3D
1078	1078	1078	0.771718388489295	0.676601036006057	0.067332639076576	1.14175493233917	0.10097743141421	0.909665184580768	0.601502592799507	-0.497233576782396	1078	8	2	-14.1580836343675	15.2449171377669	14	Jasp_50nM_N_53	Ly12 3D
1079	1079	1079	1.44388855176885	1.2849881756294	0.215955652831311	-0.852253785130102	0.572651507221058	0.481156036880625	0.905374993017365	0.258365641905829	1079	16	4	-13.4293249580156	-6.81192833008057	14	Jasp_50nM_N_53	Ly12 3D
1080	1080	1080	0.513520435493199	0.0696327295500547	-0.70562421219301	0.824900207416068	0.0597191973995775	0.442828622550439	0.0839102221956558	-0.231448957339992	1080	9	2	-6.13957525134621	15.2164736479909	14	Jasp_50nM_N_53	Ly12 3D
1081	1081	1081	0.470645500652867	0.313245573159914	0.43375752914183	-0.798115765915677	0.320352486726324	0.159710918509779	0.372253675658784	0.216565545850043	1081	14	3	-8.41189125240343	-10.7719006537031	14	Jasp_50nM_N_53	Ly12 3D
1082	1082	1082	0.772218159683525	1.10113803676116	0.500113725260074	-0.80997517950278	0.454785189778334	0.173519531195794	0.645480517644036	0.34246274512809	1082	14	3	-12.719312254874	-12.4906546890057	14	Jasp_50nM_N_53	Ly12 3D
1083	1083	1083	0.98442614983008	0.0297859051992324	-0.773128351110811	-0.647966289567707	0.214495982882388	0.197902165343715	0.177290780460685	0.0851421318153044	1083	7	1	-5.08347977070803	0.105358515628617	14	Jasp_50nM_N_53	Ly12 3D
1084	1084	1084	1.37056683496	1.12791356614739	0.232378356431397	-0.808405018908049	0.51574486436411	0.298230459127538	0.777343539347825	0.32160374319034	1084	16	4	-13.0053708491786	-7.70634246777973	14	Jasp_50nM_N_53	Ly12 3D
1085	1085	1085	2.15639109718528	1.50317941174339	0.0166145661713747	0.613069379714235	0.703236753445944	1.14339314197071	1.2842496187453	-0.0463131200170795	1085	17	4	-13.3303797918631	5.90441478765065	14	Jasp_50nM_N_53	Ly12 3D
1086	1086	1086	0.0230551187843025	-0.501773234027311	0.31729657336191	-0.849585763132756	0.180481435296616	-0.180717003728147	0.063053268480388	0.300146749925937	1086	5	1	4.74618098341873	-12.9545869612566	14	Jasp_50nM_N_53	Ly12 3D
1087	1087	1087	1.1545866058755	0.97060409560695	-0.201958039624399	0.638636346797191	0.313447305307434	0.908408082600659	0.694876692022246	-0.283064703668423	1087	17	4	-13.5615338256598	9.8731107127328	14	Jasp_50nM_N_53	Ly12 3D
1088	1088	1088	1.03319138090352	0.665448690804892	-0.0278369196281591	-0.372914118721875	0.399989494247949	0.386553735418431	0.555922620684659	0.147250357783537	1088	16	4	-11.726202506236	-3.58711358981661	14	Jasp_50nM_N_53	Ly12 3D
1089	1089	1089	0.44600472659951	0.0473177841359764	0.0722589762123877	-0.795006191830195	0.168155565143231	0.120531366690522	0.0768428432997833	0.0895271517716576	1089	5	1	-8.07163895562358	-8.50346943104847	14	Jasp_50nM_N_53	Ly12 3D
1090	1090	1090	0.676251921675321	0.744351281010841	0.487612844004744	-0.824971101280043	0.340951453548752	0.273456965743616	0.426360407778479	0.162395923958834	1090	14	3	-12.5076437115802	-11.6899652245047	14	Jasp_50nM_N_53	Ly12 3D
1091	1091	1091	0.85201179981981	0.4328111052985	-0.476994780071405	-0.775236652107836	0.292037798950392	-0.025655140005711	0.300443005461483	0.310118923551056	1091	16	4	-6.42281383846532	-3.39701030118495	14	Jasp_50nM_N_53	Ly12 3D
1092	1092	1092	0.97565299919562	1.12341852646038	0.209592137214229	0.813896608843488	0.393865795536804	0.455191533553273	0.556957460985386	0.0959329123791482	1092	8	2	-17.7357469842915	9.54177049470701	14	Jasp_50nM_N_53	Ly12 3D
1093	1093	1093	1.45496558445364	0.898504385694279	-0.753923429605756	-0.755215055384593	0.263804777167323	0.57018328866314	0.393033606818001	-0.110334598085116	1093	16	4	-9.18986004969996	0.360511957384006	14	Jasp_50nM_N_53	Ly12 3D
1094	1094	1094	0.540307525643179	-0.0405914271530277	-7.86931624302425	0.597827180231185	-9.23292543546157	0.358216068728726	-0.2100658310533	-9.50653890341616	1094	8	2	-16.9123436903709	18.9392429817449	14	Jasp_50nM_N_53	Ly12 3D
1095	1095	1095	1.0585678812296	1.41578130831925	1.50290232268885	-0.0499073511487828	0.871751078248175	0.649279771195533	1.53054166075783	0.448054834577917	1095	14	3	-6.21051206182033	-15.542250483372	15	Jasp_100nM_N_43	Ly12 3D
1096	1096	1096	1.0387399631998	0.797502537755614	-0.744362779732702	-0.0294007554876815	0.256732902547418	0.268190704406387	0.26882226377603	0.081297415331514	1096	17	4	-9.0080536864966	7.89079197132373	15	Jasp_100nM_N_43	Ly12 3D
1097	1097	1097	1.46946432666789	0.969331381238429	-0.0819889075260724	-0.757944630924587	0.50903966774626	0.445421458480147	0.775110907229219	0.218008741672978	1097	16	4	-11.9740589471063	-4.83065583235963	15	Jasp_100nM_N_43	Ly12 3D
1098	1098	1098	1.18977574958851	0.649083897451578	0.180151234572756	-0.383745934055612	0.381096977242724	0.734899891347967	0.635833301184862	-0.100956569297523	1098	16	4	-12.3266024453562	-2.29021507872402	15	Jasp_100nM_N_43	Ly12 3D
1099	1099	1099	1.02615154891887	0.249657157366556	-0.675137363523001	-0.80482923057905	0.248896850651674	0.23223076248538	0.246900485283291	0.09709344871787	1099	16	4	-6.19609454928364	-0.540115222914311	15	Jasp_100nM_N_43	Ly12 3D
1100	1100	1100	1.61273737295589	1.3924674719984	0.177832533281959	-0.309733114541839	0.560854931565465	0.835694258656855	0.946523698016262	0.0132089439143936	1100	16	4	-14.1968953465988	-0.355880245716003	15	Jasp_100nM_N_43	Ly12 3D
1101	1101	1101	0.958947528292639	0.545350103898307	-0.74625856564009	-0.833280054898553	0.260420516053306	0.446809549891806	0.329665025138147	-0.0325439253814582	1101	16	4	-7.91586421232409	-0.203100092489165	15	Jasp_100nM_N_43	Ly12 3D
1102	1102	1102	0.820447882489231	0.68370651210769	0.0808983274778132	-0.878673017716344	0.317269360118334	0.445256917756168	0.420326432208582	0.0255599058146647	1102	16	4	-12.3556540932031	-6.53480292459568	15	Jasp_100nM_N_43	Ly12 3D
1103	1103	1103	0.487885585208566	-0.0711147047112977	-0.760503651526961	0.335476986412749	0.071098567388106	0.323298327390122	0.0091289892667234	-0.141363343453572	1103	9	2	-6.90034150357354	12.6156388079046	15	Jasp_100nM_N_43	Ly12 3D
1104	1104	1104	0.2002999912705	-0.55134185322035	-0.744716618867146	-0.753282710290713	-0.305022002268772	-0.0218455448843323	-0.613702756912043	-0.291897522462577	1104	7	1	-1.57705046755875	1.27847101176101	15	Jasp_100nM_N_43	Ly12 3D
1105	1105	1105	1.55824093847763	0.583580408670054	-0.701000800770661	-6.03999357064227	0.336366645977652	-10.4179970576963	0.380861416531443	7.19354022134856	1105	13	3	-3.79765128005866	-23.9996964307826	15	Jasp_100nM_N_43	Ly12 3D
1106	1106	1106	-0.110452319368507	0.266053707372466	0.812647120711544	0.465512290662416	0.188296580970037	0.172389211897225	0.124596275025454	0.0756246008672441	1106	2	1	11.1487065595401	8.2056474042826	15	Jasp_100nM_N_43	Ly12 3D
1107	1107	1107	0.426230825565788	0.209443027085868	-0.723712614055026	-0.853775084981684	0.134947166310614	-0.186725545163718	-0.0296766783392721	0.258379713588346	1107	7	1	-4.97856190283842	-3.52360426635499	15	Jasp_100nM_N_43	Ly12 3D
1108	1108	1108	1.97118925695704	2.0040318053834	0.771935055450973	0.437985072445348	0.86942192681068	1.07151800265335	1.55414200835435	0.167852914845512	1108	15	4	-17.3375653681311	1.75760695061502	15	Jasp_100nM_N_43	Ly12 3D
1109	1109	1109	0.115512060747881	-0.229314010172467	0.489251374178675	-0.785949881929023	0.158318803896153	-0.0552069654002191	0.029695977393052	0.19529853003014	1109	5	1	3.82598097449873	-14.1741158909848	15	Jasp_100nM_N_43	Ly12 3D
1110	1110	1110	0.698777202367517	0.320196045022519	1.97408464518039	1.22085009221665	0.570557148900516	0.482271159468977	0.901253360748475	0.25552885961724	1110	2	1	18.8517931354018	5.25369602594957	15	Jasp_100nM_N_43	Ly12 3D
1111	1111	1111	0.493831583361618	0.427452704947491	-0.834779389267369	-0.762112527466345	0.118794435529197	0.132451769446491	-0.0066221477742614	0.0321190152268788	1111	16	4	-6.87616490157677	-1.7103111639545	15	Jasp_100nM_N_43	Ly12 3D
1112	1112	1112	0.833305900776337	0.469051308813362	-0.73007168868648	-0.109637480857149	0.09349028875996	0.659349888867679	0.310406541950843	-0.340025918503888	1112	17	4	-10.0747421120743	7.47840145366549	15	Jasp_100nM_N_43	Ly12 3D
1113	1113	1113	0.669730681942647	0.176605162155667	-0.692258646402509	-0.809750469184824	0.181861243116269	0.319546373688376	0.158924632684573	-0.0276771671355353	1113	16	4	-6.16958543539453	-0.10539970785357	15	Jasp_100nM_N_43	Ly12 3D
1114	1114	1114	-0.427840887451744	-0.543430171159482	1.9740853927571	0.467443349471111	0.494556360516601	0.0031228885013421	0.723227431422642	0.494530373158846	1114	4	1	18.1970322924269	5.55415186674426	15	Jasp_100nM_N_43	Ly12 3D
1115	1115	1115	0.695555144498254	-0.257731576680884	-0.781084552487071	-0.51664013267805	0.0988913640088091	0.476591400060759	0.146649725489469	-0.214334415467529	1115	7	1	-3.92880908446688	2.14780089802261	15	Jasp_100nM_N_43	Ly12 3D
1116	1116	1116	-0.633673332116186	-0.469706631989103	1.97407689501297	0.316896409010104	0.304905829038873	0.0324713884223016	0.330393690882455	0.284788301105541	1116	4	1	18.0792328279535	5.62466704810126	15	Jasp_100nM_N_43	Ly12 3D
1117	1117	1117	1.20041019264133	0.856955866502334	-0.0162504930868899	-0.68744861781775	0.418846583830352	0.325161200833993	0.584290330756891	0.206585531444151	1117	16	4	-12.4134363696468	-5.86895439311263	15	Jasp_100nM_N_43	Ly12 3D
1118	1118	1118	0.717388484168173	-0.0412198024942068	-0.726594898223217	-0.887352656460982	0.115464199668039	0.421588811668993	0.123655221491913	-0.161497913215981	1118	16	4	-5.2947550727405	0.983536601236738	15	Jasp_100nM_N_43	Ly12 3D
1119	1119	1119	0.779762648927749	1.18580594531819	0.800025418603399	-0.822534644453478	0.55868936076241	0.235026527658406	0.863572687019374	0.406317180876955	1119	14	3	-12.0148663839562	-14.3211824692656	15	Jasp_100nM_N_43	Ly12 3D
1120	1120	1120	0.0715308431204979	-0.203589849179067	-0.69965848532606	-0.812004939117365	-0.0774036337639722	0.106207251675549	-0.302127029208552	-0.147613242779387	1120	7	1	-2.87265155628376	-1.11488744099274	15	Jasp_100nM_N_43	Ly12 3D
1121	1121	1121	0.740054962625039	0.752797279850039	0.246742649734823	-0.829506286745974	0.317145331626535	0.378634013425328	0.402128732349256	0.0692780449717818	1121	14	3	-13.0259379060431	-8.00790304081025	15	Jasp_100nM_N_43	Ly12 3D
1122	1122	1122	0.30737516720116	-0.174937637514313	-0.119816309696051	-0.5802776158036	0.0797823538657078	0.322479022790711	0.0190585500387284	-0.132104767040394	1122	7	1	-6.88041792677525	-6.48972958553942	15	Jasp_100nM_N_43	Ly12 3D
1123	1123	1123	0.184977767631435	-0.721646895155231	-0.68585314326174	-0.121689758509817	0.0494511666412429	-0.0247108479736044	-0.168496838310296	0.0659155785024655	1123	6	1	-3.97611467871356	11.8140073584659	15	Jasp_100nM_N_43	Ly12 3D
1124	1124	1124	0.305864712365495	0.619835523776496	0.552622907067359	0.561284365918632	0.28596592067295	0.268399286617984	0.322025808749282	0.110513110476097	1124	3	1	3.63128130594689	8.71844886692694	15	Jasp_100nM_N_43	Ly12 3D
1125	1125	1125	0.0559442826117092	-0.336069851424969	-0.142371684288206	-0.75017544547304	-0.115894200191148	0.0126546884350854	-0.405647818878963	-0.124697396342445	1125	5	1	-5.73264083267105	-9.00955996068729	15	Jasp_100nM_N_43	Ly12 3D
1126	1126	1126	1.40319371230398	0.0606033828672751	-0.769904216483612	-0.853202401767447	0.262991985356248	0.287069368934986	0.284329658575676	0.0751586553520842	1126	16	4	-5.37062823940839	0.45688601176462	15	Jasp_100nM_N_43	Ly12 3D
1127	1127	1127	1.11543964087724	0.641135226929887	-0.43646598387084	-0.706630612623192	0.38547795707064	0.122463116125862	0.500386806136197	0.306469957910206	1127	16	4	-7.26156900229546	-2.91502430575656	15	Jasp_100nM_N_43	Ly12 3D
1128	1128	1128	0.568736909277349	0.382076250981723	-0.833027282416446	0.544921923578702	0.155474451498978	0.484156067979157	0.210143674656638	-0.16249727227104	1128	9	2	-8.55076841538103	12.8780572505327	15	Jasp_100nM_N_43	Ly12 3D
1129	1129	1129	0.671543910660453	0.223787227519063	0.339963978616619	0.0207987953020852	0.173259236999668	0.501609509689716	0.241715534891127	-0.156125141728939	1129	16	4	-11.595229876247	3.1527268229827	15	Jasp_100nM_N_43	Ly12 3D
1130	1130	1130	-0.269651468934162	-0.19647985497277	-0.608027708383418	2.79403778515427	-0.097714665269033	0.947520639731041	0.624775186975357	-0.721652500515273	1130	11	2	2.18565415234767	16.6422864887035	15	Jasp_100nM_N_43	Ly12 3D
1131	1131	1131	1.20555016103271	0.55658535982963	-0.557911222933142	-0.409186114428525	0.311268216028971	0.728926014467911	0.547725732923155	-0.167140586689413	1131	16	4	-8.88125455574577	1.85688947900637	15	Jasp_100nM_N_43	Ly12 3D
1132	1132	1132	0.924547274523485	1.1280309526744	0.330329995165277	0.792587905048503	0.313349308354065	0.818732121739019	0.616678658212729	-0.224149852168072	1132	8	2	-16.3387597780854	11.4707124243201	15	Jasp_100nM_N_43	Ly12 3D
1133	1133	1133	0.404946924973285	-0.21021677181306	-0.274454343170296	-0.729429746681315	0.0580913973886952	0.294506670947011	-0.0241723320963025	-0.135476893464809	1133	7	1	-7.16947212698952	-5.84101739008951	15	Jasp_100nM_N_43	Ly12 3D
1134	1134	1134	1.30416219873154	0.581288097247583	0.0120174869213663	0.0913675067549698	0.473869532617051	0.60487670490803	0.733904412954529	0.0777612546243049	1134	16	4	-11.1975413023684	3.38722323603366	15	Jasp_100nM_N_43	Ly12 3D
1135	1135	1135	0.566096268127458	0.374557107150779	-0.693959642426159	-0.851105254675421	0.128857787897011	0.272606901726495	0.0596315991295705	-0.0500085301667731	1135	16	4	-7.40743233962026	-1.02955146417424	15	Jasp_100nM_N_43	Ly12 3D
1136	1136	1136	-0.304616799554934	-0.133042798608122	-0.737569893189766	1.1122678950789	-0.0789092300612763	0.0534210897974673	-0.335646588489775	-0.114387914385632	1136	9	2	1.68356514449634	19.9848971071157	15	Jasp_100nM_N_43	Ly12 3D
1137	1137	1137	1.51672739214896	0.368536167236054	-0.784272989176511	-0.765742680068037	0.312598359060546	0.629188854255997	0.488864620076034	-0.100170740856017	1137	16	4	-7.27972629776012	1.19205549501041	15	Jasp_100nM_N_43	Ly12 3D
1138	1138	1138	0.547605870546895	0.538583323614115	-0.750845541197544	0.869914078070168	0.126643752002117	0.42750066073902	0.140183334770172	-0.154162915781897	1138	9	2	-8.29569952394068	14.3483265094334	16	LatB-100nM_N_71	Ly12 3D
1139	1139	1139	0.387450681070661	-0.0281471196985736	-0.225494767948933	-0.78466930710189	0.151656092290964	0.199476332885287	0.0686420843840962	0.021008501780622	1139	7	1	-7.88814748658283	-6.39010264375954	16	LatB-100nM_N_71	Ly12 3D
1140	1140	1140	-0.289168495853368	-0.149587149473862	0.882110995321415	1.36270799896698	0.0780085544320341	0.273574149207847	-0.0110344713805352	-0.101702909837897	1140	2	1	10.1279165735976	13.2494464051104	16	LatB-100nM_N_71	Ly12 3D
1141	1141	1141	0.533973680215543	0.79007074154369	-0.0711695904910623	1.75911001175409	0.133995617134216	0.894391928285158	0.591824619413101	-0.454029017573726	1141	8	2	-0.366559075994448	15.1866389615766	16	LatB-100nM_N_71	Ly12 3D
1142	1142	1142	1.3106474969833	1.47103743538058	0.316065674794479	0.329382370491549	0.506954244012401	0.556686077527818	0.785522020947628	0.142694616938846	1142	15	4	-17.5647638444887	2.57991964157192	16	LatB-100nM_N_71	Ly12 3D
1143	1143	1143	1.05993529795612	1.19648920317769	0.150477476301787	-0.873526116847709	0.397459581455434	0.457126240175886	0.563901120388795	0.0982682666132621	1143	16	4	-13.9687319879498	-7.09583384120439	16	LatB-100nM_N_71	Ly12 3D
1144	1144	1144	1.30538011045885	0.4351605066178	-0.749084558040228	1.47515952904339	0.393239538755944	0.570343267883957	0.585424239547695	0.0195259391330489	1144	9	2	-6.87276274356131	14.28660404733	16	LatB-100nM_N_71	Ly12 3D
1145	1145	1145	0.713073005502051	1.02049808713134	0.560164540598947	-0.333564686747984	0.445509937943096	0.30229616356165	0.635032306250977	0.248405125495816	1145	14	3	-13.9955000101169	-11.9958772210074	16	LatB-100nM_N_71	Ly12 3D
1146	1146	1146	0.525442571494104	0.51459047014284	0.477727856090069	0.546503610932418	0.127809403521606	0.194369304934084	0.0278541621785848	0.0004247659990721	1146	3	1	1.43592927584782	9.74216580560203	16	LatB-100nM_N_71	Ly12 3D
1147	1147	1147	0.944222730786396	0.386078156241482	-0.762571882514163	-0.778411266468188	0.316475204019227	-0.179842144659316	0.344798826641523	0.436122762502278	1147	16	4	-5.72214341521167	-3.30305702628986	16	LatB-100nM_N_71	Ly12 3D
1148	1148	1148	0.34088774534883	-0.574900257665907	-0.808295052321868	-0.816451074883485	-0.0143292510981933	-0.395442756571739	-0.346965457909348	0.245841814784469	1148	7	1	-0.412104027237582	-2.95685340049699	16	LatB-100nM_N_71	Ly12 3D
1149	1149	1149	0.759158829822198	0.682752749151439	-0.820133323145243	1.21145369323395	0.231894336585708	0.362534788659129	0.253446113338922	-0.0057282723630426	1149	9	2	-7.4911629867259	14.8611392496934	16	LatB-100nM_N_71	Ly12 3D
1150	1150	1150	0.38281880390614	0.908228919422477	0.356230844332562	-0.818545319817318	0.280108150975378	-0.0844165625982144	0.272748158078532	0.336809584320986	1150	14	3	-11.1101555278148	-14.7759868221571	16	LatB-100nM_N_71	Ly12 3D
1151	1151	1151	1.10849754105105	1.22250234317056	0.739592028171019	-0.732672775149863	0.612306069875897	0.519555450986596	0.98837216461668	0.272913317712431	1151	14	3	-14.0239520950516	-10.4683961078156	16	LatB-100nM_N_71	Ly12 3D
1152	1152	1152	1.19284191826779	1.19869271986543	0.306987789233562	0.97192759535668	0.409190308270075	0.721410901926608	0.667871770676504	-0.06387124710229	1152	8	2	-15.5925821432857	11.1963181422828	16	LatB-100nM_N_71	Ly12 3D
1153	1153	1153	1.14606030283653	0.486336215854629	-0.714766668293238	-0.816108509830452	0.282503819520347	0.262742128322982	0.314557993850085	0.110759622991689	1153	16	4	-7.12582613595388	-0.87748364858265	16	LatB-100nM_N_71	Ly12 3D
1154	1154	1154	1.26312778881258	1.4505657555022	0.255981159002754	0.829435115233297	0.500405972462049	0.582549889730458	0.777679237001804	0.119099224735969	1154	15	4	-18.0805112318756	8.02905600300808	16	LatB-100nM_N_71	Ly12 3D
1155	1155	1155	1.23340948305678	0.682046901333013	-4.94091770480392	-0.832609013709935	-7.19295615743019	0.596334672861778	0.123316494204109	-7.61489912145657	1155	8	2	-17.3836463383754	19.1686581154491	16	LatB-100nM_N_71	Ly12 3D
1156	1156	1156	0.767856673716023	0.624444427334137	-0.767480217404664	0.745982773824171	0.153703144737797	0.108916016213739	0.0482595735842084	0.0826591734426439	1156	9	2	-7.85556820333949	13.3601496415877	16	LatB-100nM_N_71	Ly12 3D
1157	1157	1157	1.68490754115092	1.04681134714142	-0.716979730742148	0.944114675236541	0.434387443232047	0.9356285455314	0.82383028869578	-0.17954139255592	1157	17	4	-10.4237773151218	10.5069366619217	16	LatB-100nM_N_71	Ly12 3D
1158	1158	1158	0.90462091886539	0.627915233263272	-0.70419388460872	-0.550028067819626	0.0957220730809794	-0.156837575805535	-0.104741320939945	0.199325245413647	1158	16	4	-6.95856607637409	-2.88822992134186	16	LatB-100nM_N_71	Ly12 3D
1159	1159	1159	1.21020752839878	-0.142036061716158	-0.701774111750123	-0.753205200645245	0.121160603300248	0.264089835373681	0.0445882996385684	-0.0521324512901007	1159	7	1	-4.68708281536148	1.25103452511659	16	LatB-100nM_N_71	Ly12 3D
1160	1160	1160	1.39194212689303	1.28647781088308	-0.0998355322283821	0.31554173643335	0.491215710799335	0.282166296134033	0.726171618725928	0.307545327741337	1160	15	4	-16.0653930948427	2.73099645375818	16	LatB-100nM_N_71	Ly12 3D
1161	1161	1161	0.673623497979063	1.11040568128667	0.502795031024705	2.79403738434936	0.402540439869547	1.05444361359656	0.894680975722778	-0.289707944757989	1161	11	2	1.58166994988975	14.2727363666709	16	LatB-100nM_N_71	Ly12 3D
1162	1162	1162	1.08292931414003	0.823192180714878	-0.830094451555631	-0.734076731591611	0.218098468935492	0.641877158676954	0.388451539737389	-0.203408170886175	1162	16	4	-9.22554548204452	0.462747460361578	16	LatB-100nM_N_71	Ly12 3D
1163	1163	1163	0.211989712036935	0.210271376139004	0.562790301080009	0.819168995056251	0.153120459763052	0.385588430953247	0.148037164017221	-0.0999963073302267	1163	11	2	5.7814700493315	12.470303254421	16	LatB-100nM_N_71	Ly12 3D
1164	1164	1164	0.442075975700008	0.289100448646875	-0.543607281706327	-0.773531720583086	0.160574051860087	0.119037482121319	0.0628566434515347	0.0828976163542082	1164	16	4	-6.3170898411124	-2.22460602882789	16	LatB-100nM_N_71	Ly12 3D
1165	1165	1165	1.64721273753477	1.36934033105476	-0.803839452735306	1.2604981654146	0.484541619347107	1.03706231084269	0.949080222173909	-0.195932174505278	1165	17	4	-10.6145517383802	11.5289745830321	16	LatB-100nM_N_71	Ly12 3D
1166	1166	1166	0.149643470003216	-0.223759726382933	0.171828410279571	-0.771974614306505	-0.193490067514766	0.0280087497170628	-0.479882755704371	-0.212715708923037	1166	5	1	-5.76135927934102	-10.5171473419027	16	LatB-100nM_N_71	Ly12 3D
1167	1167	1167	-0.0056579901038728	0.112690582869608	0.21238920443652	-0.763475620736582	-0.0030159985592735	0.0770620084840419	-0.219616297527391	-0.0537407328180915	1167	5	1	-10.0162512148386	-19.1044266058621	16	LatB-100nM_N_71	Ly12 3D
1168	1168	1168	0.414741085619322	0.802835266374036	0.306839012067244	-0.921766277134805	0.27935860715793	-0.178677062663521	0.267266696107288	0.398087173223887	1168	14	3	-10.6130661683491	-14.373646466278	16	LatB-100nM_N_71	Ly12 3D
1169	1169	1169	-0.55738895494926	0.196682643323586	0.909877070663749	-0.590621176733489	0.190583723849937	-0.156108127547374	0.0852229542995597	0.2940960712656	1169	13	3	3.2300657197236	-20.696970491216	16	LatB-100nM_N_71	Ly12 3D
1170	1170	1170	0.262764696911563	-0.656918390381831	0.404860820868562	0.381210436754077	0.128704130752458	0.083212538259042	-0.0023007568728096	0.0744723343213556	1170	1	1	10.1580251047322	2.72614379285083	16	LatB-100nM_N_71	Ly12 3D
1171	1171	1171	-0.479750745402363	-0.0501436373609396	0.386188010889786	0.606681536299601	-0.0957180014589733	-0.0048482972580992	-0.389196810126741	-0.0929201903020364	1171	2	1	10.9415902411293	11.8550845288241	16	LatB-100nM_N_71	Ly12 3D
1172	1172	1172	0.828302001855388	0.767129757058613	1.9654928746024	0.469915360550034	0.838772204854185	0.372925259364098	1.45643441254834	0.596801855358146	1172	12	3	-1.3697898304165	-17.5093863265248	16	LatB-100nM_N_71	Ly12 3D
1173	1173	1173	-0.70464542893625	0.105123510491443	0.6241779315331	0.907579509485878	0.0946232050983271	-0.503898173527584	-0.1287334853417	0.426612775503888	1173	2	1	13.2877229966625	8.74750458923801	16	LatB-100nM_N_71	Ly12 3D
1174	1174	1174	-0.395848868146946	-0.261556729155432	-0.83578262507239	1.09159201347006	-0.435675345005899	0.303980088310158	-0.269388695398125	-0.637503686627305	1174	11	2	0.51713730197118	17.4782086306882	16	LatB-100nM_N_71	Ly12 3D
1175	1175	1175	0.0753521399675599	0.144717447516188	-0.313014304662412	0.634472913997621	0.0712506787939819	0.151142507130344	-0.0772243892944115	-0.0279196607243836	1175	9	2	-1.15100330411676	18.8729355671178	16	LatB-100nM_N_71	Ly12 3D
1176	1176	1176	0.766048848070732	0.235264617038652	-0.727384923411075	0.138998572006446	0.188715954138814	0.446407212863272	0.227575624239205	-0.104277914727447	1176	17	4	-8.61642046352025	9.57413688237517	16	LatB-100nM_N_71	Ly12 3D
1177	1177	1177	0.358716502832915	0.303353125547972	0.385271032805433	1.33089886244087	0.124622438281471	0.480604316618038	0.174809014679124	-0.191138558586442	1177	11	2	2.81123579908286	14.2705239336662	16	LatB-100nM_N_71	Ly12 3D
1178	1178	1178	0.843318651979162	1.21475300926705	0.938732611878922	0.570457864400483	0.638089828166333	0.455959684332824	1.03720053779055	0.340653464894813	1178	15	4	-4.86363173721403	-13.9821721559327	16	LatB-100nM_N_71	Ly12 3D
1179	1179	1179	0.78406694754025	0.557699073301676	-0.801687253786598	0.87887592543003	0.284045456448044	-0.152727674022163	0.277947556699236	0.385716682588696	1179	9	2	-6.50876571765704	13.4689879100564	16	LatB-100nM_N_71	Ly12 3D
1180	1180	1180	0.82857903449041	0.637267086046296	0.193012425328378	-0.853897410749488	0.345444703317204	0.423425624311253	0.462971821196978	0.0682174144394352	1180	16	4	-11.8616252368323	-7.06782114843345	16	LatB-100nM_N_71	Ly12 3D
1181	1181	1181	-0.108868941125283	0.2384524308034	0.278583011802593	0.575869672006009	-0.0231662481999665	0.229905192003494	-0.15894916100968	-0.174555495481169	1181	11	2	5.87898844009723	11.9998900482806	16	LatB-100nM_N_71	Ly12 3D
1182	1182	1182	-0.871673466863468	0.0394052387765536	0.65419764992597	-8.70512018555075	0.0636001457570297	-13.3037075207276	-0.201838537048367	8.81866022599938	1182	13	3	-3.6236231412662	-23.8177818892877	16	LatB-100nM_N_71	Ly12 3D
1183	1183	1183	-0.831257197319258	0.119520186580536	0.839290959068736	-0.703541532639417	0.152269538752103	-1.06704463483891	-0.0119781653351661	0.855086615317127	1183	13	3	4.32254487190922	-22.5938458171921	16	LatB-100nM_N_71	Ly12 3D
1184	1184	1184	-0.883430994898019	0.0351801900548134	0.584071598182017	-0.877519633860804	0.0342475436123945	-1.29759157635837	-0.264188165207189	0.88829690847121	1184	13	3	-1.2702803131115	-23.1912185648998	16	LatB-100nM_N_71	Ly12 3D
1185	1185	1185	0.856232764889956	1.05072585086565	0.373000016810519	0.363644979961745	0.329898421820886	0.507836967539916	0.461329023747538	-0.002941403754061	1185	15	4	-18.860988718243	5.09129361806096	16	LatB-100nM_N_71	Ly12 3D
1186	1186	1186	-0.0368065851143744	-0.556891978924859	0.580539970903368	-0.457643537184376	0.0638004895474763	0.164747139583759	-0.0830111229932851	-0.0443532465484297	1186	5	1	6.24494861944318	-14.8453114819306	16	LatB-100nM_N_71	Ly12 3D
1187	1187	1187	-0.818885050502094	0.101784513262287	0.940836996693999	-0.757189107324916	0.165889607234695	-1.10856777866747	0.0170160759019701	0.896087788796553	1187	13	3	4.25669159807978	-22.5372770176396	16	LatB-100nM_N_71	Ly12 3D
1188	1188	1188	0.196162479692077	0.339916818593497	0.38805080487849	-0.763037537990605	0.157245113561534	0.158482403534118	0.0665090873335325	0.0535974164385801	1188	14	3	-10.4178226197179	-18.0349416016016	16	LatB-100nM_N_71	Ly12 3D
1189	1189	1189	0.567442962898599	1.16010193820568	1.04219122644163	0.538936342678613	0.602921314259032	0.169583869790269	0.954743868826277	0.493796601374568	1189	12	3	-3.16939164523549	-14.666341146392	16	LatB-100nM_N_71	Ly12 3D
1190	1190	1190	-0.490910746352205	-0.632096460042376	0.162260030890536	-0.665564034017964	-0.106410433911027	-0.0281922660240136	-0.415646043166206	-0.0882944771378476	1190	4	1	7.48028187868025	-14.7665534959871	16	LatB-100nM_N_71	Ly12 3D
1191	1191	1191	0.0775092022450513	0.537196328189544	0.312381139389159	-0.792505925233503	0.157853649475871	0.006342966133154	0.0370123029783415	0.154327172633666	1191	14	3	-10.2003509615469	-17.4941525586411	16	LatB-100nM_N_71	Ly12 3D
1192	1192	1192	1.11589864052411	0.647103737175954	1.97408367261666	1.02630501981137	0.752479191514716	0.583377033193527	1.27946848189411	0.371662346394832	1192	12	3	2.32400647323552	-15.2669865007831	16	LatB-100nM_N_71	Ly12 3D
1193	1193	1193	-0.74868631007272	0.133849160998215	0.763227213000901	-0.663589004977465	0.152454280790096	-0.95339624178466	-0.0113134380836761	0.780483275304477	1193	13	3	4.23711660642897	-22.5722183015549	16	LatB-100nM_N_71	Ly12 3D
1194	1194	1194	0.661947917203185	0.808179511534588	0.422025897008098	-0.815597957530736	0.326619431071027	0.0630461960550159	0.376604014762738	0.286470562373978	1194	14	3	-12.0530631675472	-12.6851878123661	16	LatB-100nM_N_71	Ly12 3D
1195	1195	1195	1.17262097276142	1.55643538151755	-0.0077721845096447	1.20183589529211	0.323550928256818	1.13791195323898	0.942733971334435	-0.423949727768244	1195	8	2	-15.0505166728051	12.1800842964611	16	LatB-100nM_N_71	Ly12 3D
1196	1196	1196	0.010289429183638	0.535926103329618	0.640589620363486	-0.783995613322666	0.277028857527055	-0.0739222117471387	0.26695547039536	0.32681161713249	1196	13	3	-7.33854159420851	-19.010249601505	16	LatB-100nM_N_71	Ly12 3D
1197	1197	1197	0.479786037248183	-0.167169381178675	0.123264669198838	0.333584101050505	0.202508190690518	0.347518306816713	0.201661671913505	-0.0253530574977127	1197	9	2	-4.06802850594675	10.068919026774	16	LatB-100nM_N_71	Ly12 3D
1198	1198	1198	-0.778883266747082	0.102151268342031	0.740762206249203	-0.604723274584788	0.137330067871288	-0.880616058353046	-0.0432685674023998	0.717402399474631	1198	13	3	4.49306594064032	-22.4485814199529	16	LatB-100nM_N_71	Ly12 3D
1199	1199	1199	1.23355604496858	0.415153660803219	-0.804571411510421	1.52299826691594	0.342249413880585	0.868742084859049	0.68322036058534	-0.228041336300842	1199	9	2	-7.60100259764272	14.3405620264298	16	LatB-100nM_N_71	Ly12 3D
1200	1200	1200	0.637398663081242	0.218302619226817	-6.45551705427454	-0.755325698235136	-9.20035898496623	0.367557205585416	-0.196987600827782	-9.47998597895743	1200	8	2	-17.2124089522047	19.1410446664216	16	LatB-100nM_N_71	Ly12 3D
1201	1201	1201	0.574723701760437	0.299659878586091	-0.721577672280474	1.11848209946532	0.15927246071919	0.590904667251818	0.293440608910654	-0.228931958363608	1201	9	2	-4.3497408218846	16.6168963771237	16	LatB-100nM_N_71	Ly12 3D
1202	1202	1202	-0.330983874183894	0.346870807917453	0.739568064312071	-0.72251519736232	0.206115687169056	-0.54315138620521	0.105447319657022	0.564394141553581	1202	13	3	-1.97512152073538	-21.0408999523145	16	LatB-100nM_N_71	Ly12 3D
1203	1203	1203	-0.581564329323128	0.0361072911897191	1.20394501850331	0.339288384829937	0.238592629082631	-0.195225086507529	0.18189797782348	0.368043731087667	1203	4	1	16.0647386199792	5.79688684845257	16	LatB-100nM_N_71	Ly12 3D
1204	1204	1204	0.619009694239375	-0.249671652568963	-0.74945245296297	-0.797402424811792	0.0926657449349793	0.156968935983194	-0.0415391181144618	-0.0102509418765089	1204	7	1	-3.36869383069787	0.17030485746327	16	LatB-100nM_N_71	Ly12 3D
1205	1205	1205	0.41231983031324	0.874300764573642	0.873958295228837	0.495787500774894	0.363326540068996	0.535910921792738	0.525069471162143	0.0121491787309192	1205	3	1	3.04499520594098	7.31954667001536	16	LatB-100nM_N_71	Ly12 3D
1206	1206	1206	1.14646924529492	0.405901758788028	-6.35805182055955	2.36773173356969	-9.11725189338877	1.0251828265282	0.723733228428584	-9.82930300284657	1206	8	2	-16.6539384081603	18.8697639955141	16	LatB-100nM_N_71	Ly12 3D
1207	1207	1207	-0.109259103252325	0.192363788600912	0.346910628155114	0.742691595284847	0.0071622259392378	0.14959281240011	-0.170727356249954	-0.0912512490089504	1207	11	2	7.26931353005672	12.3856754841849	16	LatB-100nM_N_71	Ly12 3D
1208	1208	1208	-0.822541610180177	-0.0276576539772784	0.691230564490835	0.51425347010068	0.0933322913700437	-0.650181344488625	-0.134594326081619	0.521581443142221	1208	2	1	14.0139446381221	7.21749106541002	16	LatB-100nM_N_71	Ly12 3D
1209	1209	1209	-0.575215471482172	0.196384769404995	1.97408547854029	-0.31912462677485	0.603893152165756	-0.0645906417125592	0.954018140291146	0.648876146042899	1209	4	1	3.96479457037491	-18.8288765979633	17	LatB-500nM_N_62	Ly12 3D
1210	1210	1210	-0.782926075374332	0.130539404570635	0.887940499884974	0.650273031402356	0.18762322194119	-0.563328957331693	0.0660402357326533	0.559104101414695	1210	2	1	13.9439392190773	7.10656722380148	17	LatB-500nM_N_62	Ly12 3D
1211	1211	1211	-0.765829765437119	0.157541128219569	0.948220150768791	0.141151541627162	0.204752543080489	-0.53300548723144	0.10268506905841	0.556348671324777	1211	4	1	1.95173657993458	-16.4346551292479	17	LatB-500nM_N_62	Ly12 3D
1212	1212	1212	-0.638725469004883	-0.124175892234379	0.868920231160171	-0.754497521458034	0.199102064410153	-0.385712805642258	0.0933768227860407	0.453745800875502	1212	13	3	4.06756853438575	-20.6532751021746	17	LatB-500nM_N_62	Ly12 3D
1213	1213	1213	-0.804647053299494	0.130982691535037	0.903366244813708	0.57578326272082	0.16049366556956	-0.425500474990206	0.0113788409217113	0.441162153236466	1213	2	1	14.1828966228175	7.24923067849177	17	LatB-500nM_N_62	Ly12 3D
1214	1214	1214	-0.726931722662843	0.216114304753689	0.97434867923271	1.73913057595866	0.239633617018404	-0.183992872402715	0.184527802126406	0.361697383003488	1214	2	1	11.6702550174399	10.4307708545117	17	LatB-500nM_N_62	Ly12 3D
1215	1215	1215	-0.744214718058748	0.207587015289353	1.00007591089171	0.97979673706576	0.248106405752898	-0.557838808546869	0.194349618534151	0.616222525729481	1215	2	1	13.5694788491105	7.54916479654879	17	LatB-500nM_N_62	Ly12 3D
1216	1216	1216	-0.495451366654916	0.281064722906854	0.810664470787863	0.225475676774118	0.172996112011156	-0.077379317517012	0.0562161575067519	0.224627064146882	1216	4	1	14.2528153415559	5.98070059463945	17	LatB-500nM_N_62	Ly12 3D
1217	1217	1217	-0.781745922012828	0.211866536644441	1.06309717983961	1.0227706582504	0.265174351647492	-0.537741955879079	0.23076080099727	0.620135320491003	1217	2	1	13.6332394776748	7.59659688628773	17	LatB-500nM_N_62	Ly12 3D
1218	1218	1218	-0.754327051556191	0.168489198703641	0.91858892297533	1.96415808759841	0.190098756376315	0.137531526934917	0.120271475964253	0.100373041327745	1218	2	1	9.69483284954752	12.6399188755916	17	LatB-500nM_N_62	Ly12 3D
1219	1219	1219	-0.534627245373979	0.193435423152988	0.562860178254025	0.905138079079496	0.0265591069820111	0.179879627009122	-0.128934929783867	-0.0917056937435489	1219	2	1	9.44530431632742	11.7215355039007	17	LatB-500nM_N_62	Ly12 3D
1220	1220	1220	-0.657491729801638	0.227116857848142	1.11954987216192	-0.876970008963191	0.291897331995741	-0.493975631521009	0.287873203671746	0.618166543382283	1220	13	3	1.02646799500028	-20.604750182519	17	LatB-500nM_N_62	Ly12 3D
1221	1221	1221	-0.624632025448653	0.13702715909531	0.750176078293872	2.77408059276336	0.134578083091036	0.657591609901836	0.333693885799235	-0.297612472070978	1221	11	2	6.6004815758649	14.5486041612052	17	LatB-500nM_N_62	Ly12 3D
1222	1222	1222	0.506696151312922	0.400872668887206	-0.762679567869484	1.29035238633934	-0.0267451291502394	0.590744910356798	0.179724165383719	-0.415607621937236	1222	9	2	-3.13410721321261	16.970462661994	17	LatB-500nM_N_62	Ly12 3D
1223	1223	1223	-0.559505878345986	0.148737479124758	0.591079065259671	0.0507916586786984	0.0994593900325768	-0.396163488012554	-0.114846971663021	0.360571608747996	1223	4	1	13.9759361987478	5.68271007516819	17	LatB-500nM_N_62	Ly12 3D
1224	1224	1224	-0.740426379821463	0.14604919059195	0.712652426365628	0.61679643136903	0.120094002443568	-0.357994331770723	-0.0704730665582189	0.356172824284558	1224	2	1	13.8231129978665	7.94112153385567	17	LatB-500nM_N_62	Ly12 3D
1225	1225	1225	-0.450540514801701	0.168289638834798	0.645647949112459	-0.790532253095647	0.146420537436954	-0.448121576004173	-0.0187148860119469	0.441917601057572	1225	13	3	0.691356432285489	-21.5392843363112	17	LatB-500nM_N_62	Ly12 3D
1226	1226	1226	-0.69928248661378	0.249023962732522	1.04696168578935	1.30550824555873	0.274111489590536	-0.379052649627999	0.2515238020607	0.524680116633387	1226	2	1	13.0595397505422	8.57045288327276	17	LatB-500nM_N_62	Ly12 3D
1227	1227	1227	-0.655675560632263	0.235184307018222	0.770441503712422	2.79402663961624	0.165616951436104	0.33765466760563	0.142077498149416	-0.0559046705077345	1227	11	2	7.48731121161796	14.2999101063021	17	LatB-500nM_N_62	Ly12 3D
1228	1228	1228	-0.635284844988714	0.312223063846888	1.02251931416333	1.02595920442083	0.289147298175182	-0.434487296313664	0.282617054345646	0.576257611115566	1228	2	1	13.3505866218759	7.61832252794205	17	LatB-500nM_N_62	Ly12 3D
1229	1229	1229	-0.787397057192666	0.141568245834704	0.898046864811368	0.593203413535703	0.181631319011199	-0.472607073804592	0.0547709103592876	0.493386071431503	1229	2	1	14.0939749250968	7.11352727234008	17	LatB-500nM_N_62	Ly12 3D
1230	1230	1230	-0.714097978629778	-0.0168597745042914	0.584192782384682	0.840056185875721	0.0538778826064564	-0.0778032122304711	-0.172231071647403	0.105299061893081	1230	2	1	12.6438759737933	10.9351389496472	17	LatB-500nM_N_62	Ly12 3D
1231	1231	1231	-0.827458942742161	0.0895559564579503	0.897272499351817	-0.839266086078302	0.161498691433787	-0.703911952130466	0.0092170627737486	0.625386136204197	1231	13	3	3.90855447521535	-21.7441050089231	17	LatB-500nM_N_62	Ly12 3D
1232	1232	1232	-0.68742088939401	0.256557299974008	0.938542584605639	2.78343059916615	0.23355191001647	0.29276117071806	0.23432305663652	0.0418521752054546	1232	11	2	8.11514923355119	13.9856941820415	17	LatB-500nM_N_62	Ly12 3D
1233	1233	1233	-0.235975535772028	0.509930992656189	1.97408532750435	-0.848533842753757	0.775132536591313	-0.482898628833254	1.31827257221951	1.0960949305729	1233	13	3	-1.58859964404206	-19.3852975072076	17	LatB-500nM_N_62	Ly12 3D
1234	1234	1234	-0.568892314672879	0.345276805775874	1.03747342313557	0.996904655187104	0.28369906660077	-0.0801530783290447	0.28035851161669	0.337609552820616	1234	2	1	12.8287463835573	8.38037185319458	17	LatB-500nM_N_62	Ly12 3D
1235	1235	1235	-0.486455762134561	0.324146904600856	1.08226420580197	-0.866955378270068	0.315624925129764	-0.514396914797363	0.338134565958892	0.655430165025095	1235	13	3	-0.699790642768567	-20.5313877935045	17	LatB-500nM_N_62	Ly12 3D
1236	1236	1236	-0.598962003014481	0.22293023699912	0.799000607609385	-0.375506043109694	0.175226599078833	-0.47993499135075	0.0411348400055379	0.491777372094641	1236	13	3	4.53817047705362	-21.7402395855232	17	LatB-500nM_N_62	Ly12 3D
1237	1237	1237	-0.716715235472618	0.277279079587723	1.30413368276859	-0.591523628088508	0.378665841171903	-0.852181507394957	0.471476593446458	0.941016355641175	1237	13	3	3.92398118544407	-21.8891511274142	17	LatB-500nM_N_62	Ly12 3D
1238	1238	1238	-0.295412621186422	0.332052929814436	0.694250654552646	0.258461284932009	0.150451462404124	-0.0792067220658384	0.0115044684646629	0.203192480863902	1238	2	1	13.3198004410199	6.30075846071691	17	LatB-500nM_N_62	Ly12 3D
1239	1239	1239	-0.405913088820923	0.276193011388699	0.718831578678131	1.06425294308999	-0.0554321386998768	0.40628050343821	-0.0341839233812487	-0.323021445382684	1239	11	2	7.52915190035582	11.8613316920881	17	LatB-500nM_N_62	Ly12 3D
1240	1240	1240	-0.609318023431284	0.270933166048103	0.796388753747327	-0.644845334328369	0.196720634136936	-0.93102414212091	0.0831276913840781	0.810208792306684	1240	13	3	-0.743467525424581	-22.2403122160111	17	LatB-500nM_N_62	Ly12 3D
1241	1241	1241	-0.666643426641924	0.261008476434322	1.08885224371631	0.250468861354072	0.297136689172611	-0.513751401596541	0.298843756756632	0.63644128006467	1241	4	1	1.48274123215936	-16.5535750218672	17	LatB-500nM_N_62	Ly12 3D
1242	1242	1242	-0.50138760008281	0.45136141565259	1.28939668515079	-0.615045737403766	0.44017298038688	-0.785938142476662	0.602843907659674	0.959182938201016	1242	13	3	-1.02652003847409	-20.1704696298297	17	LatB-500nM_N_62	Ly12 3D
1243	1243	1243	-0.523068765158119	0.389064585212573	1.05081335309036	0.747854432304864	0.326930167358718	-0.454754333377143	0.362595369156824	0.62753267058982	1243	2	1	13.52166911952	6.67066118037277	17	LatB-500nM_N_62	Ly12 3D
1244	1244	1244	-0.354313112237712	0.373410585448738	1.08546427800386	-0.671139578681781	0.302831553600626	-0.109696629315592	0.318626517622886	0.376262325361253	1244	13	3	0.320090145844285	-20.2722779342609	17	LatB-500nM_N_62	Ly12 3D
1245	1245	1245	-0.644241675163417	0.0586171936734019	0.400983632165086	0.655067585297977	-0.0091877714947415	-0.0523972741672684	-0.276931208119545	0.0252557180961293	1245	2	1	12.0719033094696	10.8822719732155	17	LatB-500nM_N_62	Ly12 3D
1246	1246	1246	-0.797866507028836	0.0274604494496126	0.786950564799358	0.599158964619519	0.113387972834589	-0.337673837403342	-0.083352671951074	0.336066929734771	1246	2	1	14.3418148536595	8.05314372138722	17	LatB-500nM_N_62	Ly12 3D
1247	1247	1247	-0.806033902178662	0.101602509218628	0.811416603896245	-0.773542331945629	0.149469553481423	-0.658629704660418	-0.0158900201874702	0.583508659291879	1247	13	3	3.99649362462327	-21.8083535647191	17	LatB-500nM_N_62	Ly12 3D
1248	1248	1248	-0.838574780954307	0.0471074045495098	0.840940860230757	0.997329583907629	0.159467634748422	-0.640662776579374	0.0054972990570144	0.581724226726168	1248	2	1	13.6473965995866	8.12325950865574	17	LatB-500nM_N_62	Ly12 3D
1249	1249	1249	-0.473660595514223	0.250921017231984	0.639604163280896	-0.802704283169493	0.120845369024435	-0.172876603004747	-0.0567240530793983	0.235106455659287	1249	13	3	1.00026902903721	-21.0928988344045	17	LatB-500nM_N_62	Ly12 3D
1250	1250	1250	-0.907593732065448	0.037263999027178	0.912266124440409	2.7832292147122	0.152609615115962	0.248994639380812	0.0867186083681031	-0.0106206806187355	1250	11	2	8.55452563442198	14.2072201560381	17	LatB-500nM_N_62	Ly12 3D
1251	1251	1251	-0.845191709473379	-0.0072192927308235	0.653518871676028	-0.597765380562984	0.0556132531188765	-0.525187079547034	-0.210884459813707	0.401452406631991	1251	4	1	5.057028867163	-21.5958202376409	17	LatB-500nM_N_62	Ly12 3D
1252	1252	1252	-0.703819269583812	0.122674107953051	1.05483475046085	0.3399567188666	0.231357692883382	-0.189632122172324	0.167152684687056	0.357098536964074	1252	4	1	15.3128155709671	6.09611011220159	17	LatB-500nM_N_62	Ly12 3D
1253	1253	1253	-0.90114495700453	-0.0219988852737026	0.669665926071434	2.79403939369228	0.065728061911225	0.307703381717663	-0.0069145800681236	-0.136493284288456	1253	11	2	7.86549168192068	14.6362980305648	17	LatB-500nM_N_62	Ly12 3D
1254	1254	1254	-0.685788059427817	0.123783622220256	0.696164907774142	-0.460549365378748	0.120328182065569	-0.658945488532012	-0.0776308782625764	0.554455533295824	1254	13	3	4.74821099166749	-22.1764049904131	17	LatB-500nM_N_62	Ly12 3D
1255	1255	1255	-0.775386129506393	-0.0417234346110876	0.570350942761209	-0.669019901301972	0.0439700013497866	-0.96562544528182	-0.242418009050933	0.679601597377693	1255	13	3	4.58125111462114	-22.6931794763535	17	LatB-500nM_N_62	Ly12 3D
1256	1256	1256	-0.765450931828237	-0.212889429094032	0.526594373498356	0.351685889598329	0.0102997585534554	-0.287150783721787	-0.287222495239966	0.199307944792427	1256	2	1	15.3917877532469	9.01341963295646	17	LatB-500nM_N_62	Ly12 3D
1257	1257	1257	-0.735720026013288	0.0089347446329571	0.924697917698258	0.603727293579525	0.170285390367508	-0.338055341225326	0.0345026488992479	0.393448846786028	1257	2	1	14.7175508606863	7.54673485677489	17	LatB-500nM_N_62	Ly12 3D
1258	1258	1258	-0.820019528415331	-0.281972572032941	0.519741344553247	0.65174176362313	-0.0215595358162025	-0.437733098910836	-0.36498122634966	0.2664119608134	1258	2	1	14.6668792866159	9.89554109699401	17	LatB-500nM_N_62	Ly12 3D
1259	1259	1259	-0.719211101252892	0.0702386455143622	1.07547302130616	-0.687464100922596	0.24454254015468	-0.930938544518567	0.185132266305275	0.858170575805227	1259	13	3	4.21709521232644	-22.2079411426211	17	LatB-500nM_N_62	Ly12 3D
1260	1260	1260	-0.752602811593748	-0.0326009204933065	0.647903840151052	-0.599883390269186	0.076538467623452	-0.856352392816305	-0.172455947429439	0.640394137383384	1260	13	3	4.80540471013582	-22.4269434712683	17	LatB-500nM_N_62	Ly12 3D
1261	1261	1261	-0.737411036087273	0.0707095942803147	0.962636131954153	-0.769299254132408	0.190152968562849	-0.49098909604708	0.0724237996982107	0.514039380690432	1261	13	3	3.89059780932388	-21.1541808227937	17	LatB-500nM_N_62	Ly12 3D
1262	1262	1262	-0.627444073203439	0.169294975629675	0.868553213757205	-0.869518840517888	0.200161636393472	-0.445193498024459	0.0943403669091488	0.49395230603619	1262	13	3	2.10359877495267	-21.2899422164835	17	LatB-500nM_N_62	Ly12 3D
1263	1263	1263	-0.627339545098774	0.194687954316613	0.895198289449872	-0.79818097252921	0.194583562796948	-0.293687082611934	0.0866705654930018	0.388649196939108	1263	13	3	2.39209328087494	-21.0150776579341	17	LatB-500nM_N_62	Ly12 3D
1264	1264	1264	-0.297093088640168	0.348073147661756	0.39367343686843	0.032581830152539	0.122523642203772	-0.310285518169565	-0.0631404913012494	0.327216591972714	1264	12	3	0.273594890459438	-13.7650256902641	17	LatB-500nM_N_62	Ly12 3D
1265	1265	1265	-0.63417663108011	0.118417021238783	0.787528134208891	0.567630141942573	0.117793176242124	-0.256538385236339	-0.0695679374730147	0.28709722732297	1265	2	1	14.0577681926888	7.94927564191153	17	LatB-500nM_N_62	Ly12 3D
1266	1266	1266	-0.615251976469906	0.114855756407314	0.649583962880395	0.846350997932618	0.033991119105246	0.117967293935209	-0.147236121227352	-0.0435004082063109	1266	2	1	10.8752359556304	11.238517821071	17	LatB-500nM_N_62	Ly12 3D
1267	1267	1267	-0.619775004633836	0.175254068842935	0.701224762451712	-0.73016591405512	0.143199183974957	-0.597037835018415	-0.0284087267033868	0.536680670488565	1267	13	3	3.21611698687885	-22.0645777140554	17	LatB-500nM_N_62	Ly12 3D
1268	1268	1268	-0.643253353873328	0.230040134033005	1.22437858403274	0.883304011986592	0.263009716067629	0.119924240221263	0.255216549531556	0.185170009585196	1268	2	1	13.0342476955342	8.35767813151742	17	LatB-500nM_N_62	Ly12 3D
1269	1269	1269	-0.443887792115457	0.264904698771811	0.772453234758733	-0.807904203325049	0.184353023989663	-0.480299756510876	0.0603684663200956	0.501181283290554	1269	13	3	-0.114771565585818	-21.2170159349519	17	LatB-500nM_N_62	Ly12 3D
1270	1270	1270	-0.550812502221225	0.305681753052577	1.97408545829961	-0.841974450153179	0.6578844084575	-0.366956977560676	1.06803178296791	0.902067779726828	1270	13	3	0.0333417131449587	-19.3527420485961	17	LatB-500nM_N_62	Ly12 3D
1271	1271	1271	1.34770783265704	1.38025248853698	-0.362758191830718	-0.0791628640980485	0.453238793784634	0.402722794903485	0.660673402092754	0.190077724660307	1271	16	4	-13.6531414355063	0.731766004626271	18	Li5-100nM_N_38	Ly12 3D
1272	1272	1272	1.87663084497996	1.7454045676742	-0.221776432720292	0.747643650532807	0.60695262868235	0.851865807448599	1.02910551591028	0.0488537281608492	1272	17	4	-13.0566663785453	7.87706396907627	18	Li5-100nM_N_38	Ly12 3D
1273	1273	1273	2.75530819282336	2.45502999310902	0.230083357622393	0.709322836643909	0.884159603416606	1.57421864629378	1.75255318377183	-0.148162224856547	1273	17	4	-15.1583239212564	5.44562569359631	18	Li5-100nM_N_38	Ly12 3D
1274	1274	1274	2.49868744497071	1.91595547424799	0.332948754391823	-0.0932150390788331	0.868570949092639	1.20519253456816	1.57664749595612	0.0790309618132935	1274	16	4	-14.0768616076258	1.11454748859575	18	Li5-100nM_N_38	Ly12 3D
1275	1275	1275	2.03576182574391	0.851438174284221	-0.782711773228236	0.437297440665789	0.586016039479813	1.03825961238751	1.06867254295086	-0.0948293291909076	1275	17	4	-9.68878646062735	7.53477283844764	18	Li5-100nM_N_38	Ly12 3D
1276	1276	1276	1.72988283968719	1.33255681105447	0.131523651404396	-0.81342501677139	0.598734240338463	0.397767918388118	0.953218069809563	0.33943078568963	1276	16	4	-13.0501886970772	-6.46274062383193	18	Li5-100nM_N_38	Ly12 3D
1277	1277	1277	2.09860138541395	1.92878519100327	-0.356219115051783	0.986740222307093	0.632105419775147	1.28021931776385	1.27797044257084	-0.207777788890488	1277	17	4	-13.2477389275292	8.7042253741943	18	Li5-100nM_N_38	Ly12 3D
1278	1278	1278	1.8562886832844	1.08410969246966	-0.731137338661446	-0.785301085708877	0.435011282385899	0.964788590169167	0.845739066685061	-0.198104406542338	1278	16	4	-9.49350629276467	0.857972317167224	18	Li5-100nM_N_38	Ly12 3D
1279	1279	1279	1.69484919135966	1.62882241000852	0.175866065247137	0.338761259180702	0.569943370593112	0.891458303495624	0.980316715032421	-0.0143620921417119	1279	15	4	-15.7873733485125	4.14025207764949	18	Li5-100nM_N_38	Ly12 3D
1280	1280	1280	2.53690908477385	1.89636555995703	0.213205815940987	0.353501077699949	0.871887709815793	1.15340143733298	1.5720046373305	0.116443608404205	1280	17	4	-13.9409057580299	3.26292170565785	18	Li5-100nM_N_38	Ly12 3D
1281	1281	1281	2.06264106548301	1.14101689778041	-0.79242922167433	-0.806831849351124	0.581658111779077	0.911049059567261	1.00597300028521	-0.0154914175062433	1281	16	4	-8.97833265666285	0.599394406744312	18	Li5-100nM_N_38	Ly12 3D
1282	1282	1282	2.55796872448433	2.20891109303899	0.197403727015155	1.48413748732545	0.857190469976417	1.64547884491826	1.77599875765231	-0.222136359691975	1282	17	4	-14.8773009394816	9.12050998179388	18	Li5-100nM_N_38	Ly12 3D
1283	1283	1283	1.44766441292841	0.903436177379707	-0.795852718690225	-0.822072091794783	0.268990222051486	0.816457661123026	0.577808356652771	-0.267194178721414	1283	16	4	-9.37773473633743	0.758740143743087	18	Li5-100nM_N_38	Ly12 3D
1284	1284	1284	1.3496830552486	1.19125486788342	0.881195472397106	0.473591536967691	0.659084695799296	0.776803776743773	1.10863097385535	0.150595916553515	1284	15	4	-18.7056915860813	2.13911628834087	18	Li5-100nM_N_38	Ly12 3D
1285	1285	1285	1.70055157906013	1.50592514098172	-0.734471266094215	0.913848773164617	0.415902363639221	1.11875663964607	0.965980252199686	-0.318613808806104	1285	17	4	-11.5201974472537	10.0354209114784	18	Li5-100nM_N_38	Ly12 3D
1286	1286	1286	2.15790020729568	1.95449494881023	0.839275181675153	0.673440686663613	0.956111761539725	1.10231644778053	1.72768898802888	0.234630827991362	1286	15	4	-16.8520263358998	2.62944888006758	18	Li5-100nM_N_38	Ly12 3D
1287	1287	1287	2.53593227414699	2.15473028177551	0.215436748476082	-0.786819231391893	0.887717893477901	0.826931816455858	1.56999519691987	0.347179299792177	1287	16	4	-13.9596435024331	-4.60896275665365	18	Li5-100nM_N_38	Ly12 3D
1288	1288	1288	1.88940509223464	1.87883087838213	0.0131385445888455	-0.780928403752557	0.623770048135249	0.698075123090301	1.02955764195331	0.166945510374771	1288	16	4	-14.1959182933429	-4.78155544090334	18	Li5-100nM_N_38	Ly12 3D
1289	1289	1289	2.43231569021137	2.56317098007372	0.684852181744321	0.614151811046542	0.951500938875157	1.26430405296597	1.74015269013287	0.12340155945457	1289	15	4	-17.2385448699095	3.09538380429972	18	Li5-100nM_N_38	Ly12 3D
1290	1290	1290	2.021750089819	1.90487892831551	-0.26209647600056	1.53795862065684	0.508255734217081	1.73170332868151	1.73040330280492	-0.629244657589612	1290	8	2	-14.4281459181577	11.1532139881738	18	Li5-100nM_N_38	Ly12 3D
1291	1291	1291	1.63945686599989	0.505655208129757	-0.763840627654073	-0.188259753443031	0.46023374362859	0.892682989244165	0.825673065310424	-0.125327774574444	1291	17	4	-8.89946270340718	5.36396571263628	18	Li5-100nM_N_38	Ly12 3D
1292	1292	1292	2.18060745820344	1.65311390154856	0.603401994072027	-0.771262825191145	0.84285716777793	0.841775532438029	1.47882043518713	0.292366280756404	1292	16	4	-13.4577554217935	-5.44797805540719	18	Li5-100nM_N_38	Ly12 3D
1293	1293	1293	1.9870537487167	1.76562331675031	0.259616211814244	1.00322736882649	0.635828501203244	1.10698099159475	1.17131900527366	-0.0900361179583546	1293	17	4	-15.408898456807	8.15329927092282	18	Li5-100nM_N_38	Ly12 3D
1294	1294	1294	0.685289017626483	0.288840986082769	-0.774326724762944	0.514729300516544	-0.0279284250055424	0.453384868574588	0.029769506863014	-0.326402957504011	1294	17	4	-9.04483891987846	12.6812381590594	18	Li5-100nM_N_38	Ly12 3D
1295	1295	1295	2.14900305718386	1.79011047266305	-0.257803048656536	1.10571948479692	0.660121963317603	1.25516053417247	1.28887306612115	-0.163155810142488	1295	17	4	-13.0564439636855	9.00009594496593	18	Li5-100nM_N_38	Ly12 3D
1296	1296	1296	1.98241564777336	1.2334294832839	-0.283692093914088	0.129034027361138	0.597695827822488	0.993166382638033	1.06345080706135	-0.0534270225168256	1296	17	4	-12.04422169831	4.57291571421898	18	Li5-100nM_N_38	Ly12 3D
1297	1297	1297	2.51730331511022	2.64073424895778	0.718406761301798	-0.478308815563338	1.01072025179337	1.16161965677708	1.84220378478098	0.25043758054282	1297	15	4	-16.2448974728063	-2.08461789993509	18	Li5-100nM_N_38	Ly12 3D
1298	1298	1298	0.87092478204508	0.615025509563239	-0.819592082324488	0.545680681473282	0.30544326527721	0.136438213360334	0.340349194532884	0.216910272496687	1298	17	4	-8.02520699378763	10.6893517615579	18	Li5-100nM_N_38	Ly12 3D
1299	1299	1299	1.0860397709967	0.15759573280415	-0.832671964157824	0.078063584311852	0.160024144426485	0.691759244815727	0.383590491917289	-0.294546777218052	1299	17	4	-8.88294724820299	7.96525236522531	18	Li5-100nM_N_38	Ly12 3D
1300	1300	1300	1.75582785423078	1.95669648982079	0.468797999528138	0.612700549560206	0.701022359650347	0.879304105661809	1.20456541077559	0.125253035306627	1300	15	4	-17.6174379960702	3.94282421017247	18	Li5-100nM_N_38	Ly12 3D
1301	1301	1301	2.06307225035128	1.49062516297736	0.369022075880811	-0.842281706640997	0.745364545124279	0.928702960189134	1.29616980196835	0.137269141440577	1301	16	4	-13.0394907600428	-4.57292167442744	18	Li5-100nM_N_38	Ly12 3D
1302	1302	1302	2.08988691957119	0.729154162437329	-0.380011027156254	-0.300004140322475	0.591188761020299	1.06188525087529	1.08810855631402	-0.105182758895131	1302	16	4	-9.93883687015509	2.88353549487719	18	Li5-100nM_N_38	Ly12 3D
1303	1303	1303	2.41655670027915	1.89302733411106	0.374893896095091	-0.822829688339495	0.869151816040919	1.02293044429016	1.54746470719272	0.199555813842866	1303	16	4	-13.4783531779628	-4.3061038402822	18	Li5-100nM_N_38	Ly12 3D
1304	1304	1304	1.99963053992998	1.32155925307926	0.272681763278981	-0.896886022535567	0.717283716526173	0.84152817327254	1.22943424179762	0.166440398620662	1304	16	4	-12.5084713735427	-4.64741334838806	18	Li5-100nM_N_38	Ly12 3D
1305	1305	1305	1.69351047740044	1.65832460047995	0.422217225979162	-0.764594550171371	0.573190955249333	0.749281744447244	0.944461569922038	0.0824612478862419	1305	16	4	-14.3393093997212	-5.75989672647793	18	Li5-100nM_N_38	Ly12 3D
1306	1306	1306	1.85716060453901	1.18316673355644	-0.812188183875519	-0.235479557004551	0.461801931888451	0.895290834691541	0.829149535501805	-0.125469302654883	1306	17	4	-10.0776503067669	5.13357504004105	18	Li5-100nM_N_38	Ly12 3D
1307	1307	1307	1.56759124788715	1.2516818138919	0.456472462895371	0.485444977542726	0.636952381210526	0.64430285226528	1.04875152338963	0.215567961563227	1307	15	4	-15.4685416889558	3.03405769175343	18	Li5-100nM_N_38	Ly12 3D
1308	1308	1308	1.2353508368872	1.15355486019401	-0.110178334499229	0.33914619363227	0.324855055277539	0.570298963412357	0.477744284396114	-0.049109961186717	1308	17	4	-14.846328361137	6.23420344808195	18	Li5-100nM_N_38	Ly12 3D
1309	1309	1309	1.97007325784539	1.58331705679421	0.566208660317538	-0.83952137342318	0.73743341431836	0.935350140262293	1.28243543522723	0.124931146321515	1309	16	4	-13.589597987376	-5.32672012685023	19	Li5-500nM_N_53	Ly12 3D
1310	1310	1310	1.55110673655711	1.2865700622444	0.425883023807084	-0.827225457700755	0.615213407468169	0.716401746264798	1.01592431216464	0.146293523019192	1310	16	4	-13.3777486146807	-6.08553380918596	19	Li5-500nM_N_53	Ly12 3D
1311	1311	1311	1.98814238478918	1.60083780970786	-0.220852786001727	-0.208825579797931	0.607754885042741	0.934920465808756	1.05599143661462	-0.0049966798137372	1311	16	4	-13.3955619487296	1.72832101970599	19	Li5-500nM_N_53	Ly12 3D
1312	1312	1312	2.37413787327993	1.84794635961189	0.130217411634451	0.54211336059359	0.780312067640657	1.2852504276306	1.45957439477622	-0.0622739021763718	1312	17	4	-14.0977669132889	5.07131115101644	19	Li5-500nM_N_53	Ly12 3D
1313	1313	1313	2.49797710341412	2.17105778741484	0.264924456596434	0.882010536054402	0.858583431346372	1.34620973471532	1.60229933562645	-0.0237970225668387	1313	17	4	-15.0918931556047	6.20989351195006	19	Li5-500nM_N_53	Ly12 3D
1314	1314	1314	2.32571774561414	1.96822403530895	0.501691000648771	0.25149994143484	0.865810365289727	1.12141769996178	1.55497465366174	0.131388935505987	1314	15	4	-15.1311859071763	1.88987672389093	19	Li5-500nM_N_53	Ly12 3D
1315	1315	1315	2.22039216747014	1.90210988368796	-0.224383736202923	0.0719497445700896	0.640406249140017	1.12922022160296	1.18906935215584	-0.100074605582927	1315	17	4	-14.2246504619613	3.69484621451945	19	Li5-500nM_N_53	Ly12 3D
1316	1316	1316	2.58513749199437	2.44085503714305	0.603704109591682	-0.860940172185203	0.990162144806315	1.0540426183986	1.7926990281601	0.30058857711797	1316	16	4	-14.380603035859	-5.45495493311988	19	Li5-500nM_N_53	Ly12 3D
1317	1317	1317	1.58765835013301	1.1617940386194	-0.779544997399274	-0.796676707782181	0.392912519052602	0.804417639473934	0.690502931141857	-0.134840242443461	1317	16	4	-9.51880783730214	0.35201343986236	19	Li5-500nM_N_53	Ly12 3D
1318	1318	1318	1.65875803380002	1.17000758011253	-0.79707747878125	1.09202332331101	0.474099569928487	1.04751991966098	0.946956110538266	-0.213298927158224	1318	17	4	-10.4785623078398	11.0284946317668	19	Li5-500nM_N_53	Ly12 3D
1319	1319	1319	2.10534020971922	1.19800476616126	0.11088751271359	0.607901378218679	0.632873055669131	1.20913439907914	1.22768828688627	-0.160227999680642	1319	17	4	-12.7341499176199	5.82677623326821	19	Li5-500nM_N_53	Ly12 3D
1320	1320	1320	2.34640910691403	2.0682109869079	0.263033345974646	-0.469053279789978	0.77880692045506	1.15359789643153	1.40753914728529	0.0228516367705041	1320	16	4	-14.4270418100175	-0.390089936651671	19	Li5-500nM_N_53	Ly12 3D
1321	1321	1321	1.92257669105326	1.54365374524587	0.0448772920800466	-0.654568793650854	0.587464850625873	0.931224541097157	1.02262056606213	-0.0229377764799297	1321	16	4	-13.2554135648447	-2.18258296494321	19	Li5-500nM_N_53	Ly12 3D
1322	1322	1322	1.40408211052165	0.810353536105319	0.206468912598555	0.44327355282616	0.381890386564267	0.863015257434921	0.717030375678352	-0.184469056496167	1322	17	4	-13.1554563264349	6.19438165229339	19	Li5-500nM_N_53	Ly12 3D
1323	1323	1323	0.832694755496875	0.172645773711039	0.189970263400132	-0.760770333798699	0.158229320589594	0.408111992496464	0.166952877739397	-0.109688613638658	1323	16	4	-9.55886935915945	-6.4809551594226	19	Li5-500nM_N_53	Ly12 3D
1324	1324	1324	1.64707488114423	1.14185214658739	0.389022671856263	-0.760883495444199	0.578951414736788	0.676540968994282	0.94095921816388	0.136114018765743	1324	16	4	-12.8862971216847	-5.32995988088471	19	Li5-500nM_N_53	Ly12 3D
1325	1325	1325	1.65801814452103	0.574323528806521	-0.721466524044495	-0.87580812230466	0.40154911016817	0.515420503462974	0.584386402925116	0.0640127441403712	1325	16	4	-7.49224026900672	0.258823149583308	19	Li5-500nM_N_53	Ly12 3D
1326	1326	1326	2.46840695336588	2.1215094095747	0.893349101395811	0.364678682071077	1.06456892017774	1.26032755334551	1.9586926501911	0.239550267118001	1326	15	4	-15.6976783272544	0.788266620897096	19	Li5-500nM_N_53	Ly12 3D
1327	1327	1327	1.79795770512621	1.72422308296982	0.186379842882921	0.0854730611930994	0.636957287960225	0.835625347016779	1.07827846706604	0.0896688869173958	1327	15	4	-15.6251555482255	1.92040442503887	19	Li5-500nM_N_53	Ly12 3D
1328	1328	1328	2.17014146634152	2.18819934465147	0.286872561289511	1.01388094214604	0.709603545737658	1.45387926917293	1.4885207350037	-0.244242472512744	1328	17	4	-15.9443452536979	7.8896113726721	19	Li5-500nM_N_53	Ly12 3D
1329	1329	1329	2.54037686383948	1.19046055558822	-0.252139503146187	0.445311933885901	0.753896180926542	1.30382178809549	1.43228018041947	-0.101019464464077	1329	17	4	-11.5189477019456	5.36356971368701	19	Li5-500nM_N_53	Ly12 3D
1330	1330	1330	2.18567537817513	2.34309201609453	0.534220208931862	-0.863649585130132	0.809924940049726	0.975042171642778	1.42625990766078	0.171599875465057	1330	16	4	-14.6726340030161	-5.70149872969139	19	Li5-500nM_N_53	Ly12 3D
1331	1331	1331	1.51713225345228	1.40049048228243	-0.771742084545978	2.79403951349404	0.371316159431174	1.87895988072307	1.92303903665768	-0.863651509888448	1331	8	2	-12.1954774674624	15.4408371402107	19	Li5-500nM_N_53	Ly12 3D
1332	1332	1332	2.23726818107943	1.87716589077143	0.0727496799692234	-0.87387973181135	0.715887760963874	1.04054305802906	1.26806280982542	0.0340725666413922	1332	16	4	-13.4439397875655	-3.49075536161809	19	Li5-500nM_N_53	Ly12 3D
1333	1333	1333	2.4096909718218	2.25248812230241	-0.0502855220625902	0.61462612643737	0.73253370222792	1.34303955567463	1.42875296940189	-0.148277710374402	1333	17	4	-14.9989439181161	5.80694692349787	19	Li5-500nM_N_53	Ly12 3D
1334	1334	1334	1.87746989514239	1.90531305164868	0.316422208507208	-0.762129264450354	0.681258864056172	0.804440159296896	1.1550625118483	0.154674329337496	1334	16	4	-14.3712240707423	-5.45058325331836	19	Li5-500nM_N_53	Ly12 3D
1335	1335	1335	1.89014031422349	1.95603626766141	0.395548652991987	0.151644877784516	0.690687982689376	1.01630798200021	1.21843189052147	0.0247178251397646	1335	15	4	-16.4148456719703	2.04914784548851	19	Li5-500nM_N_53	Ly12 3D
1336	1336	1336	2.35110025279479	1.76958272704122	-0.751103914168973	-0.0289353380698368	0.628393477286214	1.2342551751477	1.24013006102302	-0.181257239774021	1336	17	4	-11.3663604472088	5.49574611477597	19	Li5-500nM_N_53	Ly12 3D
1337	1337	1337	1.67650509207021	1.53040634003834	-0.687114650628158	2.79403859602512	0.525423926262993	1.35842392988463	1.2755774180639	-0.36636125791521	1337	8	2	-9.83399192200224	14.9158247856827	19	Li5-500nM_N_53	Ly12 3D
1338	1338	1338	2.0540312079809	1.479097483985	-0.167136128070385	-0.863925982268787	0.609060021176176	0.988647584647068	1.07844803181725	-0.0390425083830857	1338	16	4	-12.4076567380878	-2.08093532097362	19	Li5-500nM_N_53	Ly12 3D
1339	1339	1339	2.56095805223713	1.93202086935957	0.724678172450275	0.884291512459775	1.05098745329144	1.27830297213633	1.93347514970996	0.214083955170658	1339	15	4	-14.4115030868591	4.21161283403561	19	Li5-500nM_N_53	Ly12 3D
1340	1340	1340	-0.417058770390256	-0.367119910960691	-0.711285955091126	-0.829042188201122	-0.188324029182241	-0.118912066495318	-0.57240065575079	-0.110843980645783	1340	7	1	1.30695710364459	-4.60543365221661	19	Li5-500nM_N_53	Ly12 3D
1341	1341	1341	1.7147193497062	1.22862490221963	0.415572718574513	0.233038954645775	0.679238467674908	0.712410815942688	1.13946411801539	0.213207589490727	1341	15	4	-14.0681580483002	1.3727475127985	19	Li5-500nM_N_53	Ly12 3D
1342	1342	1342	2.02269494645505	1.90267959971366	0.689993064053688	0.504588538460587	0.724079279158193	1.21653070200332	1.34741976046302	-0.0735148700838767	1342	15	4	-16.8995368461622	4.24667601145881	19	Li5-500nM_N_53	Ly12 3D
1343	1343	1343	2.01964432062107	1.7871518065855	0.226133119045766	2.79403617178053	0.697500177067442	1.40444016259844	1.43696995630519	-0.223861001543872	1343	8	2	-12.9477789888747	14.5404897740527	19	Li5-500nM_N_53	Ly12 3D
1344	1344	1344	1.81855193717916	1.59018086173397	0.486270026556861	-0.780532382698224	0.608848973551687	0.748259737855092	1.00938642724998	0.118938120317618	1344	16	4	-14.0433032302151	-5.71640135864404	19	Li5-500nM_N_53	Ly12 3D
1345	1345	1345	2.1221476184143	1.72363437107139	0.005153423501379	0.46371816034376	0.59923232071502	1.16256075315801	1.15900340597709	-0.163357939719706	1345	17	4	-14.4078021917438	5.55573111239683	19	Li5-500nM_N_53	Ly12 3D
1346	1346	1346	1.60602451787218	1.38706045839127	-0.482432123008689	-0.876130085136575	0.463628310594675	0.741506737085157	0.757782097055567	-0.0224344019784421	1346	16	4	-10.7202232407063	-0.791971034967212	19	Li5-500nM_N_53	Ly12 3D
1347	1347	1347	1.82536969595885	1.47959088049227	0.109980489881779	0.198469743317217	0.624902395076423	0.899132026350817	1.07295203769258	0.0357725587203777	1347	17	4	-14.3465720478775	3.27807610959914	19	Li5-500nM_N_53	Ly12 3D
1348	1348	1348	1.52778524719758	1.31580909569588	0.193483792363358	-0.763403825506962	0.549454062232783	0.480851817013439	0.858871602043155	0.235273219522615	1348	16	4	-13.5879370059938	-6.2787104496847	19	Li5-500nM_N_53	Ly12 3D
1349	1349	1349	2.12988266968092	2.24374647267158	0.510686171025198	-0.76976959821114	0.801744278385273	0.753382093605131	1.38938606057565	0.309253969203021	1349	16	4	-14.73097173032	-6.24740235514351	19	Li5-500nM_N_53	Ly12 3D
1350	1350	1350	2.5717692789865	2.38309691911815	0.432707612155832	-0.671010468031223	0.959244402327499	0.953008100677548	1.72361860632966	0.336031983503237	1350	16	4	-14.4700815998702	-4.63820911745131	19	Li5-500nM_N_53	Ly12 3D
1351	1351	1351	2.18329272411774	2.43649289727908	1.18064623935283	0.547522379122668	1.07819323946182	1.28144391740546	1.98782753493645	0.239334394497316	1351	15	4	-18.4430038014066	0.972587938222061	19	Li5-500nM_N_53	Ly12 3D
1352	1352	1352	2.12009224876864	1.38233980935745	-0.479508061468187	0.578118409319289	0.620773107826324	1.0989378668465	1.14695434836998	-0.0998603253681683	1352	17	4	-11.3057965784119	7.59275775037342	19	Li5-500nM_N_53	Ly12 3D
1353	1353	1353	2.40480064091922	2.34088800243754	0.282359292375685	0.0812846858672996	0.861371207243345	0.870411948187834	1.51839676253461	0.292111453755337	1353	15	4	-16.0405012911924	0.847582167578598	19	Li5-500nM_N_53	Ly12 3D
1354	1354	1354	0.310698850212593	-0.104565137682653	-0.720604198210031	-0.839357693343983	0.081950188603709	-0.0653706529161754	-0.117947196145234	0.125305024020969	1354	7	1	-3.4663724146304	-2.55066737026432	19	Li5-500nM_N_53	Ly12 3D
1355	1355	1355	1.21899793084155	0.498643821120544	0.622183993787036	0.683113670550851	0.307176966761998	0.679277884955106	0.510828350939077	-0.138576571494065	1355	8	2	-13.6489870150546	10.1796893953771	19	Li5-500nM_N_53	Ly12 3D
1356	1356	1356	1.93044808879405	0.898704613974652	0.112862236319959	-0.856602537710401	0.665646011695311	0.659969812457466	1.1072587852733	0.234069328316713	1356	16	4	-10.9483790978081	-4.46521286690582	19	Li5-500nM_N_53	Ly12 3D
1357	1357	1357	1.76633674674795	1.78880019664076	0.42847651203649	0.971221632945889	0.703962495109987	0.974237292755823	1.22977715757989	0.0657323491647017	1357	15	4	-16.657362314716	7.57507304396607	19	Li5-500nM_N_53	Ly12 3D
1358	1358	1358	1.20890805395449	1.00626952913548	-0.812849124510662	1.31714025725174	0.334693812766741	0.889675597119493	0.694339212987345	-0.249403698023885	1358	8	2	-9.80586751197834	13.2182299503801	19	Li5-500nM_N_53	Ly12 3D
1359	1359	1359	1.79763278821569	2.10036635873636	0.79220876459916	1.7220600945305	0.785516001246587	1.38029943113473	1.51549807729331	-0.119597717662951	1359	8	2	-16.2263879454241	11.7350343695136	19	Li5-500nM_N_53	Ly12 3D
1360	1360	1360	2.3916384109214	2.40366925525209	0.263343452386978	0.702273008077959	0.825387106846909	1.32423872967777	1.54286339111234	-0.042671041070296	1360	15	4	-16.0425266416791	5.25026864858298	19	Li5-500nM_N_53	Ly12 3D
1361	1361	1361	2.21205487571939	1.95860180046275	0.406579133606899	1.00338029738008	0.773618695726601	1.3761209438297	1.49825990083539	-0.128794090195911	1361	17	4	-15.6102062674803	7.52017943069142	19	Li5-500nM_N_53	Ly12 3D
1362	1362	1362	0.904866646912838	-0.306721730597697	-0.800059402221391	-0.858385199523735	0.21634516870054	0.431241125369734	0.257786225496445	-0.066554961705946	1362	7	1	-3.43075484190894	1.04037082926069	20	Taxol_1nM_N_40	Ly12 3D
1363	1363	1363	0.722720626601117	-0.0898618260109269	-0.780678670043175	-0.780284883509553	0.0718245153117224	-0.070752799264038	-0.137765021972116	0.118679646955243	1363	7	1	-4.46816592208571	-1.54625417941747	20	Taxol_1nM_N_40	Ly12 3D
1364	1364	1364	0.935875943335109	0.652517608417389	0.497501885008111	-0.19406178299144	0.444113707632494	0.504547627375036	0.658889566183063	0.113907115168999	1364	16	4	-13.1217402648613	-4.76481246012494	20	Taxol_1nM_N_40	Ly12 3D
1365	1365	1365	1.10288297797812	1.47087433237889	0.785221157379353	1.96225289254841	0.688299722583478	0.585310915525825	1.14734071210907	0.305946923631453	1365	3	1	0.939015515231014	10.7440595928099	20	Taxol_1nM_N_40	Ly12 3D
1366	1366	1366	0.787136822030762	-0.0548524903608882	-0.720260238346117	-0.679336390453551	0.122689400905782	0.445327723497246	0.14770326212894	-0.169864984201939	1366	16	4	-5.32421658380696	1.44870886953245	20	Taxol_1nM_N_40	Ly12 3D
1367	1367	1367	1.42987534743219	0.874822525067466	-0.380676588316093	-0.840654753441551	0.428012324779032	0.634113388451491	0.663095129830925	0.0124760542059518	1367	16	4	-10.1338961195281	-1.2281387950392	20	Taxol_1nM_N_40	Ly12 3D
1368	1368	1368	1.74281103723491	0.917963151140189	-0.702961198520643	0.493328804780464	0.454122174260641	1.07475550539187	0.951936215944766	-0.251281267303569	1368	17	4	-10.5261499141421	8.28100513559212	20	Taxol_1nM_N_40	Ly12 3D
1369	1369	1369	1.36086483515739	0.88481528495443	-0.240932661407465	0.878999214863029	0.409402180155583	0.93393879339097	0.79725212973877	-0.203517188032124	1369	17	4	-11.7931146508109	10.8084184518355	20	Taxol_1nM_N_40	Ly12 3D
1370	1370	1370	1.30073656037806	0.435925591133841	0.222460152391994	-0.792916285490234	0.476102048217309	0.520802103899068	0.721444888503654	0.13533008165334	1370	16	4	-9.84682699991338	-5.73295052294296	20	Taxol_1nM_N_40	Ly12 3D
1371	1371	1371	1.85691429692906	1.95058516747876	0.205775164472354	0.395220030943559	0.662658485032306	0.851594593772638	1.12838202766207	0.104966616341908	1371	15	4	-16.4982605380806	3.37944260955696	20	Taxol_1nM_N_40	Ly12 3D
1372	1372	1372	0.999179960482145	1.44622926558492	0.646622117743899	2.7940308718784	0.551027119326393	1.47127868297531	1.41279025141129	-0.414919586060497	1372	8	2	0.758562984113928	14.1019228968701	20	Taxol_1nM_N_40	Ly12 3D
1373	1373	1373	1.51822034442717	1.13218955802475	-0.0973082202534497	-0.737596890693058	0.513326523291035	0.592583732559208	0.803540238158803	0.125469794538411	1373	16	4	-12.6073211853355	-4.10131105359958	20	Taxol_1nM_N_40	Ly12 3D
1374	1374	1374	1.78359786876844	1.47814310010543	-0.202953038319623	-0.0801448359624583	0.502420293984955	0.979240197811308	0.92918952745465	-0.139929025009083	1374	17	4	-13.8917021279018	3.21340974528777	20	Taxol_1nM_N_40	Ly12 3D
1375	1375	1375	0.909625559243029	-0.175163804402482	0.464371562780823	-0.793427353706221	0.147899557227462	0.298306954786806	0.0988687836233058	-0.0478011236500011	1375	5	1	-7.07096667027362	-8.0626156359705	20	Taxol_1nM_N_40	Ly12 3D
1376	1376	1376	0.891331231706361	-0.168965437367581	-0.81735665321587	-0.752386572876741	0.278933796578046	0.265000823561926	0.308429866005592	0.105688568337661	1376	7	1	-3.81641509201427	0.320072734200416	20	Taxol_1nM_N_40	Ly12 3D
1377	1377	1377	0.61411071113768	1.09897172055982	0.967415457352734	0.0858584081760833	0.554505434224293	0.378065560886943	0.861334714983956	0.30798608706143	1377	14	3	-5.83421337652121	-14.9566556958525	20	Taxol_1nM_N_40	Ly12 3D
1378	1378	1378	1.01888367599662	0.627427748134439	-0.198959740715174	-0.830792428816879	0.323443398770519	0.536881935010475	0.461891253626552	-0.0285365944920207	1378	16	4	-11.4980695191276	-4.23388037242596	20	Taxol_1nM_N_40	Ly12 3D
1379	1379	1379	1.1780907833741	0.4014618781299	-0.755024693941701	-0.843818686464324	0.233100003088821	0.621767823890034	0.389091929647111	-0.175111694682385	1379	16	4	-7.73434201903299	0.884806431321504	20	Taxol_1nM_N_40	Ly12 3D
1380	1380	1380	0.809279167593762	0.218566047718918	-0.295318919933494	-0.760991906902239	0.280145389135699	0.115008570353805	0.288152814496172	0.205610853362681	1380	16	4	-8.12215821419284	-4.92086744415157	20	Taxol_1nM_N_40	Ly12 3D
1381	1381	1381	1.18940924437562	0.524493252110629	-0.311533673267297	-0.444762103407634	0.338435659191501	0.669336982024196	0.544446791822654	-0.100647797674813	1381	16	4	-9.04202045072392	1.30655586975033	20	Taxol_1nM_N_40	Ly12 3D
1382	1382	1382	0.606202797612524	0.311720749347162	0.157279506065884	-0.749187453436027	0.258423019827043	0.325448012483294	0.286007630170214	0.0453150282849509	1382	16	4	-9.96273333682223	-7.47134029658223	20	Taxol_1nM_N_40	Ly12 3D
1383	1383	1383	1.6813558652395	1.87360416213178	0.536613678529638	0.634240171483134	0.751344628631236	0.615205514313007	1.27849654330041	0.34957769220522	1383	15	4	-18.6339030046331	2.09568922762103	20	Taxol_1nM_N_40	Ly12 3D
1384	1384	1384	-0.447498777097882	-0.0208824653957489	0.310988018554966	-0.196951381305211	-0.04338051408044	-0.253563841772694	-0.385145716833482	0.123304798778287	1384	4	1	8.61556800567813	-21.595433283311	20	Taxol_1nM_N_40	Ly12 3D
1385	1385	1385	0.959464798565631	0.521373643248716	-0.824821141387088	-0.0897733667411199	0.227132702325876	0.664452533885482	0.414507112404467	-0.209193096481789	1385	17	4	-9.57510447490724	7.38565130159476	20	Taxol_1nM_N_40	Ly12 3D
1386	1386	1386	0.639697831887656	0.994693685904805	0.622502372044676	-0.800865078849116	0.436692943464353	0.215328469218709	0.610711981172023	0.296782971876382	1386	14	3	-12.2835602664501	-14.0176754908972	20	Taxol_1nM_N_40	Ly12 3D
1387	1387	1387	0.613764561679673	0.36033213951576	1.12587160726412	-0.746016105810226	0.344119720169277	0.130385287342924	0.417004642273213	0.259728673618074	1387	5	1	-8.93960287312946	-19.4866471543798	20	Taxol_1nM_N_40	Ly12 3D
1388	1388	1388	0.671327544382165	-0.308573742889821	-0.805226614006843	-0.818709213485867	0.187766055241047	0.117807703248865	0.112100538821345	0.111010468085463	1388	7	1	-2.62552285735386	-0.390158692986644	20	Taxol_1nM_N_40	Ly12 3D
1389	1389	1389	0.331882642246215	-0.0998912172362854	1.97408201138511	-0.785918585836597	0.605991085287585	0.247291017947052	0.962897851026943	0.445742058803851	1389	5	1	4.11921945483851	-17.1956218965645	20	Taxol_1nM_N_40	Ly12 3D
1390	1390	1390	1.09449578821754	1.06568926013582	0.13454565338913	-0.0516226485788256	0.405733574504252	0.582537719686054	0.610004735153637	0.0240464073726068	1390	15	4	-15.3618584007179	1.30982100256262	20	Taxol_1nM_N_40	Ly12 3D
1391	1391	1391	0.783394067050186	0.245945538266072	-0.747239128229921	1.87293460050372	0.112724528035493	0.717386631910321	0.381750834712155	-0.358905126798722	1391	9	2	-2.3913171051145	16.7754181396632	20	Taxol_1nM_N_40	Ly12 3D
1392	1392	1392	0.900257946806473	0.532451960962439	-0.788024203655194	-0.656335281733148	0.248286989171954	-0.456673957055795	0.195813039969461	0.54983008081483	1392	16	4	-5.61692234083606	-3.83628911460746	20	Taxol_1nM_N_40	Ly12 3D
1393	1393	1393	0.182537545785548	-0.3790463484569	-0.704197968152414	-0.295165873371202	-0.0722120550734184	0.284715402428929	-0.16101827709049	-0.259871602621886	1393	7	1	-5.35603933628873	9.48654463645859	20	Taxol_1nM_N_40	Ly12 3D
1394	1394	1394	1.28980554860895	0.712268389823602	0.331742658276791	-0.733005362029394	0.274555456655253	0.485109491306961	0.366706527526745	-0.0435551150146008	1394	16	4	-12.5101888530156	-5.20478188469447	20	Taxol_1nM_N_40	Ly12 3D
1395	1395	1395	1.20014191742915	1.28145299803942	0.259584741915653	0.0888147994736273	0.514098604686722	0.152098058420461	0.767846158819129	0.416116389240639	1395	15	4	-19.9329755431363	-3.0765971153144	20	Taxol_1nM_N_40	Ly12 3D
1396	1396	1396	1.28531377959445	1.11239546593535	-0.808492880007039	0.452556695182671	0.31045878439359	0.894982272093646	0.680278882948449	-0.277230334373874	1396	17	4	-10.901893067186	9.32057201581065	20	Taxol_1nM_N_40	Ly12 3D
1397	1397	1397	1.13989212871591	0.725368266159172	0.37202936537115	0.779395428434976	0.455439750823155	0.837422734302095	0.788894058948091	-0.0937762028483873	1397	8	2	-14.1788341873166	10.2266857665954	20	Taxol_1nM_N_40	Ly12 3D
1398	1398	1398	1.53707736484267	1.26019992611155	-0.742134309680504	0.0830477001014094	0.373644864850024	0.847445953222649	0.697271986106072	-0.182502683305391	1398	17	4	-10.8614103693332	7.34307250962372	20	Taxol_1nM_N_40	Ly12 3D
1399	1399	1399	-0.441349945185876	-0.722821033911771	-0.733862974758922	-0.886341029071533	-0.122258898449269	-0.354814871556992	-0.55011241910852	0.11073326773609	1399	6	1	4.1568240331207	-4.69748893836075	20	Taxol_1nM_N_40	Ly12 3D
1400	1400	1400	1.30078306145653	0.911065801943029	-0.830355086418868	-0.815288927284851	0.367856152735141	0.426765220740948	0.503784665209605	0.088523119699643	1400	16	4	-8.37380607567803	-0.663322886619554	20	Taxol_1nM_N_40	Ly12 3D
1401	1401	1401	-0.801085102633965	-0.958152106598734	-0.776013511806835	0.0936009631728531	-0.232120502646088	-0.284764591524526	-0.714325699403929	-0.0456772208602671	1401	10	2	9.3932541007097	23.4788804945918	20	Taxol_1nM_N_40	Ly12 3D
1402	1402	1402	1.54709557811798	0.807642412213163	0.270724273220839	-0.87758461072164	0.610324475011692	0.477495089956205	0.981457591527538	0.298602343977313	1402	16	4	-10.9283352033247	-6.21759227319909	21	Taxol_10nM_N_61	Ly12 3D
1403	1403	1403	-0.256021616093574	-0.901779491215539	-0.785516450976567	-0.0567596066058288	-0.348153422865981	0.150075854709594	-0.448507833119816	-0.44834258702721	1403	9	2	-3.52977930883047	13.3186303616739	21	Taxol_10nM_N_61	Ly12 3D
1404	1404	1404	1.3904859791221	1.04405231184187	0.239762362880896	0.791199573461003	0.456012438161173	0.986884152551478	0.8832120143489	-0.191557559624564	1404	17	4	-14.7507827821635	9.33005457922004	21	Taxol_10nM_N_61	Ly12 3D
1405	1405	1405	0.32823211520829	0.0366296081682018	0.472138525296127	-0.768990622089623	0.14107643113118	0.014722694909173	0.0066053729195614	0.131966653648897	1405	5	1	-6.78975688542781	-11.0776665630641	21	Taxol_10nM_N_61	Ly12 3D
1406	1406	1406	1.27282250668199	0.520637827887543	-0.330362430305515	-0.884291635888392	0.391797124482042	0.445546546699033	0.55120401104151	0.100202850881443	1406	16	4	-9.85848963903834	-3.78197258296587	21	Taxol_10nM_N_61	Ly12 3D
1407	1407	1407	1.18837929641155	0.916297420783947	-0.114512221445234	0.0699476349059272	0.369946576375311	0.602886046392171	0.559309515189505	-0.0252780867035849	1407	17	4	-13.4579360357617	4.01099420909775	21	Taxol_10nM_N_61	Ly12 3D
1408	1408	1408	-0.443149581428727	-0.0574149736247502	0.366973493311257	0.630053808108168	-0.0437272108963863	-0.0535166322158413	-0.333759678675403	-0.0086888136660918	1408	2	1	11.7554335261779	11.8412815788051	21	Taxol_10nM_N_61	Ly12 3D
1409	1409	1409	0.0050959093700598	-0.624595712918798	-0.79319935213461	-0.810558075113587	-0.175945858599786	-0.0414132566905532	-0.510889498812029	-0.14941483088263	1409	7	1	0.557971013818294	-0.664385881614853	21	Taxol_10nM_N_61	Ly12 3D
1410	1410	1410	0.919636139879447	0.333825777175557	0.0961951388220084	-0.774243095025275	0.294984432837189	0.436460415716619	0.380641053257244	0.0089722792893612	1410	16	4	-10.1664037538593	-5.83014026610006	21	Taxol_10nM_N_61	Ly12 3D
1411	1411	1411	0.578137392534007	0.442419786762454	-0.446610716576367	0.0953879288447405	0.203769183298676	0.378444187074261	0.216052736595354	-0.0444383510810299	1411	17	4	-9.77435572281562	8.63970564595565	21	Taxol_10nM_N_61	Ly12 3D
1412	1412	1412	1.09273558403671	0.816599381605566	-0.365244299488989	-0.803681895864685	0.35668965186254	0.268157324757756	0.456011753633076	0.181686240021759	1412	16	4	-9.64795602217158	-3.05791794910037	21	Taxol_10nM_N_61	Ly12 3D
1413	1413	1413	0.29130535394913	0.123229074362212	0.107225618615285	-0.451937042829903	0.128358590023976	0.15306430898441	0.0155819967320241	0.0281578723804576	1413	5	1	-8.94752088711938	-8.51356334003415	21	Taxol_10nM_N_61	Ly12 3D
1414	1414	1414	1.50771936268699	0.758607134911776	-0.51055771604521	-0.810839657984995	0.418687962449693	0.605590539570846	0.638682257710133	0.021883527166507	1414	16	4	-8.83039095863708	-0.0712969420437536	21	Taxol_10nM_N_61	Ly12 3D
1415	1415	1415	1.06789773016489	0.942095127123686	-0.510436291307506	1.04527275291164	0.305480199396731	0.863019153857945	0.647612798839725	-0.26119530855806	1415	8	2	-10.8107701205856	12.682631763005	21	Taxol_10nM_N_61	Ly12 3D
1416	1416	1416	0.409627003790968	-0.646088562843948	-0.764232983130152	-0.795905027883676	0.026365187622038	0.0353619018346226	-0.190288161261374	0.0032026784159781	1416	7	1	-0.333893306599772	-0.376410567389811	21	Taxol_10nM_N_61	Ly12 3D
1417	1417	1417	0.475069246667055	-0.140006005552981	-0.722257372702925	-0.819283600155776	-0.0057659908971122	0.0839971153681903	-0.220526276554617	-0.0610658085612947	1417	7	1	-4.1433093911747	-0.258067898312028	21	Taxol_10nM_N_61	Ly12 3D
1418	1418	1418	0.909648621166249	0.46878583122265	-0.786209825149611	-0.216228787997055	0.238526280357948	0.525404617348919	0.335613537360229	-0.106249213597825	1418	17	4	-9.09926095021439	6.53618192252122	21	Taxol_10nM_N_61	Ly12 3D
1419	1419	1419	0.264793103320861	0.52377344662846	-0.0710191753786536	0.618881865950984	0.111251121367038	0.32703838894843	0.0614568206462894	-0.103507279195757	1419	8	2	-12.2471160896945	14.9670482520536	21	Taxol_10nM_N_61	Ly12 3D
1420	1420	1420	1.28367993202362	0.401133384704006	-0.746684604365948	0.41173480864629	0.300395267805206	0.765414384361226	0.562712300414871	-0.202070124438698	1420	17	4	-9.13275787439677	9.49907861594047	21	Taxol_10nM_N_61	Ly12 3D
1421	1421	1421	0.884911939761308	0.733689630521361	-0.146797704476216	-0.815624800161526	0.319166570404999	0.250676295999608	0.381349281332871	0.155512984204519	1421	16	4	-12.3410716237566	-6.48217162725538	21	Taxol_10nM_N_61	Ly12 3D
1422	1422	1422	1.11932661990089	0.546682665374377	-0.770136409590016	-0.735787870335486	0.316761673320638	0.321387808133845	0.388978057282696	0.106564944784666	1422	16	4	-7.35362201371855	-0.622392678160905	21	Taxol_10nM_N_61	Ly12 3D
1423	1423	1423	1.20374481181452	0.844208106669716	0.097557539807446	-0.819280314008651	0.373986840615169	0.62883571580243	0.575806643418608	-0.0382980000071054	1423	16	4	-12.6414207995668	-4.9563012075779	21	Taxol_10nM_N_61	Ly12 3D
1424	1424	1424	0.929597371356174	0.0005658018199589	-0.750472835717089	-0.747263725141225	0.221273890325812	0.307390923896189	0.217886338054732	0.0198963476171422	1424	7	1	-5.05143709096138	0.483741921612429	21	Taxol_10nM_N_61	Ly12 3D
1425	1425	1425	1.38072678332098	0.313583570244481	-0.115321349729546	-0.862222742246845	0.345142113193687	0.660477944285922	0.548824678247716	-0.0880839421607747	1425	16	4	-10.1274469375768	-3.99904412510857	21	Taxol_10nM_N_61	Ly12 3D
1426	1426	1426	1.85426827569431	1.81927488905602	0.872574671856659	-0.870632947771983	0.89958738638501	0.719488751207255	1.59074145711566	0.429802778379084	1426	14	3	-14.1935862484092	-8.75337320518826	21	Taxol_10nM_N_61	Ly12 3D
1427	1427	1427	1.25237022608062	0.721791209608729	-0.73690734682711	-0.840736051180112	0.305992641646003	0.633508804816866	0.482578122052859	-0.10964639970922	1427	16	4	-8.62343987466311	0.27464840583742	21	Taxol_10nM_N_61	Ly12 3D
1428	1428	1428	1.24033140544531	0.963007944252768	-0.127332214079883	-0.573065147742397	0.389702293856942	0.684178957994916	0.622837843972556	-0.058937913603586	1428	16	4	-12.3417630315542	-1.88595142303034	21	Taxol_10nM_N_61	Ly12 3D
1429	1429	1429	-0.0874006336805059	-0.506059192075002	1.01644951471333	-0.804199266324721	-0.0163266269753862	-0.133317810695963	-0.311002130913552	0.0713391226346415	1429	4	1	5.35466863446301	-16.2054594818838	21	Taxol_10nM_N_61	Ly12 3D
1430	1430	1430	0.680433226184828	-0.055558358634798	-0.75139347759139	-0.646746638848618	0.0706794674028863	0.456896085983903	0.105140692415202	-0.229701124433604	1430	16	4	-5.5956044474733	1.72939824355998	21	Taxol_10nM_N_61	Ly12 3D
1431	1431	1431	0.0860409738290862	-0.371880788558407	0.0319283061562217	2.76781014106868	0.0894668388002729	0.712484907416975	0.365286679122046	-0.3790325509436	1431	11	2	3.61495237503457	16.9418760311645	21	Taxol_10nM_N_61	Ly12 3D
1432	1432	1432	1.08388545342898	1.26973951745092	0.486641801998654	-0.687762064153036	0.502626706150584	0.403923752813383	0.758331367380622	0.238877952088759	1432	14	3	-14.1773827513094	-9.31229023374457	21	Taxol_10nM_N_61	Ly12 3D
1433	1433	1433	0.8360012579936	0.190214926485309	-0.778526576380307	-0.525832821244803	0.122232777594612	0.528982390339959	0.209910188289989	-0.225374285722608	1433	16	4	-7.45060499983069	2.17915795401994	21	Taxol_10nM_N_61	Ly12 3D
1434	1434	1434	1.27150471166902	0.585496860741901	-0.731178649718293	0.234720386309475	0.357110292646125	0.589254599789344	0.534205816713134	-0.0291965608931772	1434	17	4	-9.32542003871129	8.31209775250735	21	Taxol_10nM_N_61	Ly12 3D
1435	1435	1435	0.452935422014028	0.261710490677352	0.969543534469128	-0.816189974404756	0.307364568631213	0.0828537085492466	0.339185372320631	0.254101927886102	1435	5	1	-8.49184273209877	-19.5899383806084	21	Taxol_10nM_N_61	Ly12 3D
1436	1436	1436	-0.0643963075548562	-0.517355266948198	0.938431942836173	-0.755427949244392	0.0651661380644346	-0.163103128134958	-0.164977842054025	0.172767128850458	1436	4	1	5.32681049871565	-16.2826365497627	21	Taxol_10nM_N_61	Ly12 3D
1437	1437	1437	0.223338281589299	-0.309030392076761	-0.757617447835822	-0.250032547708047	-0.107986021206754	-0.0071295707694786	-0.406701559178055	-0.103737301574783	1437	7	1	-5.87804303533674	10.5521446238397	21	Taxol_10nM_N_61	Ly12 3D
1438	1438	1438	0.667378379280795	0.483271618120184	1.37227528911004	1.38196888842382	0.556916599314768	0.810612567191434	0.93218345795389	0.0257600153259286	1438	11	2	6.32679308354781	11.1920768066052	21	Taxol_10nM_N_61	Ly12 3D
1439	1439	1439	0.812805812943848	0.506703046025904	-0.794123852690329	0.0689183068086169	0.274134759647791	0.319962240864991	0.311938312256585	0.0647012646808244	1439	17	4	-8.71302480964232	8.66157748576133	21	Taxol_10nM_N_61	Ly12 3D
1440	1440	1440	0.861481280676462	0.881490632494581	0.405184503117046	-0.816197865953447	0.388640666629349	0.11894733202548	0.506647432688241	0.311959283172284	1440	14	3	-12.4942172596955	-11.1256225934361	21	Taxol_10nM_N_61	Ly12 3D
1441	1441	1441	1.34184516084303	1.48690706471413	0.978264741219291	0.853918058008076	0.702853113860146	0.954842221146514	1.223205228577	0.0773817723463456	1441	15	4	-19.7798983413665	5.23872834512361	21	Taxol_10nM_N_61	Ly12 3D
1442	1442	1442	0.632918124958638	-0.148320782159018	-0.76797696779506	-0.806837700233931	0.0680616228255044	0.336050742409452	0.013695081708923	-0.152804757100111	1442	7	1	-4.50318267926841	0.936231514938092	21	Taxol_10nM_N_61	Ly12 3D
1443	1443	1443	0.395021624051615	-0.193666683348448	-0.0631936980998179	1.38908990053813	0.186584428317155	0.241540243776367	0.139858529188857	0.0283990566809067	1443	11	2	2.68753654341545	18.8256432834561	21	Taxol_10nM_N_61	Ly12 3D
1444	1444	1444	0.691175102752959	0.67288106145519	-0.803130348718093	-0.607753202452897	0.20546633841648	0.0455940914249025	0.13402250990747	0.176305138458955	1444	16	4	-7.09944201245746	-2.29981708131944	21	Taxol_10nM_N_61	Ly12 3D
1445	1445	1445	0.786689499765351	-0.205578050729887	-0.774215030447598	2.77618718394687	0.0852752855310493	0.601358369948767	0.246850208673169	-0.310112024447764	1445	9	2	0.594413256314106	17.9627276368797	21	Taxol_10nM_N_61	Ly12 3D
1446	1446	1446	-0.11647728902821	0.0528512675582508	-0.100123142976685	0.0179429731011864	-0.0963846129654038	0.210778618815436	-0.244483996784784	-0.235487600647227	1446	8	2	-11.2799068301811	17.1959830047929	21	Taxol_10nM_N_61	Ly12 3D
1447	1447	1447	0.683107540379947	0.671095254949639	-0.0228785200066828	-0.59214953305039	0.22841223105514	0.390137456980378	0.258199040641061	-0.0273892112262307	1447	16	4	-13.344679341815	-5.50611575438808	21	Taxol_10nM_N_61	Ly12 3D
1448	1448	1448	0.621340811368966	0.167971616146825	-0.769465227093767	-0.709515840265588	0.0363241253215105	0.422363870263317	0.0466493167602192	-0.241472733150637	1448	16	4	-7.27338844241311	1.13366725893687	21	Taxol_10nM_N_61	Ly12 3D
1449	1449	1449	0.745212715260874	-0.441412240635074	-0.318807496121856	0.0564964813164207	0.168401694425042	0.444660176849835	0.200640491860024	-0.123525845419295	1449	17	4	-5.32722622867747	7.98930140775476	21	Taxol_10nM_N_61	Ly12 3D
1450	1450	1450	1.27251011232391	1.13843723178267	-0.254804113291798	-0.830565718618341	0.434065830892343	0.339531378276561	0.615840831517781	0.212410607769258	1450	16	4	-12.8543155101347	-5.58017379181369	21	Taxol_10nM_N_61	Ly12 3D
1451	1451	1451	1.26000719921499	0.410109346133181	-0.801952161293361	-0.61233030032318	0.274456677864149	0.731941972047499	0.511962777546152	-0.206087875293065	1451	16	4	-7.94975675602578	1.74079771906513	21	Taxol_10nM_N_61	Ly12 3D
1452	1452	1452	1.04528733532145	0.506454862386325	-0.159206024594174	-0.787416898223091	0.316363547200347	0.387291645684193	0.402866322055729	0.0627957064924343	1452	16	4	-10.829049539459	-4.68384697941636	21	Taxol_10nM_N_61	Ly12 3D
1453	1453	1453	1.57776676612237	1.40949248306509	0.088508320871777	0.725094145183628	0.542733471120774	0.941211570790204	0.960680436908464	-0.0744248687424972	1453	17	4	-14.8690203262587	7.80380060307305	21	Taxol_10nM_N_61	Ly12 3D
1454	1454	1454	1.31763954128838	0.730104598581457	-0.772831692187634	-0.874440820910446	0.235808552463462	0.746571465130108	0.489846435757805	-0.25452183044268	1454	16	4	-9.00278059277755	0.689441152215523	21	Taxol_10nM_N_61	Ly12 3D
1455	1455	1455	0.253298531816739	0.502094992610463	0.591622502764888	-0.767275439277092	0.260147224132188	0.0932374086529992	0.246420227193576	0.199857633306247	1455	14	3	-9.48076991260908	-18.090813768892	21	Taxol_10nM_N_61	Ly12 3D
1456	1456	1456	0.668696328928123	-0.027241655129116	-0.726896269587727	2.38722583879458	0.057136074135673	0.804358432922144	0.460568882546125	-0.471955370973277	1456	9	2	-0.410452204361821	17.1005315602336	21	Taxol_10nM_N_61	Ly12 3D
1457	1457	1457	0.0101738062870716	0.249961692256944	-0.613378300218229	-0.816513166536779	0.016754510510095	0.0116271004332137	-0.213829380066606	0.0091717812822834	1457	16	4	-3.994025928559	-3.84308609345545	21	Taxol_10nM_N_61	Ly12 3D
1458	1458	1458	1.29044251195068	0.713691090218286	-0.268172129617794	-0.73672572910074	0.415919310102715	0.457223593943563	0.597854431735721	0.116739667254304	1458	16	4	-10.4562827887944	-3.12922226294287	21	Taxol_10nM_N_61	Ly12 3D
1459	1459	1459	1.61783996172033	1.02023033495017	-0.707722878990716	0.269672587780046	0.394738922383681	0.785655615148476	0.681626815624875	-0.120659580323958	1459	17	4	-10.4492470406199	7.84769817661698	21	Taxol_10nM_N_61	Ly12 3D
1460	1460	1460	1.16705592234286	0.143813026284863	-0.318641199060513	0.333290133722442	0.232498980634923	0.458331144467682	0.293432195218373	-0.0681620593979644	1460	17	4	-8.06515952952936	8.43515150127196	21	Taxol_10nM_N_61	Ly12 3D
1461	1461	1461	-0.123374027960754	-0.202730744153936	0.573279570702288	0.352682310145364	0.144165568705886	0.194467356272708	0.0546412013236404	0.016783513485883	1461	2	1	18.9562750567411	8.03953897474392	21	Taxol_10nM_N_61	Ly12 3D
1462	1462	1462	1.5937177276214	1.61238841842528	0.614838624108774	-0.758792137018978	0.668842269415222	0.744052843960482	1.12280019140524	0.181946000264717	1462	14	3	-14.3683700166725	-6.96277577780108	21	Taxol_10nM_N_61	Ly12 3D
1463	1463	1463	0.715812526906956	0.832986723651702	-0.0630670485913899	0.583750143739079	0.260586217150505	0.650042948600108	0.438401712659013	-0.166119779892295	1463	8	2	-14.361949119144	11.2746929826451	22	Taxol_50nM_N_68	Ly12 3D
1464	1464	1464	0.922687699876992	0.240361576163994	-0.809268683912957	-0.804361786852493	0.17075259023109	0.484035792150673	0.227480739504288	-0.147077299210817	1464	16	4	-6.98007994964835	0.788113582973486	22	Taxol_50nM_N_68	Ly12 3D
1465	1465	1465	1.02057307777263	0.0203828386961956	-0.741614515001727	0.746588346360454	0.23192295132585	0.56267750623336	0.348973087347033	-0.137407884562644	1465	9	2	-7.00691330954507	12.536245888768	22	Taxol_50nM_N_68	Ly12 3D
1466	1466	1466	1.45413572034975	1.04790107031854	-0.0054146152643639	-0.772088429782741	0.46716031669572	0.705112820119966	0.750417397182178	0.0050619179059712	1466	16	4	-12.6668332299391	-4.05725893393588	22	Taxol_50nM_N_68	Ly12 3D
1467	1467	1467	0.70671840174882	0.277563899863846	-0.700256818278273	-0.746095036109247	0.0297705846684552	0.299707772027196	-0.0534233580274778	-0.167336602350779	1467	16	4	-7.72886489037162	0.293656016012572	22	Taxol_50nM_N_68	Ly12 3D
1468	1468	1468	1.22921820812449	0.324036897951396	-0.801442162325782	0.322743970675318	0.205142003835046	0.456628651430852	0.254774430433486	-0.0945109149926008	1468	17	4	-8.49137661378484	9.68366959687972	22	Taxol_50nM_N_68	Ly12 3D
1469	1469	1469	0.818439308242249	0.203925004693726	-0.416151371766457	-0.842453237291314	0.257853270886209	0.102415859228697	0.243014457770155	0.191514185762115	1469	16	4	-7.52083448995074	-4.22736505537036	22	Taxol_50nM_N_68	Ly12 3D
1470	1470	1470	1.44964223312957	1.15729257588005	0.253851852468382	-0.071881469497225	0.569093766407661	0.644196017714297	0.91711370689982	0.147501236790257	1470	16	4	-14.2374675552282	-0.14703831636997	22	Taxol_50nM_N_68	Ly12 3D
1471	1471	1471	-0.0698877507701341	-0.136891876709676	-0.355007583401368	-0.758886908426311	0.0203632367041044	-0.0271304340411354	-0.219592518297088	0.038300566839319	1471	7	1	-2.4908100354116	-5.94041991558055	22	Taxol_50nM_N_68	Ly12 3D
1472	1472	1472	1.42953482573258	1.40199439153347	-0.388153294395233	-0.818814901148179	0.442800505560562	0.44691701919523	0.646611034483595	0.150513622249513	1472	16	4	-13.02621988348	-3.91357478424224	22	Taxol_50nM_N_68	Ly12 3D
1473	1473	1473	1.20680818191751	1.16284964411431	0.423689039640846	-0.889517773621936	0.529464274779076	0.560232295616862	0.828949458095263	0.162963336058513	1473	14	3	-13.5659859157304	-7.57602566145387	22	Taxol_50nM_N_68	Ly12 3D
1474	1474	1474	0.8986733741121	0.277540174009969	0.429936530307064	-0.812494138622199	0.398831025878401	0.326484032214904	0.54528095783127	0.185617333874217	1474	5	1	-8.63129810030193	-8.17673653735763	22	Taxol_50nM_N_68	Ly12 3D
1475	1475	1475	1.73525248164597	1.58009177365797	0.548250112181504	0.0154534661427999	0.735044745692951	0.8397278367618	1.2635507131264	0.185459050193284	1475	15	4	-15.8012431227683	-0.124721372129606	22	Taxol_50nM_N_68	Ly12 3D
1476	1476	1476	1.12973305457033	1.11403530659501	-0.788637788470564	-0.152275449264394	0.331599845051616	0.511224937489858	0.465238798933529	-0.0034625284110007	1476	17	4	-10.0315051330992	6.55234907558922	22	Taxol_50nM_N_68	Ly12 3D
1477	1477	1477	1.09252086414125	0.451889238948615	-0.209228354589618	-0.808999163723402	0.368086071527828	0.320248030812974	0.48510612490066	0.1588499758142	1477	16	4	-9.88432916816543	-4.78438922767658	22	Taxol_50nM_N_68	Ly12 3D
1478	1478	1478	0.529939262464448	0.558001477678334	-0.744790280596382	1.04636650115854	0.0811981776529565	0.63445501753574	0.277792288112631	-0.335985841507831	1478	8	2	-8.88151517912194	14.569180056222	22	Taxol_50nM_N_68	Ly12 3D
1479	1479	1479	0.849943577171101	0.293688450503082	-0.734327538919524	-0.162104756746148	-0.0991581466346023	0.364761598446346	-0.101805485443633	-0.339604421054018	1479	17	4	-9.92632249112315	7.55029179184528	22	Taxol_50nM_N_68	Ly12 3D
1480	1480	1480	1.40071475478315	0.667431813229515	-0.781888455987861	-0.786074650976523	0.417973124739024	0.336742757776619	0.583888362856936	0.198086988827879	1480	16	4	-7.33742287943228	-0.960052714925331	22	Taxol_50nM_N_68	Ly12 3D
1481	1481	1481	1.34084540758746	1.4316829218064	0.0155199312928835	-0.75070236831672	0.466420390932337	0.613596354626693	0.722769343259336	0.0645433916505004	1481	16	4	-14.0812685279216	-5.31660528238544	22	Taxol_50nM_N_68	Ly12 3D
1482	1482	1482	1.12612314093591	-0.0015388166407643	-0.79060098936986	0.46502679756724	0.107842243960359	0.376786688132915	0.086022882423296	-0.13966811194941	1482	17	4	-7.35397149093002	11.3033530468377	22	Taxol_50nM_N_68	Ly12 3D
1483	1483	1483	1.53517843156577	1.42050037534414	0.211330498673117	-0.814725902091513	0.563374588162934	0.579383059277341	0.89701887121208	0.184410195095652	1483	16	4	-13.7809366704833	-6.14757977146665	22	Taxol_50nM_N_68	Ly12 3D
1484	1484	1484	1.56319825738349	1.39406432980513	-0.360742057074972	0.278497719534515	0.463319466414747	0.915459594256595	0.843118884216566	-0.137218040442373	1484	17	4	-12.9274834032276	6.73605291686628	22	Taxol_50nM_N_68	Ly12 3D
1485	1485	1485	-0.471513848156098	-0.451483594830358	1.67672622673335	0.256862205753958	0.389766442152732	0.101326840775795	0.507965589733711	0.324685231800029	1485	4	1	18.2006061014219	5.37142054178568	22	Taxol_50nM_N_68	Ly12 3D
1486	1486	1486	0.730217159970542	-0.111654874535897	-0.757167756263063	0.405338683185754	0.12340671317782	0.171851863345194	0.0131905449644008	0.0108221127418216	1486	9	2	-6.35252358080116	12.2633543560827	22	Taxol_50nM_N_68	Ly12 3D
1487	1487	1487	1.00966061289513	0.491640480905862	0.0714827053410473	0.11819998415228	0.349085172286545	0.680756298311311	0.564632277766099	-0.0974693248390589	1487	17	4	-11.9143861725506	4.48919677855885	22	Taxol_50nM_N_68	Ly12 3D
1488	1488	1488	1.48352086011731	1.78396139868248	0.871172779151685	0.0184391411051696	0.768885128899072	0.67505030356748	1.31760749455719	0.327807970897613	1488	15	4	-18.3412344517145	-1.56839956268922	22	Taxol_50nM_N_68	Ly12 3D
1489	1489	1489	0.533719307817385	0.543655218142515	0.270433694705819	0.618369903802642	0.198334166073718	0.297386217205494	0.176957552021123	0.0034463233841494	1489	8	2	-13.7920550158042	13.8246130318452	22	Taxol_50nM_N_68	Ly12 3D
1490	1490	1490	-0.225424810002411	-0.732157655102586	-0.100187255667541	-0.851466269247826	-0.166649123587491	-0.193859683940243	-0.578219503475098	-0.0397592076085362	1490	5	1	5.89714438141433	-12.8521926757039	22	Taxol_50nM_N_68	Ly12 3D
1491	1491	1491	1.52211201923662	0.302573378789852	-0.444590502404369	-0.817197566400442	0.478183090715884	0.416065180723453	0.711089071694073	0.206344112453831	1491	16	4	-8.3302864873521	-3.34732029495322	22	Taxol_50nM_N_68	Ly12 3D
1492	1492	1492	-0.262921199481618	-0.68261677033707	-0.790230882037368	-0.8661147071717	-0.327185339702589	-0.108476880402917	-0.709365239669345	-0.257142125663006	1492	7	1	2.10210669653449	-1.01781885551887	22	Taxol_50nM_N_68	Ly12 3D
1493	1493	1493	1.38303907247301	1.78044322413465	0.632861564284076	-0.226380238237482	0.678475147149921	0.576748029162214	1.1267477195434	0.301717036143652	1493	15	4	-17.891630417594	-2.42137545098202	22	Taxol_50nM_N_68	Ly12 3D
1494	1494	1494	1.3656808991593	0.640187140379703	-0.411669738435589	1.79960708046272	0.436693155861586	0.540484814053239	0.652749435013408	0.0828068569050272	1494	9	2	-6.36282582476896	15.3618575959049	22	Taxol_50nM_N_68	Ly12 3D
1495	1495	1495	1.42245655536754	0.324638640184866	-0.829965981572238	-0.894325234313418	0.401760781894119	0.65241881473402	0.627655317242381	-0.025929486098155	1495	16	4	-6.66364336172692	0.877744877358578	22	Taxol_50nM_N_68	Ly12 3D
1496	1496	1496	-0.384805884694657	-0.821840294285293	0.0749205245916607	-0.824336157788586	-0.111089704503286	-0.107984112040861	-0.459075253086988	-0.0404841561320683	1496	5	1	6.81826708957445	-13.5899914775455	22	Taxol_50nM_N_68	Ly12 3D
1497	1497	1497	0.787143215438419	0.507832515393566	-0.0832082771374738	-0.814822277509558	0.31810642571266	0.0022277578022323	0.355446152732268	0.317945548463551	1497	16	4	-11.1200994387374	-8.78287660890471	22	Taxol_50nM_N_68	Ly12 3D
1498	1498	1498	0.841887823664239	0.766027498055147	-0.747513631387864	-0.771768312848051	0.197055168602891	-0.326920536106014	0.0907052175261929	0.4130009529216	1498	16	4	-6.17906669097123	-3.66247951687894	22	Taxol_50nM_N_68	Ly12 3D
1499	1499	1499	1.69008351950738	1.60412385447452	0.43225350498959	-0.85430079608371	0.69938087275387	0.532732912890158	1.16734197984183	0.351673656432436	1499	14	3	-13.8696789926391	-7.45380923304806	22	Taxol_50nM_N_68	Ly12 3D
1500	1500	1500	0.194215546862828	-0.249538761954887	-0.770577375496747	0.295402188818842	-0.0065723176248346	0.221423661852628	-0.146227552355172	-0.152312023623613	1500	9	2	-5.61041310436797	13.8032388884472	22	Taxol_50nM_N_68	Ly12 3D
1501	1501	1501	0.26151832846512	-0.816648917733633	-0.730955904071448	-0.794311148468068	0.0362916299812644	0.168157162943847	-0.121360673573836	-0.074219012616075	1501	7	1	0.615108961735017	-0.0643504057410444	22	Taxol_50nM_N_68	Ly12 3D
1502	1502	1502	1.42063268840839	0.919939879170489	-0.385730568116298	-0.876860535565844	0.442675530145722	0.426299621161552	0.643331657425716	0.163955869104423	1502	16	4	-10.1145774561632	-2.64025090393955	22	Taxol_50nM_N_68	Ly12 3D
1503	1503	1503	0.387716947310711	-0.532427299280101	-0.792534418142688	-0.753661002507263	-0.0677803003528522	0.22850424067358	-0.204480914329359	-0.21843066609152	1503	7	1	-1.74039714638939	0.971245310523141	22	Taxol_50nM_N_68	Ly12 3D
1504	1504	1504	0.068172094496027	-0.096560632487982	0.982326032562725	0.43286227695645	0.151647904824601	0.13766288838516	0.0514145749183802	0.0616779857712296	1504	2	1	18.9320007980191	6.40021581972465	22	Taxol_50nM_N_68	Ly12 3D
1505	1505	1505	0.883094974691431	0.711880170009954	0.221446094268979	-0.788552873570889	0.373573608587289	0.41775404917278	0.512276579850905	0.100194034370053	1505	16	4	-12.321001118643	-7.02925220816829	22	Taxol_50nM_N_68	Ly12 3D
1506	1506	1506	1.10331754330169	0.489729060444429	-0.758249635828104	0.20438146576771	0.253641574438845	0.569230980833863	0.379551964537687	-0.119912811832505	1506	17	4	-9.4288155435666	8.73506433940396	22	Taxol_50nM_N_68	Ly12 3D
1507	1507	1507	1.37358986329963	0.532144479214602	-0.755212165618973	-0.531792046985583	0.376258235304369	0.170154375937012	0.484929275541376	0.265828119961312	1507	16	4	-6.76779962338153	-1.67349101925484	22	Taxol_50nM_N_68	Ly12 3D
1508	1508	1508	0.0812377454878094	0.248392338817509	-0.761165763748646	0.472140951523696	0.0170618550088626	0.311526686582244	-0.0585932168449105	-0.187875172495207	1508	9	2	-7.04534282605	15.4293022691446	22	Taxol_50nM_N_68	Ly12 3D
1509	1509	1509	0.570521555181888	0.05542919067849	0.0715961329464746	0.574032443702201	0.115341690107722	0.544908074540715	0.217126266974238	-0.242773895333249	1509	8	2	-11.2043359086138	15.5614699770122	22	Taxol_50nM_N_68	Ly12 3D
1510	1510	1510	1.48961107329948	1.58588285095023	0.787325514490623	-0.848917460898776	0.754659740295958	0.0472469885510522	1.27544627685499	0.726664081800234	1510	14	3	-12.2329809347738	-12.0566220186919	22	Taxol_50nM_N_68	Ly12 3D
1511	1511	1511	1.76829289531439	1.60553071453355	-0.134974316010759	1.04057177129402	0.546996606422677	1.22453887411856	1.15738236076939	-0.256594044191683	1511	17	4	-14.2353147601615	9.61838938155087	22	Taxol_50nM_N_68	Ly12 3D
1512	1512	1512	0.125380838772703	0.183380857980354	0.251290668466772	-0.80840035323449	0.0879354233703742	-0.0617834683646338	-0.106131479521676	0.128954189228026	1512	14	3	-9.71085971678025	-18.5309342762276	22	Taxol_50nM_N_68	Ly12 3D
1513	1513	1513	0.20359921356896	-0.0073902818702679	-0.47865594722221	-0.0140134860762545	0.0530752879864654	0.316003642768531	-0.0164852291387897	-0.154660141314973	1513	17	4	-7.38067998940891	11.0089842067216	22	Taxol_50nM_N_68	Ly12 3D
1514	1514	1514	1.56696102809922	1.09581314719314	-0.652034201587803	-0.700445837307489	0.426832585146946	0.829893986024856	0.747471425377506	-0.117546280484314	1514	16	4	-9.5859671820544	0.484276808299311	22	Taxol_50nM_N_68	Ly12 3D
1515	1515	1515	0.721199538181617	0.139671669531676	0.350762839083116	-0.184131923784273	0.306169511839763	0.271697545971439	0.360158739616329	0.128629101716184	1515	16	4	-8.20958338576837	-6.98564257132689	22	Taxol_50nM_N_68	Ly12 3D
1516	1516	1516	1.09563284354181	0.333949791796918	-0.805043927756627	2.79403941889793	0.334904146447503	1.04223414342671	0.841338178628914	-0.349587028801964	1516	9	2	-1.73791118361054	16.8039073170845	22	Taxol_50nM_N_68	Ly12 3D
1517	1517	1517	0.736807080608636	0.562809031754671	1.97408517944624	-0.678965634366214	0.734155720349696	0.404259661707415	1.23578710497188	0.471135846551222	1517	13	3	-2.81170455141106	-19.2624154911974	22	Taxol_50nM_N_68	Ly12 3D
1518	1518	1518	0.503988184653806	0.310273957142084	1.95290468625998	2.7808987693558	0.588831992774778	0.997640460774325	1.05261203205157	-0.0652714908192533	1518	11	2	7.49451466220636	12.7773172735955	22	Taxol_50nM_N_68	Ly12 3D
1519	1519	1519	1.55472682727525	1.56036229590353	0.368554085833891	-0.851394183091399	0.606467966388083	0.5326988130154	0.977611240149677	0.258401981029656	1519	14	3	-14.050016585488	-7.21627113447085	22	Taxol_50nM_N_68	Ly12 3D
1520	1520	1520	1.54888418451847	1.91538052615831	0.521963547710383	1.02445875388096	0.680021548964956	0.922327162121786	1.17496744676366	0.0758537867280904	1520	15	4	-17.9191114634919	7.94754602274323	22	Taxol_50nM_N_68	Ly12 3D
1521	1521	1521	0.511398277019081	-0.141186335388008	-0.101992917727732	0.496736240953206	0.211622535753722	0.241131409309551	0.182589525514481	0.0538089346879518	1521	9	2	-4.38731370165646	13.4665597778094	22	Taxol_50nM_N_68	Ly12 3D
1522	1522	1522	0.760057333594831	-0.018928584480382	-0.801993161175379	-0.807903917068556	0.218264586716764	0.267110804179935	0.201023148060409	0.0433819213933298	1522	7	1	-4.71337464673434	0.0424012262542512	22	Taxol_50nM_N_68	Ly12 3D
1523	1523	1523	1.22473533284815	0.623098050722405	-0.585117728875867	-0.746882148688306	0.34550666257297	0.530593028895615	0.494305338969818	-0.0022442542336262	1523	16	4	-8.28179916274681	0.122418080067532	22	Taxol_50nM_N_68	Ly12 3D
1524	1524	1524	1.21014297445302	0.509701985086619	-0.773543219981075	-0.792655152028048	0.260068700434662	0.566874935266601	0.386384282848405	-0.11190886827583	1524	16	4	-7.9644117331112	0.606674599911125	22	Taxol_50nM_N_68	Ly12 3D
1525	1525	1525	0.798340277057163	0.358724809272476	-0.768853399643608	-0.760283765736945	0.0725402547669529	0.292738127256915	-0.0074217818322808	-0.119804925047252	1525	16	4	-7.7358588492077	-0.0038140409303311	22	Taxol_50nM_N_68	Ly12 3D
1526	1526	1526	-0.0052668495439813	-0.152220993294382	0.103867859364484	0.497191287803029	0.0556663256009525	0.141955828365765	-0.104690311244961	-0.0375224571749741	1526	11	2	7.5040865206917	16.9430038987439	22	Taxol_50nM_N_68	Ly12 3D
1527	1527	1527	0.573633783005368	-0.123745379716377	-0.762400994109383	0.606324202889039	0.0322950696706483	0.213333988888877	-0.103523509104501	-0.107961580328653	1527	9	2	-5.92523187966816	14.1153081009333	22	Taxol_50nM_N_68	Ly12 3D
1528	1528	1528	0.916123706768088	-0.0032331940025303	-0.765190901533892	0.201822521645621	0.186260536282834	0.589186477256749	0.317316438559455	-0.200702461390706	1528	17	4	-7.71156486069193	10.0832269670078	22	Taxol_50nM_N_68	Ly12 3D
1529	1529	1529	0.436445328379698	-0.371436876908903	-0.759655955953481	-0.815141584159546	0.0671618587018603	0.0384050858383328	-0.121260590217758	0.0421640981972039	1529	7	1	-1.89063643855361	-0.664551189923833	22	Taxol_50nM_N_68	Ly12 3D
1530	1530	1530	1.15897107771498	1.27442179660702	0.837190334170591	-0.735502116807076	0.659042529563601	0.329300335160206	1.07625646704725	0.445043120041548	1530	14	3	-13.0452755653354	-12.229010209806	22	Taxol_50nM_N_68	Ly12 3D
1531	1531	1531	0.802971120456852	0.339800918621337	0.211996646642693	0.422450270203639	0.295629648291035	0.626329731059097	0.46527205534504	-0.115327562683319	1531	17	4	-13.1123360941169	8.88949249520728	23	Taxol_100nM_N_73	Ly12 3D
1532	1532	1532	0.833497996351357	0.711702595453451	-0.361957104925049	0.937129541562005	0.232559749360632	0.861237864659141	0.596849496340003	-0.333242724660756	1532	8	2	-11.3945885258943	13.3076837943989	23	Taxol_100nM_N_73	Ly12 3D
1533	1533	1533	1.06253027621376	0.0734158060426505	-0.731336748107233	-0.760452411231216	0.241908816196894	0.183308246027073	0.224587828707033	0.122271287875743	1533	7	1	-5.2560530282841	-0.305420504850695	23	Taxol_100nM_N_73	Ly12 3D
1534	1534	1534	1.36035871796326	1.08854154051394	0.523507251517155	0.0691930104384706	0.59987936212311	0.677318731298893	0.980775773206311	0.156616007022053	1534	15	4	-14.9106224712635	-0.560667660039889	23	Taxol_100nM_N_73	Ly12 3D
1535	1535	1535	1.2308421217492	0.672786366156385	-0.766394971319085	-0.0686948529168205	0.223491480864956	0.776020445992127	0.507262813691233	-0.286268990881901	1535	17	4	-10.1381569657869	7.04583085660239	23	Taxol_100nM_N_73	Ly12 3D
1536	1536	1536	1.31499273918931	1.50659983233701	-0.758979468761329	0.721152485261012	0.368591236032056	0.832059783260019	0.681030037242176	-0.177451836854799	1536	17	4	-11.3240007845726	10.0444684795089	23	Taxol_100nM_N_73	Ly12 3D
1537	1537	1537	1.11651734677878	0.0310003690371963	-0.667521392677069	-0.862983412640152	0.32763993352037	0.320566032934612	0.408904850773362	0.118028624384711	1537	16	4	-5.01355350693283	0.184501002655207	23	Taxol_100nM_N_73	Ly12 3D
1538	1538	1538	1.54081770912912	0.773574085600556	-0.0830976621692383	-0.804929911077886	0.531807534599758	0.402330714493977	0.816826855336929	0.269226839688975	1538	16	4	-10.718500271502	-4.82833395732644	23	Taxol_100nM_N_73	Ly12 3D
1539	1539	1539	1.16532376242097	0.900529275867753	-0.787652501537418	0.528810856963966	0.256528917424515	0.76135212637741	0.519602505740568	-0.243443193819821	1539	17	4	-10.5582655154475	10.0531176957659	23	Taxol_100nM_N_73	Ly12 3D
1540	1540	1540	1.41643267043671	1.06979949801424	0.23267882836918	-0.868124569997767	0.477834172799188	0.779834294508229	0.794632402544335	-0.0333925523523157	1540	16	4	-12.9717754232466	-5.01725987928384	23	Taxol_100nM_N_73	Ly12 3D
1541	1541	1541	-0.334128355824626	-0.164360983170447	0.655160955271519	-3.68540983112897	0.004379832096328	-5.48377251546962	-0.328348478667845	3.61311565847672	1541	13	3	-3.56434315965845	-23.7862386868605	23	Taxol_100nM_N_73	Ly12 3D
1542	1542	1542	1.6278373692114	1.00836725167283	-0.698546318890771	0.0706701200434593	0.299556698910909	0.904763775802936	0.681765881241269	-0.294614084628461	1542	17	4	-10.8812435490681	7.0212233258752	23	Taxol_100nM_N_73	Ly12 3D
1543	1543	1543	0.61914328296064	-0.42887799911314	-0.782387417371074	0.595194109391299	-0.0454706565987291	0.409408925486592	-0.0249908851613888	-0.315077820013381	1543	9	2	-5.49117271743097	13.5307357158487	23	Taxol_100nM_N_73	Ly12 3D
1544	1544	1544	1.67816735523682	1.25268900963401	-0.253836724633708	0.632425897071408	0.516437203856769	0.889977233364661	0.89925470157868	-0.0671131365410279	1544	17	4	-12.1429307542123	8.12451116230618	23	Taxol_100nM_N_73	Ly12 3D
1545	1545	1545	1.02195612140415	0.782255408648653	0.125144456070511	-0.808667206051187	0.367237363976158	0.561443891190161	0.539933168587639	-0.0007264873168745	1545	16	4	-12.6330822584383	-5.64567094204971	23	Taxol_100nM_N_73	Ly12 3D
1546	1546	1546	0.678776335219495	0.660258311566061	1.97408544510945	-0.773176076078206	0.850634993723831	0.315467349933161	1.48114774405956	0.646524764473448	1546	13	3	-3.72235961280215	-18.8037306229047	23	Taxol_100nM_N_73	Ly12 3D
1547	1547	1547	0.931619248097955	0.439230080673801	-0.18476650766818	0.198263974819158	0.337187289392499	0.442408336774035	0.45339599478764	0.0474341274384583	1547	17	4	-9.80936397582103	6.80827108940805	23	Taxol_100nM_N_73	Ly12 3D
1548	1548	1548	0.389028262275595	0.457919097056623	1.97408166660295	-0.377857863855464	0.734791206868161	0.367464698435236	1.23639030567374	0.495987680218275	1548	13	3	3.24193954784975	-17.6838002828264	23	Taxol_100nM_N_73	Ly12 3D
1549	1549	1549	0.103446833150265	-0.459976296945446	-0.80820651069804	-0.852691507761362	0.0260227813966382	-0.160466872957912	-0.239117340927198	0.131728326173321	1549	7	1	-0.309562133631644	-2.55474616031854	23	Taxol_100nM_N_73	Ly12 3D
1550	1550	1550	1.45382836785144	1.20884653076015	0.27716562955293	0.293627893103881	0.520650154449669	0.913525526179594	0.916412674794985	-0.0783793759728931	1550	15	4	-14.76375611924	4.40204358335585	23	Taxol_100nM_N_73	Ly12 3D
1551	1551	1551	0.0733838918553956	-0.174897153022614	0.169774774677778	2.79401923278379	-0.191717107575916	0.954978936004255	0.630642935246595	-0.820948719166793	1551	11	2	2.74069688427346	15.6413084140848	23	Taxol_100nM_N_73	Ly12 3D
1552	1552	1552	1.13583140058722	0.863700814798121	-0.7597798876955	-0.765500325428483	0.302293750396287	0.40387277531752	0.382917964352638	0.037756603909961	1552	16	4	-8.61067547626986	-0.616580189680247	23	Taxol_100nM_N_73	Ly12 3D
1553	1553	1553	1.23833111641684	1.2140289163156	0.593159607571498	-0.86155031221208	0.593612802769813	0.552603156544668	0.953617058341279	0.232395580665278	1553	14	3	-13.7006201638514	-8.60958509838744	23	Taxol_100nM_N_73	Ly12 3D
1554	1554	1554	2.33613398444347	2.15625351900181	-0.195796389159769	0.859328343518115	0.71222802508248	1.33769247047729	1.40222542345871	-0.165147931252319	1554	17	4	-14.3234051977008	7.33395747891749	23	Taxol_100nM_N_73	Ly12 3D
1555	1555	1555	0.448200102709953	0.0724955032183116	-0.0658209306874303	2.78264743223346	0.0153146355311066	1.08053232583704	0.812744568420067	-0.695690739141737	1555	11	2	1.58368664485544	15.9215584068008	23	Taxol_100nM_N_73	Ly12 3D
1556	1556	1556	-0.330709979538264	-0.552420095860327	-0.106637747470866	-0.74635934410094	-0.305419014101666	0.0441555366406294	-0.548523819780727	-0.335729635445087	1556	5	1	5.03945287505667	-14.0808453038191	23	Taxol_100nM_N_73	Ly12 3D
1557	1557	1557	1.47023317591315	1.22555151398547	0.381384743910458	-0.766815737179693	0.56659952840201	0.70801744912627	0.923770747457134	0.102997659988061	1557	16	4	-13.4377178562051	-5.79708935072315	23	Taxol_100nM_N_73	Ly12 3D
1558	1558	1558	1.04145026097588	-0.0197595072442792	-0.77932991604208	2.79403656637165	0.182523978278338	1.14935248455744	0.922395460024301	-0.573083987246043	1558	9	2	-1.14875981361751	16.6219336444071	23	Taxol_100nM_N_73	Ly12 3D
1559	1559	1559	1.40632960001039	1.04356422986256	-0.0052452801368978	-0.876518543925681	0.41836976894431	0.614053742960427	0.640790739030658	0.0159946298794714	1559	16	4	-12.8546134240187	-4.82298716193483	23	Taxol_100nM_N_73	Ly12 3D
1560	1560	1560	0.879760028219699	0.716238630917167	-0.248728375198939	-0.825424337031826	0.315344630863191	0.193799882067904	0.366276480266002	0.189104146586382	1560	16	4	-11.9504854584363	-6.40888462007018	23	Taxol_100nM_N_73	Ly12 3D
1561	1561	1561	-0.114727024393682	-0.254308889210709	0.495305011642597	-0.801994497880274	-0.0062476830898874	-0.0439513075121266	-0.269447247461547	0.0226498140282752	1561	5	1	4.46632913563181	-15.2569843482272	23	Taxol_100nM_N_73	Ly12 3D
1562	1562	1562	-0.224842127675859	-0.655104680495712	-0.770421274823059	1.27014687701371	-0.102785519864547	0.0452288562772735	-0.370159288647813	-0.132971084851686	1562	10	2	3.39462256143856	20.8915983591796	23	Taxol_100nM_N_73	Ly12 3D
1563	1563	1563	0.679130356380818	-0.582241271958241	-0.779879688949028	-0.802534088478131	0.0596822512490694	0.242408839711193	-0.0518955196985536	-0.0995953818044808	1563	7	1	-1.68961312480214	0.78921400566098	23	Taxol_100nM_N_73	Ly12 3D
1564	1564	1564	1.54178812418561	1.34753622804654	-0.725409311219289	0.977233197804161	0.251603547331022	1.27638414039406	1.09815221818119	-0.587316986231273	1564	17	4	-12.30873176575	10.9004954552163	23	Taxol_100nM_N_73	Ly12 3D
1565	1565	1565	-0.463125177930661	0.00646383864438	0.723631485871235	0.960278183513925	0.137231722374475	-0.254617549141469	-0.0298284250734092	0.305351478508146	1565	2	1	13.1921660526653	9.70547431196489	23	Taxol_100nM_N_73	Ly12 3D
1566	1566	1566	1.1925681532303	0.903263067930448	0.0287412139952026	-0.0750804378939022	0.371077853545394	0.754538189742555	0.633977129933223	-0.1239402169606	1566	16	4	-13.60943353218	2.72561454259465	23	Taxol_100nM_N_73	Ly12 3D
1567	1567	1567	0.821529488938689	0.767485069879121	0.382335210277822	0.922597794479947	0.431449237616342	0.385204669494602	0.616100780256846	0.179726958951872	1567	8	2	-13.1675526765998	13.2706853767295	23	Taxol_100nM_N_73	Ly12 3D
1568	1568	1568	1.46535971942209	1.38376049518929	-0.0113553858557751	0.0027002190128176	0.47077750882436	0.778970816255783	0.783583488222602	-0.0399099379022797	1568	15	4	-15.0120550930104	2.69324393794506	23	Taxol_100nM_N_73	Ly12 3D
1569	1569	1569	1.00252607056144	0.933609388837447	0.394214284605739	0.6156517280652	0.472903355348515	0.574270320621914	0.72548708684192	0.096932321740847	1569	15	4	-16.8631182085789	8.05227428465643	23	Taxol_100nM_N_73	Ly12 3D
1570	1570	1570	0.968176241831604	0.867792734274999	-0.0786351489106709	1.62361132582367	0.36362433841068	0.452854655081623	0.502217768054983	0.0671052131956717	1570	8	2	-2.63905171586898	15.4863226211883	23	Taxol_100nM_N_73	Ly12 3D
1571	1571	1571	1.14559749718544	1.17710706583052	0.302783722359745	-0.838527867982227	0.49417673873312	0.221806162125895	0.729072774668155	0.350239826295141	1571	14	3	-13.2174987290888	-9.50066011360122	23	Taxol_100nM_N_73	Ly12 3D
1572	1572	1572	-0.451911343539088	-0.299337758541237	-0.786305598692347	-0.68638852843954	-0.224677872123581	-0.0864924871017109	-0.595596189145515	-0.168681400183577	1572	7	1	1.191555149098	-4.6360327775084	23	Taxol_100nM_N_73	Ly12 3D
1573	1573	1573	0.780010322123888	0.754220711297143	0.881053936216134	-0.813313683486436	0.5434557025086	0.124632748508075	0.828653290602318	0.463668090283346	1573	14	3	-9.94814211594004	-15.4519330154022	23	Taxol_100nM_N_73	Ly12 3D
1574	1574	1574	1.03798071066486	0.717299149133812	-0.0194677840584104	-0.714387100238672	0.386147033218033	0.35183558985875	0.524282180944952	0.156198146967468	1574	16	4	-12.0642184724193	-5.79884445316841	23	Taxol_100nM_N_73	Ly12 3D
1575	1575	1575	1.32952856267586	0.743149490476477	-0.812719729732717	0.336581531910645	0.350441038684043	0.799870955793657	0.639107619763338	-0.174493931797943	1575	17	4	-9.99355072931086	8.76034883325532	23	Taxol_100nM_N_73	Ly12 3D
1576	1576	1576	1.48658886556207	0.0781597316341385	-0.722002293589468	-0.764835637005165	0.405469914758567	0.414107125966598	0.570736682036098	0.134621145334903	1576	16	4	-5.26416600900039	0.750530855852112	23	Taxol_100nM_N_73	Ly12 3D
1577	1577	1577	1.01251464909872	0.224857262966516	-0.722168020486223	2.79403697560808	0.241456048098218	1.16698839913813	0.955526338680242	-0.52551583089684	1577	9	2	-1.224718514061	16.5951721353845	23	Taxol_100nM_N_73	Ly12 3D
1578	1578	1578	1.45853195389059	1.39578383686308	-0.0311296903779662	0.987954250040626	0.458686779599595	1.09891829752035	0.976797784105647	-0.262598794068837	1578	17	4	-14.6655703546131	10.3362854161895	23	Taxol_100nM_N_73	Ly12 3D
1579	1579	1579	0.0974202252283462	-0.0805331004853194	-0.782016076597764	0.303012311477549	0.0148327737871363	0.150280655464258	-0.159926235782183	-0.0840018802802158	1579	9	2	-5.94187867602258	14.5930532763725	23	Taxol_100nM_N_73	Ly12 3D
1580	1580	1580	2.06074121538147	2.32193727453241	0.696007815581096	-0.024700740439975	0.870553404066755	0.99507934832673	1.54719743668402	0.219291182424068	1580	15	4	-17.3538733870738	-0.17682272076697	23	Taxol_100nM_N_73	Ly12 3D
1581	1581	1581	-0.123929971352773	-0.379930549193582	0.281323150421721	-0.816250712589188	-0.156955186536287	0.0241439910888435	-0.445886698276351	-0.173487640279593	1581	5	1	4.58135528267333	-14.7366669312301	23	Taxol_100nM_N_73	Ly12 3D
1582	1582	1582	0.902967232849173	0.398145429893129	-0.246563935995461	-0.7817060599374	0.322953100652645	0.236288240633582	0.386547368672884	0.16878342831172	1582	16	4	-9.62316766425383	-4.94654472396173	23	Taxol_100nM_N_73	Ly12 3D
1583	1583	1583	-0.74557548118265	-0.791828117679479	-0.804528469453487	-0.682785503976377	-0.311035535494202	-0.336974863231987	-0.851021624316562	-0.0905579068415985	1583	6	1	7.52322180556173	-5.57789516323813	23	Taxol_100nM_N_73	Ly12 3D
1584	1584	1584	0.33158823790801	-0.270771128614618	-0.769139925123468	0.0808635701846755	-0.0101841248496871	0.373908795465898	-0.0333124261205863	-0.256284866191842	1584	9	2	-6.4681428967783	11.9035642478491	23	Taxol_100nM_N_73	Ly12 3D
1585	1585	1585	0.600659741464424	-0.19111042862366	-0.781554213018184	-0.8365719280388	0.108995113596658	-0.233772856428877	-0.0857119053388304	0.263281707384769	1585	7	1	-3.49202042211345	-2.96399998449799	23	Taxol_100nM_N_73	Ly12 3D
1586	1586	1586	1.25440875479968	1.09882648694144	0.325603981789095	0.310860666678703	0.539744991022591	0.604905419454967	0.855281952484622	0.1438880949722	1586	15	4	-15.6198537503961	2.77096726133333	23	Taxol_100nM_N_73	Ly12 3D
1587	1587	1587	1.24721994115109	1.12511422316846	0.254471871113462	0.458210499478135	0.492927761656365	0.59231374821553	0.765733553169255	0.105165008688013	1587	15	4	-15.9662438890121	5.1055342373718	23	Taxol_100nM_N_73	Ly12 3D
1588	1588	1588	1.2928170591962	1.60626163501508	0.869635751394832	-0.845090507305025	0.719060070969329	0.504939180960302	1.20702928649069	0.389723876118853	1588	14	3	-13.8670766173931	-11.3510212056669	23	Taxol_100nM_N_73	Ly12 3D
1589	1589	1589	1.05426048845378	0.763603455616947	-0.829622000395446	0.328616976858789	0.296745741875299	0.525608425748126	0.416923313496596	-0.0479250060524597	1589	17	4	-9.66167518533182	9.40467289279719	23	Taxol_100nM_N_73	Ly12 3D
1590	1590	1590	1.01313293480636	0.555331019097054	-0.14243072925906	0.362982186505234	0.332991170741821	0.461628872396981	0.45164553273524	0.0305722938687937	1590	17	4	-10.7664364605521	8.03181811933412	23	Taxol_100nM_N_73	Ly12 3D
1591	1591	1591	0.990386090590513	0.283276920724429	-0.768121037070423	-0.796986648969401	0.13088476003969	0.506153089932008	0.200125109976941	-0.201663479019367	1591	16	4	-7.51667638439729	0.958542558039831	23	Taxol_100nM_N_73	Ly12 3D
1592	1592	1592	-0.280956126072976	-0.174596566101017	-5.05509099313943	1.24681193163398	-7.39629390569928	0.310477935969611	-0.276902480632297	-7.63095678572479	1592	8	2	-16.5373507630003	18.9033211468672	23	Taxol_100nM_N_73	Ly12 3D
1593	1593	1593	1.61483181196053	1.04746935685829	0.0906009075830055	-0.762808994597805	0.576293915063339	0.608738924502762	0.92585518274982	0.178064251524598	1593	16	4	-12.2503339499614	-4.67345522106665	23	Taxol_100nM_N_73	Ly12 3D
1594	1594	1594	0.269587056973942	0.0402038324062808	0.414303063403447	-0.760565602902716	0.137406699176729	0.278449661261831	0.0748180920391217	-0.0452695010578493	1594	5	1	-6.83034407785101	-10.3159111715824	23	Taxol_100nM_N_73	Ly12 3D
1595	1595	1595	1.16309920034327	0.148173879489149	-0.748219096434049	-0.75640091146584	0.336296595105601	0.186528024578488	0.406575020292354	0.214927480675609	1595	16	4	-5.39822768094792	-0.825228559471863	23	Taxol_100nM_N_73	Ly12 3D
1596	1596	1596	0.0465705352999129	0.0515149116399651	-0.770129006948603	-0.761352895962979	-0.0472612226225691	0.157301780772563	-0.234465870435367	-0.150971046925645	1596	7	1	-4.45438553909446	-1.7309419168601	23	Taxol_100nM_N_73	Ly12 3D
1597	1597	1597	1.07841840465334	0.440532572416514	-0.734539262115463	-10.5718084762405	0.326723973029926	-14.1808068361369	0.36026216745034	9.66005822930956	1597	13	3	-3.82413409419505	-23.8702870410591	23	Taxol_100nM_N_73	Ly12 3D
1598	1598	1598	1.09745880802338	0.793971184641124	-0.8127980125842	-0.797385001664561	0.289168154854611	0.418194877178733	0.365188211270045	0.015152179737644	1598	16	4	-8.39682139998411	-0.521140509867175	23	Taxol_100nM_N_73	Ly12 3D
1599	1599	1599	0.249391227250409	-0.0111967419336371	0.157401107940999	-0.719152468457864	0.184580856445256	0.10775467300609	0.104311256952114	0.114427819864494	1599	5	1	-7.14135889965695	-9.7505827279933	23	Taxol_100nM_N_73	Ly12 3D
1600	1600	1600	1.68999162398897	1.03133524741029	0.636124636883458	0.533339382711166	0.762044567767711	0.868694843691827	1.31973401580082	0.193507268989462	1600	15	4	-12.7939825295413	3.01387450291201	23	Taxol_100nM_N_73	Ly12 3D
1601	1601	1601	0.915084429227283	0.585832355344734	0.167137444348725	-0.814013855785956	0.372933165708834	-0.0215986304965341	0.467670033405881	0.388676717317052	1601	14	3	-11.0759368858088	-9.72383718621629	23	Taxol_100nM_N_73	Ly12 3D
1602	1602	1602	-0.0814580102125477	-0.62882690923141	1.25889185214154	-0.822764616096502	0.114623516927099	-0.0533281528086349	-0.0543840929823864	0.150187572946332	1602	4	1	5.34500780082665	-16.5330608995282	23	Taxol_100nM_N_73	Ly12 3D
1603	1603	1603	1.05841193087706	0.634918121626551	0.0149135927485507	-0.83744203718053	0.402984216948559	-0.0189906919983559	0.530429902381647	0.417134852355414	1603	14	3	-11.2122636750263	-9.00813879651854	23	Taxol_100nM_N_73	Ly12 3D
1604	1604	1604	0.549782029581549	0.351107212554829	-0.809879590384413	-0.576163720875425	0.149352497377572	0.336217542043691	0.118045820261709	-0.0712901231647387	1604	16	4	-7.49834827678911	-0.269256795779169	24	Vehicle-DMSO_N_216	Ly12 3D
1605	1605	1605	1.73819850866065	1.56642708824065	-0.117187073642893	0.717261632245548	0.526412059570309	1.08044880705407	1.02355570303285	-0.182441389422053	1605	17	4	-14.3424928252949	7.88086069690584	24	Vehicle-DMSO_N_216	Ly12 3D
1606	1606	1606	1.21171021781669	0.595653824545128	-0.759349695729054	-0.306484378976035	0.295732007789305	0.635879291453775	0.470868984440205	-0.121509082761694	1606	17	4	-8.92342558113042	4.01309188232562	24	Vehicle-DMSO_N_216	Ly12 3D
1607	1607	1607	1.48019678905815	1.61892312189853	0.110497808053793	0.232336957147475	0.540040034985942	0.696675032650601	0.873191123406575	0.0837933246896303	1607	15	4	-16.4031574980299	2.95449015348161	24	Vehicle-DMSO_N_216	Ly12 3D
1608	1608	1608	1.23726423350643	0.651816077932067	-0.743045552522222	0.169286392443981	0.312569876308003	0.670264281720013	0.511929363372665	-0.127229934487606	1608	17	4	-9.82051504316776	8.05121782871801	24	Vehicle-DMSO_N_216	Ly12 3D
1609	1609	1609	1.13917100546421	-0.056220304133321	-0.820016723686166	-0.689455982937536	0.326715586758257	0.371455376940313	0.41753619474027	0.0836116261769267	1609	7	1	-4.63160274755321	0.825231630979041	24	Vehicle-DMSO_N_216	Ly12 3D
1610	1610	1610	1.56551418528841	1.16940864154651	0.854224379461659	0.281456859909428	0.812384823115049	0.704215196070755	1.40870474591848	0.352293535620574	1610	15	4	-15.1899820802554	-1.74775013811563	24	Vehicle-DMSO_N_216	Ly12 3D
1611	1611	1611	1.77318124531251	1.3116259556962	-0.069831648831716	0.115635979926029	0.558417341878076	0.961668604406105	0.992526232140847	-0.0721388528367328	1611	17	4	-13.4475827802121	3.89190291117835	24	Vehicle-DMSO_N_216	Ly12 3D
1612	1612	1612	2.0198159723076	2.09294541621335	0.385164310877687	0.57774378987725	0.734724764701597	1.14901811920056	1.33460127192226	-0.0183975584109458	1612	15	4	-16.6126441751164	4.69529960585673	24	Vehicle-DMSO_N_216	Ly12 3D
1613	1613	1613	1.1246407732504	1.56026535831169	0.513682954790506	0.201793727765154	0.557932035292587	0.566198731029969	0.884783313007591	0.187621551124346	1613	15	4	-18.6438868884635	0.344668566502804	24	Vehicle-DMSO_N_216	Ly12 3D
1614	1614	1614	1.26153032088965	1.43286303616549	0.343821467826333	0.182619456870626	0.519740268674381	0.510890988345152	0.803564518004096	0.185669572803484	1614	15	4	-17.5399234656227	1.02286864173357	24	Vehicle-DMSO_N_216	Ly12 3D
1615	1615	1615	0.826441055464874	0.677421512517266	-0.0229741712088839	-0.896124580580931	0.254721843400568	0.428580899606877	0.313742517135705	-0.026270212215588	1615	16	4	-12.5474203392316	-6.03576495318058	24	Vehicle-DMSO_N_216	Ly12 3D
1616	1616	1616	1.95660304025947	1.50316816836052	-0.151221700079219	0.285441938486394	0.618791263709097	0.979271776815931	1.08963680125064	-0.023101382040543	1616	17	4	-13.5014143445999	4.74642847191209	24	Vehicle-DMSO_N_216	Ly12 3D
1617	1617	1617	1.49888339938022	0.494708084942476	-0.764129410793292	-0.831645546022002	0.0682357719228397	0.210795244621722	-0.0560212230170425	-0.0702027413414816	1617	16	4	-7.55834903313975	1.17763846095238	24	Vehicle-DMSO_N_216	Ly12 3D
1618	1618	1618	1.43335546328398	0.742361865280435	-0.533061924393581	-0.861021283767901	0.441012997942089	0.169849367106537	0.616929233166205	0.331049280530318	1618	16	4	-7.44942544597599	-2.78683996438501	24	Vehicle-DMSO_N_216	Ly12 3D
1619	1619	1619	1.17189607881851	1.00607990665443	0.406828682858073	1.21707172781801	0.546906571001668	0.829282684952557	0.921610678305901	0.0034226330553546	1619	8	2	-14.3712205373185	13.2030562651662	24	Vehicle-DMSO_N_216	Ly12 3D
1620	1620	1620	0.644181663611343	-0.319924460955697	0.559064061654705	-0.821690276954426	0.43052739872301	0.141536231798235	0.593905503640271	0.33915274554454	1620	5	1	-5.22560296376296	-9.09962972584199	24	Vehicle-DMSO_N_216	Ly12 3D
1621	1621	1621	1.45205819996191	1.01277167059576	0.196195114119805	-0.363890755620695	0.54317148695479	0.510702329008812	0.849424760350427	0.209321077686361	1621	16	4	-13.0121665421777	-3.94419535884945	24	Vehicle-DMSO_N_216	Ly12 3D
1622	1622	1622	0.990064181588936	1.01943669458254	1.9740832549211	-0.725393248865634	0.889875558331323	0.153171731463052	1.5639559286913	0.792728551105717	1622	13	3	-5.44597376411595	-17.9272750029697	24	Vehicle-DMSO_N_216	Ly12 3D
1623	1623	1623	0.928794792941189	0.376648726495425	0.0573956927353287	0.723510380025814	0.3210234274974	0.793529085079366	0.604236867420018	-0.199858831138928	1623	8	2	-11.9709175067503	12.4662118968884	24	Vehicle-DMSO_N_216	Ly12 3D
1624	1624	1624	1.69759302168022	2.16062145645412	1.25499058259502	-0.70478079388559	1.0219326403302	0.572331172710754	1.84705236966234	0.649490299561359	1624	14	3	-13.850138840796	-12.2170504352611	24	Vehicle-DMSO_N_216	Ly12 3D
1625	1625	1625	1.99732667573959	1.09391155106645	-0.195196414344519	-0.838816048258099	0.609726430788251	0.955332202368928	1.0664717697112	-0.0164494400233493	1625	16	4	-11.3454414325168	-2.06861827520685	24	Vehicle-DMSO_N_216	Ly12 3D
1626	1626	1626	1.41604662769303	1.09791576343163	-0.838280973617424	2.79402405720353	0.367865717825097	0.973949116646378	0.795024112269942	-0.271553747529511	1626	9	2	-2.97839228148359	16.5604853191761	24	Vehicle-DMSO_N_216	Ly12 3D
1627	1627	1627	0.662035337416811	0.393652542075366	0.403637262235314	-0.794908643063428	0.309055688522917	0.364125923418783	0.384329075687803	0.0707025808301165	1627	14	3	-9.51836608530487	-8.55084864645431	24	Vehicle-DMSO_N_216	Ly12 3D
1628	1628	1628	2.0311535638419	1.82223814204506	0.0125253638914744	-0.684584875950321	0.696290436083082	0.251021340194626	1.15319702853602	0.533957074640087	1628	16	4	-14.7236436474015	-6.67462623121027	24	Vehicle-DMSO_N_216	Ly12 3D
1629	1629	1629	1.31412255117286	1.22051737358023	-0.664740009492151	0.835365705196555	0.351536401220361	0.97956854044202	0.788516216547407	-0.29164804731717	1629	17	4	-11.3123691569778	10.7339652993625	24	Vehicle-DMSO_N_216	Ly12 3D
1630	1630	1630	1.1930740843794	1.68929211588086	1.97408546072571	0.316233405137053	1.147555356587	0.711696359637328	2.11508939941668	0.68391608367469	1630	12	3	-4.90391146304904	-15.9170405003201	24	Vehicle-DMSO_N_216	Ly12 3D
1631	1631	1631	1.45761125797182	0.927272723760848	0.0271601631424725	0.466244132430688	0.459266162566003	0.862052758969863	0.807082516549644	-0.106142424631309	1631	17	4	-13.0529834604698	6.42369325315727	24	Vehicle-DMSO_N_216	Ly12 3D
1632	1632	1632	1.85135147674035	1.30780593759558	-0.789430810256049	-0.208525395869264	0.545704716809549	0.897633227793175	0.945448161691133	-0.0427637394578015	1632	17	4	-10.0413170365782	4.28526324284544	24	Vehicle-DMSO_N_216	Ly12 3D
1633	1633	1633	1.55198859653419	1.14645894172373	0.263385231521019	0.178638456364872	0.550906518887155	0.937007049435204	0.97032193342756	-0.0634514097341851	1633	17	4	-13.7892212951003	3.38387456220076	24	Vehicle-DMSO_N_216	Ly12 3D
1634	1634	1634	1.08758945499277	0.277920822902998	0.152558712317858	-0.863741440139819	0.300172779032015	0.528224916366973	0.423131215219161	-0.0462057477743095	1634	16	4	-9.79255810518509	-5.77405678055476	24	Vehicle-DMSO_N_216	Ly12 3D
1635	1635	1635	0.605192068857682	0.225146260178429	0.812621622612194	-0.77550718645875	0.500541834323456	0.32567170109695	0.747960525112848	0.288280020616278	1635	5	1	-6.97339189660196	-10.6297708844651	24	Vehicle-DMSO_N_216	Ly12 3D
1636	1636	1636	1.36683519861925	0.390387146565301	-0.825347495101363	0.0799128826143209	0.269020057151056	0.687918523700652	0.473846185275759	-0.182576197334937	1636	17	4	-9.16562963679941	7.45093024169805	24	Vehicle-DMSO_N_216	Ly12 3D
1637	1637	1637	1.54374084228116	1.30629933287544	0.221410582375629	-0.310256604264969	0.557591082350924	0.801482675426608	0.930616767346843	0.0324453929907347	1637	16	4	-13.9943110258374	-1.08817021090494	24	Vehicle-DMSO_N_216	Ly12 3D
1638	1638	1638	1.30754019375081	1.43193489502779	0.453869650481527	0.925324236247379	0.527705179609407	0.971737429843868	0.95617710259162	-0.109603036391564	1638	8	2	-16.4809658426342	9.87809161088543	24	Vehicle-DMSO_N_216	Ly12 3D
1639	1639	1639	1.74968814448348	2.23161567676074	1.97408548262772	0.239833966767297	1.34837338362319	0.718443786967247	2.54314204638281	0.881117746316041	1639	14	3	-5.94194321113295	-15.3676798738242	24	Vehicle-DMSO_N_216	Ly12 3D
1640	1640	1640	1.23928495942852	0.736847408544231	-0.740286672929762	-0.0639769625065337	0.280396580762305	0.737786766009695	0.522187518549961	-0.203969897777375	1640	17	4	-10.0603768277386	6.97628159857963	24	Vehicle-DMSO_N_216	Ly12 3D
1641	1641	1641	0.881043865461003	1.51152801168041	1.91087909977416	-0.781680045604689	1.08633358082104	-0.02105507339988	1.98307367819514	1.10464641903522	1641	13	3	-5.51070212928367	-17.774583146422	24	Vehicle-DMSO_N_216	Ly12 3D
1642	1642	1642	1.2951852421318	0.0291589983888078	-0.793413199323789	0.304871938956006	0.270605362519657	0.741419705904672	0.515700994102364	-0.216192024570218	1642	17	4	-7.87723741594752	9.33071215228528	24	Vehicle-DMSO_N_216	Ly12 3D
1643	1643	1643	1.42858713149127	1.32189076831455	-0.227749734101947	0.863052782784269	0.41997252812334	1.00943440670924	0.867653242818742	-0.242585030360278	1643	17	4	-13.6113988223082	10.03764341644	24	Vehicle-DMSO_N_216	Ly12 3D
1644	1644	1644	1.70200965737215	1.7263093686065	0.468268491639443	1.07932062093207	0.630322383918403	1.13887896912777	1.18132126029791	-0.116555996104552	1644	8	2	-16.2724672846789	9.21615828496092	24	Vehicle-DMSO_N_216	Ly12 3D
1645	1645	1645	0.0296559226245615	0.376793430054895	-0.102927742710621	-0.680282725289577	0.0549115075524424	0.0144790602517309	-0.148867139475116	0.0456085361036459	1645	14	3	-11.0603114084465	-12.0354728686024	24	Vehicle-DMSO_N_216	Ly12 3D
1646	1646	1646	1.06944194491718	1.04679072247994	0.132889364965156	-0.813997650251208	0.447333207256817	0.061645778403821	0.625575140634278	0.408601186846212	1646	14	3	-12.5223478631077	-9.67439157523478	24	Vehicle-DMSO_N_216	Ly12 3D
1647	1647	1647	1.83579777503358	1.93933585143745	0.599047234248957	0.391694330747116	0.761061645909022	0.854945923838604	1.31620582825619	0.201568095299045	1647	15	4	-17.4447761510761	1.71113288614005	24	Vehicle-DMSO_N_216	Ly12 3D
1648	1648	1648	1.21875901637317	0.486028863176215	-0.717821396112848	-0.816557795545474	0.275118776401516	0.449957719845042	0.353594993698777	-0.0198570829439775	1648	16	4	-7.63638191314939	0.216948657568749	24	Vehicle-DMSO_N_216	Ly12 3D
1649	1649	1649	1.13376658408827	1.20008426556402	0.492116354672981	-0.303541179737349	0.499514470619058	0.56961796762307	0.773701299910212	0.126714202699001	1649	14	3	-15.0164010409904	-5.86708296024085	24	Vehicle-DMSO_N_216	Ly12 3D
1650	1650	1650	0.933948435742558	0.293043057254946	-0.27230900291057	-0.766211857887234	0.349259840368556	0.155627783437836	0.429433718993353	0.248278499885209	1650	16	4	-8.30048054028533	-4.89362858070533	24	Vehicle-DMSO_N_216	Ly12 3D
1651	1651	1651	0.990869548675407	0.692639736924782	1.19085346058783	-0.78374207857764	0.546730233920137	0.424714220024634	0.848676342590393	0.269480803698114	1651	14	3	-7.9453930050619	-12.0135272799016	24	Vehicle-DMSO_N_216	Ly12 3D
1652	1652	1652	1.11928267804649	1.47015675588978	0.665284531514493	-0.705629995371204	0.585220940990065	0.311336012957136	0.921505181941051	0.382740471140263	1652	14	3	-13.739862297738	-11.3202562815445	24	Vehicle-DMSO_N_216	Ly12 3D
1653	1653	1653	0.782714544868515	0.1470205879484	-0.774589959682652	-0.0312760981278246	-0.030391979862778	0.51219093735994	0.0902086372571091	-0.367575254905425	1653	17	4	-9.38633137922794	8.3713629331348	24	Vehicle-DMSO_N_216	Ly12 3D
1654	1654	1654	1.36514117876532	0.805699211795169	-0.759395610952553	-0.78348245632028	0.385135760991792	0.0901645373952617	0.497853778868245	0.327381152329185	1654	16	4	-7.03503022662702	-2.44924050608497	24	Vehicle-DMSO_N_216	Ly12 3D
1655	1655	1655	0.9162637194242	1.25896140409263	0.312432554807371	1.89498660951644	0.326012695624557	1.36435691135778	1.22381719414309	-0.570494975884512	1655	8	2	-14.2364734468009	15.4633087382889	24	Vehicle-DMSO_N_216	Ly12 3D
1656	1656	1656	0.70325917821826	0.010813937507005	0.0812383673552151	0.390686844570104	0.0567605832453119	-0.182989608634437	-0.183873271010881	0.177413825734362	1656	9	2	-3.16600552205656	10.7958293315246	24	Vehicle-DMSO_N_216	Ly12 3D
1657	1657	1657	0.7290726466053	0.632498902875832	0.625390415827797	-0.801682643177417	0.423339745320624	0.212192155965366	0.58333112697359	0.285438907689763	1657	14	3	-10.0676626275785	-11.486085197765	24	Vehicle-DMSO_N_216	Ly12 3D
1658	1658	1658	1.33744338051953	1.46777984855694	0.185735453777112	1.56550461534515	0.486664051990899	1.22981783991609	1.12024429436966	-0.320648075279546	1658	8	2	-14.4875838738294	13.3892682316952	24	Vehicle-DMSO_N_216	Ly12 3D
1659	1659	1659	1.29947155529379	0.60396509437922	-0.738009271704373	-0.817144973306008	0.348528485353135	-0.0007392051860619	0.417915988978434	0.350444901392971	1659	16	4	-6.58411863451497	-2.74156978078535	24	Vehicle-DMSO_N_216	Ly12 3D
1660	1660	1660	1.71337309401528	1.48140296119977	0.35859769542002	0.860212404427798	0.675576294371864	0.948649346942713	1.1736123169962	0.0540683976344822	1660	17	4	-15.4463101367886	7.49528413336942	24	Vehicle-DMSO_N_216	Ly12 3D
1661	1661	1661	1.86966421071948	1.30329574105661	-0.716021363793197	0.402624159598424	0.320428127191523	1.05198029057436	0.844539239465082	-0.370536109033783	1661	17	4	-11.5974786307723	8.02021076107695	24	Vehicle-DMSO_N_216	Ly12 3D
1662	1662	1662	1.23590455286773	1.18114604697392	0.173408370522203	0.134787511916012	0.441027443262204	0.739638962486869	0.722553100940175	-0.0438988672362472	1662	15	4	-15.5117353114914	3.31065080439919	24	Vehicle-DMSO_N_216	Ly12 3D
1663	1663	1663	1.64266590256875	1.39466866850096	-0.797238920883828	0.485081092106674	0.496019529375081	0.817927339191963	0.837689304100962	-0.040200554724487	1663	17	4	-10.6567846329391	8.63583083797572	24	Vehicle-DMSO_N_216	Ly12 3D
1664	1664	1664	0.708883355248458	-0.0017044772652346	-0.767961512110583	0.995031311409363	0.173001644570065	0.2800057965776	0.130244013382552	-0.0105525636504878	1664	9	2	-5.57447963484006	14.8007171461159	24	Vehicle-DMSO_N_216	Ly12 3D
1665	1665	1665	1.9948619972327	2.05528881979475	0.637266244083572	-0.751271584792555	0.805099390580934	0.793573391851502	1.39879205472153	0.286174073753599	1665	14	3	-14.607698060226	-6.58424242192468	24	Vehicle-DMSO_N_216	Ly12 3D
1666	1666	1666	1.69004238024978	1.55588902524935	0.468655834554821	-0.802593100085153	0.601231856696417	0.628468462829876	0.976816928564141	0.190121050893697	1666	16	4	-14.1006232582886	-6.51659365998339	24	Vehicle-DMSO_N_216	Ly12 3D
1667	1667	1667	1.38339398205838	1.20486718072106	-0.0295256905868434	-0.859684735046816	0.467662102645409	0.543626308950964	0.709791556880029	0.111835534893987	1667	16	4	-13.2694434047764	-5.42828430160912	24	Vehicle-DMSO_N_216	Ly12 3D
1668	1668	1668	1.20058439077142	1.36345632443952	0.530043883656146	0.879924101337844	0.425621770761535	1.04839981539675	0.906102635428301	-0.2625546591047	1668	8	2	-16.7575620073174	10.7252491448203	24	Vehicle-DMSO_N_216	Ly12 3D
1669	1669	1669	1.4605703170761	0.523873147503312	-5.51011837574798	-0.771049863427952	-8.15282782002532	0.688222802839887	0.251966158295622	-8.63917802632393	1669	8	2	-17.343818799177	19.1754212678559	24	Vehicle-DMSO_N_216	Ly12 3D
1670	1670	1670	0.59751551856785	0.326967593982504	-0.771707520745589	-0.749980690297205	0.0062738968728299	0.405130279383581	0.0072314794443816	-0.260305307815249	1670	16	4	-8.22514651867441	0.474183822863484	24	Vehicle-DMSO_N_216	Ly12 3D
1671	1671	1671	1.75935347636154	2.06769211850115	0.312271322759855	1.37081183769167	0.661338985077066	1.10456232693065	1.20580201717557	-0.0628293121790801	1671	8	2	-16.0652270348072	10.2584524387574	24	Vehicle-DMSO_N_216	Ly12 3D
1672	1672	1672	1.63331713732251	1.63902909392848	0.236184678580124	0.814903099623349	0.536379380914194	0.949104315317906	0.955754638716542	-0.0859990241287308	1672	17	4	-16.0811764401994	7.91258892875234	24	Vehicle-DMSO_N_216	Ly12 3D
1673	1673	1673	1.6546391253697	0.933237768268166	-0.81467818549494	-0.749286939662169	0.436406923886456	0.845714323128448	0.768617139794944	-0.118343582440837	1673	16	4	-8.90176724777244	0.792115449025545	24	Vehicle-DMSO_N_216	Ly12 3D
1674	1674	1674	1.16691550812562	0.558582004572284	0.47419869687667	0.778524396012993	0.520302240803406	0.709073792811439	0.841218813006927	0.0558152704791441	1674	17	4	-13.2722935527802	9.51629064139219	24	Vehicle-DMSO_N_216	Ly12 3D
1675	1675	1675	1.05712861640491	0.58744523871576	-0.750477920204139	-0.88018021826145	-0.116756086727527	0.594622365292627	0.157801529968721	-0.508539527447745	1675	16	4	-10.1498906171624	1.05810285958868	24	Vehicle-DMSO_N_216	Ly12 3D
1676	1676	1676	1.13375992366152	0.717986514411789	-0.271333497237012	-0.72157687195799	0.37641590061313	0.251026510998902	0.492627907927507	0.212766734018719	1676	16	4	-10.6780579378066	-4.46924225034245	24	Vehicle-DMSO_N_216	Ly12 3D
1677	1677	1677	1.69786355743449	1.33388501958667	0.652407389212023	0.0220837451987273	0.735301116521852	0.850853297104794	1.26547013683148	0.178395117498665	1677	15	4	-14.7543092789367	-0.955681694748178	24	Vehicle-DMSO_N_216	Ly12 3D
1678	1678	1678	0.745868148242627	0.0504653934747481	-0.778286342804227	2.79401742479847	-0.106711220362047	1.04631104458227	0.759421772074259	-0.795697179356048	1678	9	2	-0.396959660933989	16.4282623160406	24	Vehicle-DMSO_N_216	Ly12 3D
1679	1679	1679	1.77943961675459	2.09011354911652	0.72271764682615	-0.87206290482106	0.792046785895584	0.777364566273232	1.37116395297147	0.283734492342618	1679	14	3	-14.6848821899641	-7.86391572522122	24	Vehicle-DMSO_N_216	Ly12 3D
1680	1680	1680	1.06270385799458	0.259628544835373	-0.597850902064434	-0.790334586500657	0.328327152901137	0.318238816021399	0.409755192352038	0.120250139924284	1680	16	4	-6.18280541144761	-0.288455337706149	24	Vehicle-DMSO_N_216	Ly12 3D
1681	1681	1681	-0.993247702674227	-0.989549317701586	-0.812687879941032	0.787564172794194	-0.368727387443597	-0.31180867671967	-0.907078607517211	-0.165047626682424	1681	10	2	7.89290052582729	21.2143621296039	24	Vehicle-DMSO_N_216	Ly12 3D
1682	1682	1682	1.11325738730245	1.35480852422024	0.0977456503144465	-0.201338575506086	0.434032751330201	0.418996308853889	0.62571243080313	0.160083736406783	1682	15	4	-16.5637218143296	-1.46029722848504	24	Vehicle-DMSO_N_216	Ly12 3D
1683	1683	1683	1.88588492115438	1.87660106473036	0.297578044095196	-0.858957392133638	0.692366846236509	0.58392950920437	1.15557609492406	0.310939799147818	1683	16	4	-14.2418128566474	-6.57036438819889	24	Vehicle-DMSO_N_216	Ly12 3D
1684	1684	1684	1.84298302509442	1.6482467680758	0.583956036385646	0.602042035162867	0.706843031719555	1.15986733420679	1.29668829548222	-0.0535332524318704	1684	15	4	-16.3635012231568	5.3400987194696	24	Vehicle-DMSO_N_216	Ly12 3D
1685	1685	1685	0.936636635609179	0.262590998638767	-0.770948123221946	0.593101747311621	0.215019423540149	0.28839195538128	0.201638406310911	0.0261189112591138	1685	17	4	-7.5593213082747	11.9184467375099	24	Vehicle-DMSO_N_216	Ly12 3D
1686	1686	1686	1.12235475516703	0.595306833438346	-0.772551823848157	1.22322926073477	0.292539046149783	0.540269390962565	0.417234916392488	-0.0617969338853136	1686	9	2	-7.96062066946077	13.8711007689152	24	Vehicle-DMSO_N_216	Ly12 3D
1687	1687	1687	1.86722830903827	1.62897623897304	-0.218374961426205	1.40965162311102	0.583841551543865	1.28656759274768	1.2412164608032	-0.260417300147565	1687	17	4	-13.2852596678383	11.1144639189211	24	Vehicle-DMSO_N_216	Ly12 3D
1688	1688	1688	1.48606791275814	1.64412946417251	-0.758621221391135	2.7940395133815	0.375483090519114	2.03958015273121	2.14602705687164	-0.965167206868773	1688	8	2	-12.859601677212	15.6174225917301	24	Vehicle-DMSO_N_216	Ly12 3D
1689	1689	1689	2.12870861147805	1.64262129900303	0.447388553547157	-0.650262062784581	0.748396709009689	1.03623702042455	1.32329477619198	0.0695485778840044	1689	16	4	-13.5561060257018	-3.71276573582963	24	Vehicle-DMSO_N_216	Ly12 3D
1690	1690	1690	1.08227136511971	1.55969268431241	0.971004556114049	0.391182768824021	0.702805693496558	0.357392290397418	1.16883624469665	0.470499305573873	1690	15	4	-20.2708498032897	-1.45987871297317	24	Vehicle-DMSO_N_216	Ly12 3D
1691	1691	1691	1.6702594247591	0.603799556841271	-0.688734828227008	-0.728956276972527	0.178514679923003	0.867956842762482	0.577297620231472	-0.391931106009889	1691	16	4	-9.49299150862603	1.92442104494855	24	Vehicle-DMSO_N_216	Ly12 3D
1692	1692	1692	2.04705831951048	1.59053529670296	-0.178564701501509	0.597337440626917	0.600982601956645	1.19307450561072	1.18203211077502	-0.181680727361685	1692	17	4	-13.5597649552362	6.79415516946154	24	Vehicle-DMSO_N_216	Ly12 3D
1693	1693	1693	0.501896861766185	0.44407317198192	0.0658786052491007	-0.829803892937231	0.233344892733516	-0.0601739207551125	0.178701796697848	0.273901055751472	1693	14	3	-10.6337411788794	-10.9954042862196	24	Vehicle-DMSO_N_216	Ly12 3D
1694	1694	1694	-0.146223485124208	-0.229163954339926	-0.743162727771589	-9.48633649154002	-0.204938221824174	-12.7446205927494	-0.775506103253898	8.18110055622599	1694	13	3	-3.74626900841231	-23.8491934600123	24	Vehicle-DMSO_N_216	Ly12 3D
1695	1695	1695	2.00354052641478	1.38673132904852	0.0169165092336721	0.274251641615969	0.637189733460497	1.07557982762273	1.15784511404532	-0.0680050699060493	1695	17	4	-13.2955631364208	4.36274850846022	24	Vehicle-DMSO_N_216	Ly12 3D
1696	1696	1696	1.65730860190315	1.16936629351875	-0.729672952756039	-0.266183190447571	0.352206429192742	0.951228708704847	0.762638897594907	-0.272325616891017	1696	17	4	-10.8431093403099	4.78593558381306	24	Vehicle-DMSO_N_216	Ly12 3D
1697	1697	1697	1.26364639843775	1.69773978456962	0.759848424045368	1.85904745605059	0.480781866112679	1.57134584939357	1.51678714857867	-0.55130445943261	1697	8	2	-15.3178198246119	14.5052749928687	24	Vehicle-DMSO_N_216	Ly12 3D
1698	1698	1698	1.65326307255143	2.16122218453725	1.10165455806733	-0.745138134342491	0.954245244030247	0.505471034375473	1.70272750830845	0.625523984545114	1698	14	3	-13.9038889887278	-11.8554743067135	24	Vehicle-DMSO_N_216	Ly12 3D
1699	1699	1699	1.7305528674032	1.63123178669919	0.210704752123737	0.470871397141939	0.580769529884662	0.842198062689513	0.981702838360934	0.0289252769949082	1699	15	4	-15.912094712281	4.73064151365186	24	Vehicle-DMSO_N_216	Ly12 3D
1700	1700	1700	1.7721799203067	1.54761584813867	-0.451964548398373	0.932132701613396	0.545243491351828	1.02138256930677	1.00668290222152	-0.124662849946124	1700	17	4	-11.7844041646404	9.55963816450881	24	Vehicle-DMSO_N_216	Ly12 3D
1701	1701	1701	0.678352280858586	1.14507228574092	0.77868405926173	-0.81914705560129	0.532747278207885	0.0572811773707605	0.804737196085845	0.497237922589723	1701	14	3	-10.8124504758795	-15.1033813848399	24	Vehicle-DMSO_N_216	Ly12 3D
1702	1702	1702	0.86305294834588	-0.370886588566809	-0.743520769130612	-0.826664907220148	0.209549692150858	0.170213237478322	0.162436762730729	0.0983968588369553	1702	7	1	-2.63465180673399	0.111575447062322	24	Vehicle-DMSO_N_216	Ly12 3D
1703	1703	1703	1.40460378393927	0.492002474296489	-0.733903308198217	-0.702937754905482	0.31425229273019	0.338151439943798	0.387812697790451	0.0930135896596447	1703	16	4	-7.18648070984147	-0.0590425555500475	24	Vehicle-DMSO_N_216	Ly12 3D
1704	1704	1704	1.27316895076556	1.11961782473946	-0.674710291511672	-0.87729403496706	0.325990228809587	0.449783088938088	0.436348466945462	0.0313380079546616	1704	16	4	-9.41199614860377	-0.859987009720585	24	Vehicle-DMSO_N_216	Ly12 3D
1705	1705	1705	2.18456164316495	2.10723253964931	0.14479109093602	-0.825459198686891	0.751039536061095	0.903587045605382	1.3030509717612	0.159495499497837	1705	16	4	-14.1444218286685	-4.53696531363491	24	Vehicle-DMSO_N_216	Ly12 3D
1706	1706	1706	1.71400009561042	1.21703907858866	-0.812013928898285	-0.775046076207641	0.362135015156307	0.856230584635914	0.692041071756512	-0.199840677471589	1706	16	4	-9.74196695489942	0.654519880578892	24	Vehicle-DMSO_N_216	Ly12 3D
1707	1707	1707	1.51362735272837	1.45587544424038	0.724735128399775	-0.822380608425417	0.758807598450213	0.281124301542222	1.28592207236715	0.576920816677743	1707	14	3	-12.905400759779	-10.6822939267701	24	Vehicle-DMSO_N_216	Ly12 3D
1708	1708	1708	1.14876535328576	0.273457086981333	-0.752470203219259	-0.0691841214035575	0.312516585271478	0.706178610448452	0.534060518279528	-0.15091766295317	1708	17	4	-8.71723718445414	6.62251219580895	24	Vehicle-DMSO_N_216	Ly12 3D
1709	1709	1709	0.810245880215985	0.676739060737643	-0.765180503486765	1.36581544255249	0.26083995313588	0.594063034349274	0.403041603002229	-0.129026181486291	1709	9	2	-7.79520911959659	14.9033790466305	24	Vehicle-DMSO_N_216	Ly12 3D
1710	1710	1710	0.227047457074541	0.174243168729869	0.172189351161722	0.479648397409098	0.109352662148903	0.466853466801044	0.149270554748935	-0.197421933545507	1710	8	2	-12.2349832903327	16.7613301458658	24	Vehicle-DMSO_N_216	Ly12 3D
1711	1711	1711	1.63388180126311	0.657358738098718	-0.735394305966639	-0.824451804693685	0.374637002381276	0.43476831701892	0.517764838447141	0.0900651756543435	1711	16	4	-7.70939263280846	-0.0502344909157629	24	Vehicle-DMSO_N_216	Ly12 3D
1712	1712	1712	-0.0266586957246597	-0.195197884863629	-0.794613020052721	-0.686272353363404	-0.0223430097747978	0.0406566602422731	-0.263908680364193	-0.0491896951330552	1712	7	1	-2.25336010034877	-2.06027049715241	24	Vehicle-DMSO_N_216	Ly12 3D
1713	1713	1713	1.25227157730662	0.70209110464392	0.166339476760869	-0.829566640969538	0.436208587271492	0.320356107817874	0.618123820106143	0.227180866653898	1713	16	4	-11.3796156963012	-6.61811707000192	24	Vehicle-DMSO_N_216	Ly12 3D
1714	1714	1714	1.07440167492329	0.465626290098817	-0.779351291481583	-0.84364139552926	0.21940023895639	0.521661898748258	0.309112460753504	-0.122990747787	1714	16	4	-7.86479812205106	0.424522466358746	24	Vehicle-DMSO_N_216	Ly12 3D
1715	1715	1715	1.36651358803406	1.48865200887985	1.97408541196532	1.0825258582554	0.973654671433065	1.23310253757016	1.77716463369234	0.166179033488556	1715	15	4	2.49136087270463	5.55217948062031	24	Vehicle-DMSO_N_216	Ly12 3D
1716	1716	1716	2.04348199215782	2.20489962619148	0.96478927420316	1.38849959713807	0.934161987319109	1.50170673694151	1.78011983153839	-0.050236621272158	1716	15	4	-17.1498501159808	9.22776907277434	24	Vehicle-DMSO_N_216	Ly12 3D
1717	1717	1717	1.29487336471177	0.481953701481729	-0.548055029208357	-0.647379925295246	0.40744014707382	0.563855219275953	0.607409830947091	0.0380544146087105	1717	16	4	-7.56961533524697	0.619389495891984	24	Vehicle-DMSO_N_216	Ly12 3D
[truncated: 72,535 more rows]
