# Supplementary material for: Profiling Dynamic Patterns of Single‐Cell Motility
Source: Adv Sci (Weinh). 2024 Aug 13;11(38):2400918. doi: 10.1002/advs.202400918 (PMC11481225; doi:10.1002/advs.202400918)
Supplement: Supplementary file 5 — Supplemental Table 4 [file ADVS-11-2400918-s007.csv]

lt_id	lt_id	Unnamed: 0	MSD10	MSD100	Pp	Pnp	Dp	Dnp	Dtot	phi	lt_id.1	cluster	cg	tSNE_x	tSNE_y	condition	condition_name	cell_type	cell_type-simplified
0	0	0	62.1328501935484	843.088729413333	7.73211904372022	0.457694745378663	2.01223907258596	0.338588848992098	2.35082792157806	5.9430163709642	0	21	4	6.22515284600365	-15.9319132043978	1	COL_CONC-0_5mgml_N_56	Ly12 3D	Ly12 3D
1	1	1	14.3547177526882	183.17902688	9.45923956143401	0.384755429552399	0.381007720265824	0.139917287176579	0.520925007442403	2.72309253527039	1	21	4	4.50471238548171	-13.1492124005494	1	COL_CONC-0_5mgml_N_56	Ly12 3D	Ly12 3D
2	2	2	28.7813885483871	741.19845524	24.8242893270135	8.33878443673598	2.06998020242513	0.175549295601297	2.24552949802643	11.7914469285392	2	13	3	6.18418393833369	-9.0066588133121	1	COL_CONC-0_5mgml_N_56	Ly12 3D	Ly12 3D
3	3	3	3.93057112333333	46.6272474016	4.2469243145742	2.12312523640503	0.0727548380607583	0.0436213492837148	0.116376187344473	1.66787225190028	3	5	1	2.00048727243188	13.528075365019	1	COL_CONC-0_5mgml_N_56	Ly12 3D	Ly12 3D
4	4	4	20.6239560322581	111.903469173333	0.517400852926927	0.418101001040787	0.310231043196333	0.0788005302468425	0.389031573443175	3.93691568095461	4	19	4	-21.6197382537803	-21.0016937860693	1	COL_CONC-0_5mgml_N_56	Ly12 3D	Ly12 3D
5	5	5	65.111169341613	243.837295436267	0.484667262090153	0.587491896521361	0.797689533121561	0.612664384972021	1.41035391809358	1.30200082245354	5	19	4	-13.500216602077	-23.4655813312387	1	COL_CONC-0_5mgml_N_56	Ly12 3D	Ly12 3D
6	6	6	68.0189474516129	1148.89967188	6.85053779373792	7.52710870978487	1.68788866613658	1.52233177181508	3.21022043795166	1.10875217701337	6	25	4	17.1982554049779	-2.65066830352592	1	COL_CONC-0_5mgml_N_56	Ly12 3D	Ly12 3D
7	7	7	5.89137534408604	86.6211477866667	9.41215799716448	0.374678076775846	0.202749264145097	0.0169618601034525	0.219711124248549	11.9532446859309	7	15	3	-3.93576108354198	-9.16003425102141	1	COL_CONC-0_5mgml_N_56	Ly12 3D	Ly12 3D
8	8	8	31.3311009247312	490.07635216	8.75176139478713	9.27591311111222	0.759286118142753	0.603786177079443	1.3630722952222	1.25754140615718	8	24	4	15.2130545272437	1.59070597913217	1	COL_CONC-0_5mgml_N_56	Ly12 3D	Ly12 3D
9	9	9	24.713978932043	132.751688160133	0.680859642787148	0.421722626422087	0.419700906722707	0.131775050666434	0.55147595738914	3.1849800444024	9	19	4	-19.6742998410483	-22.7090334089088	1	COL_CONC-0_5mgml_N_56	Ly12 3D	Ly12 3D
10	10	10	137.309698579462	3222.33476955107	15.2878861216885	3.94236765040981	6.54292678969282	2.35134631161165	8.89427310130447	2.78263000111124	10	20	4	14.3686385993887	-9.34074708287691	1	COL_CONC-0_5mgml_N_56	Ly12 3D	Ly12 3D
11	11	11	70.4438671468818	1790.16259115253	8.46488790382052	29.9089564186581	2.25855460553501	4.11457401133193	6.37312861686695	0.548915780665201	11	24	4	15.9290354738991	2.46641443070308	1	COL_CONC-0_5mgml_N_56	Ly12 3D	Ly12 3D
12	12	12	27.4008813333333	1754.51225114667	142.24511172974	19.8812564564921	14.416582745349	0.357573278510426	14.7741560238595	40.31784143772	12	16	3	-4.65707763955105	5.57156746686726	1	COL_CONC-0_5mgml_N_56	Ly12 3D	Ly12 3D
13	13	13	28.1846991397849	619.206379226667	15.0084773947406	4.52024071628562	1.27356182617454	0.294725527742063	1.56828735391661	4.32117922031218	13	20	4	11.7031842052806	-8.44012315706769	1	COL_CONC-0_5mgml_N_56	Ly12 3D	Ly12 3D
14	14	14	58.1376493655914	449.184878786667	2.15720764087401	0.51821323296015	1.36990880429691	0.292552309281566	1.66246111357848	4.68261148804828	14	19	4	7.36932190494341	-18.4680784255934	1	COL_CONC-0_5mgml_N_56	Ly12 3D	Ly12 3D
15	15	15	38.3895387741936	1197.75574821333	18.2362408344893	13.6473475840911	2.57555663405874	0.953398859355938	3.52895549341468	2.70144715276735	15	24	4	13.2735330014162	0.0828755442707998	1	COL_CONC-0_5mgml_N_56	Ly12 3D	Ly12 3D
16	16	16	185.096755946236	4397.47081076	17.812985397614	15.44994255494	10.7190690931917	3.02995997401229	13.749029067204	3.53769329797364	16	25	4	16.4686535900557	-4.74085677431017	1	COL_CONC-0_5mgml_N_56	Ly12 3D	Ly12 3D
17	17	17	35.9078444731183	333.405027146666	0.410238120328187	0.488807883829848	0.555116740678967	0.289506400027456	0.844623140706423	1.91745930530835	17	19	4	-15.4268458788558	-24.5125603730802	1	COL_CONC-0_5mgml_N_56	Ly12 3D	Ly12 3D
18	18	18	3.86894950537638	18.8717953600001	0.48224853932941	0.386719926404126	0.0323897180244239	0.032516240694265	0.0649059587186888	0.996108939190395	18	19	4	-17.6287773329152	-18.6955519594365	1	COL_CONC-0_5mgml_N_56	Ly12 3D	Ly12 3D
19	19	19	9.2949783548387	42.9622781466666	0.416624439768523	0.471221965223669	0.0705927644895568	0.0882171267304909	0.158809891220048	0.800216093018109	19	19	4	-14.3744908947175	-21.2955936419678	1	COL_CONC-0_5mgml_N_56	Ly12 3D	Ly12 3D
20	20	20	53.7572405913978	1131.74778269333	10.046497070574	14.1994565923153	2.39920426795647	0.979316836071395	3.37852110402786	2.44987544335607	20	24	4	16.9155303611711	0.0606599947617293	1	COL_CONC-0_5mgml_N_56	Ly12 3D	Ly12 3D
21	21	21	12.8061239139785	61.25590916	0.439544588276768	1.96066759640865	0.16153673594429	0.0363169516644814	0.197853687608771	4.44797067321803	21	12	2	23.5547822566902	14.1233353352366	1	COL_CONC-0_5mgml_N_56	Ly12 3D	Ly12 3D
22	22	22	57.0265349872043	808.247976775467	3.63694569268968	6.52329423938918	1.26814137785955	1.17204705992834	2.44018843778789	1.08198844672422	22	25	4	18.8396484502666	-2.72568741105266	1	COL_CONC-0_5mgml_N_56	Ly12 3D	Ly12 3D
23	23	23	2.73722443010752	11.8687128799999	0.398995332907471	0.391009783339494	0.0392977750718987	0.0106805889493745	0.0499783640212731	3.67936405549998	23	8	2	-23.5735026913922	-9.38745429338148	1	COL_CONC-0_5mgml_N_56	Ly12 3D	Ly12 3D
24	24	24	90.796389655914	3774.66313793333	19.2550756290824	70.7940860804852	5.26770610981869	10.4394155435221	15.7071216533408	0.504597799355483	24	24	4	14.2489145365852	3.31303821507565	1	COL_CONC-0_5mgml_N_56	Ly12 3D	Ly12 3D
25	25	25	1.18583825806451	6.01288338666665	0.679531351844104	0.416226961757401	0.0229061672215755	0.0044864795365908	0.0273926467581663	5.10559939809315	25	8	2	-21.9302333713394	-3.14192917393101	1	COL_CONC-0_5mgml_N_56	Ly12 3D	Ly12 3D
26	26	26	36.6734269677419	580.51012444	0.546309416883225	27.5717306394177	0.475991169311126	1.64498551560894	2.12097668492007	0.2893588817619	26	23	4	19.8006624434851	7.40604741621422	1	COL_CONC-0_5mgml_N_56	Ly12 3D	Ly12 3D
27	27	27	112.91946744086	4321.43343146666	32.4749737556165	8.42744244038709	11.3759383277245	1.69853793386079	13.0744762615853	6.69748852877661	27	20	4	12.5001921440977	-8.45373231059241	1	COL_CONC-0_5mgml_N_56	Ly12 3D	Ly12 3D
28	28	28	251.215322677419	4336.6067038	6.61672105600993	4.13937619438064	7.77405593964506	4.18411708882238	11.9581730284674	1.85799196691053	28	20	4	17.0739723787674	-8.58335399320502	1	COL_CONC-0_5mgml_N_56	Ly12 3D	Ly12 3D
29	29	29	51.5198566344086	471.91722856	0.385562398749862	3.58668030293726	0.753631137820621	0.667331743076078	1.4209628808967	1.12932008051459	29	25	4	23.2714142698858	-5.56422003126012	1	COL_CONC-0_5mgml_N_56	Ly12 3D	Ly12 3D
30	30	30	81.2063195698925	1004.18277537333	4.17229361786187	0.703971300908406	1.859878203892	0.814475641856461	2.67435384574847	2.28352833198636	30	20	4	9.94825692786334	-16.2016010576035	1	COL_CONC-0_5mgml_N_56	Ly12 3D	Ly12 3D
31	31	31	5.69962279569893	55.2174581733333	0.458069827319677	6.73728237927919	0.0698187897710523	0.0895077941840362	0.159326583955088	0.780030280128437	31	23	4	19.2262996745834	12.0791724060869	1	COL_CONC-0_5mgml_N_56	Ly12 3D	Ly12 3D
32	32	32	152.680771892473	1027.25725525333	0.996489799123821	4.79494013866944	1.90138734171772	3.53566540221429	5.43705274393201	0.537773551911031	32	25	4	20.7084088160476	-5.17164955474169	1	COL_CONC-0_5mgml_N_56	Ly12 3D	Ly12 3D
33	33	33	85.9407982043011	779.207646573334	2.20075387494844	10.4091199727301	1.7275961647803	1.47031854686814	3.19791471164844	1.17498086959467	33	25	4	21.8308820761786	4.50604800380624	1	COL_CONC-0_5mgml_N_56	Ly12 3D	Ly12 3D
34	34	34	4.91858280645158	29.1932952933333	2.37258588955361	0.491054710601482	0.07665877366384	0.0248891623221423	0.101547935985982	3.08000617584633	34	18	3	-1.73074384457644	-17.9820672681295	1	COL_CONC-0_5mgml_N_56	Ly12 3D	Ly12 3D
35	35	35	48.4343692150538	2316.46066325333	34.0324153249571	110.093516153355	3.14558004985957	10.5909129099273	13.7364929597869	0.297007451256736	35	22	4	12.4148626634102	4.94393074933268	1	COL_CONC-0_5mgml_N_56	Ly12 3D	Ly12 3D
36	36	36	105.75832644086	1049.76856161333	1.82108572982654	0.429361170228035	1.98698913855045	0.591297686642233	2.57828682519269	3.36038713398974	36	19	4	8.76839217271548	-18.0067216381001	1	COL_CONC-0_5mgml_N_56	Ly12 3D	Ly12 3D
37	37	37	27.7586537096774	172.748726546667	0.392974918607606	0.455800466492794	0.399214098287161	0.175157690040668	0.574371788327829	2.27916969100513	37	19	4	-17.3698476866565	-23.5887541979479	1	COL_CONC-0_5mgml_N_56	Ly12 3D	Ly12 3D
38	38	38	123.384079225806	1979.57430934667	6.37031097373805	5.42369964879497	3.56616421680377	2.21153636109013	5.77770057789389	1.61252795999515	38	25	4	17.5728211878291	-6.48330359086106	1	COL_CONC-0_5mgml_N_56	Ly12 3D	Ly12 3D
39	39	39	6.04841551612905	53.2679928133334	0.508066125767694	8.39095231640619	0.0817152972040622	0.0687223093469853	0.150437606551048	1.1890650646135	39	23	4	19.1340519992777	13.7763663708446	1	COL_CONC-0_5mgml_N_56	Ly12 3D	Ly12 3D
40	40	40	4.41958065591398	21.00220304	0.510598396648515	0.439820916741155	0.0287331592365929	0.0329185569763962	0.061651716212989	0.872855977775563	40	19	4	-16.2963527448314	-18.7852057273461	1	COL_CONC-0_5mgml_N_56	Ly12 3D	Ly12 3D
41	41	41	19.4358323655913	85.4851672533333	0.456693182065785	0.474164791916686	0.253402796893147	0.0529413161964791	0.306344113089626	4.7864846418382	41	12	2	-22.8168985576094	-19.1506810277054	1	COL_CONC-0_5mgml_N_56	Ly12 3D	Ly12 3D
42	42	42	155.668214150538	1635.28877316	4.17057833937722	1.72044249937618	3.71656786875149	1.73146600964319	5.44803387839468	2.1464861845699	42	20	4	17.0162463714514	-10.7486768419996	1	COL_CONC-0_5mgml_N_56	Ly12 3D	Ly12 3D
43	43	43	141.737023107527	1257.99747730667	0.420818542727862	4.79257296186391	2.22195358657759	1.36082720937576	3.58278079595334	1.63279626632161	43	25	4	23.178998094208	-6.11364931907421	1	COL_CONC-0_5mgml_N_56	Ly12 3D	Ly12 3D
44	44	44	32.5649000107527	1424.5622932	45.600821140586	16.9530012902544	4.4354041679669	0.814705771697658	5.25010993966456	5.44417914055592	44	24	4	8.97658460869161	1.44887964213819	1	COL_CONC-0_5mgml_N_56	Ly12 3D	Ly12 3D
45	45	45	81.9197574865592	1742.02936612293	17.5089037639815	4.15466959098298	3.84301589899706	0.78182543016325	4.62484132916031	4.91543988047896	45	20	4	13.0445578807607	-10.558264911654	1	COL_CONC-0_5mgml_N_56	Ly12 3D	Ly12 3D
46	46	46	61.3266145913979	1442.5751928	4.55443632718492	30.0965572802147	0.771934734917808	4.11124303918961	4.88317777410741	0.187761883099465	46	24	4	16.0351375656514	3.20718088834921	1	COL_CONC-0_5mgml_N_56	Ly12 3D	Ly12 3D
47	47	47	142.298557473118	1640.94827204	2.82296056379265	5.75473818009798	3.15475956616883	2.11953251329734	5.27429207946617	1.48842235086122	47	25	4	19.9913679468824	-5.9812549899249	1	COL_CONC-0_5mgml_N_56	Ly12 3D	Ly12 3D
48	48	48	6.28617033333332	42.7634206133333	0.491035491161144	2.78746797966989	0.0546399933838785	0.0625454714821314	0.11718546486601	0.873604308818563	48	23	4	21.3412441398968	10.6756172060269	1	COL_CONC-0_5mgml_N_56	Ly12 3D	Ly12 3D
49	49	49	205.238886880753	1898.79160821	3.34271509308379	0.869008471853432	5.33063488322344	1.47166702883738	6.80230191206081	3.62217456718771	49	19	4	9.98453438682928	-17.2561095260609	1	COL_CONC-0_5mgml_N_56	Ly12 3D	Ly12 3D
50	50	50	131.916105913978	6864.898573	301.513173524951	13.1515905351606	95.2619927988789	2.82166931280338	98.0836621116823	33.7608636017785	50	13	3	7.71496803491125	-8.41902911751279	1	COL_CONC-0_5mgml_N_56	Ly12 3D	Ly12 3D
51	51	51	127.313181623656	6380.45926676	93.8993524828147	4.24243062163903	38.3372157165938	1.91618823288253	40.2534039494763	20.0070196960363	51	21	4	8.32046313081252	-10.9374179071603	1	COL_CONC-0_5mgml_N_56	Ly12 3D	Ly12 3D
52	52	52	10.4499833440861	221.549653573333	5.91385105830669	21.8929021514385	0.261238532598542	0.455963622058151	0.717202154656693	0.572937225604426	52	22	4	12.2159524013416	8.16332526599079	1	COL_CONC-0_5mgml_N_56	Ly12 3D	Ly12 3D
53	53	53	44.6303071827957	872.800388026666	7.09358486266866	11.8364861427765	1.08409615859398	1.08507983872688	2.16917599732086	0.999093449073706	53	24	4	16.4976082647542	1.04495268819696	1	COL_CONC-0_5mgml_N_56	Ly12 3D	Ly12 3D
54	54	54	49.1833870215054	420.95919648	2.20021947389421	0.482013333052893	1.15199725746544	0.191146508433256	1.34314376589869	6.02677635551836	54	21	4	6.01350697532923	-18.5465083957478	1	COL_CONC-0_5mgml_N_56	Ly12 3D	Ly12 3D
55	55	55	113.054772602151	4025.58502977333	23.4558265768545	12.2649553653972	10.3644695682343	2.16763330869835	12.5321028769326	4.78146812315689	55	20	4	14.0208061756724	-5.90058127417333	1	COL_CONC-0_5mgml_N_56	Ly12 3D	Ly12 3D
56	56	56	42.9497387419354	529.027935626666	6.56868843912477	0.535938841744268	1.2316677986544	0.259599876315755	1.49126767497016	4.74448530613438	56	21	4	6.45492590024734	-15.9243552931472	2	COL_CONC-1mgml_N_60	Ly12 3D	Ly12 3D
57	57	57	125.20010821871	2641.56638546573	8.41721185174398	7.26158124120772	4.35349269489765	2.65057261520109	7.00406531009875	1.6424725245897	57	25	4	17.0386061533628	-5.46475980976467	2	COL_CONC-1mgml_N_60	Ly12 3D	Ly12 3D
58	58	58	79.2787176989247	326.059141986667	0.488645483385711	0.427717312877633	0.79536957762545	0.442462873517314	1.23783245114276	1.79759619446201	58	19	4	-14.8351613963432	-24.1621496590657	2	COL_CONC-1mgml_N_60	Ly12 3D	Ly12 3D
59	59	59	124.51890788172	3951.37927393333	49.0310760102141	2.43935098524051	14.5618436491523	1.37257965954467	15.934423308697	10.6091063989561	59	21	4	8.8531868965338	-12.1450731746606	2	COL_CONC-1mgml_N_60	Ly12 3D	Ly12 3D
60	60	60	47.1236898602151	333.62818688	2.47317092244598	1.89371260347076	1.160053479033	0.420291469717729	1.58034494875073	2.76011663955992	60	19	4	-12.1999238410969	-24.2020349825133	2	COL_CONC-1mgml_N_60	Ly12 3D	Ly12 3D
61	61	61	13.2005608924731	218.399052773333	13.7474904617142	4.62294337004888	0.443534541917033	0.157665564924113	0.601200106841146	2.8131351454613	61	14	3	8.82200153357923	-0.150583917029525	2	COL_CONC-1mgml_N_60	Ly12 3D	Ly12 3D
62	62	62	113.913332784946	1023.52753446667	2.87469579745803	0.811552950371883	3.11019419076911	0.539606822823349	3.64980101359246	5.76381553979589	62	19	4	8.32323791783623	-18.3948511563342	2	COL_CONC-1mgml_N_60	Ly12 3D	Ly12 3D
63	63	63	63.4762804408602	213.841717026667	0.470659284451203	0.43155854088409	0.971660837770298	0.118605545354469	1.09026638312477	8.19237275007973	63	12	2	-22.1713858037882	-20.7398353077721	2	COL_CONC-1mgml_N_60	Ly12 3D	Ly12 3D
64	64	64	37.8488151182795	421.449384346666	5.08989093901741	2.48229792228091	0.987566915760021	0.194140238427095	1.18170715418712	5.08687392042571	64	19	4	10.6366944915061	-17.8419413944787	2	COL_CONC-1mgml_N_60	Ly12 3D	Ly12 3D
65	65	65	3.34009022580645	26.9290980533333	0.461541003930346	9.11178520656676	0.0479353875517448	0.0374712261923004	0.0854066137440452	1.27925857845545	65	7	1	17.5866682585783	16.3772641837123	2	COL_CONC-1mgml_N_60	Ly12 3D	Ly12 3D
66	66	66	67.3930412807527	1505.35845094667	15.5526252787437	2.46309680399818	3.43075747414699	0.880759922176477	4.31151739632347	3.89522432590838	66	20	4	12.1451595035377	-11.1692355394393	2	COL_CONC-1mgml_N_60	Ly12 3D	Ly12 3D
67	67	67	27.7981774623655	503.591194226667	12.0557836200786	0.398194306894992	1.53049654840372	0.114586578776313	1.64508312718003	13.3566824731842	67	18	3	1.23102769266165	-14.6807314971661	2	COL_CONC-1mgml_N_60	Ly12 3D	Ly12 3D
68	68	68	88.7343885268816	414.867560746667	0.492556693629512	0.416817310307075	0.95203190644494	0.635225761684073	1.58725766812901	1.49873000100148	68	19	4	-13.9898259390123	-24.2814822828979	2	COL_CONC-1mgml_N_60	Ly12 3D	Ly12 3D
69	69	69	126.102005849462	3872.1742104	20.7529119469099	6.96902077276759	10.2095136796756	1.86429118228921	12.0738048619648	5.47635142871787	69	20	4	13.8963489505896	-9.01610127426156	2	COL_CONC-1mgml_N_60	Ly12 3D	Ly12 3D
70	70	70	70.1514454623657	1661.09046909333	21.3370362562626	7.89998968148539	3.22216580593332	1.38453901542122	4.60670482135454	2.32724810933047	70	24	4	13.8936803892103	-4.24271479967778	2	COL_CONC-1mgml_N_60	Ly12 3D	Ly12 3D
71	71	71	100.68586555914	620.980274213334	4.59298744561709	0.549698567060422	1.66759469909976	0.489509516759145	2.1571042158589	3.40666451214323	71	21	4	8.52725804782811	-16.8916358624517	2	COL_CONC-1mgml_N_60	Ly12 3D	Ly12 3D
72	72	72	68.4021854301075	795.32350172	0.425780566659582	5.77493757304728	0.983908600213961	0.69321115825758	1.67711975847154	1.41934905186331	72	25	4	23.5547897034755	6.49495670040834	2	COL_CONC-1mgml_N_60	Ly12 3D	Ly12 3D
73	73	73	278.291213295914	10849.3568080559	57.4579467663245	3.81759003576439	41.7020783434065	4.15559463584517	45.8576729792517	10.03516512022	73	20	4	10.3898561294449	-11.7036310124255	2	COL_CONC-1mgml_N_60	Ly12 3D	Ly12 3D
74	74	74	47.5748641290323	526.156762813333	1.03076687293109	0.454536781714108	0.92869370146175	0.138337659058326	1.06703136052008	6.71323851931162	74	19	4	-22.1300479754963	-22.4388270466818	2	COL_CONC-1mgml_N_60	Ly12 3D	Ly12 3D
75	75	75	70.4936729892473	181.83088652	0.499981057004905	0.46249408735865	0.770235711482679	0.408730929801161	1.17896664128384	1.88445663228223	75	19	4	-15.3236841208046	-23.3912164386657	2	COL_CONC-1mgml_N_60	Ly12 3D	Ly12 3D
76	76	76	46.7062334946237	143.224062746667	0.507536807641868	0.385889091437279	0.445567415779012	0.265640265813074	0.711207681592086	1.67733387261609	76	19	4	-15.5599551687933	-23.4823179241806	2	COL_CONC-1mgml_N_60	Ly12 3D	Ly12 3D
77	77	77	61.9408762688172	1316.151824	11.7130775034706	11.3149214551462	3.22513904097885	0.625623282411087	3.85076232338994	5.15508155091273	77	25	4	17.187523092572	-4.07597057880841	2	COL_CONC-1mgml_N_60	Ly12 3D	Ly12 3D
78	78	78	83.910855	1517.71885293333	5.12621973767259	8.35808395869282	2.15106423632096	1.76787511444003	3.91893935076098	1.21675123924254	78	25	4	18.3759816807956	-2.99341835337679	2	COL_CONC-1mgml_N_60	Ly12 3D	Ly12 3D
79	79	79	64.9756633655914	884.04572836	8.32347412088336	2.71712083347556	2.68320384593599	0.791935561653575	3.47513940758956	3.38815930974663	79	20	4	14.8655564917699	-10.7972182541127	2	COL_CONC-1mgml_N_60	Ly12 3D	Ly12 3D
80	80	80	34.6333549354839	857.268944186666	8.06295313136903	22.9208621876595	0.937871186013184	1.02825968165919	1.96613086767238	0.912095653210714	80	24	4	15.0440966650918	4.40301914823896	2	COL_CONC-1mgml_N_60	Ly12 3D	Ly12 3D
81	81	81	143.90741955914	3234.87619284	10.8853726572641	4.72890090627256	8.06255936850105	1.11151539045257	9.17407475895362	7.25366417573241	81	20	4	14.7996143118319	-12.2554398440826	2	COL_CONC-1mgml_N_60	Ly12 3D	Ly12 3D
82	82	82	88.5256879784947	2666.41325116	20.8309257138884	18.2331329087317	5.1427110321791	3.62082454354791	8.76353557572701	1.42031489521996	82	24	4	14.5502345930016	-0.690247615527367	2	COL_CONC-1mgml_N_60	Ly12 3D	Ly12 3D
83	83	83	30.3229396881721	64.0595354133334	0.428852408652123	0.537625843201932	0.157388220458813	0.0849973026655162	0.242385523124329	1.85168488320355	83	19	4	-17.5119248969192	-20.1984981962531	2	COL_CONC-1mgml_N_60	Ly12 3D	Ly12 3D
84	84	84	7.44038926881719	14.4917076266667	0.427193377905549	0.488221249390314	0.0483158803494477	0.0216056412174305	0.0699215215668782	2.23626227350607	84	12	2	-21.3530670192532	-14.2457817848968	2	COL_CONC-1mgml_N_60	Ly12 3D	Ly12 3D
85	85	85	72.7100356559141	554.880853613333	1.02596609807645	0.397502962894143	1.0869084550591	0.528956359222435	1.61586481428153	2.05481687876265	85	19	4	-13.6941713960624	-25.5507534333403	2	COL_CONC-1mgml_N_60	Ly12 3D	Ly12 3D
86	86	86	11.678555655914	67.9837661600001	0.439508463700106	3.96140737289554	0.152074437099528	0.046146359358157	0.198220796457685	3.29548070995652	86	10	2	22.5231906431982	14.2422289578075	2	COL_CONC-1mgml_N_60	Ly12 3D	Ly12 3D
87	87	87	17.459866763441	77.0410040933335	0.403874185765903	0.508632643644377	0.0658971886758021	0.10737629942548	0.173273488101282	0.61370329419422	87	19	4	-12.7806457314299	-21.4632983176554	2	COL_CONC-1mgml_N_60	Ly12 3D	Ly12 3D
88	88	88	17.1607396451613	67.1801079200001	0.415519070655303	3.65541022787279	0.17172844741086	0.107289347935243	0.279017795346103	1.60061041208407	88	23	4	23.0681773716633	11.1624836830834	2	COL_CONC-1mgml_N_60	Ly12 3D	Ly12 3D
89	89	89	38.9646319354839	270.037233786667	0.466777495582384	0.450297385578732	0.662165394854897	0.18893452873913	0.851099923594027	3.50473467858899	89	19	4	-18.8320997745661	-23.3608605880439	2	COL_CONC-1mgml_N_60	Ly12 3D	Ly12 3D
90	90	90	3.86561961290321	18.7252248133334	0.526100420554202	0.384810122790158	0.0266217510629931	0.0080044343654758	0.0346261854284689	3.32587536451248	90	8	2	-23.1291499462653	-8.84702396215238	2	COL_CONC-1mgml_N_60	Ly12 3D	Ly12 3D
91	91	91	20.5942889892472	179.024906706667	0.469219431045185	5.17555853424929	0.190828033468384	0.428223103571329	0.619051137039712	0.44562759897096	91	23	4	21.6528081148664	6.69840495155013	2	COL_CONC-1mgml_N_60	Ly12 3D	Ly12 3D
92	92	92	10.5039056666667	36.0796811866667	0.470998155679576	0.467512870029958	0.043990510134466	0.0683329357248203	0.112323445859286	0.643767308807244	92	19	4	-13.4746826267295	-20.5297392730172	2	COL_CONC-1mgml_N_60	Ly12 3D	Ly12 3D
93	93	93	13.8347751182795	88.2499962666666	0.527240946662569	0.394011117566707	0.209042280028595	0.0639066194395739	0.272948899468169	3.2710583326388	93	19	4	-21.795678663863	-20.8324348254028	2	COL_CONC-1mgml_N_60	Ly12 3D	Ly12 3D
94	94	94	34.587919172043	124.54789304	0.476684564158529	0.553304340505762	0.0228894096062178	0.455141299254231	0.478030708860449	0.0502907770481895	94	25	4	18.6400875177275	-5.70096882115442	2	COL_CONC-1mgml_N_60	Ly12 3D	Ly12 3D
95	95	95	137.885764688172	1593.03671613333	5.13882573485034	0.489198841634321	3.59990627381653	0.920118512568285	4.52002478638481	3.91243760955127	95	21	4	8.78285951908454	-16.5745075996414	2	COL_CONC-1mgml_N_60	Ly12 3D	Ly12 3D
96	96	96	22.3693014731183	328.41345172	6.97739036438308	2.51291302838433	0.579119291680718	0.196881202019294	0.776000493700012	2.94146564395703	96	20	4	13.6324891538947	-10.8275594750699	2	COL_CONC-1mgml_N_60	Ly12 3D	Ly12 3D
97	97	97	105.828393301075	3508.29600482667	14.2536049563463	24.0435620189738	5.18704304450706	4.61157906329065	9.79862210779771	1.12478675380354	97	24	4	15.7642446199323	0.039119616857733	2	COL_CONC-1mgml_N_60	Ly12 3D	Ly12 3D
98	98	98	5.52541402397852	27.5869178850667	0.423201220576958	7.6893300195923	0.0433092267028468	0.0401425231836856	0.0834517498865324	1.07888650906847	98	7	1	18.6770311422631	15.1710807385531	2	COL_CONC-1mgml_N_60	Ly12 3D	Ly12 3D
99	99	99	45.818055516129	2756.75949565333	124.034535579944	10.7302872227482	20.3667467709026	0.425279043128683	20.7920258140313	47.8903136657499	99	13	3	4.35332588295138	-8.56680399471328	2	COL_CONC-1mgml_N_60	Ly12 3D	Ly12 3D
100	100	100	128.534648056129	6249.8422893232	96.8414743553775	19.1751413233582	32.812063509653	3.65050953444495	36.4625730440979	8.98835168078583	100	20	4	11.1901200007536	-6.20670761790951	2	COL_CONC-1mgml_N_60	Ly12 3D	Ly12 3D
101	101	101	35.1491316881721	160.264909586667	0.396356195255276	0.434768259590668	0.513397914104134	0.167907254048203	0.681305168152337	3.05762795666199	101	19	4	-18.9899438357042	-22.7361877086724	2	COL_CONC-1mgml_N_60	Ly12 3D	Ly12 3D
102	102	102	26.4330517526881	331.519588133333	2.79025452837224	0.437230349436499	0.637929122944375	0.109994864239623	0.747923987183998	5.79962644032773	102	21	4	3.9443026624917	-17.7711847211329	2	COL_CONC-1mgml_N_60	Ly12 3D	Ly12 3D
103	103	103	542.479035978495	15978.44899252	19.3302563440417	9.52992339723345	37.1316184378486	6.43712158538036	43.568740023229	5.76835747862521	103	20	4	15.9600531290937	-9.34711786683095	2	COL_CONC-1mgml_N_60	Ly12 3D	Ly12 3D
104	104	104	9.61062705376346	112.670949053333	0.624728474258957	14.949406257985	0.186323806573351	0.107526944456055	0.293850751029405	1.732810390139	104	23	4	19.4762431239066	13.5899421323676	2	COL_CONC-1mgml_N_60	Ly12 3D	Ly12 3D
105	105	105	123.878227680968	1861.96858150333	7.68296629967577	0.41654538152273	5.95029906337445	0.345910893092684	6.29620995646713	17.2018261991538	105	21	4	4.04259967404559	-17.1427544091861	2	COL_CONC-1mgml_N_60	Ly12 3D	Ly12 3D
106	106	106	16.5243297311828	159.122987466667	4.5198667362503	0.468435161586094	0.259341251609099	0.0837965533765827	0.343137804985682	3.09489162929669	106	21	4	4.76546869182788	-15.1660467097301	2	COL_CONC-1mgml_N_60	Ly12 3D	Ly12 3D
107	107	107	6.15858862365591	17.0674800133333	0.497176471954882	2.4249561209441	0.0265530898540034	0.0309433777382247	0.0574964675922281	0.858118660433184	107	23	4	20.2908749799325	13.8706046066254	2	COL_CONC-1mgml_N_60	Ly12 3D	Ly12 3D
108	108	108	20.8569294623656	307.180287986667	0.531202369745373	47.8698453849764	0.352592881303211	0.893039356762974	1.24563223806619	0.394823451657567	108	23	4	18.4737933439622	9.72262276705748	2	COL_CONC-1mgml_N_60	Ly12 3D	Ly12 3D
109	109	109	82.123544	1803.68016234667	9.81855325522214	9.79857814938135	3.03890840482585	1.55986739579598	4.59877580062183	1.9481838090956	109	25	4	16.9057561435058	-3.27174531345819	2	COL_CONC-1mgml_N_60	Ly12 3D	Ly12 3D
110	110	110	104.329281129032	1451.74746366667	9.77420011365058	0.458749362863876	2.91180278035038	0.708292595665416	3.6200953760158	4.11101682859588	110	21	4	7.83280867485249	-15.3985253281144	2	COL_CONC-1mgml_N_60	Ly12 3D	Ly12 3D
111	111	111	6.03132300000002	15.2107322	0.477139691428984	0.45268331408615	0.0393340297625992	0.0249627447167588	0.0642967744793579	1.57570933040036	111	11	2	-19.4897340401277	-16.3173396079014	2	COL_CONC-1mgml_N_60	Ly12 3D	Ly12 3D
112	112	112	126.535565182796	1435.9921028	4.90847631471817	4.78651080927141	2.76035529181933	1.83663358941898	4.59698888123831	1.50294283395556	112	25	4	18.30994955695	-6.73031076650899	2	COL_CONC-1mgml_N_60	Ly12 3D	Ly12 3D
113	113	113	15.8067591612904	36.4987254533333	0.436050453926674	0.449494337592171	0.133945619432357	0.0530147475983075	0.186960367030665	2.52657280285973	113	19	4	-20.3282305964406	-19.0255098619735	2	COL_CONC-1mgml_N_60	Ly12 3D	Ly12 3D
114	114	114	8.02171361290324	45.0140697333335	0.455842377759161	0.526536634878896	0.0918990530811784	0.0687058295514457	0.160604882632624	1.33757286217418	114	19	4	-17.0146055534361	-21.2761929355902	2	COL_CONC-1mgml_N_60	Ly12 3D	Ly12 3D
115	115	115	6.5439822688172	90.3407225466666	0.580456724321361	13.1962887970753	0.115830581556258	0.064827484621723	0.180658066177981	1.7867511323653	115	7	1	18.9759316868622	14.7357232444394	2	COL_CONC-1mgml_N_60	Ly12 3D	Ly12 3D
116	116	116	7.72441996774194	94.0859608266667	3.321720590564	15.4892455886473	0.19695800704374	0.0522874652951487	0.249245472338888	3.76683027054313	116	7	1	14.8975594411399	18.9527393526855	3	COL_CONC-2mgml_N_103	Ly12 3D	Ly12 3D
117	117	117	3.08202197849462	24.9769662	0.380092854689202	7.04852606851643	0.0263725058907547	0.0546962691503454	0.0810687750411	0.482162792827126	117	7	1	17.4091837048508	13.3484549055227	3	COL_CONC-2mgml_N_103	Ly12 3D	Ly12 3D
118	118	118	32.0703937311828	712.691444066667	5.10184567539436	21.8729110339197	0.354300788348981	1.36568849750865	1.71998928585764	0.259430162145549	118	24	4	15.0230957650918	4.30653423550429	3	COL_CONC-2mgml_N_103	Ly12 3D	Ly12 3D
119	119	119	28.6507413978495	629.096711533334	7.40506088459519	15.7709301055895	0.889370451420723	0.744854039126653	1.63422449054738	1.19401977394593	119	24	4	15.374318893174	3.80857991935445	3	COL_CONC-2mgml_N_103	Ly12 3D	Ly12 3D
120	120	120	12.9346851612903	58.9367807999999	0.427579248259299	0.530422804328993	0.182545656125328	0.0656999932475258	0.248245649372854	2.77847298153569	120	19	4	-20.6408307266616	-20.310846152292	3	COL_CONC-2mgml_N_103	Ly12 3D	Ly12 3D
121	121	121	25.4186769677419	362.685260733333	7.91642254133442	0.4306040044579	0.818509374878233	0.130897291778302	0.949406666656535	6.25306577209042	121	21	4	3.6640974111443	-15.1795933368543	3	COL_CONC-2mgml_N_103	Ly12 3D	Ly12 3D
122	122	122	35.8162930752688	414.379988853334	1.17865851736871	2.39949298065496	0.544522379483909	0.503260841958983	1.04778322144289	1.08198837279752	122	25	4	21.4610456781034	-6.38964908545129	3	COL_CONC-2mgml_N_103	Ly12 3D	Ly12 3D
123	123	123	15.6209501182795	247.127054906667	12.9835612004144	0.418069543617979	0.59968027869664	0.0532513679662678	0.652931646662908	11.2613121803088	123	18	3	0.0066834832279829	-12.7447737175012	3	COL_CONC-2mgml_N_103	Ly12 3D	Ly12 3D
124	124	124	27.7737063655914	99.8644261733334	0.615824054437083	0.48240570735281	0.540111656093245	0.0543142987859582	0.594425954879203	9.94418906560347	124	12	2	-24.4100427781141	-17.4528414972426	3	COL_CONC-2mgml_N_103	Ly12 3D	Ly12 3D
125	125	125	12.944747311828	83.4671235066666	0.478212548585955	0.407371411051035	0.165673296980465	0.0980134331230741	0.263686730103539	1.69031215111536	125	19	4	-17.6556444168325	-22.9256629371363	3	COL_CONC-2mgml_N_103	Ly12 3D	Ly12 3D
126	126	126	26.4772941233333	158.119172532267	0.629322575678243	0.491028385911223	0.428912475240727	0.0430453718197018	0.471957847060429	9.96419492058876	126	12	2	-24.9696145959967	-17.3853387693874	3	COL_CONC-2mgml_N_103	Ly12 3D	Ly12 3D
127	127	127	37.6911123870967	705.767015986666	7.51109918455705	5.57761353854754	0.929465146367013	0.660460024711131	1.58992517107814	1.40729962691313	127	24	4	15.8732977446251	-2.94797741584913	3	COL_CONC-2mgml_N_103	Ly12 3D	Ly12 3D
128	128	128	43.2642332688172	524.031245973333	5.21592337777315	0.386591303886184	1.03006445328245	0.410071963350611	1.44013641663306	2.51191143346162	128	21	4	8.03830510478145	-15.6521707077465	3	COL_CONC-2mgml_N_103	Ly12 3D	Ly12 3D
129	129	129	110.672747408602	1331.9269408	2.10201217379898	5.99534332208781	1.54314394559537	2.48205440174981	4.02519834734517	0.621720436307712	129	25	4	19.335793751937	-3.73695014349999	3	COL_CONC-2mgml_N_103	Ly12 3D	Ly12 3D
130	130	130	3.78001297849459	32.3110099466666	4.39916014231178	0.422207631775611	0.0821305195756295	0.0288954003486757	0.111025919924305	2.84233887001304	130	3	1	-0.0294872640131272	-8.47740818281854	3	COL_CONC-2mgml_N_103	Ly12 3D	Ly12 3D
131	131	131	2.10598847311835	28.6745366666665	12.1107740960957	0.483417782954773	0.0653737282084112	0.0141307887763816	0.0795045169847927	4.62633255955803	131	15	3	-2.7465891945086	-3.89236042135831	3	COL_CONC-2mgml_N_103	Ly12 3D	Ly12 3D
132	132	132	38.0123488817205	54.8498521733333	0.625037599872996	0.442902078618918	0.838943192888509	0.0166068547471034	0.855550047635612	50.517885876905	132	12	2	-26.0884207807279	-14.1089053207723	3	COL_CONC-2mgml_N_103	Ly12 3D	Ly12 3D
133	133	133	41.0675713953763	876.6655763584	13.8283972873823	4.79856948381133	1.63650213674177	0.537714845248328	2.1742169819901	3.04343863890534	133	20	4	13.5777071863005	-7.28408476620853	3	COL_CONC-2mgml_N_103	Ly12 3D	Ly12 3D
134	134	134	21.9336150645162	566.89894824	14.4152175647844	12.4279874415992	1.31391098316469	0.3260054950668	1.63991647823149	4.03033385340778	134	24	4	11.4210184410633	3.67138719903735	3	COL_CONC-2mgml_N_103	Ly12 3D	Ly12 3D
135	135	135	1.70447021505378	25.6262978933333	8.84472264794109	0.546536222636427	0.054141744506245	0.0154893843664739	0.069631128872719	3.49540970933824	135	4	1	-2.71440081291888	-3.34035422076439	3	COL_CONC-2mgml_N_103	Ly12 3D	Ly12 3D
136	136	136	40.3522196666666	229.417268226667	0.396976788247511	1.91216793599341	0.522727181088264	0.317632059853592	0.840359240941856	1.64570031541907	136	19	4	23.8740712427588	-6.67919654666841	3	COL_CONC-2mgml_N_103	Ly12 3D	Ly12 3D
137	137	137	43.9433095913979	500.340176706667	1.33068536773479	10.1471490496998	0.896811980990581	0.74993201393898	1.64674399492956	1.19585771019445	137	25	4	21.7202704564223	6.38640122994231	3	COL_CONC-2mgml_N_103	Ly12 3D	Ly12 3D
138	138	138	41.8963361075269	228.16028476	1.3171278221712	0.526082104963571	0.745903296472072	0.302697361079546	1.04860065755162	2.46418830283775	138	19	4	-14.2937742565992	-25.7698115175115	3	COL_CONC-2mgml_N_103	Ly12 3D	Ly12 3D
139	139	139	13.5800629462365	47.8553315333334	0.516275451864131	0.54184750026703	0.0696772440818788	0.106273518879998	0.175950762961877	0.655640697853971	139	19	4	-13.0143551679702	-21.0347511907136	3	COL_CONC-2mgml_N_103	Ly12 3D	Ly12 3D
140	140	140	17.027181860215	55.2289820533334	0.441592949132847	0.407985786184511	0.17384878586508	0.0602429933065867	0.234091779171667	2.88579262621189	140	19	4	-20.9215418815743	-20.0146467436879	3	COL_CONC-2mgml_N_103	Ly12 3D	Ly12 3D
141	141	141	22.8976226989247	71.9690152933334	0.376465936549208	0.432155836264711	0.261932874518767	0.0707221171179893	0.332654991636756	3.70369108268876	141	19	4	-21.3607014438454	-20.1319683230546	3	COL_CONC-2mgml_N_103	Ly12 3D	Ly12 3D
142	142	142	49.2064083978496	282.96115872	0.397213682706704	0.395259975073176	0.630172254858594	0.281920693816113	0.912092948674707	2.23528200902355	142	19	4	-16.2407733239197	-24.1384711048724	3	COL_CONC-2mgml_N_103	Ly12 3D	Ly12 3D
143	143	143	13.102731967742	221.56233604	7.5681062712885	0.40231048284322	0.463761895937973	0.0269699577766275	0.490731853714601	17.1954995176105	143	18	3	-3.53885820968846	-13.8344138653735	3	COL_CONC-2mgml_N_103	Ly12 3D	Ly12 3D
144	144	144	1.66759353387097	14.4197888876001	0.527950656210576	0.372848205026938	0.0247018421472082	0.0094353386793339	0.0341371808265422	2.61801329943907	144	8	2	-22.8688830541625	-7.28534448557326	3	COL_CONC-2mgml_N_103	Ly12 3D	Ly12 3D
145	145	145	0.526329645161283	7.65522014666664	11.3202466466284	16.6676516293528	0.0144363893157154	0.0053097268598868	0.0197461161756022	2.71885724005451	145	1	1	-4.40016305845115	19.1390686100828	3	COL_CONC-2mgml_N_103	Ly12 3D	Ly12 3D
146	146	146	18.0689811397849	121.054781066667	0.456581243820942	0.513842777484532	0.247226349793212	0.132560057977089	0.379786407770302	1.86501389306831	146	19	4	-16.9918638644303	-23.4267804350467	3	COL_CONC-2mgml_N_103	Ly12 3D	Ly12 3D
147	147	147	7.57922540860222	127.02251556	6.20661021198927	9.16078244794119	0.229465515840916	0.201067436842995	0.430532952683911	1.14123658929465	147	22	4	10.9805746998443	8.62078391038613	3	COL_CONC-2mgml_N_103	Ly12 3D	Ly12 3D
148	148	148	24.8584030322582	396.144624573334	5.27483059839584	11.8605489868473	0.717366877945075	0.448316912666861	1.16568379061194	1.60013342721724	148	24	4	17.049144310368	4.26576041383977	3	COL_CONC-2mgml_N_103	Ly12 3D	Ly12 3D
149	149	149	6.22880392473118	108.350840866667	11.0054026206843	9.0164399915907	0.207214764013948	0.0644891130834055	0.271703877097354	3.21317435000156	149	5	1	1.86015905716537	16.8830845288807	3	COL_CONC-2mgml_N_103	Ly12 3D	Ly12 3D
150	150	150	32.9402560215054	462.854152506667	1.63796761130753	1.66808735898025	0.708755694067466	0.248724838209434	0.9574805322769	2.84955736294689	150	19	4	-13.4846108917491	-25.2309617252175	3	COL_CONC-2mgml_N_103	Ly12 3D	Ly12 3D
151	151	151	8.10132188419359	44.9701867092	1.4575008879743	0.414928345904922	0.203711676953502	0.0067570544376333	0.210468731391135	30.1479999656257	151	17	3	-8.43490251123738	-13.3638182774958	3	COL_CONC-2mgml_N_103	Ly12 3D	Ly12 3D
152	152	152	7.17385772043005	24.8974144933332	0.416263951566875	4.20444818600765	0.0983375152683036	0.0169019851703812	0.115239500438685	5.818104457968	152	10	2	21.089871042955	17.72503446101	3	COL_CONC-2mgml_N_103	Ly12 3D	Ly12 3D
153	153	153	25.426173688172	298.21305716	4.81873257387745	3.36339881389558	0.715235160070016	0.400071264606532	1.11530642467655	1.78776938846994	153	25	4	17.7196220450971	-6.16608940724103	3	COL_CONC-2mgml_N_103	Ly12 3D	Ly12 3D
154	154	154	46.369930655914	534.551475173334	2.66654653038682	9.84333985982512	1.05811940896627	0.577900767389904	1.63602017635618	1.83097076293095	154	25	4	21.6203797765772	5.71446026628921	3	COL_CONC-2mgml_N_103	Ly12 3D	Ly12 3D
155	155	155	3.24306177419353	19.2995250133333	0.453180178295919	21.970918131496	0.0245623332932706	0.0295592741823836	0.0541216074756542	0.830951840756259	155	7	1	15.7446190478226	16.8201032774322	3	COL_CONC-2mgml_N_103	Ly12 3D	Ly12 3D
156	156	156	27.6465441935484	172.92268908	0.384587065015695	2.7870335162842	0.404063206009815	0.314909893410352	0.718973099420167	1.28310737282328	156	25	4	23.9704321679024	-5.54885550356995	3	COL_CONC-2mgml_N_103	Ly12 3D	Ly12 3D
157	157	157	52.4022449354839	471.71038636	0.432230790166581	2.68168492151581	0.847247303846004	0.404045655710852	1.25129295955686	2.09690982162749	157	25	4	23.9020269534832	-6.65031673799162	3	COL_CONC-2mgml_N_103	Ly12 3D	Ly12 3D
158	158	158	26.4796044301076	181.374990853333	0.412933485414899	0.445542695901823	0.358710146372339	0.164597961495864	0.523308107868203	2.17931098971327	158	19	4	-17.1790177074267	-23.7776230594639	3	COL_CONC-2mgml_N_103	Ly12 3D	Ly12 3D
159	159	159	3.54496862365591	16.1090852666667	0.426492357953563	6.14665202504649	0.0325964125470274	0.020965886285395	0.0535622988324224	1.55473573133582	159	10	2	18.1773118390664	17.6278825369217	3	COL_CONC-2mgml_N_103	Ly12 3D	Ly12 3D
160	160	160	1.71980616129032	4.36057196	0.581067693600764	0.344684104349275	0.0076780623778368	0.0037152721090798	0.0113933344869167	2.0666218119185	160	8	2	-25.1734420970769	-3.75843053666833	3	COL_CONC-2mgml_N_103	Ly12 3D	Ly12 3D
161	161	161	1.0180902903226	15.7938330533333	13.1235092178251	4.95082475798057	0.0305454323402361	0.0142245420910861	0.0447699744313221	2.147375440604	161	1	1	-8.17727389113356	18.6518944076249	3	COL_CONC-2mgml_N_103	Ly12 3D	Ly12 3D
162	162	162	16.1384429139786	120.812260586667	1.55331708710058	0.391248472959981	0.40377830968621	0.0443317927420893	0.448110102428299	9.10809792952172	162	12	2	0.72058287445622	-18.6965254930592	3	COL_CONC-2mgml_N_103	Ly12 3D	Ly12 3D
163	163	163	64.3382624301075	512.734251879999	0.504217477029144	0.42371970617467	1.19214025129385	0.28811390451489	1.48025415580874	4.13773938922213	163	19	4	-18.059728221813	-24.1105327434401	3	COL_CONC-2mgml_N_103	Ly12 3D	Ly12 3D
164	164	164	45.2064803440861	280.317195613333	2.10803943282841	0.376770707866119	1.13776312957918	0.228406786788176	1.36616991636736	4.98130176243117	164	21	4	6.3514844083836	-18.5023584346656	3	COL_CONC-2mgml_N_103	Ly12 3D	Ly12 3D
165	165	165	62.5261115591398	264.707863826666	0.546641501427657	0.474271530947011	0.354286030998806	0.455975297139097	0.810261328137902	0.776985142005904	165	19	4	-12.5787458974265	-23.2112884269408	3	COL_CONC-2mgml_N_103	Ly12 3D	Ly12 3D
166	166	166	13.6119278817205	140.208396893333	0.670530172531661	1.45806432318045	0.237598670633272	0.135016336888366	0.372615007521638	1.75977719518285	166	19	4	24.0913016284804	-6.84773776923365	3	COL_CONC-2mgml_N_103	Ly12 3D	Ly12 3D
167	167	167	22.1707023118279	204.473264693333	5.3598480134392	0.486377008911578	0.507939854237877	0.152124838377526	0.660064692615403	3.3389672564669	167	21	4	5.91688536197997	-15.5041644088509	3	COL_CONC-2mgml_N_103	Ly12 3D	Ly12 3D
168	168	168	2.80495034408604	11.1349341200001	0.463729774859958	0.431489434162927	0.0210891152193121	0.0104276798250927	0.0315167950444047	2.02241683414217	168	8	2	-24.9266799283892	-8.78929472688994	3	COL_CONC-2mgml_N_103	Ly12 3D	Ly12 3D
169	169	169	11.6813688709677	42.4256304933335	0.434696910380597	0.466903867657678	0.114311487920281	0.0527324467164036	0.167043934636685	2.16776377805967	169	19	4	-20.071965270876	-19.8526138657822	3	COL_CONC-2mgml_N_103	Ly12 3D	Ly12 3D
170	170	170	72.328393548387	581.582904453333	0.383700670798583	4.13725167535284	0.957163041411252	1.10681159168982	2.06397463310107	0.864793112574753	170	25	4	22.8042577004061	-5.31082360242532	3	COL_CONC-2mgml_N_103	Ly12 3D	Ly12 3D
171	171	171	45.1071833870968	397.370116186667	2.73789109427926	2.87549687726407	0.967693815318722	0.570885170974045	1.53857898629277	1.69507611078361	171	25	4	19.7087252312791	-7.72547954382815	3	COL_CONC-2mgml_N_103	Ly12 3D	Ly12 3D
172	172	172	7.45053920215054	16.7786906865333	0.427285919319968	0.430564177296153	0.0558783204038169	0.043248309053658	0.0991266294574749	1.29203480151071	172	19	4	-18.109591017186	-18.2116373750894	3	COL_CONC-2mgml_N_103	Ly12 3D	Ly12 3D
173	173	173	14.367278136129	71.4289674138667	0.436738959914345	0.535189233267689	0.0778653107933839	0.150485966699416	0.2283512774928	0.517425727469418	173	19	4	-12.1891811244147	-21.7411037990773	3	COL_CONC-2mgml_N_103	Ly12 3D	Ly12 3D
174	174	174	66.6521817849462	390.6210678	2.54948315597405	0.543950947234947	1.68559766690061	0.341459734297365	2.02705740119798	4.93644637300832	174	19	4	7.28295694359894	-18.4687925949789	3	COL_CONC-2mgml_N_103	Ly12 3D	Ly12 3D
175	175	175	40.2389530752689	187.515858933333	0.522343856034692	0.505200297101035	0.682966489141583	0.098957387192944	0.781923876334527	6.9016220871915	175	12	2	-22.3010168768818	-20.6250218392201	3	COL_CONC-2mgml_N_103	Ly12 3D	Ly12 3D
176	176	176	48.5310022043011	292.873412333333	0.435674558605957	1.33313628211849	0.441116638149356	0.487168597730032	0.928285235879388	0.905470180559141	176	25	4	22.5735425966985	-7.30719948135783	3	COL_CONC-2mgml_N_103	Ly12 3D	Ly12 3D
177	177	177	0.490456153118281	7.5858783364	11.975820133783	0.42250153045506	0.0134720347512554	0.003382620000508	0.0168546547517635	3.98272189877428	177	4	1	-3.72176859252168	-0.363782007515157	3	COL_CONC-2mgml_N_103	Ly12 3D	Ly12 3D
178	178	178	56.1966855591398	601.325418346667	0.610209664902636	0.552173812991967	0.863513443054618	0.449632338618743	1.31314578167336	1.920487849489	178	19	4	-14.2204848390362	-24.8159615139538	3	COL_CONC-2mgml_N_103	Ly12 3D	Ly12 3D
179	179	179	24.8708072150538	118.598340866667	0.526687655873769	0.493836439547892	0.335665167381093	0.101257340807363	0.436922508188456	3.31497118830799	179	19	4	-20.3015098971922	-21.8002620660129	3	COL_CONC-2mgml_N_103	Ly12 3D	Ly12 3D
180	180	180	20.144604795699	93.7622066666667	0.431984181943238	0.459477652914293	0.387931428098202	0.040967721921925	0.428899150020127	9.46919696529648	180	12	2	-24.5957086892172	-16.9389051662963	3	COL_CONC-2mgml_N_103	Ly12 3D	Ly12 3D
181	181	181	8.84264154838711	54.03794728	0.625565816145981	0.403122244295472	0.154683922631332	0.0223431849266667	0.177027107557999	6.92309190202851	181	12	2	-25.2951625977022	-15.3431885835197	3	COL_CONC-2mgml_N_103	Ly12 3D	Ly12 3D
182	182	182	28.3778587419355	346.027203466667	1.10475159183167	0.359019995277556	0.548546627695778	0.129667779395021	0.6782144070908	4.23040041446749	182	19	4	6.01398646860072	-19.2211221947587	3	COL_CONC-2mgml_N_103	Ly12 3D	Ly12 3D
183	183	183	36.2110221182796	151.3290498	0.538387349767528	0.448074531953148	0.446209774395197	0.266762390475477	0.712972164870674	1.67268621937251	183	19	4	-15.2558040875239	-23.6972880749907	3	COL_CONC-2mgml_N_103	Ly12 3D	Ly12 3D
184	184	184	10.0877307526882	29.4855802399999	0.486477136227423	0.487597408879261	0.129786643257163	0.0065781989117344	0.136364842168897	19.7298143456325	184	8	2	-21.5364504036651	-8.76834754297065	3	COL_CONC-2mgml_N_103	Ly12 3D	Ly12 3D
185	185	185	13.1408822258065	123.591085346667	5.17073866194352	0.447223491562187	0.312786856145309	0.0692176288372779	0.382004484982587	4.51889007756438	185	21	4	2.57413890222034	-14.9640256488365	3	COL_CONC-2mgml_N_103	Ly12 3D	Ly12 3D
186	186	186	13.4097701182795	65.62394736	0.486104115618139	0.51889165300611	0.279706993238954	0.0376151159642891	0.317322109203243	7.43602634389061	186	12	2	-24.4630986388759	-16.5040578555962	3	COL_CONC-2mgml_N_103	Ly12 3D	Ly12 3D
187	187	187	57.3261718172043	1117.67721725333	6.51309708193177	11.4699906491109	1.78280085060751	1.43529065400456	3.21809150461207	1.24211834420671	187	24	4	17.4841396670336	-0.450712970785247	3	COL_CONC-2mgml_N_103	Ly12 3D	Ly12 3D
188	188	188	20.6982522473117	129.54186336	2.23087666414344	0.478342093710958	0.438238658334276	0.139418250100142	0.577656908434418	3.14333781997333	188	21	4	6.519859448432	-18.4037848690904	3	COL_CONC-2mgml_N_103	Ly12 3D	Ly12 3D
189	189	189	6.15922896075267	29.4035559209333	0.414952952702946	0.474287323506146	0.0609657849873763	0.0531416652678776	0.114107450255254	1.14723136130678	189	19	4	-16.9590650330565	-20.31386608162	3	COL_CONC-2mgml_N_103	Ly12 3D	Ly12 3D
190	190	190	4.79161600000003	21.1418415733334	0.41378671208505	0.473831754778672	0.0567438344083747	0.0182244397659198	0.0749682741742945	3.11361200328843	190	12	2	-24.0252006009594	-13.0329499531826	3	COL_CONC-2mgml_N_103	Ly12 3D	Ly12 3D
191	191	191	67.5696536774194	1748.63188102667	16.2318671489115	10.9954981737228	3.99611083431418	1.09366274399731	5.08977357831149	3.65387854368019	191	24	4	14.8663475639613	-3.90513257328336	3	COL_CONC-2mgml_N_103	Ly12 3D	Ly12 3D
192	192	192	7.54811073118281	47.3715164133334	0.408857190606394	0.397317225441678	0.106329588845994	0.0110501590098589	0.117379747855853	9.62244875853166	192	12	2	-25.4910674404158	-13.936244914903	3	COL_CONC-2mgml_N_103	Ly12 3D	Ly12 3D
193	193	193	12.2320428387097	135.801755853333	0.969809340741518	1.71957254487003	0.172741703501541	0.175048479916289	0.347790183417831	0.986822071143654	193	25	4	22.3694352859222	-5.99875583687804	3	COL_CONC-2mgml_N_103	Ly12 3D	Ly12 3D
194	194	194	68.7128304301075	1390.24799937333	15.5262224579748	1.80394465255124	3.35935998564552	0.741463583301651	4.10082356894717	4.53071473947065	194	20	4	9.93010194046162	-13.2442419379936	3	COL_CONC-2mgml_N_103	Ly12 3D	Ly12 3D
195	195	195	7.28501593548387	248.061009133333	28.1052620266616	15.0022830606549	0.645571394551815	0.12293783289546	0.768509227447274	5.25120200468131	195	1	1	-0.378281826074193	11.9430355835476	3	COL_CONC-2mgml_N_103	Ly12 3D	Ly12 3D
196	196	196	27.2265030215054	78.6318697066667	0.503388381313853	0.69939771147772	0.132231104917154	0.245982055031977	0.378213159949131	0.537564030432886	196	25	4	-12.126886082034	-21.2030401428332	3	COL_CONC-2mgml_N_103	Ly12 3D	Ly12 3D
197	197	197	18.2643438290322	66.2830275215998	0.483462488129196	0.444277824494569	0.199795566064873	0.118010049407911	0.317805615472784	1.69303857652211	197	19	4	-16.9931986983338	-22.10271598073	3	COL_CONC-2mgml_N_103	Ly12 3D	Ly12 3D
198	198	198	4.05834856967742	97.3600817233333	21.7889613696347	2.42392343557038	0.214813572192474	0.058053323395446	0.27286689558792	3.7002803565476	198	4	1	-2.69292506170904	7.66848776094804	3	COL_CONC-2mgml_N_103	Ly12 3D	Ly12 3D
199	199	199	5.64329993548384	9.0058539333333	0.396965733238223	0.427872259288975	0.0192016519413459	0.0042948838908004	0.0234965358321464	4.47081980085085	199	8	2	-24.150607146693	-7.38478001573861	3	COL_CONC-2mgml_N_103	Ly12 3D	Ly12 3D
200	200	200	5.30378326881721	13.02652292	0.394501321465849	0.416608687840114	0.0231019533012455	0.0166173983280992	0.0397193516293446	1.39022684809699	200	11	2	-19.9404542301703	-14.5841051469072	3	COL_CONC-2mgml_N_103	Ly12 3D	Ly12 3D
201	201	201	7.61545395698927	13.9342657333333	0.406169089085995	0.493366039856074	0.0347576984298826	0.0246698076899189	0.0594275061198015	1.4089164725871	201	11	2	-18.8116276099787	-16.51080682863	3	COL_CONC-2mgml_N_103	Ly12 3D	Ly12 3D
202	202	202	53.1209756344086	402.982215773333	0.393168985834168	0.506143433380946	0.794174374847146	0.490906926586129	1.28508130143328	1.61776974786239	202	19	4	-14.3367001918269	-24.2927978612787	3	COL_CONC-2mgml_N_103	Ly12 3D	Ly12 3D
203	203	203	8.54914602150537	39.05767268	0.505727942733907	0.794493390913077	0.0721655398980472	0.0969337954447433	0.169099335342791	0.744482763384467	203	19	4	-13.1666424662417	-19.6857596473731	3	COL_CONC-2mgml_N_103	Ly12 3D	Ly12 3D
204	204	204	12.7186342473118	123.636285266667	0.623775674121517	0.416050976597383	0.293706502450726	0.0210672914327511	0.314773793883477	13.941350903521	204	12	2	-25.986184180881	-15.5266441353437	3	COL_CONC-2mgml_N_103	Ly12 3D	Ly12 3D
205	205	205	6.72185125806449	35.0554221733332	0.545277667242178	0.360814373373731	0.124912997592461	0.0120634216870753	0.136976419279536	10.3546904711366	205	12	2	-21.9488711420376	-9.9709598064233	3	COL_CONC-2mgml_N_103	Ly12 3D	Ly12 3D
206	206	206	5.19324104301073	42.9300993066666	0.524638461742092	2.27513897926729	0.0719280788263315	0.0723189555899081	0.14424703441624	0.99459509943986	206	23	4	22.0992585137266	10.1846418019084	3	COL_CONC-2mgml_N_103	Ly12 3D	Ly12 3D
207	207	207	24.7360755268816	137.279075546667	0.497211576471395	0.456246648876432	0.220107183563342	0.0772374227028435	0.297344606266186	2.84974790536659	207	19	4	-20.4972407139398	-22.0949415790229	3	COL_CONC-2mgml_N_103	Ly12 3D	Ly12 3D
208	208	208	10.8424639247312	82.2441766800001	4.00740190960431	0.572485023017525	0.189052203512249	0.112864668780747	0.301916872292996	1.67503440673277	208	21	4	7.0322515583191	-14.3693496451226	3	COL_CONC-2mgml_N_103	Ly12 3D	Ly12 3D
209	209	209	11.3587163333334	24.05116812	0.411938183001676	0.431304926687579	0.057671223577051	0.0426673449807355	0.100338568557787	1.35164781410912	209	19	4	-18.0558111182885	-18.2172244693624	3	COL_CONC-2mgml_N_103	Ly12 3D	Ly12 3D
210	210	210	26.1343239784946	616.914207413333	14.0176356955728	14.1646938331357	0.847994875455009	0.560471193876028	1.40846606933104	1.51300349548844	210	24	4	12.9463149403618	3.7174236442846	3	COL_CONC-2mgml_N_103	Ly12 3D	Ly12 3D
211	211	211	0.532677387096773	4.32275385333336	8.70837865144763	1.08635840884388	0.0067421986503169	0.0067847221794088	0.0135269208297257	0.993732458313329	211	2	1	-11.3247040746022	18.0374767642929	3	COL_CONC-2mgml_N_103	Ly12 3D	Ly12 3D
212	212	212	19.6220773010753	201.12309836	3.54079646505094	0.437107864668769	0.561989771802443	0.127400839172612	0.689390610975054	4.41119364246117	212	21	4	4.77140565492275	-17.0844941645276	3	COL_CONC-2mgml_N_103	Ly12 3D	Ly12 3D
213	213	213	18.6438707311828	132.13094292	0.931032772925797	0.945876566017748	0.327017564168903	0.144527438769961	0.471545002938864	2.26266767716962	213	19	4	-15.7756084831182	-23.5227426028349	3	COL_CONC-2mgml_N_103	Ly12 3D	Ly12 3D
214	214	214	20.6976543739785	506.867686448933	10.0132766631414	11.7972820671838	1.22773552820632	0.15871932909195	1.38645485729827	7.73526157923123	214	23	4	16.0349127909567	8.17260818632925	3	COL_CONC-2mgml_N_103	Ly12 3D	Ly12 3D
215	215	215	7.61782144451613	268.792521886267	21.2585976119238	27.7379273618125	0.628632615415175	0.147887792780902	0.776520408196076	4.25074039982803	215	5	1	4.55439451753285	13.7535887291201	3	COL_CONC-2mgml_N_103	Ly12 3D	Ly12 3D
216	216	216	2.13836189247312	29.6208604666667	10.2256210164404	5.49441805494463	0.0519543563243347	0.0226326002112946	0.0745869565356293	2.29555401674119	216	1	1	-6.6201547919974	19.4041030881023	3	COL_CONC-2mgml_N_103	Ly12 3D	Ly12 3D
217	217	217	34.0250205483871	105.582549146667	0.564012473276873	0.39178244775474	0.272768723120814	0.171386913086667	0.44415563620748	1.59153763964977	217	19	4	-15.9002713115466	-23.0241606853569	3	COL_CONC-2mgml_N_103	Ly12 3D	Ly12 3D
218	218	218	1.91480554838709	12.1077107999999	0.432726756922453	0.3831272861074	0.0208344955333007	0.0136540069389822	0.0344885024722828	1.52588874653478	218	11	2	-25.7682806218878	-10.4624758069342	3	COL_CONC-2mgml_N_103	Ly12 3D	Ly12 3D
219	219	219	12.7516246989247	114.486577693333	4.77501521477962	0.382109986305288	0.433875160354902	0.0108090958362111	0.444684256191113	40.1398199192012	219	17	3	-6.77266180996947	-12.9256586160318	4	COL_CONC-3mgml_N_131	Ly12 3D	Ly12 3D
220	220	220	16.6280551182796	319.99543112	6.55740462182399	7.94639049248923	0.70619569952197	0.142306166686522	0.848501866208492	4.96250946789684	220	23	4	16.8390590292658	7.76508211658372	4	COL_CONC-3mgml_N_131	Ly12 3D	Ly12 3D
221	221	221	19.5707496225806	51.8418358877333	0.490118169912477	0.408025416590559	0.238680193764425	0.0181859268449439	0.256866120609369	13.1244448413023	221	12	2	-25.1615753715355	-14.7884256432197	4	COL_CONC-3mgml_N_131	Ly12 3D	Ly12 3D
222	222	222	7.25048710752686	12.3421965066666	0.437331145974868	0.404057410851527	0.0075487891507555	0.0181565999372254	0.0257053890879809	0.41576006393569	222	11	2	-15.4993906843851	-16.6797190407194	4	COL_CONC-3mgml_N_131	Ly12 3D	Ly12 3D
223	223	223	0.542634806451612	5.01390444000001	10.8482380753342	3.06176224179184	0.0056538335775554	0.0102233053143867	0.0158771388919421	0.553033818680843	223	1	1	-8.40128290364123	20.3950087576945	4	COL_CONC-3mgml_N_131	Ly12 3D	Ly12 3D
224	224	224	13.6517247578494	121.873869926933	0.781910843035246	0.391690665571682	0.324356497803791	0.0252232240505925	0.349579721854384	12.8594384743679	224	12	2	-26.0297739088767	-15.9840019546596	4	COL_CONC-3mgml_N_131	Ly12 3D	Ly12 3D
225	225	225	4.21741557537637	46.1891958630667	60.0516550306405	15.1588292211522	0.209992357760639	0.0112851614539891	0.221277519214629	18.6078292824433	225	2	1	-10.1956666410195	12.9460014392073	4	COL_CONC-3mgml_N_131	Ly12 3D	Ly12 3D
226	226	226	13.9424575591398	128.433451346667	3.13407884012399	2.0352047517434	0.262690737250989	0.179626542222768	0.442317279473757	1.46242717807932	226	25	4	18.6306018584487	-7.49813216668715	4	COL_CONC-3mgml_N_131	Ly12 3D	Ly12 3D
227	227	227	2.10297486021506	19.4958086266666	8.49204891468064	5.93967876656531	0.0343386188647244	0.0180765336191549	0.0524151524838793	1.8996240976388	227	1	1	-6.00499938201364	20.2634832233329	4	COL_CONC-3mgml_N_131	Ly12 3D	Ly12 3D
228	228	228	41.2653837849463	256.170399133333	0.722006313581346	0.449463102782302	0.78728055145758	0.159919254545149	0.947199806002729	4.92298787720594	228	19	4	-20.7510397231775	-22.4746093844099	4	COL_CONC-3mgml_N_131	Ly12 3D	Ly12 3D
229	229	229	14.6273474516129	355.736165293333	9.51562084208198	5.09240724340943	0.828674144605713	0.0582025987795183	0.886876743385232	14.2377516121724	229	17	3	-13.2737977306201	-0.825323578192811	4	COL_CONC-3mgml_N_131	Ly12 3D	Ly12 3D
230	230	230	2.56291876344086	27.0203030933333	4.82232623309914	0.406835311259902	0.0578417614092557	0.0164739494665024	0.0743157108757582	3.51110470059832	230	15	3	-2.04373524897835	-6.42300543100683	4	COL_CONC-3mgml_N_131	Ly12 3D	Ly12 3D
231	231	231	2.57825198924733	46.1327171333334	15.7435287229955	0.394633012237166	0.125154299588848	0.0100358211545918	0.135190120743439	12.4707582629234	231	15	3	-5.14325340102151	-5.72759767524994	4	COL_CONC-3mgml_N_131	Ly12 3D	Ly12 3D
232	232	232	18.7694995913979	105.4370246	0.499006505737515	0.453865137362701	0.282742666232706	0.012910624139603	0.295653290372309	21.8999998122012	232	12	2	-25.9256790415972	-14.7285596753124	4	COL_CONC-3mgml_N_131	Ly12 3D	Ly12 3D
233	233	233	1.95835056989248	10.14415672	0.486993952271633	0.427440678842589	0.0066780386346235	0.0176458642545918	0.0243239028892154	0.378447807275058	233	11	2	-15.019014687452	-16.025622671783	4	COL_CONC-3mgml_N_131	Ly12 3D	Ly12 3D
234	234	234	3.45876129032262	10.6311507466666	0.433847983453488	0.503129866692719	0.0265934433900497	0.0108567716495514	0.0374502150396011	2.44947984985467	234	8	2	-24.8046720876638	-8.68373412739836	4	COL_CONC-3mgml_N_131	Ly12 3D	Ly12 3D
235	235	235	12.1850385913978	42.9525685866666	0.508933239513247	0.445711187387492	0.0848660598299552	0.0445714305121579	0.129437490342113	1.90404613122763	235	19	4	-19.68063707065	-19.4060776780554	4	COL_CONC-3mgml_N_131	Ly12 3D	Ly12 3D
236	236	236	32.2897830215054	217.81227708	0.732825844849843	0.422220953693481	0.680992243110565	0.0979032032490206	0.778895446359585	6.9557708074008	236	12	2	-22.7415326378738	-20.8144780445715	4	COL_CONC-3mgml_N_131	Ly12 3D	Ly12 3D
237	237	237	55.0143321720429	1241.95431076	8.53303720203021	17.2499596222095	1.78669084015467	2.04024169040231	3.82693253055699	0.875725091080929	237	24	4	16.1114287552987	1.47541204742462	4	COL_CONC-3mgml_N_131	Ly12 3D	Ly12 3D
238	238	238	40.5944863978495	1585.09967394667	54.4857917264135	7.32879647622796	6.18332253570979	0.680545057671439	6.86386759338123	9.08583857307952	238	13	3	8.38465177951063	-8.10130094813267	4	COL_CONC-3mgml_N_131	Ly12 3D	Ly12 3D
239	239	239	19.7766115376345	76.8990948800001	0.386338193318723	0.495665667243245	0.315609756600868	0.0273890880549804	0.342998844655849	11.5231933230971	239	12	2	-25.0005607183576	-15.7306172718616	4	COL_CONC-3mgml_N_131	Ly12 3D	Ly12 3D
240	240	240	35.3628703655913	200.908818653333	0.464353675101056	0.4997677665536	0.399572078381549	0.316586585343637	0.716158663725186	1.26212574025471	240	19	4	-13.9981004587693	-23.7840066214384	4	COL_CONC-3mgml_N_131	Ly12 3D	Ly12 3D
241	241	241	19.6948388924731	64.8802218	0.46599868416654	0.431804732176616	0.183176896214631	0.0431668044317574	0.226343700646388	4.2434666782948	241	12	2	-22.626901818299	-18.6376766387598	4	COL_CONC-3mgml_N_131	Ly12 3D	Ly12 3D
242	242	242	6.0830194623656	24.9064596133333	0.423412764920393	0.357787009075881	0.0971176479018944	0.0070406908000226	0.104158338701917	13.7937669271859	242	8	2	-21.6384322624822	-8.8055301164697	4	COL_CONC-3mgml_N_131	Ly12 3D	Ly12 3D
243	243	243	121.504058387096	412.735896066666	0.479095083891284	0.465302504326396	0.88104866314928	1.0107531577905	1.89180182093978	0.871675400030652	243	19	4	-12.7089564395013	-23.5118549522139	4	COL_CONC-3mgml_N_131	Ly12 3D	Ly12 3D
244	244	244	41.8123511505377	117.866501493333	0.459680682391445	0.387459724070127	0.245517386836901	0.27433168033554	0.519849067172441	0.894965490447927	244	19	4	-13.3979985670201	-22.6161474830149	4	COL_CONC-3mgml_N_131	Ly12 3D	Ly12 3D
245	245	245	13.2475546666666	451.712682986666	15.5330864435503	39.9893039889864	0.733834848880759	0.817246239439277	1.55108108832004	0.897936036248086	245	22	4	10.581004180033	8.20076828921668	4	COL_CONC-3mgml_N_131	Ly12 3D	Ly12 3D
246	246	246	9.57112156774193	15.5304109677333	0.511913408256951	0.476151810110057	0.041745140923059	0.0273490355081829	0.069094176431242	1.52638439152886	246	11	2	-18.7710773108756	-16.7470207389321	4	COL_CONC-3mgml_N_131	Ly12 3D	Ly12 3D
247	247	247	27.2242725376344	54.5287676266665	0.438706370521191	3.4730494599961	0.205718263622627	0.0457306132076974	0.251448876830324	4.49848032188644	247	10	2	23.2937507374523	14.0924626671324	4	COL_CONC-3mgml_N_131	Ly12 3D	Ly12 3D
248	248	248	0.94357296774194	14.61925184	15.3555998405228	8.98148451238057	0.0263715454045207	0.0104470838480099	0.0368186292525306	2.52429728603587	248	1	1	-6.40580612322038	18.5717994400629	4	COL_CONC-3mgml_N_131	Ly12 3D	Ly12 3D
249	249	249	4.01856744086021	20.2804928933333	0.517876375458585	0.565839526695166	0.0610097030146923	0.0329069004384166	0.0939166034531089	1.8540094084178	249	12	2	-20.7266834182925	-15.820817599512	4	COL_CONC-3mgml_N_131	Ly12 3D	Ly12 3D
250	250	250	30.4315523333333	191.246735186667	3.25337378244769	0.398933525909015	0.939559073622943	0.0778329568384291	1.01739203046137	12.0714811795387	250	21	4	1.34154101315607	-18.0523353040355	4	COL_CONC-3mgml_N_131	Ly12 3D	Ly12 3D
251	251	251	19.7108712903226	137.54032128	1.61425625956999	1.81466180742799	0.36607919900567	0.197524065378348	0.563603264384018	1.85333973510753	251	19	4	22.2306335285283	-8.12466761916418	4	COL_CONC-3mgml_N_131	Ly12 3D	Ly12 3D
252	252	252	36.1153637541936	429.124126015066	7.52076605743258	0.430097295371601	1.2730295522186	0.112899568997611	1.38592912121621	11.275769814901	252	21	4	2.01321244755809	-16.2282358361391	4	COL_CONC-3mgml_N_131	Ly12 3D	Ly12 3D
253	253	253	43.7107257419354	122.247607413333	0.474127131880012	0.44175032323953	0.815948087838033	0.0366161062486871	0.85256419408672	22.2838573357944	253	12	2	-25.2624050037633	-16.1080339721939	4	COL_CONC-3mgml_N_131	Ly12 3D	Ly12 3D
254	254	254	1.87251218279569	7.65701159999996	0.38172261215618	0.426503266574296	0.0170661146303502	0.0129231070888494	0.0299892217191996	1.32058912094565	254	11	2	-26.3540898478571	-9.20508884196034	4	COL_CONC-3mgml_N_131	Ly12 3D	Ly12 3D
255	255	255	11.0182051290322	27.84525852	0.507926490810137	0.402648810253582	0.0824478351964758	0.0539774112035585	0.136425246400034	1.52745071240172	255	19	4	-18.3458777698889	-19.2872758733071	4	COL_CONC-3mgml_N_131	Ly12 3D	Ly12 3D
256	256	256	12.2518044193549	64.0413343866668	1.6112942088155	3.29432838978341	0.281038881136304	0.0974422790920067	0.37848116022831	2.88415751104243	256	23	4	23.6222691651748	11.4261106635914	4	COL_CONC-3mgml_N_131	Ly12 3D	Ly12 3D
257	257	257	33.9601276666667	235.601805546667	1.76488070618096	0.422337897379562	0.539628586620851	0.334151374246088	0.873779960866939	1.61492254173235	257	19	4	9.21939928206012	-17.4544956511066	4	COL_CONC-3mgml_N_131	Ly12 3D	Ly12 3D
258	258	258	4.09202856989249	62.2097678533333	20.1920884488347	3.62296055271369	0.133381810195965	0.0507343717528872	0.184116181948852	2.62902260514095	258	1	1	-2.03356722492921	9.07731723209839	4	COL_CONC-3mgml_N_131	Ly12 3D	Ly12 3D
259	259	259	11.5140024623656	80.25451908	3.0427717631989	0.457673488455091	0.259214806960345	0.0444515552462717	0.303666362206617	5.83140017316011	259	18	3	0.0422316700884775	-17.3669850728239	4	COL_CONC-3mgml_N_131	Ly12 3D	Ly12 3D
260	260	260	24.641888655914	480.224014573333	17.8242255394359	0.52413986594174	1.39215363410101	0.113468067518445	1.50562170161945	12.2691226223158	260	18	3	1.29497957129242	-13.4479790336575	4	COL_CONC-3mgml_N_131	Ly12 3D	Ly12 3D
261	261	261	21.2449545591398	61.9293087600001	0.525857424763762	0.384386848534516	0.30274782355708	0.0575709196290365	0.360318743186116	5.25869354715651	261	12	2	-22.7349766020657	-18.7324203008898	4	COL_CONC-3mgml_N_131	Ly12 3D	Ly12 3D
262	262	262	2.7258078064516	22.5263327733333	3.41501582255318	0.374487665095931	0.0397952668676829	0.0172805877912791	0.0570758546589619	2.3028884982585	262	3	1	-0.747151547709827	-7.06713960588814	4	COL_CONC-3mgml_N_131	Ly12 3D	Ly12 3D
263	263	263	5.90577782795703	180.4412546	26.3808703722967	6.0353890205818	0.545641573355126	0.049601645571026	0.595243218926152	11.0004732115955	263	16	3	-8.25228506153999	7.58077235965166	4	COL_CONC-3mgml_N_131	Ly12 3D	Ly12 3D
264	264	264	0.873667129032269	5.85488878666663	0.42037953732732	0.441818700639298	0.0097822777658733	0.0068211265486247	0.0166034043144981	1.43411468708869	264	9	2	-24.5426809758718	-2.65908801826768	4	COL_CONC-3mgml_N_131	Ly12 3D	Ly12 3D
265	265	265	2.86926486021505	15.83466496	0.493369872782766	0.395683986889049	0.0350125146921098	0.012619362148645	0.0476318768407547	2.77450748141571	265	8	2	-24.1845546210494	-10.4105279486796	4	COL_CONC-3mgml_N_131	Ly12 3D	Ly12 3D
266	266	266	5.61439449462365	15.2259237866667	0.466079551542044	11.9578653477586	0.0348664895829593	0.0114768621927166	0.0463433517756759	3.03798102630231	266	10	2	17.4253490201361	20.3012631568865	4	COL_CONC-3mgml_N_131	Ly12 3D	Ly12 3D
267	267	267	1.73541241935481	34.5211896133334	8.8247346380508	16.0663437087214	0.0544369198789562	0.0506181149226091	0.105055034801565	1.07544344474672	267	5	1	3.92667521149076	16.4033661179169	4	COL_CONC-3mgml_N_131	Ly12 3D	Ly12 3D
268	268	268	7.34061441935488	14.61464948	0.482116156449427	0.454841292949773	0.026595451731421	0.0137715691302973	0.0403670208617182	1.93118529049179	268	11	2	-21.1749069114743	-13.2106350679057	4	COL_CONC-3mgml_N_131	Ly12 3D	Ly12 3D
269	269	269	13.3210481226881	69.9916051040001	0.426931682271549	0.4931225343005	0.166196674722055	0.0605728752009877	0.226769549923043	2.74374749705368	269	19	4	-20.896271273054	-20.7167388692372	4	COL_CONC-3mgml_N_131	Ly12 3D	Ly12 3D
270	270	270	1.66451774096776	13.7208699196	5.24790786084134	6.2001192222972	0.0382191199851189	0.0142295045898464	0.0524486245749653	2.68590657839138	270	1	1	-3.9697214053643	20.2740334121926	4	COL_CONC-3mgml_N_131	Ly12 3D	Ly12 3D
271	271	271	10.9524024408602	35.5522710533333	0.465889068222368	0.411227272898689	0.104644663993257	0.0193648336682655	0.124009497661522	5.40385039117301	271	12	2	-24.2435877099921	-14.8225957192247	4	COL_CONC-3mgml_N_131	Ly12 3D	Ly12 3D
272	272	272	4.31172476344086	36.3392127466667	6.23242884421427	0.391160070168889	0.0700940319321513	0.0220350931434256	0.0921291250755769	3.18101818203861	272	3	1	-0.478083149701797	-7.4553280978631	4	COL_CONC-3mgml_N_131	Ly12 3D	Ly12 3D
273	273	273	2.44159822580646	14.0724152266667	0.566013365413795	0.378485636871827	0.0278944148917517	0.0130786332611994	0.0409730481529511	2.13282338717353	273	8	2	-24.7654440462986	-10.2853776549152	4	COL_CONC-3mgml_N_131	Ly12 3D	Ly12 3D
274	274	274	13.1852638709677	37.5599414266667	0.455998776580808	0.467337814748102	0.144175975725197	0.0164313762687863	0.160607351993984	8.77443090382392	274	12	2	-24.6709781558231	-14.2130352841435	4	COL_CONC-3mgml_N_131	Ly12 3D	Ly12 3D
275	275	275	54.5533998817204	887.999024426666	5.50940507821785	10.3786169977966	1.23988117769167	1.63796526443217	2.87784644212384	0.75696426817787	275	24	4	17.2542410595323	0.0174880284082988	4	COL_CONC-3mgml_N_131	Ly12 3D	Ly12 3D
276	276	276	2.0703560716129	48.9386291788	12.3632452658093	19.8660397085258	0.0793723904696385	0.0514696600252322	0.130842050494871	1.54211996797196	276	5	1	2.97262056538655	16.8163412990759	4	COL_CONC-3mgml_N_131	Ly12 3D	Ly12 3D
277	277	277	30.0950314193548	487.924164906667	0.554546774975421	13.435330874815	0.466957243623577	0.749635377240233	1.21659262086381	0.622912495595753	277	23	4	21.0468941960703	7.47090920649998	4	COL_CONC-3mgml_N_131	Ly12 3D	Ly12 3D
278	278	278	6.15559305376345	71.1356612933333	7.73933229187417	8.57280218327281	0.188966045313892	0.0299699666555789	0.218936011969471	6.30518036558163	278	2	1	-5.87813497663386	14.5046911331098	4	COL_CONC-3mgml_N_131	Ly12 3D	Ly12 3D
279	279	279	2.03150045161289	19.1715932133334	20.8231629305858	0.379860886531003	0.0441673770408568	0.0081499990734908	0.0523173761143476	5.41931068244147	279	4	1	-2.21032861827975	-3.13721759531694	4	COL_CONC-3mgml_N_131	Ly12 3D	Ly12 3D
280	280	280	0.940376150537643	12.2918666266668	9.20587762925665	3.69243874576852	0.0190664130617987	0.0116571596290998	0.0307235726908985	1.63559680646418	280	1	1	-8.00710013028455	19.0223422870838	4	COL_CONC-3mgml_N_131	Ly12 3D	Ly12 3D
281	281	281	7.37634988172042	45.1070982799999	1.88058268029104	17.4437566652096	0.205936712279153	0.0252315690103091	0.231168281289462	8.16186707196096	281	10	2	16.1326978765577	22.223306658235	4	COL_CONC-3mgml_N_131	Ly12 3D	Ly12 3D
282	282	282	2.77429223505377	19.6306920894667	1.75954267195715	5.59149620641722	0.0248178663940127	0.0179068306080191	0.0427246970020318	1.38594410910989	282	6	1	11.0126127589329	20.7523077572983	4	COL_CONC-3mgml_N_131	Ly12 3D	Ly12 3D
283	283	283	3.02761519354835	15.1077865199999	0.402879629254355	0.4743302384372	0.0214046091987294	0.0266248481843912	0.0480294573831207	0.803933568014779	283	19	4	-17.3776106976051	-16.7692168490048	4	COL_CONC-3mgml_N_131	Ly12 3D	Ly12 3D
284	284	284	6.04238091397849	30.9583194266666	0.484815261814937	7.32004514325389	0.0902491810177591	0.027140083007043	0.117389264024802	3.3253096902592	284	10	2	19.906475337417	17.4531003006856	4	COL_CONC-3mgml_N_131	Ly12 3D	Ly12 3D
285	285	285	3.44611232258064	38.1445836133333	5.2538997228058	5.75304563871469	0.07522318564217	0.0449307561638021	0.120153941805972	1.6742025299537	285	5	1	3.8481135575907	17.357862195894	4	COL_CONC-3mgml_N_131	Ly12 3D	Ly12 3D
286	286	286	17.0012951612903	114.54776432	0.524315775139692	0.440054267678535	0.16116114036259	0.0477253037833939	0.208886444145984	3.37684891633244	286	12	2	-22.5431300228168	-20.7744962765736	4	COL_CONC-3mgml_N_131	Ly12 3D	Ly12 3D
287	287	287	60.8660718172044	330.01874904	0.457449743189601	3.3153726156542	0.451579293248073	0.744131040821589	1.19571033406966	0.606854530284731	287	25	4	22.4524428162694	-5.01155525108427	4	COL_CONC-3mgml_N_131	Ly12 3D	Ly12 3D
288	288	288	5.06284209677418	53.6945974533332	2.80646233526576	1.30538714166544	0.115107654594853	0.0536146013905449	0.168722255985398	2.14694601115048	288	21	4	6.33192598707331	-20.3917399748718	4	COL_CONC-3mgml_N_131	Ly12 3D	Ly12 3D
289	289	289	57.3950658279571	104.762312906667	0.440981280919747	0.413766227905478	0.170005295572448	0.233109624317707	0.403114919890155	0.729293336000347	289	19	4	-13.1065949517645	-21.4920480419523	4	COL_CONC-3mgml_N_131	Ly12 3D	Ly12 3D
290	290	290	5.55690590322581	82.6105012266666	7.52004547348124	4.75776669635591	0.208410062254086	0.0350703097908537	0.243480372044939	5.94263533732567	290	2	1	-8.70785231484889	12.6692298042238	4	COL_CONC-3mgml_N_131	Ly12 3D	Ly12 3D
291	291	291	1.32985443010754	12.0327247066667	0.46932892919705	1.01204655016689	0.0148649649628747	0.0181584570369416	0.0330234219998163	0.818624893768972	291	7	1	19.1654801970983	16.7183669670019	4	COL_CONC-3mgml_N_131	Ly12 3D	Ly12 3D
292	292	292	57.5681756344086	291.702101986667	0.54867706636389	0.831962492030911	0.947543994298006	0.344167475729207	1.29171147002721	2.75314799078672	292	19	4	-15.8297183565587	-23.9488662802196	4	COL_CONC-3mgml_N_131	Ly12 3D	Ly12 3D
293	293	293	22.1039325591398	100.863774333334	0.572474806161485	0.428084656739357	0.354932226603765	0.0377562036953215	0.392688430299086	9.40063332288212	293	12	2	-24.8851168573767	-16.8729474014455	4	COL_CONC-3mgml_N_131	Ly12 3D	Ly12 3D
294	294	294	27.8236066732258	584.793740306533	8.26511965808949	13.0994682326992	1.12349366387313	0.302871223616067	1.4263648874892	3.70947642519291	294	24	4	17.5151316065651	5.15521174001717	4	COL_CONC-3mgml_N_131	Ly12 3D	Ly12 3D
295	295	295	6.31263933333334	25.4294564533333	0.483142969010438	0.425113013869406	0.0904535918972285	0.0207415459569651	0.111195137854194	4.36098601738284	295	12	2	-24.2347165916114	-13.7581868171943	4	COL_CONC-3mgml_N_131	Ly12 3D	Ly12 3D
296	296	296	12.5524405376344	108.680318026667	0.399286338568952	3.17227590781335	0.186633655402031	0.132609171055002	0.319242826457033	1.40739629029595	296	23	4	23.164867660065	9.83509310603619	4	COL_CONC-3mgml_N_131	Ly12 3D	Ly12 3D
297	297	297	27.5950209247312	214.39330616	7.54328975250969	0.53785359175775	0.674061851902265	0.133041031050324	0.807102882952589	5.0665711666598	297	21	4	4.35806800342308	-15.2407380605752	4	COL_CONC-3mgml_N_131	Ly12 3D	Ly12 3D
298	298	298	14.8979655698925	41.2240711199999	0.447443785291391	0.39452442337766	0.15057049184797	0.0246603702834813	0.175230862131451	6.10576767976712	298	12	2	-24.1232316032843	-15.6648856792381	4	COL_CONC-3mgml_N_131	Ly12 3D	Ly12 3D
299	299	299	4.21386396774196	16.7172108266667	0.45105495727746	0.479572977468124	0.0413415147122843	0.0121699684460585	0.0535114831583428	3.39701083823876	299	12	2	-23.7353443305804	-10.5750077946209	4	COL_CONC-3mgml_N_131	Ly12 3D	Ly12 3D
300	300	300	9.18871183870971	104.307168613333	0.40907861395833	9.14684110974031	0.150298697464522	0.122052764305682	0.272351461770204	1.23142395274308	300	23	4	20.4302535412549	12.1767457195948	4	COL_CONC-3mgml_N_131	Ly12 3D	Ly12 3D
301	301	301	14.9505429139784	136.751742226667	0.41359660276622	16.7012880555589	0.166269110917304	0.242395448914986	0.40866455983229	0.685941554024882	301	23	4	19.6587079227803	10.5848235021749	4	COL_CONC-3mgml_N_131	Ly12 3D	Ly12 3D
302	302	302	2.13796533333334	16.2867828266666	3.51428243082989	0.467767064810075	0.0345533965642327	0.0163776087592623	0.0509310053234949	2.10979496898112	302	3	1	-1.16492594363505	-4.4364124246355	4	COL_CONC-3mgml_N_131	Ly12 3D	Ly12 3D
303	303	303	9.1494747849463	80.3986328933335	3.23033859283681	0.806145149135611	0.27619616602733	0.0462193864516477	0.322415552478978	5.97576444066977	303	18	3	-1.51681557141732	-17.3897646039893	4	COL_CONC-3mgml_N_131	Ly12 3D	Ly12 3D
304	304	304	16.7990194731183	275.73940804	6.58988538207769	11.7560852946175	0.702680462056166	0.0505549566782522	0.753235418734418	13.8993386252558	304	10	2	17.4260066691742	23.5960905340278	4	COL_CONC-3mgml_N_131	Ly12 3D	Ly12 3D
305	305	305	8.18305704301075	35.0843746933333	0.424843830334619	0.48072249016229	0.0626101284891317	0.0520659321868922	0.114676060676024	1.20251623008287	305	19	4	-17.0598113215471	-20.5172959519227	4	COL_CONC-3mgml_N_131	Ly12 3D	Ly12 3D
306	306	306	7.75956470967741	46.3067146133333	0.564164387802786	0.740556748739861	0.135906230777566	0.0566452473259539	0.19255147810352	2.39925213841014	306	19	4	-19.9412891738024	-19.6195604571544	4	COL_CONC-3mgml_N_131	Ly12 3D	Ly12 3D
307	307	307	93.3920833548387	2841.65447066667	59.653280688097	1.00927704484413	11.4324091026802	1.02337970357057	12.4557888062507	11.1712290783104	307	21	4	6.51910984734061	-12.867573587071	4	COL_CONC-3mgml_N_131	Ly12 3D	Ly12 3D
308	308	308	43.2518414408602	230.58761156	1.44651701411282	0.436713363241972	0.845345175806868	0.141554271755279	0.986899447562146	5.9718803630901	308	19	4	5.19114874941544	-19.3321875304185	4	COL_CONC-3mgml_N_131	Ly12 3D	Ly12 3D
309	309	309	60.373184204086	208.8709393208	0.543973981552984	0.481916014428715	1.13445691797633	0.0827500989993045	1.21720701697563	13.7094327583325	309	12	2	-24.0368537631496	-18.6478369443073	4	COL_CONC-3mgml_N_131	Ly12 3D	Ly12 3D
310	310	310	2.63304379408602	19.3334806550667	0.417610012557075	16.3678710293703	0.0365749188760843	0.0062305842908317	0.042805503166916	5.87022294681157	310	10	2	16.0225011891206	22.3003045962842	4	COL_CONC-3mgml_N_131	Ly12 3D	Ly12 3D
311	311	311	1.86633358623656	5.10051708386667	0.344278100077592	9.1564445095882	0.00213510322971	0.006830689908146	0.008965793137856	0.312575048556048	311	7	1	14.6146630264466	17.8373871946015	4	COL_CONC-3mgml_N_131	Ly12 3D	Ly12 3D
312	312	312	12.6585898709677	23.68418044	0.422220344240315	0.476659233973037	0.0697839045457451	0.0284146498318984	0.0981985543776435	2.45591288150964	312	12	2	-20.2917453755627	-16.9511160449639	4	COL_CONC-3mgml_N_131	Ly12 3D	Ly12 3D
313	313	313	0.609172451612902	3.99376146666665	0.388001149102516	7.50343244131798	0.0030556912152903	0.007982630514347	0.0110383217296374	0.382792515549651	313	6	1	12.7809912186863	19.0827076536289	4	COL_CONC-3mgml_N_131	Ly12 3D	Ly12 3D
314	314	314	2.92580032698926	13.2295342629334	0.395776671568181	0.419918297648926	0.024718900634599	0.0248782218248409	0.0495971224594399	0.993595957485884	314	11	2	-18.6984100588182	-15.8348155800399	4	COL_CONC-3mgml_N_131	Ly12 3D	Ly12 3D
315	315	315	0.806290010752695	6.43763668	22.7818798059431	1.8212602549503	0.0141329813190075	0.0050894411228376	0.0192224224418451	2.77692205841404	315	4	1	-12.1309443284619	15.9794673772342	4	COL_CONC-3mgml_N_131	Ly12 3D	Ly12 3D
316	316	316	1.20094762365591	6.78348202666668	0.393455601797748	0.37619962688024	0.013211760077548	0.0092095174403508	0.0224212775178988	1.43457680200068	316	8	2	-25.0258141753251	-5.74696369176658	4	COL_CONC-3mgml_N_131	Ly12 3D	Ly12 3D
317	317	317	47.4772217526881	81.7397925599999	0.420743981092221	0.468763904207419	0.226509317186681	0.103987809834982	0.330497127021664	2.17822952080756	317	19	4	-17.8775076927024	-20.4375658921153	4	COL_CONC-3mgml_N_131	Ly12 3D	Ly12 3D
318	318	318	16.1283962887097	24.2936877041334	0.421454623187802	0.454959428207823	0.155701802580559	0.0121882343723204	0.16789003695288	12.7747627608933	318	12	2	-22.9772306077952	-11.7015217462529	4	COL_CONC-3mgml_N_131	Ly12 3D	Ly12 3D
319	319	319	8.02460958709678	139.607096829867	7.92974213380562	4.24952026484385	0.432089113490945	0.0255802950253059	0.457669408516251	16.8914828020353	319	17	3	-13.1741131892052	3.28637839030608	4	COL_CONC-3mgml_N_131	Ly12 3D	Ly12 3D
320	320	320	0.80187012903226	6.29992978666669	6.43247691277983	4.83157851860999	0.0105036111644535	0.0058436960220081	0.0163473071864617	1.79742599972612	320	1	1	-6.40930443224964	19.4031978231871	4	COL_CONC-3mgml_N_131	Ly12 3D	Ly12 3D
321	321	321	2.98709830107526	20.9930626533333	0.404692472573795	0.479119536231242	0.0230317247291334	0.0319264487684849	0.0549581734976182	0.721399517251301	321	19	4	-15.5401524441416	-19.2929372750833	4	COL_CONC-3mgml_N_131	Ly12 3D	Ly12 3D
322	322	322	63.4228364516129	985.450397186667	11.29234130893	0.495132982885782	1.84279941003691	0.399002357605898	2.24180176764281	4.61851759747515	322	21	4	6.78579043703504	-15.0283623760372	4	COL_CONC-3mgml_N_131	Ly12 3D	Ly12 3D
323	323	323	1.63988582172043	10.3361826853333	0.407833040039681	0.36257892924316	0.0174742600131633	0.0080283805040244	0.0255026405171877	2.17656101431713	323	8	2	-23.6399341811968	-7.08107719948854	4	COL_CONC-3mgml_N_131	Ly12 3D	Ly12 3D
324	324	324	20.0178605053763	89.8449206399999	1.07185874031995	5.68856869605098	0.522962304920111	0.0210722085113293	0.54403451343144	24.8176314617874	324	10	2	22.1988889946503	17.6488777100912	4	COL_CONC-3mgml_N_131	Ly12 3D	Ly12 3D
325	325	325	21.0879559462366	141.160674093333	1.52364935119263	0.473148069608878	0.445707148212158	0.108014337778708	0.553721485990866	4.12637023360075	325	19	4	5.4725104298679	-19.0991097075695	4	COL_CONC-3mgml_N_131	Ly12 3D	Ly12 3D
326	326	326	22.2159630430107	72.4548126933333	0.38060080777686	1.26797472048273	0.262858830533743	0.137731648351377	0.40059047888512	1.90848533129543	326	19	4	-15.4766494524826	-20.8125434156049	4	COL_CONC-3mgml_N_131	Ly12 3D	Ly12 3D
327	327	327	11.5873913651613	31.6317192332	0.491477808917166	0.421218223615558	0.0873674366223095	0.0305896162837545	0.117957052906064	2.85611417324997	327	12	2	-21.5429085596877	-17.3639380377899	4	COL_CONC-3mgml_N_131	Ly12 3D	Ly12 3D
328	328	328	13.4052869354838	47.23036648	0.464858783407055	0.552044675742685	0.169621660557084	0.100831018880117	0.270452679437201	1.68223689932912	328	19	4	-17.0289515035782	-21.2578629721601	4	COL_CONC-3mgml_N_131	Ly12 3D	Ly12 3D
329	329	329	40.2019134516129	257.094219626667	0.557339991570463	0.499277749545583	0.748840255087926	0.202099356767644	0.95093961185557	3.70530746393654	329	19	4	-18.7780246167536	-23.3693066387311	4	COL_CONC-3mgml_N_131	Ly12 3D	Ly12 3D
330	330	330	19.8170948387096	63.2638035999999	0.490192395097949	0.391760187182344	0.165414945272476	0.111629525442608	0.277044470715084	1.48182073350765	330	19	4	-16.5932346129111	-22.1061862888766	4	COL_CONC-3mgml_N_131	Ly12 3D	Ly12 3D
331	331	331	4.87548432258066	37.4288271066666	0.471163593750536	0.462225446963331	0.0789566208033477	0.0285001767033508	0.107456797506699	2.77039057073862	331	12	2	-23.0868180071205	-16.8368593480372	4	COL_CONC-3mgml_N_131	Ly12 3D	Ly12 3D
332	332	332	16.9173207956989	48.8071076533332	0.391916733867643	0.446537980518572	0.24543233584697	0.0511999368350115	0.296632272681982	4.79360622334085	332	12	2	-22.55435823654	-18.286704437931	4	COL_CONC-3mgml_N_131	Ly12 3D	Ly12 3D
333	333	333	11.7172595913979	62.9433477733333	1.8744005908463	0.45764048417773	0.273879258929725	0.0516687608439869	0.325548019773712	5.30067403313	333	12	2	1.32363417033129	-18.7370499438711	4	COL_CONC-3mgml_N_131	Ly12 3D	Ly12 3D
334	334	334	31.3680104193548	225.375667626667	1.83671930721742	0.427054954582608	0.507253363401049	0.295370995772672	0.802624359173721	1.71734317404492	334	19	4	9.02589411378831	-17.4818906700923	4	COL_CONC-3mgml_N_131	Ly12 3D	Ly12 3D
335	335	335	10.7856142580645	78.0114678133335	0.577739631240593	2.33441376696183	0.217209044336936	0.0341998199924568	0.251408864329393	6.35117507591689	335	12	2	23.2022887277404	15.3434163939798	4	COL_CONC-3mgml_N_131	Ly12 3D	Ly12 3D
336	336	336	8.77993136559138	82.0881320533334	4.71597413634255	2.23527133679541	0.161262145751566	0.125354412939144	0.28661655869071	1.28644969068504	336	24	4	11.228898332818	-2.03475893759594	4	COL_CONC-3mgml_N_131	Ly12 3D	Ly12 3D
337	337	337	7.9571019139785	80.3080882133331	4.25921252562306	0.433449102524853	0.258893352947829	0.0094009146615669	0.268294267609396	27.5391663756127	337	17	3	-7.43362929128048	-11.8364075545114	4	COL_CONC-3mgml_N_131	Ly12 3D	Ly12 3D
338	338	338	3.64146765591398	27.74521212	0.466964779894215	0.459598006755392	0.0477794802797132	0.0362662634547584	0.0840457437344716	1.31746355229888	338	19	4	-18.6226537427559	-19.3554494568772	4	COL_CONC-3mgml_N_131	Ly12 3D	Ly12 3D
339	339	339	1.57489938709677	31.3952208000001	44.1586542177672	0.382033976412064	0.113251848794356	0.007788344614512	0.121040193408868	14.5411964159026	339	15	3	-3.97452485889976	-3.66455768636313	4	COL_CONC-3mgml_N_131	Ly12 3D	Ly12 3D
340	340	340	33.0362529569893	718.431526053334	11.8473167128004	0.852229771186922	1.59622068697593	0.251923708189402	1.84814439516533	6.33612730793824	340	21	4	5.63588590905579	-14.8025507627141	4	COL_CONC-3mgml_N_131	Ly12 3D	Ly12 3D
341	341	341	64.3793572365592	669.609992626667	3.92680074203731	0.485903705637674	1.62635681757208	0.410145572421549	2.03650238999362	3.96531604125303	341	21	4	7.87030701775714	-17.0596274368787	4	COL_CONC-3mgml_N_131	Ly12 3D	Ly12 3D
342	342	342	2.18497754838711	8.73317150666668	0.458637575575674	0.385986090058469	0.0271182313578234	0.0095551269613747	0.0366733583191981	2.83808174056138	342	8	2	-23.8478515629955	-7.54617505785144	4	COL_CONC-3mgml_N_131	Ly12 3D	Ly12 3D
343	343	343	4.70660248623656	35.1528839313333	0.550795305237573	10.6345363455566	0.0797172165851907	0.0663378940079402	0.146055110593131	1.20168446371917	343	7	1	18.102148622288	14.8665986149853	4	COL_CONC-3mgml_N_131	Ly12 3D	Ly12 3D
344	344	344	6.95764787096776	202.617951906667	27.7805184393623	8.20300529965769	0.611498710012468	0.0605910189968496	0.672089729009318	10.0922334718329	344	16	3	-7.16831539026985	9.10690751637731	4	COL_CONC-3mgml_N_131	Ly12 3D	Ly12 3D
345	345	345	6.55037222580642	41.9649887999999	0.402629601933847	0.533175959819443	0.0455417165784342	0.054256982708443	0.0997986992868772	0.839370608261771	345	19	4	-14.77072119208	-20.8410158470091	4	COL_CONC-3mgml_N_131	Ly12 3D	Ly12 3D
346	346	346	3.2301851935484	21.2595786533333	0.729892465919806	0.415201638369129	0.071239047156845	0.0109090715373633	0.0821481186942082	6.53025758542817	346	8	2	-21.477362189119	-8.10278533181772	4	COL_CONC-3mgml_N_131	Ly12 3D	Ly12 3D
347	347	347	14.3552432795699	248.259924466667	7.8774925471214	0.423716696046	0.601890594878226	0.0640916281426352	0.665982223020861	9.39109541013259	347	18	3	0.409359258463166	-14.2223798850672	4	COL_CONC-3mgml_N_131	Ly12 3D	Ly12 3D
348	348	348	7.43694267741939	36.8040915333334	1.03971554861528	0.530963414771592	0.12778830326109	0.0504506852267165	0.178238988487807	2.53293493808522	348	12	2	-21.1720302398434	-18.6205221123031	4	COL_CONC-3mgml_N_131	Ly12 3D	Ly12 3D
349	349	349	4.40020740989248	10.8747029394667	0.529134027688612	0.354031347954546	0.026854881725905	0.0034969493440393	0.0303518310699443	7.67951694000943	349	8	2	-22.2068851694694	-6.71144208117578	4	COL_CONC-3mgml_N_131	Ly12 3D	Ly12 3D
350	350	350	4.24296296774194	15.9475052533333	0.47226548765298	3.76473026559861	0.0282174638527925	0.0119231506283655	0.040140614481158	2.36661137079509	350	10	2	19.4435390896513	18.7054896802628	5	COL_CONC-4mgml_N_81	Ly12 3D	Ly12 3D
351	351	351	29.0583294193548	547.594194613333	14.8783006642534	11.9620362312283	1.0764020685422	0.316930119545177	1.39333218808738	3.39633882095818	351	24	4	13.0840011620019	2.73590800559444	5	COL_CONC-4mgml_N_81	Ly12 3D	Ly12 3D
352	352	352	15.5019566666667	118.45342404	5.15277190255499	0.40976484679535	0.385400024210597	0.0693079643853258	0.454707988595923	5.56068884187567	352	21	4	2.07499888440838	-15.6628748827508	5	COL_CONC-4mgml_N_81	Ly12 3D	Ly12 3D
353	353	353	14.2120162043011	126.084768693333	0.647971168427422	1.31462514775845	0.280231070919565	0.101445583994253	0.381676654913819	2.76237821190364	353	19	4	-19.3839562913483	-24.3892402533246	5	COL_CONC-4mgml_N_81	Ly12 3D	Ly12 3D
354	354	354	10.1796568817204	238.50263	14.8812312736627	24.2967967622234	0.293659887963039	0.353156074515871	0.64681596247891	0.831530049045897	354	22	4	9.48312712273964	9.11076505729053	5	COL_CONC-4mgml_N_81	Ly12 3D	Ly12 3D
355	355	355	27.010215860215	111.7067122	0.542298562590443	0.473090634555578	0.180062064666922	0.180538539614152	0.360600604281074	0.997360813108112	355	19	4	-13.5333016376956	-22.7346338759935	5	COL_CONC-4mgml_N_81	Ly12 3D	Ly12 3D
356	356	356	18.3883759569893	220.559504053333	3.50715945699149	0.488033845468008	0.479221123811411	0.0814024273342677	0.560623551145678	5.8870618420696	356	21	4	2.81155544438268	-17.2506915501938	5	COL_CONC-4mgml_N_81	Ly12 3D	Ly12 3D
357	357	357	2.81975869892473	2.56778226666667	0.467502626635476	0.35025868610804	0.0030151642212704	0.0026012908817484	0.0056164551030189	1.15910306010986	357	8	2	-26.7053779455616	-4.24321423936878	5	COL_CONC-4mgml_N_81	Ly12 3D	Ly12 3D
358	358	358	3.93931383870969	10.4520129733333	0.388497865873492	0.368498068073562	0.0086104878968615	0.0215337039412821	0.0301441918381436	0.399860977021906	358	19	4	-15.074520444205	-17.2631898605179	5	COL_CONC-4mgml_N_81	Ly12 3D	Ly12 3D
359	359	359	17.4465879139785	252.75141132	0.458889968958856	11.1529791220701	0.0997997481852091	0.570198785192302	0.669998533377511	0.175026237826079	359	23	4	19.3124127651279	6.98280066906872	5	COL_CONC-4mgml_N_81	Ly12 3D	Ly12 3D
360	360	360	10.5663894731183	139.22383336	7.60475751663157	3.49712278277894	0.325655432494719	0.0494456833646931	0.375101115859412	6.58612461866093	360	17	3	-13.2840786821275	0.654689044294375	5	COL_CONC-4mgml_N_81	Ly12 3D	Ly12 3D
361	361	361	50.0238754408603	1346.76290662667	16.3129609203727	2.13493118999543	3.58141912769942	0.219139045741565	3.80055817344098	16.3431355447402	361	21	4	2.96625163274645	-15.9529581755977	5	COL_CONC-4mgml_N_81	Ly12 3D	Ly12 3D
362	362	362	66.5745369247313	742.30975596	3.9573108446461	9.32667811135878	1.80566526491438	1.25732585088317	3.06299111579755	1.43611559696004	362	25	4	19.361474862927	-1.70812397858569	5	COL_CONC-4mgml_N_81	Ly12 3D	Ly12 3D
363	363	363	102.264007333333	593.14535828	0.396083463895574	0.407731575183498	1.57432164284612	0.782174263372292	2.35649590621841	2.01275050403543	363	19	4	-14.6854462442867	-24.4709802517071	5	COL_CONC-4mgml_N_81	Ly12 3D	Ly12 3D
364	364	364	112.801253989247	1089.25166530667	4.05744046820096	0.718559559416443	2.93986601361053	0.70725823790091	3.64712425151144	4.15670805381615	364	21	4	9.06221443703115	-17.2454940774593	5	COL_CONC-4mgml_N_81	Ly12 3D	Ly12 3D
365	365	365	52.4664599999999	337.618956093333	1.60130286217747	0.952548707773913	1.09895277382746	0.392604969535065	1.49155774336252	2.79913108366629	365	19	4	-14.1060438803918	-24.9530307727556	5	COL_CONC-4mgml_N_81	Ly12 3D	Ly12 3D
366	366	366	35.6586638279568	267.8555828	1.70243924131531	0.420335681566103	0.908952046177942	0.054291101612826	0.963243147790768	16.7421919831372	366	12	2	0.844655557571312	-18.9185882807519	5	COL_CONC-4mgml_N_81	Ly12 3D	Ly12 3D
367	367	367	40.4062226451613	679.628970706667	6.48612717563931	13.6035050406718	0.795038304178835	0.864208268643653	1.65924657282249	0.919961464181108	367	24	4	16.4265082400062	2.68101448283497	5	COL_CONC-4mgml_N_81	Ly12 3D	Ly12 3D
368	368	368	118.136544483763	1408.53663986253	15.9400797884211	0.470647167029118	3.59787412920566	0.869592352891532	4.4674664820972	4.13742613678945	368	21	4	7.64235744701521	-14.9106972539477	5	COL_CONC-4mgml_N_81	Ly12 3D	Ly12 3D
369	369	369	6.47166240860216	60.7259321066667	5.38673493543467	0.470064930329886	0.117926899870888	0.0194623550810657	0.137389254951954	6.05923072411803	369	18	3	-2.57421192208924	-9.23058348513029	5	COL_CONC-4mgml_N_81	Ly12 3D	Ly12 3D
370	370	370	2.8318211827957	5.30732173333332	0.418954858661503	0.80086890060749	0.0146078779084278	0.0099028040651047	0.0245106819735326	1.47512541017576	370	11	2	-26.9213979702963	-5.90472051334523	5	COL_CONC-4mgml_N_81	Ly12 3D	Ly12 3D
371	371	371	11.6975584404301	169.013785504267	8.69136648744531	4.90545582431399	0.350552530537811	0.121397434717973	0.471949965255784	2.88764364215938	371	22	4	9.60968700671791	4.49545206948649	5	COL_CONC-4mgml_N_81	Ly12 3D	Ly12 3D
372	372	372	13.2373985996774	66.5513525021333	0.447475091915638	4.21009978839166	0.133365923921722	0.151629063768974	0.284994987690695	0.879553830952367	372	23	4	22.0248716176126	9.22798125880354	5	COL_CONC-4mgml_N_81	Ly12 3D	Ly12 3D
373	373	373	17.1241992258064	415.236104013333	0.473792503669314	66.8413060669913	0.240287148187304	1.57031354167282	1.81060068986013	0.153018579927249	373	23	4	17.7498531104278	9.06585360238318	5	COL_CONC-4mgml_N_81	Ly12 3D	Ly12 3D
374	374	374	40.4683842150538	325.38898272	0.474454636441318	2.40966628766831	0.289580502950631	0.595590245294934	0.885170748245564	0.486207598660774	374	25	4	22.0106125785084	-5.19350760770331	5	COL_CONC-4mgml_N_81	Ly12 3D	Ly12 3D
375	375	375	56.0205191720429	315.252257493333	2.42551911673683	0.390581710268438	1.26115521156838	0.304579902901018	1.5657351144694	4.14063830067681	375	21	4	7.11252990523745	-18.2321298850659	5	COL_CONC-4mgml_N_81	Ly12 3D	Ly12 3D
376	376	376	7.39722832258067	128.428045826667	22.7985796518603	1.82975191930898	0.263449367407768	0.077679710250467	0.341129077658235	3.39148236467816	376	3	1	1.35797524611273	-4.74823270322654	5	COL_CONC-4mgml_N_81	Ly12 3D	Ly12 3D
377	377	377	19.3772538172042	162.18710624	0.386538788544976	0.430157424234795	0.294689356440842	0.0941236659654438	0.388813022406286	3.13087419001543	377	19	4	-20.410259897154	-22.439329837722	5	COL_CONC-4mgml_N_81	Ly12 3D	Ly12 3D
378	378	378	5.37695691397851	63.0170586	0.541104961587579	0.674289187205182	0.08825616184749	0.0292488512334087	0.117505013080899	3.01742318504057	378	12	2	-24.0934594706276	-17.8428051140472	5	COL_CONC-4mgml_N_81	Ly12 3D	Ly12 3D
379	379	379	33.2558061397849	318.610247466667	1.98418389618366	2.1277493113277	0.358908160662545	0.504399735475245	0.863307896137791	0.711555013652777	379	25	4	18.830301899693	-6.17353037520187	5	COL_CONC-4mgml_N_81	Ly12 3D	Ly12 3D
380	380	380	10.348811	113.37108444	4.61909416284691	0.471103040224879	0.295868937776298	0.0179340274753644	0.313802965251663	16.4976293352248	380	18	3	-5.62988709225141	-13.6018183994531	5	COL_CONC-4mgml_N_81	Ly12 3D	Ly12 3D
381	381	381	22.2823119892473	1353.30457169333	395.137007890142	18.4412924672183	23.3180361121667	0.804990151125964	24.1230262632927	28.9668588858523	381	13	3	-2.65293836642395	6.09397166837679	5	COL_CONC-4mgml_N_81	Ly12 3D	Ly12 3D
382	382	382	6.72943866666665	92.37266012	28.5681052691735	4.49516560620662	0.208750831274274	0.0761080181182234	0.284858849392497	2.74282311424807	382	1	1	-1.31439517690894	8.9439656821933	5	COL_CONC-4mgml_N_81	Ly12 3D	Ly12 3D
383	383	383	3.57836324731182	101.306636493333	20.6790964305643	14.6166441029777	0.218494112563391	0.0717603981909423	0.290254510754334	3.04477285622099	383	1	1	0.218717679582041	14.8931446006372	5	COL_CONC-4mgml_N_81	Ly12 3D	Ly12 3D
384	384	384	51.1906572150538	550.63613044	7.37180181790541	0.434304228713463	1.51019644811577	0.432564039775226	1.942760487891	3.49126674723243	384	21	4	7.39086479174611	-15.5259383736848	5	COL_CONC-4mgml_N_81	Ly12 3D	Ly12 3D
385	385	385	218.370942204731	3026.26057920946	4.75774091381283	12.6478618981381	6.77715018382902	3.94752712863078	10.7246773124598	1.71680902068422	385	25	4	19.5175585078522	-4.09862795618914	5	COL_CONC-4mgml_N_81	Ly12 3D	Ly12 3D
386	386	386	70.6321282660215	1389.17401474467	12.7364585260873	8.03278488094245	2.21485881673985	1.44883525120147	3.66369406794132	1.52871681918502	386	24	4	15.1917346213754	-3.18921211210586	5	COL_CONC-4mgml_N_81	Ly12 3D	Ly12 3D
387	387	387	6.69199981720431	40.9825526	11.345442358152	14.9463196875336	0.0814172931826044	0.0404964939264256	0.12191378710903	2.01047758185003	387	5	1	1.8347581099794	20.1462317963218	5	COL_CONC-4mgml_N_81	Ly12 3D	Ly12 3D
388	388	388	52.6511696881722	1410.55480897333	26.1439808967311	4.11594149565861	4.12191653823727	0.893141249882734	5.01505778812001	4.6150780056105	388	20	4	11.3356734985921	-9.40393697352766	5	COL_CONC-4mgml_N_81	Ly12 3D	Ly12 3D
389	389	389	28.7902064305376	337.562326343467	5.36493518387292	2.85851311794298	0.677372215876363	0.156891951538871	0.834264167415234	4.3174440067344	389	19	4	12.1431127882877	-16.212966958538	5	COL_CONC-4mgml_N_81	Ly12 3D	Ly12 3D
390	390	390	35.4133246021505	747.680934693333	15.3950750531273	7.08642819642102	1.5492230398351	0.620420303127231	2.16964334296233	2.4970540648432	390	24	4	13.4436696047856	-2.56959848676273	5	COL_CONC-4mgml_N_81	Ly12 3D	Ly12 3D
391	391	391	25.6157886827957	300.9840830284	4.16185285348862	6.52890253445557	0.409821542435432	0.588076555187452	0.997898097622883	0.696884680779018	391	24	4	17.1250436327503	1.2759137957934	5	COL_CONC-4mgml_N_81	Ly12 3D	Ly12 3D
392	392	392	19.3195409784946	127.93620184	1.4799100860235	0.488058512119245	0.363221854814697	0.14275349396605	0.505975348780747	2.54439905268504	392	19	4	7.27928943601633	-18.8302289364714	5	COL_CONC-4mgml_N_81	Ly12 3D	Ly12 3D
393	393	393	8.99891107526881	48.3684883466667	8.76850243320268	2.09513241847038	0.114268860226857	0.0534149601372347	0.167683820364091	2.13926697564268	393	3	1	1.71336146777417	-2.67168123816503	5	COL_CONC-4mgml_N_81	Ly12 3D	Ly12 3D
394	394	394	3.31636945161292	31.5053945333334	1.27926930745191	3.48201854823183	0.0591225765377395	0.034225667253363	0.0933482437911024	1.72743386126183	394	7	1	16.7721874420938	17.7168411155731	5	COL_CONC-4mgml_N_81	Ly12 3D	Ly12 3D
395	395	395	49.5300265913978	2150.20963281333	49.5925371086468	20.6523929329507	6.89631150641697	1.45607140220522	8.35238290862219	4.73624541761654	395	24	4	10.2065517840076	0.722678789182901	5	COL_CONC-4mgml_N_81	Ly12 3D	Ly12 3D
396	396	396	2.96961592473118	16.9312792	0.463440633620758	6.11527327574102	0.0275091146501294	0.0251136577354706	0.0526227723856	1.09538462855116	396	7	1	17.3554001002311	17.0203678161862	5	COL_CONC-4mgml_N_81	Ly12 3D	Ly12 3D
397	397	397	22.011290795699	255.087098653333	11.1661277297706	0.449583018189152	0.452827009033448	0.181172725046034	0.633999734079482	2.49942152671375	397	21	4	5.40795362256626	-13.3673183128007	5	COL_CONC-4mgml_N_81	Ly12 3D	Ly12 3D
398	398	398	5.28836439784947	19.9536018666668	0.447739652989801	0.426129398376293	0.0347359041711276	0.0149305620881109	0.0496664662592386	2.32649674983017	398	12	2	-22.7079730854372	-13.4315334928801	5	COL_CONC-4mgml_N_81	Ly12 3D	Ly12 3D
399	399	399	38.2155400860216	251.117128333334	0.495664132999171	0.477915424850339	0.358768507269009	0.205387022901687	0.564155530170696	1.74679248085085	399	19	4	-15.449192335818	-24.2991964217973	5	COL_CONC-4mgml_N_81	Ly12 3D	Ly12 3D
400	400	400	9.07135977419353	37.80612964	1.13528567103116	0.372327135989207	0.198611538691098	0.013408688119421	0.212020226810519	14.8121529058037	400	12	2	-20.2813201654407	-9.34359341498256	5	COL_CONC-4mgml_N_81	Ly12 3D	Ly12 3D
401	401	401	8.98251427354836	27.0099484356	0.444080498700998	0.460320818420734	0.0281765026082038	0.0543417829551619	0.0825182855633656	0.518505302475124	401	19	4	-13.4536260496347	-19.8980236516671	5	COL_CONC-4mgml_N_81	Ly12 3D	Ly12 3D
402	402	402	3.46068992473117	78.2823746266667	16.220083220956	7.61420954623885	0.15953379024343	0.0547869637482264	0.214320753991657	2.9118932557856	402	1	1	-1.31943532462675	14.4896801515326	5	COL_CONC-4mgml_N_81	Ly12 3D	Ly12 3D
403	403	403	39.8045948924731	561.08758096	1.77807436967569	3.82802094590025	0.597101081421369	0.737412482176801	1.33451356359817	0.809724673575852	403	25	4	19.7116539636312	-3.87739012700624	5	COL_CONC-4mgml_N_81	Ly12 3D	Ly12 3D
404	404	404	43.275393483871	226.940546506667	0.396750622062935	3.72999745970888	0.651839140684808	0.253420692169683	0.905259832854491	2.57216226151082	404	19	4	24.072546456998	10.8301314090522	5	COL_CONC-4mgml_N_81	Ly12 3D	Ly12 3D
405	405	405	14.3356380107527	348.843725893333	14.7286372558255	11.0994782342052	0.80014192206083	0.171335040384132	0.971476962444962	4.67004251008386	405	22	4	6.54403162464913	8.03144358217349	5	COL_CONC-4mgml_N_81	Ly12 3D	Ly12 3D
406	406	406	5.38139501075268	61.6917242533334	3.44159938545678	5.97915486393713	0.174644750307684	0.0223755058234221	0.197020256131106	7.80517552031698	406	6	1	15.2626101936315	24.258095068808	5	COL_CONC-4mgml_N_81	Ly12 3D	Ly12 3D
407	407	407	152.333002311828	6564.95069669334	50.0460272474109	9.46871554274196	24.6060082105291	2.74050698727314	27.3465151978023	8.97863363414102	407	20	4	11.7744611682238	-8.88014109119174	5	COL_CONC-4mgml_N_81	Ly12 3D	Ly12 3D
408	408	408	47.6958404623655	563.310030986667	0.49162647199653	30.6943536904819	0.500663094641417	1.68931205568495	2.18997515032637	0.29637099490089	408	23	4	20.060622357704	7.58674704075281	5	COL_CONC-4mgml_N_81	Ly12 3D	Ly12 3D
409	409	409	28.1234953010753	376.75049724	4.58462899201498	0.419191927675691	1.0975510192692	0.0319237762016784	1.12947479547088	34.3803631605303	409	18	3	-3.65525283973	-15.7253637343531	5	COL_CONC-4mgml_N_81	Ly12 3D	Ly12 3D
410	410	410	5.43703763440853	19.5476048133334	0.438756505698946	0.450232298406114	0.0398154110437444	0.0159797222526301	0.0557951332963746	2.49162096901848	410	12	2	-22.8449304246561	-13.4408752869064	5	COL_CONC-4mgml_N_81	Ly12 3D	Ly12 3D
411	411	411	33.9158072903226	983.241320946667	12.3271048678549	20.9672041987738	1.55080476367544	0.73430500256763	2.28510976624308	2.11193544678679	411	24	4	14.5500184923587	4.10719083246821	5	COL_CONC-4mgml_N_81	Ly12 3D	Ly12 3D
412	412	412	55.0872982795699	2867.35659378667	56.6258217407229	42.5350481441458	9.18256326463066	2.95141950820509	12.1339827728358	3.11123621670951	412	24	4	10.8954493236923	2.72081727733951	5	COL_CONC-4mgml_N_81	Ly12 3D	Ly12 3D
413	413	413	12.1380287636559	441.059973268933	36.8506645918349	38.1140473569094	0.861896020956107	0.661397591269858	1.52329361222597	1.30314357405097	413	22	4	8.02197489006212	8.78322424910544	5	COL_CONC-4mgml_N_81	Ly12 3D	Ly12 3D
414	414	414	42.1422612580645	297.879130426667	0.401735986103548	6.29541199059	0.595321511347378	0.449462007766885	1.04478351911426	1.32452020651353	414	23	4	23.1156604746244	7.60613561147005	5	COL_CONC-4mgml_N_81	Ly12 3D	Ly12 3D
415	415	415	16.0882687956989	309.403234653333	4.14482295470286	38.6943814186024	0.372024172729925	0.354217552065533	0.726241724795458	1.05027029451408	415	22	4	14.6729425880794	10.6065306389524	5	COL_CONC-4mgml_N_81	Ly12 3D	Ly12 3D
416	416	416	35.7927138172044	466.1685594	1.40482742945683	10.9368473839874	0.602320622240153	0.650169333042206	1.25248995528236	0.926405770973287	416	23	4	20.9601693357219	6.49113881659741	5	COL_CONC-4mgml_N_81	Ly12 3D	Ly12 3D
417	417	417	53.400410795699	747.943851626667	6.26940948213154	1.2530066307018	2.21392395791606	0.168711969171131	2.38263592708719	13.1225067717063	417	21	4	2.91987012639802	-18.0160617537028	5	COL_CONC-4mgml_N_81	Ly12 3D	Ly12 3D
418	418	418	55.2413787096773	604.970889373333	2.95903166306414	5.50985282298343	1.21953096766987	0.791574898826433	2.0111058664963	1.54063875632984	418	25	4	20.0812821190491	-4.60643463579141	5	COL_CONC-4mgml_N_81	Ly12 3D	Ly12 3D
419	419	419	2.47663439784945	14.8875436	0.552722902792481	0.412584519981786	0.0405523463345037	0.0141123634000483	0.054664709734552	2.87353331153341	419	8	2	-24.2519071989378	-10.0774293076941	5	COL_CONC-4mgml_N_81	Ly12 3D	Ly12 3D
420	420	420	64.6017607634409	1343.71009466667	2.13915745823558	15.6675508586445	0.977918852711548	2.89538127759115	3.8733001303027	0.337751321485763	420	24	4	18.2306440082258	1.41846003255327	5	COL_CONC-4mgml_N_81	Ly12 3D	Ly12 3D
421	421	421	79.1050020107526	557.816182106667	0.569457924977775	2.06222771517469	1.46491252429234	0.492141734311309	1.95705425860364	2.97660698567314	421	19	4	23.9742888485377	-7.50931331143958	5	COL_CONC-4mgml_N_81	Ly12 3D	Ly12 3D
422	422	422	14.5305824193548	223.164767586667	4.35867110107752	10.1041142140887	0.423020498728805	0.218070467647729	0.641090966376534	1.93983395959948	422	23	4	16.9656112700384	7.95636465515073	5	COL_CONC-4mgml_N_81	Ly12 3D	Ly12 3D
423	423	423	165.887604301075	1160.17136744	0.760117174216518	2.2003226791193	2.61248321269238	2.29105131033684	4.90353452302922	1.14029886668417	423	25	4	21.7135844755732	-7.63374616367989	5	COL_CONC-4mgml_N_81	Ly12 3D	Ly12 3D
424	424	424	59.2838791612903	406.54569816	0.413392834176244	0.427186685209033	0.653683268887626	0.460002101692122	1.11368537057975	1.42104409193577	424	19	4	-14.1350839837629	-24.3389633133493	5	COL_CONC-4mgml_N_81	Ly12 3D	Ly12 3D
425	425	425	42.2990943670968	704.542911604533	9.06816524353603	4.9199073315635	1.39861324664569	0.825471531019557	2.22408477766525	1.69432039033282	425	20	4	15.3622711341149	-4.78626794284426	5	COL_CONC-4mgml_N_81	Ly12 3D	Ly12 3D
426	426	426	51.842341344086	923.663112133334	9.38387790826209	9.77310452635426	1.4990658415512	1.00233249066336	2.50139833221456	1.49557742117997	426	24	4	16.2176010416258	-0.846890638042198	5	COL_CONC-4mgml_N_81	Ly12 3D	Ly12 3D
427	427	427	30.706469139785	728.93418216	13.3168721209511	9.74191330955446	1.91503957118673	0.294760311213712	2.20979988240044	6.49693835408612	427	24	4	11.9857909141275	-4.30042405665923	5	COL_CONC-4mgml_N_81	Ly12 3D	Ly12 3D
428	428	428	47.0905848489247	197.6062507188	0.431998614704024	0.501844449711393	0.270820397484161	0.386411886603446	0.657232284087607	0.700859385731292	428	19	4	-12.6165358563069	-22.9345011167145	5	COL_CONC-4mgml_N_81	Ly12 3D	Ly12 3D
429	429	429	15.7659967741935	17.7207710266666	0.441097130889156	0.385529411019069	0.0682683164529927	0.0308526177507199	0.0991209342037126	2.21272363352052	429	12	2	-19.6660137705796	-17.0404202873794	5	COL_CONC-4mgml_N_81	Ly12 3D	Ly12 3D
430	430	430	46.9259394946237	246.608714426667	1.445775513804	0.420717319869212	1.06708047295917	0.17829669362956	1.24537716658873	5.98485844710166	430	19	4	5.6764902563075	-19.2350073849194	5	COL_CONC-4mgml_N_81	Ly12 3D	Ly12 3D
431	431	431	33.3306285806452	457.442757933333	14.03458510667	0.433327927369043	1.14137545120594	0.117839774582675	1.25921522578862	9.68582514051879	431	21	4	2.29006597778902	-14.2959148838276	6	CucE-1nM_N_49	Ly12 3D	Ly12 3D
432	432	432	224.541005645161	3990.53893208	3.19055634299415	7.59617859842017	4.7161930107351	4.27396432482803	8.99015733556313	1.10347037370857	432	25	4	19.2642851638805	-5.17302526519256	6	CucE-1nM_N_49	Ly12 3D	Ly12 3D
433	433	433	59.4906727204301	389.383729013333	1.84772352798528	0.534271691713177	1.36648068350184	0.105399545167912	1.47188022866975	12.9647683139894	433	12	2	1.99928012845666	-19.3123739760213	6	CucE-1nM_N_49	Ly12 3D	Ly12 3D
434	434	434	55.0641873548387	1625.46818094667	29.2626657812594	38.108721060266	2.20609948571857	3.27835313451593	5.4844526202345	0.672929179743266	434	24	4	12.8013135870335	3.61907553326919	6	CucE-1nM_N_49	Ly12 3D	Ly12 3D
435	435	435	48.9535786774194	163.731820066666	0.414326786186097	0.419440358752664	0.405891104056419	0.116385845590383	0.522276949646802	3.48746105677612	435	19	4	-20.3460877155258	-21.8900451327488	6	CucE-1nM_N_49	Ly12 3D	Ly12 3D
436	436	436	211.905556017312	11471.0063416159	98.4699723740887	46.9652804859111	46.6081210220355	16.6625077198474	63.2706287418829	2.79718526200703	436	24	4	12.6760059199415	-0.865443407546616	6	CucE-1nM_N_49	Ly12 3D	Ly12 3D
437	437	437	18.2398446408602	43.5272341513333	0.463782123590521	0.411010700591009	0.0522570874783843	0.0717107390044702	0.123967826482855	0.728720526435055	437	19	4	-13.7336103006129	-20.4057199806222	6	CucE-1nM_N_49	Ly12 3D	Ly12 3D
438	438	438	154.449144580645	1995.27235518667	10.2796819900876	0.481364841482165	4.61594342816934	1.01754055430736	5.6334839824767	4.53637293239031	438	21	4	8.14030779441487	-15.5822793366983	6	CucE-1nM_N_49	Ly12 3D	Ly12 3D
439	439	439	64.5780873978495	1303.60980526667	9.35283585867862	0.408772560755194	3.08240105982096	0.0503749313566466	3.13277599117761	61.1891863037598	439	18	3	-2.66863711439056	-15.6222773666003	6	CucE-1nM_N_49	Ly12 3D	Ly12 3D
440	440	440	67.1615630430108	2195.51560636	25.5877466203021	6.0552963244203	5.84634417153211	0.7196057719144	6.56594994344651	8.12437087042647	440	20	4	11.0140397755521	-10.2243569134521	6	CucE-1nM_N_49	Ly12 3D	Ly12 3D
441	441	441	107.95669588172	679.05591796	1.63712403477994	0.482257843209656	2.35566410836559	0.386575873025076	2.74223998139067	6.09366562359877	441	19	4	7.30506876174304	-18.976957109362	6	CucE-1nM_N_49	Ly12 3D	Ly12 3D
442	442	442	35.5671315483871	682.500621066666	24.8983549705109	6.79323401210315	1.41902254527427	0.463146213314126	1.8821687585884	3.06387595208909	442	24	4	10.8555500478795	-1.89682560906027	6	CucE-1nM_N_49	Ly12 3D	Ly12 3D
443	443	443	76.0793936021505	1404.97899217333	20.6428512569576	0.475088952148969	3.02720105848256	0.275660297165715	3.30286135564827	10.9816360557093	443	21	4	4.22986287603982	-14.9033883391429	6	CucE-1nM_N_49	Ly12 3D	Ly12 3D
444	444	444	41.6139477732258	395.184364555333	6.50611038147767	0.480949386937632	0.743556425418522	0.264276129620051	1.00783255503857	2.81355878220076	444	21	4	7.46567016404131	-15.3634540031402	6	CucE-1nM_N_49	Ly12 3D	Ly12 3D
445	445	445	15.435306655914	48.1115134533333	0.422863796032846	0.439109776063078	0.138407465277544	0.0433326793113689	0.181740144588913	3.19406663693723	445	12	2	-21.7248352000433	-18.8025683002815	6	CucE-1nM_N_49	Ly12 3D	Ly12 3D
446	446	446	79.8424906233333	3097.0809714008	26.0142245576281	24.3173866526115	7.16089083402044	2.6248003272546	9.78569116127504	2.72816593310561	446	24	4	13.9415383639106	-0.281008942922636	6	CucE-1nM_N_49	Ly12 3D	Ly12 3D
447	447	447	198.663611322581	858.36095176	0.447070097027448	0.520367636152991	3.03501042106271	1.3680966321378	4.40310705320051	2.21841816562342	447	19	4	-14.2574096020796	-24.4062307423191	6	CucE-1nM_N_49	Ly12 3D	Ly12 3D
448	448	448	48.5021542473118	318.828356653333	0.492200772022338	0.403848678872743	0.543708370939623	0.36748525089834	0.911193621837963	1.47953793957851	448	19	4	-14.3521319285771	-24.4267334283287	6	CucE-1nM_N_49	Ly12 3D	Ly12 3D
449	449	449	72.5469693010753	2905.65640816	40.6080646541748	14.3519449521702	11.116807593166	0.663078224195104	11.7798858173611	16.765454191563	449	20	4	9.09567761150747	-8.68033477969269	6	CucE-1nM_N_49	Ly12 3D	Ly12 3D
450	450	450	64.1541977096774	1166.22949857333	17.0835250721986	10.8147468912459	1.44109086671074	1.91208976817573	3.35318063488648	0.753673227426788	450	24	4	13.9751896944027	-0.257845625431368	6	CucE-1nM_N_49	Ly12 3D	Ly12 3D
451	451	451	14.9111269139785	41.8424410666666	0.439593821893866	0.433291878482043	0.134380530147253	0.069962159635903	0.204342689783156	1.92076017731008	451	19	4	-18.974595761587	-20.3293365285433	6	CucE-1nM_N_49	Ly12 3D	Ly12 3D
452	452	452	46.3923934838709	121.55622924	0.407649793643023	0.475081662763783	0.372031337096853	0.119542995543314	0.491574332640167	3.11211322257735	452	19	4	-19.8526911854402	-21.6181559625821	6	CucE-1nM_N_49	Ly12 3D	Ly12 3D
453	453	453	62.3428744838711	472.427340413333	0.427469884288212	1.45966968400188	0.733383570257299	0.889046525098547	1.62243009535585	0.824910226352897	453	25	4	22.284383080311	-7.27409971793459	6	CucE-1nM_N_49	Ly12 3D	Ly12 3D
454	454	454	10.5409291827957	97.0903986266667	5.45830531645304	0.405557200077025	0.286684331047447	0.0107501498965371	0.297434480943984	26.6679380107802	454	17	3	-6.94099576269924	-12.1596649055385	6	CucE-1nM_N_49	Ly12 3D	Ly12 3D
455	455	455	12.2294190537634	96.4745054	6.73394606234538	0.429421534130061	0.199441873051462	0.0523461175648685	0.251787990616331	3.81006046540719	455	18	3	2.48823122580814	-12.7256142903583	6	CucE-1nM_N_49	Ly12 3D	Ly12 3D
456	456	456	86.3222899784946	953.91750132	2.12069088285282	3.89618766996076	2.23546827592822	0.377669257003185	2.6131375329314	5.91911635505288	456	19	4	24.2496002051993	-8.10648700392823	6	CucE-1nM_N_49	Ly12 3D	Ly12 3D
457	457	457	18.3785504946237	535.099453573334	24.7308286117376	13.3966095164576	1.25813641366295	0.371703578398482	1.62983999206143	3.38478423878443	457	22	4	8.69818560188424	4.67571596234202	6	CucE-1nM_N_49	Ly12 3D	Ly12 3D
458	458	458	37.0424562795699	84.4200282933333	0.391756498465114	0.447731841202926	0.283526390792468	0.0317438812763645	0.315270272068833	8.93168634056015	458	12	2	-24.0233046044292	-16.8167736441742	6	CucE-1nM_N_49	Ly12 3D	Ly12 3D
459	459	459	49.8426676129032	102.0022126	0.404463618731713	0.567757981065101	0.49634008098775	0.0216191173777334	0.517959198365484	22.9583878155431	459	12	2	-25.3429756796158	-15.2220899386139	6	CucE-1nM_N_49	Ly12 3D	Ly12 3D
460	460	460	134.905446666667	6843.45076752	68.8323623455054	31.7956271783334	27.5614605548439	4.57729336167458	32.1387539165185	6.02134457572994	460	24	4	12.3084784998507	-2.1700968816179	6	CucE-1nM_N_49	Ly12 3D	Ly12 3D
461	461	461	83.5919823795699	1665.5107449832	13.3075112106869	5.34775111930263	2.8166907258416	1.76763291062762	4.58432363646922	1.59348171722006	461	20	4	15.0093670778623	-5.89856903102103	6	CucE-1nM_N_49	Ly12 3D	Ly12 3D
462	462	462	159.126802645161	2433.55158189333	10.9438901284618	0.915537333736861	4.0524606280012	1.98450911033374	6.03696973833495	2.04204687542084	462	20	4	12.3851774466042	-12.2421065887214	6	CucE-1nM_N_49	Ly12 3D	Ly12 3D
463	463	463	9.1896736344086	30.9806682133332	0.476871562587585	0.421990570799651	0.0919380643295221	0.0601912833151691	0.152129347644691	1.52743153602695	463	19	4	-18.2889174210935	-20.178773108777	6	CucE-1nM_N_49	Ly12 3D	Ly12 3D
464	464	464	34.5730494516129	815.723549453333	15.7533078922913	7.20831699821225	2.29555408046342	0.622561120862761	2.91811520132618	3.6872750378022	464	24	4	13.2106180735452	-4.4785570104638	6	CucE-1nM_N_49	Ly12 3D	Ly12 3D
465	465	465	42.8693240752688	407.743598533334	7.65484580597931	0.435075684551044	1.5508590608642	0.104221211106576	1.65508027197078	14.8804551817988	465	21	4	1.21207901086387	-16.5371631764759	6	CucE-1nM_N_49	Ly12 3D	Ly12 3D
466	466	466	179.015258505376	2260.66542124	8.07493853498762	0.516155761696831	4.76416312584358	1.31522831854098	6.07939144438456	3.62230881032778	466	21	4	9.0067782203864	-15.7609124556925	6	CucE-1nM_N_49	Ly12 3D	Ly12 3D
467	467	467	128.613336160645	5333.17850517053	43.7239239428454	36.3947909291964	13.6682127239989	6.08308649769703	19.751299221696	2.2469206593024	467	24	4	13.5137836505151	-0.0362579739342438	6	CucE-1nM_N_49	Ly12 3D	Ly12 3D
468	468	468	15.7042083548387	188.963944226666	19.4187262479995	0.562324257301758	0.54946580434967	0.0438370377145266	0.593302842064197	12.5342822644147	468	18	3	-0.512138671687496	-10.7503817592499	6	CucE-1nM_N_49	Ly12 3D	Ly12 3D
469	469	469	31.5645000215054	454.487147386667	6.86282562854073	4.24655423472287	0.47870487375577	0.626368619209506	1.10507349296528	0.764254241152612	469	24	4	14.8595697081161	-2.40894978535311	6	CucE-1nM_N_49	Ly12 3D	Ly12 3D
470	470	470	111.51597216129	1273.29710464	5.82658346825879	2.03047717135592	2.86066817598801	1.65421391264877	4.51488208863678	1.72932179696605	470	20	4	16.1015135078861	-10.0523839357619	6	CucE-1nM_N_49	Ly12 3D	Ly12 3D
471	471	471	112.475216344086	4177.3363226	34.4971465835686	10.2380887128792	13.5423477763941	1.55254507640368	15.0948928527978	8.72267606410735	471	20	4	12.2030492038743	-8.36170411944721	6	CucE-1nM_N_49	Ly12 3D	Ly12 3D
472	472	472	119.065649215054	3012.62165438667	19.4019217700852	5.07183729436387	6.55861880757607	1.91195243226812	8.47057123984419	3.430325303541	472	20	4	13.9329479572812	-8.88659458855193	6	CucE-1nM_N_49	Ly12 3D	Ly12 3D
473	473	473	29.7110585591398	266.458182333333	0.563465041605749	0.46822948181115	0.51328806773402	0.195448471178538	0.708736538912558	2.62620661414713	473	19	4	-17.0987401878705	-24.2868559770837	6	CucE-1nM_N_49	Ly12 3D	Ly12 3D
474	474	474	30.7863818494623	333.069584733333	0.426185481079104	12.7859273211721	0.337436285906996	0.410347223168766	0.747783509075762	0.822318921281494	474	23	4	21.4019084621451	8.54028145925773	6	CucE-1nM_N_49	Ly12 3D	Ly12 3D
475	475	475	9.86665584946237	98.74147408	25.3598075369882	0.406608489599452	0.289117920822542	0.0347362930459091	0.323854213868451	8.32322321902425	475	3	1	-0.509724704551428	-7.92335500042162	6	CucE-1nM_N_49	Ly12 3D	Ly12 3D
476	476	476	58.6054959247311	206.575605706667	0.473414208568261	0.480862584930381	0.49421671586574	0.210221174989662	0.704437890855401	2.35093689248975	476	19	4	-16.6828058733951	-23.5360009952589	6	CucE-1nM_N_49	Ly12 3D	Ly12 3D
477	477	477	117.43007560215	2170.62178641333	13.8680012556875	3.19873213354175	3.80553427594529	1.40757392932871	5.213108205274	2.70361236213021	477	20	4	14.167384233335	-9.93696985514728	6	CucE-1nM_N_49	Ly12 3D	Ly12 3D
478	478	478	79.1713656344086	664.409574573334	1.20652911349811	4.76746672408551	1.22469184173076	1.29810897816262	2.52280081989338	0.94344301005007	478	25	4	21.3928841987	-5.15941250159711	6	CucE-1nM_N_49	Ly12 3D	Ly12 3D
479	479	479	112.37005755914	1424.60147029333	10.3697461100553	0.386921507271737	2.75938358367009	1.09296718959027	3.85235077326036	2.52467192972603	479	21	4	8.57681823977113	-15.0426725421855	6	CucE-1nM_N_49	Ly12 3D	Ly12 3D
480	480	480	78.3471404731182	3243.49685208	31.0813091285598	65.1341955977514	8.05566179158284	4.66345531312242	12.7191171047053	1.72740194784651	480	24	4	13.4786310321525	3.57475721551452	7	CucE-10nM_N_42	Ly12 3D	Ly12 3D
481	481	481	51.9195812795699	971.715879453334	19.5429929903828	100.197269932307	1.87219697444557	2.53688931595798	4.40908629040355	0.737989222733824	481	22	4	12.8896979249984	7.03045661270888	7	CucE-10nM_N_42	Ly12 3D	Ly12 3D
482	482	482	247.296038021505	7255.03040898666	31.8538792822658	0.383195730744795	22.9453871065858	2.09284005396339	25.0382271605492	10.9637557170851	482	21	4	6.82435443309071	-14.7713549789071	7	CucE-10nM_N_42	Ly12 3D	Ly12 3D
483	483	483	3.6661862903226	14.5078629866667	0.520028106245221	0.416018339445456	0.0391191621720259	0.0063356773129582	0.0454548394849841	6.17442464943982	483	8	2	-22.0334641876364	-7.47317532209446	7	CucE-10nM_N_42	Ly12 3D	Ly12 3D
484	484	484	53.3005540215054	1640.12072889333	24.8510324718388	14.0344227667619	3.55852038941028	1.15907226187338	4.71759265128365	3.07014541410794	484	24	4	13.0708809808171	-0.977947835110351	7	CucE-10nM_N_42	Ly12 3D	Ly12 3D
485	485	485	76.925692451613	711.642241186667	9.49164694306054	0.398074720657969	0.808219744503776	0.798849660166683	1.60706940467046	1.01172947151926	485	20	4	9.43866015880847	-14.3588910978896	7	CucE-10nM_N_42	Ly12 3D	Ly12 3D
486	486	486	111.298756978495	2237.85873508	4.1437729840455	20.7590416465119	2.19075678817853	3.85788621257463	6.04864300075316	0.567864542255769	486	24	4	18.1009191138383	0.657899730842549	7	CucE-10nM_N_42	Ly12 3D	Ly12 3D
487	487	487	19.0907372473118	433.365433826666	6.56517653153968	43.2087740749914	0.443570570276038	1.04707893350134	1.49064950377738	0.423626678069798	487	22	4	13.1840577246166	7.299253344767	7	CucE-10nM_N_42	Ly12 3D	Ly12 3D
488	488	488	133.047739304731	3484.177050282	17.4293430612748	23.6565242830469	5.34581521067001	3.60831906210592	8.95413427277593	1.48152508651772	488	24	4	15.7978870640298	-0.369441192221401	7	CucE-10nM_N_42	Ly12 3D	Ly12 3D
489	489	489	127.162852118279	1658.85481090667	7.23870156547577	1.38981572647048	3.21005869526885	1.67733935282686	4.88739804809572	1.91378011244943	489	20	4	14.4515381687233	-11.0589055695569	7	CucE-10nM_N_42	Ly12 3D	Ly12 3D
490	490	490	59.1732370322581	1791.04636784	16.7306965635752	29.5293226539654	3.09777299881129	2.75460328463361	5.8523762834449	1.1245804490585	490	24	4	14.3612651918539	2.59772998359399	7	CucE-10nM_N_42	Ly12 3D	Ly12 3D
491	491	491	122.490887494624	558.585492373333	0.432847635241417	0.445580464787983	1.89180342034514	0.535515108474951	2.42731852882009	3.53267982621937	491	19	4	-16.4708203323714	-24.2792679589377	7	CucE-10nM_N_42	Ly12 3D	Ly12 3D
492	492	492	36.3078943333333	901.37637708	71.3788664789507	0.446123263612582	4.34725874899477	0.199074087643045	4.54633283663782	21.8373912972026	492	18	3	1.2004713879288	-11.6984135379166	7	CucE-10nM_N_42	Ly12 3D	Ly12 3D
493	493	493	125.949351258065	523.333119733334	0.417761093642178	0.42712628274414	2.11027700331796	0.644125443303298	2.75440244662126	3.27618948336481	493	19	4	-16.1406205806759	-24.2798459965055	7	CucE-10nM_N_42	Ly12 3D	Ly12 3D
494	494	494	6.38583834408602	14.9781453333333	0.460202801297583	0.459348997066446	0.0465533838181511	0.0152619338435642	0.0618153176617154	3.05029390739903	494	12	2	-22.9414868946324	-12.6715848608808	7	CucE-10nM_N_42	Ly12 3D	Ly12 3D
495	495	495	15.2861541935484	116.27378468	3.95155156581473	8.51235301033725	0.0676700603537745	0.233608297267915	0.30127835762169	0.289673188603256	495	22	4	14.4519579333855	5.69855450164023	7	CucE-10nM_N_42	Ly12 3D	Ly12 3D
496	496	496	5.87689767849461	48.2103766305333	3.38303064905626	0.463377492011635	0.147985276484924	0.0095619939616142	0.157547270446539	15.4764034655322	496	17	3	-8.03902476600122	-11.0662450355768	7	CucE-10nM_N_42	Ly12 3D	Ly12 3D
497	497	497	28.753338717742	101.310477432267	0.520150069963513	19.385140795088	0.0545975161516181	0.258517129865402	0.31311464601702	0.211194964836738	497	23	4	18.7036878494776	9.39807911559631	7	CucE-10nM_N_42	Ly12 3D	Ly12 3D
498	498	498	15.6396805591398	37.5946945866667	0.439515725885691	0.434367639856021	0.204314687268471	0.0054396538942763	0.209754341162748	37.5602365958344	498	8	2	-21.3394865520634	-8.97437861289397	7	CucE-10nM_N_42	Ly12 3D	Ly12 3D
499	499	499	57.9983143763441	800.780826133333	4.02181535048799	10.6796038184063	0.773301613551198	1.75416366303913	2.52746527659033	0.440837779190703	499	24	4	17.4895043822724	0.730974372327758	7	CucE-10nM_N_42	Ly12 3D	Ly12 3D
500	500	500	17.6828141688172	389.447146616933	52.1538077483947	23.1201904913921	1.41204968159374	0.184640433177325	1.59669011477107	7.64756482258487	500	1	1	0.36783065011283	11.6099602091355	7	CucE-10nM_N_42	Ly12 3D	Ly12 3D
501	501	501	34.0903487634409	502.088021853334	0.839810476882428	13.4797258373031	0.544789513391487	0.787047028376322	1.33183654176781	0.692194359103785	501	23	4	20.8741104886679	7.09110304091003	7	CucE-10nM_N_42	Ly12 3D	Ly12 3D
502	502	502	95.1573481827956	437.22531616	0.930970331380895	0.459064608113885	1.79215495576861	0.372316419758783	2.1644713755274	4.81352650772081	502	19	4	-17.7524909150576	-24.4997900143163	7	CucE-10nM_N_42	Ly12 3D	Ly12 3D
503	503	503	0.444640827956971	1.82591297333334	0.369760257903929	0.382103759535302	0.0038603969643073	0.0017779353826363	0.0056383323469437	2.17128080244572	503	9	2	-23.3093470390847	-0.0652250489815148	7	CucE-10nM_N_42	Ly12 3D	Ly12 3D
504	504	504	96.2224313010753	638.84464628	0.4850306615588	0.503980679041388	1.05496982911214	0.355077945754035	1.41004777486618	2.97109364782381	504	19	4	-16.2722558398862	-24.5781535970029	7	CucE-10nM_N_42	Ly12 3D	Ly12 3D
505	505	505	11.3211866989247	167.10951944	4.89943608548862	15.1101013370093	0.253461922419217	0.26985583245125	0.523317754870466	0.939249376664873	505	22	4	12.9233959595167	8.72636250626195	7	CucE-10nM_N_42	Ly12 3D	Ly12 3D
506	506	506	83.7941595483871	3176.21168565333	34.5107277539306	8.55648158852913	10.9831966994485	1.2069911081363	12.1901878075848	9.09965005161267	506	20	4	11.3358241538973	-8.94773497232486	7	CucE-10nM_N_42	Ly12 3D	Ly12 3D
507	507	507	12.8036359184946	277.834457786933	25.9462144434393	3.56945085825206	0.821630465168551	0.0354264079398517	0.857056873108402	23.1925987687926	507	15	3	-11.2567855754422	1.47356687241459	7	CucE-10nM_N_42	Ly12 3D	Ly12 3D
508	508	508	48.1796391534409	952.027092283201	39.0073818201841	0.398049385117984	2.96055623234752	0.360377569186762	3.32093380153428	8.21515123438007	508	21	4	3.78977553261857	-13.0854518291725	7	CucE-10nM_N_42	Ly12 3D	Ly12 3D
509	509	509	45.8167124408602	991.084177693334	14.2845142724168	16.2454904075548	1.07027495322524	1.8121037028802	2.88237865610544	0.590625664261998	509	24	4	13.8921627675545	2.26098912874951	7	CucE-10nM_N_42	Ly12 3D	Ly12 3D
510	510	510	73.7044975161291	1687.85590182667	6.49791251284865	67.8827805154895	1.09480409652545	5.91749109194695	7.0122951884724	0.185011532677312	510	24	4	15.2202551605091	4.48485547724693	7	CucE-10nM_N_42	Ly12 3D	Ly12 3D
511	511	511	45.2864043655913	794.42567924	30.555773122303	0.540088141550617	2.86719290519757	0.228835516812248	3.09602842200982	12.5294925592779	511	21	4	2.7350721113168	-13.4505121878571	7	CucE-10nM_N_42	Ly12 3D	Ly12 3D
512	512	512	5.51716720430108	80.7580003866667	42.9169048197814	6.5691671543213	0.196129705995209	0.0701071943151461	0.266236900310355	2.79756889305206	512	1	1	-1.36076381807335	9.67906113724624	7	CucE-10nM_N_42	Ly12 3D	Ly12 3D
513	513	513	32.9910926774194	145.011332653334	0.420851812332051	0.684064519193756	0.200512422945595	0.137355376583568	0.337867799529163	1.45980760224265	513	19	4	-15.1373915795754	-22.7001667438758	7	CucE-10nM_N_42	Ly12 3D	Ly12 3D
514	514	514	127.631300612903	1844.94992168	5.57474783072015	8.31880545112422	3.06674190063066	2.00828149685722	5.07502339748788	1.52704782941527	514	25	4	18.6362009756725	-4.37123068621374	7	CucE-10nM_N_42	Ly12 3D	Ly12 3D
515	515	515	8.24600056989249	46.1744768000001	0.521179208704432	0.470228721144688	0.0566063889626082	0.0576976961625802	0.114304085125188	0.981085775125286	515	19	4	-15.008113842502	-21.1877461864644	7	CucE-10nM_N_42	Ly12 3D	Ly12 3D
516	516	516	48.4693126451614	448.795736666667	0.842960374955625	12.1767680588517	0.92135067209851	0.788013367878609	1.70936403997712	1.16920690644989	516	23	4	21.9096022397911	7.21598564875458	7	CucE-10nM_N_42	Ly12 3D	Ly12 3D
517	517	517	59.6228430430107	782.927893733333	0.443291679008325	9.20519901361396	0.969246177322823	1.0265778204794	1.99582399780223	0.944152657486982	517	25	4	22.5934764775555	6.68229830301626	7	CucE-10nM_N_42	Ly12 3D	Ly12 3D
518	518	518	31.5418182688172	236.245569546667	0.465141636675212	9.93825877088524	0.528161203849555	0.263075725452312	0.791236929301867	2.0076394465566	518	23	4	22.4813418020704	10.3693699275079	7	CucE-10nM_N_42	Ly12 3D	Ly12 3D
519	519	519	28.7125103333332	162.572797213333	0.620786776717681	1.05600497191338	0.416535280865951	0.178459040741352	0.594994321607303	2.33406656863998	519	19	4	-15.7047803372841	-22.9719534311997	7	CucE-10nM_N_42	Ly12 3D	Ly12 3D
520	520	520	26.887995827957	74.5784785733333	0.438230412467905	0.431189171322126	0.175920193388552	0.0795723258539895	0.255492519242541	2.21082130628373	520	19	4	-19.2027984293527	-21.0997512535187	7	CucE-10nM_N_42	Ly12 3D	Ly12 3D
521	521	521	41.0100384623656	70.3156940666667	0.399074077343335	0.453034210872073	0.254652457581985	0.0884872387010135	0.343139696282998	2.87784387127754	521	19	4	-19.8728995668089	-20.2083005084568	7	CucE-10nM_N_42	Ly12 3D	Ly12 3D
522	522	522	0.66030860215054	5.90583200000001	12.508371839047	20.6695757789588	0.0058027108028499	0.0122343309454875	0.0180370417483374	0.474297354608524	522	1	1	1.25026012317364	17.5426306466498	8	CucE-50nM_N_71	Ly12 3D	Ly12 3D
523	523	523	0.780821505376333	6.40179066666666	0.398416679779578	11.7460118617293	0.0042689876924266	0.0120514830839313	0.0163204707763579	0.35422923989485	523	7	1	13.1672001010596	17.8713830065605	8	CucE-50nM_N_71	Ly12 3D	Ly12 3D
524	524	524	5.29552580645161	17.0289573333333	0.387050718476411	0.471578488434607	0.0455912419706528	0.030319941306084	0.0759111832767368	1.50367184126126	524	12	2	-19.6166608968264	-16.5802860987394	8	CucE-50nM_N_71	Ly12 3D	Ly12 3D
525	525	525	4.42809892473118	12.885344	0.470069819907026	0.514299960672739	0.0181979756806185	0.0356627122424098	0.0538606879230284	0.510280192850213	525	19	4	-14.2567244410254	-18.4136379206105	8	CucE-50nM_N_71	Ly12 3D	Ly12 3D
526	526	526	0.900077548387102	5.11665038666666	0.364934769431354	10.098438571466	0.009912231848473	0.0052935364438578	0.015205768292331	1.87251603037026	526	6	1	14.2953860986326	21.877992573359	8	CucE-50nM_N_71	Ly12 3D	Ly12 3D
527	527	527	1.33788172043011	5.03212799999999	0.427226757009287	0.414601400030223	0.0046246936837624	0.0066071146147107	0.0112318082984733	0.699956630609308	527	11	2	-27.3820742843672	-4.62587718790368	8	CucE-50nM_N_71	Ly12 3D	Ly12 3D
528	528	528	3.83556666666665	24.4945079999998	4.72255821447027	0.371633391929888	0.0348281500772551	0.0214609595015036	0.0562891095787586	1.62286080800884	528	3	1	1.02961667251101	-6.11048089206503	8	CucE-50nM_N_71	Ly12 3D	Ly12 3D
529	529	529	8.33435376344086	24.1529893333333	0.417131684247561	2.49309707698601	0.0295887746432734	0.0294398437013745	0.059028618344648	1.00505882243838	529	23	4	21.2846452314382	13.7199618274226	8	CucE-50nM_N_71	Ly12 3D	Ly12 3D
530	530	530	3.66583073118281	24.6096638266667	0.405939313783079	11.5337588714007	0.0510373968432646	0.0192867532327882	0.0703241500760528	2.64624098350049	530	10	2	18.1995653580876	18.3591925473286	8	CucE-50nM_N_71	Ly12 3D	Ly12 3D
531	531	531	7.82348924731185	50.0810773333334	0.453282470471938	0.476234892307876	0.14189017136142	0.0087372854060269	0.150627456767447	16.2396173144972	531	12	2	-21.4767115702976	-9.25251677395482	8	CucE-50nM_N_71	Ly12 3D	Ly12 3D
532	532	532	0.79081612903226	6.01640266666672	4.58641345677049	6.30767327441705	0.0043703905419908	0.0123781181284838	0.0167485086704747	0.353073908055053	532	5	1	2.37279552349784	17.0895341907006	8	CucE-50nM_N_71	Ly12 3D	Ly12 3D
533	533	533	1.23122365591398	8.90921733333332	4.432520590963	21.5867019008354	0.0133033482717828	0.0078780918350652	0.021181440106848	1.68865107824332	533	6	1	0.147700469050401	21.205276705097	8	CucE-50nM_N_71	Ly12 3D	Ly12 3D
534	534	534	10.5055946236558	59.1159333333332	0.576829115686714	0.452165353390147	0.0507714229350979	0.0568612117814239	0.107632634716522	0.892900825439048	534	19	4	-13.7382983700172	-21.0238639181254	8	CucE-50nM_N_71	Ly12 3D	Ly12 3D
535	535	535	1.00655913978495	10.891828	0.398642275990159	9.42313325504678	0.0124253633039002	0.0153471988698585	0.0277725621737587	0.809617664387165	535	7	1	14.1614279874993	18.648153684016	8	CucE-50nM_N_71	Ly12 3D	Ly12 3D
536	536	536	3.06188709677419	15.9198839999999	0.428114966431498	0.486273193359303	0.0384661546945878	0.0164905863774062	0.054956741071994	2.33261291104181	536	12	2	-24.9707943618405	-11.2040100348791	8	CucE-50nM_N_71	Ly12 3D	Ly12 3D
537	537	537	5.48281397849458	12.0209973333333	0.420350333698807	14.4319627963317	0.0614138631996883	0.0065790662875663	0.0679929294872547	9.33473847432626	537	10	2	16.6772226558576	22.4476763704793	8	CucE-50nM_N_71	Ly12 3D	Ly12 3D
538	538	538	6.72335161290324	13.72514	0.450067339818973	0.377354877473422	0.0212666368265578	0.0158312684740526	0.0370979053006105	1.34333119682821	538	11	2	-19.5581142690152	-14.6542041002255	8	CucE-50nM_N_71	Ly12 3D	Ly12 3D
539	539	539	4.99698172043013	32.7909426666667	0.417472347656607	0.405887787949793	0.066968383141368	0.025033504025075	0.092001887166443	2.67515019368797	539	12	2	-23.1571804224431	-16.5965038496602	8	CucE-50nM_N_71	Ly12 3D	Ly12 3D
540	540	540	1.15704516129032	15.0992653333333	0.425135549305659	14.5122939165867	0.0053944595532723	0.0397307148014669	0.0451251743547393	0.135775547463172	540	7	1	13.9026516167863	13.8004909080292	8	CucE-50nM_N_71	Ly12 3D	Ly12 3D
541	541	541	10.6367634408602	241.710276	16.8548294603268	0.479584447278762	0.805899001679713	0.0245010906875265	0.830400092367239	32.8923725052777	541	18	3	-4.81990855759206	-10.8268062233053	8	CucE-50nM_N_71	Ly12 3D	Ly12 3D
542	542	542	11.0350710645161	17.35391228	0.543082368173007	0.482905920682809	0.0670923483752589	0.0100397147724276	0.0771320631476865	6.68269466773265	542	12	2	-22.7523179967925	-11.1850313594846	8	CucE-50nM_N_71	Ly12 3D	Ly12 3D
543	543	543	3.15022043010753	25.7655466666667	0.43387642497111	15.2848019513708	0.0485650940262643	0.0316610776206415	0.0802261716469058	1.53390527663538	543	7	1	17.0046910315712	17.2356186533932	8	CucE-50nM_N_71	Ly12 3D	Ly12 3D
544	544	544	6.45601290322579	103.568834666667	8.7906098587225	7.35267499554244	0.137445321361482	0.114230846112793	0.251676167474275	1.20322422566815	544	22	4	7.63904862763299	10.3566924202592	8	CucE-50nM_N_71	Ly12 3D	Ly12 3D
545	545	545	4.88202795698924	16.92504	0.418040569299598	0.374204311080789	0.0309580179662407	0.0263660075817711	0.0573240255480118	1.17416403944465	545	19	4	-18.7357430955944	-17.1133937840088	8	CucE-50nM_N_71	Ly12 3D	Ly12 3D
546	546	546	7.44749569892477	89.2931946666666	4.23415252680503	0.343197721602002	0.207113612666413	0.0040550343381477	0.211168647004561	51.07567418554	546	17	3	-7.73001316022258	-11.2538994109429	8	CucE-50nM_N_71	Ly12 3D	Ly12 3D
547	547	547	9.26750215053762	53.253628	0.469160935564819	5.27195053665903	0.0832509597681504	0.131269266454176	0.214520226222327	0.634199931308458	547	23	4	20.4829306752979	9.96109682539061	8	CucE-50nM_N_71	Ly12 3D	Ly12 3D
548	548	548	0.866715053763434	9.85101333333337	1.60150074973377	14.4986179421087	0.0156268089381673	0.0140903558054124	0.0297171647435797	1.10904289103649	548	6	1	11.1185414494454	20.7461184026585	8	CucE-50nM_N_71	Ly12 3D	Ly12 3D
549	549	549	3.59447419354838	13.9321746666666	8.91667559618459	94.8428408832371	0.0264077299333506	0.0058005020684174	0.032208232001768	4.55266279054276	549	6	1	9.19366875633018	22.8048661121643	8	CucE-50nM_N_71	Ly12 3D	Ly12 3D
550	550	550	0.41178602150538	7.99448933333332	13.8741708565902	16.1071595393146	0.0204757782961031	0.0037784989890057	0.0242542772851088	5.41902442098866	550	2	1	-7.14637799897934	15.6820849168148	8	CucE-50nM_N_71	Ly12 3D	Ly12 3D
551	551	551	1.87567634408603	11.388808	0.40365490943945	3.4087898704954	0.0154642087842587	0.0117042070498861	0.0271684158341448	1.32125215474629	551	10	2	16.8748083433805	19.6690563986752	8	CucE-50nM_N_71	Ly12 3D	Ly12 3D
552	552	552	6.19842307526882	27.30087892	0.3859993545287	0.742032302270482	0.014458716063928	0.0885561258076617	0.10301484187159	0.163271777441252	552	25	4	21.3835482898596	-2.34214109000938	8	CucE-50nM_N_71	Ly12 3D	Ly12 3D
553	553	553	0.612828935483875	7.66467770666667	967.924382859112	9.72497513843991	0.0572689123816532	0.0223467067811956	0.0796156191628488	2.5627450586967	553	1	1	-10.8298440786448	18.9084569798213	8	CucE-50nM_N_71	Ly12 3D	Ly12 3D
554	554	554	0.700791397849469	7.34689466666667	3.45333619895585	10.3133317819848	0.0106561175281614	0.0050500816976772	0.0157061992258387	2.11008814630912	554	6	1	-2.8621090862476	20.7458156863172	8	CucE-50nM_N_71	Ly12 3D	Ly12 3D
555	555	555	0.708311827957003	10.3014986666666	14.5787180181836	0.82635456723494	0.0291039920591729	0.0015395755285425	0.0306435675877155	18.9039066415432	555	4	1	-6.57164257904892	-0.427337895434132	8	CucE-50nM_N_71	Ly12 3D	Ly12 3D
556	556	556	0.462655913978499	11.0515613333333	16.7356848963631	31.2624132019445	0.0260975541773492	0.0103970808029694	0.0364946349803186	2.51008477013045	556	1	1	-2.85549944129238	18.6453754939356	8	CucE-50nM_N_71	Ly12 3D	Ly12 3D
557	557	557	0.736412903225806	12.2627906666667	7.81683806120834	15.7661780638817	0.0092512575973328	0.0251783809503281	0.0344296385476609	0.367428613284695	557	5	1	3.54418308499791	16.3168725110478	8	CucE-50nM_N_71	Ly12 3D	Ly12 3D
558	558	558	0.615888172043019	9.32534399999994	7.47848560778531	19.0517136328229	0.0073079352902208	0.0197267224193906	0.0270346577096114	0.370458666921652	558	5	1	3.30049950723183	16.8655970622022	8	CucE-50nM_N_71	Ly12 3D	Ly12 3D
559	559	559	1.72137956989247	10.5994613333333	3.16201113629391	0.402208309742908	0.0282476597971961	0.006806652230568	0.0350543120277642	4.1500077924267	559	15	3	-7.9321081017352	-4.20629640837049	8	CucE-50nM_N_71	Ly12 3D	Ly12 3D
560	560	560	2.46118279569893	12.9149933333333	0.461151375915569	0.777457090979214	0.027987333049966	0.0058773655191377	0.0338646985691038	4.76188403781153	560	8	2	-22.13038253027	-5.09834837346186	8	CucE-50nM_N_71	Ly12 3D	Ly12 3D
561	561	561	2.9096688172043	18.0868	0.575338520441042	1.81699220229576	0.0458469670840323	0.0102538714111302	0.0561008384951624	4.47118607653565	561	10	2	18.1515615156101	22.5985261805929	8	CucE-50nM_N_71	Ly12 3D	Ly12 3D
562	562	562	2.93898279569893	10.150668	0.469175859151132	7.36432089450965	0.0104643973971529	0.0206798578507782	0.0311442552479311	0.506018826273467	562	7	1	15.6328964109468	16.342746126368	8	CucE-50nM_N_71	Ly12 3D	Ly12 3D
563	563	563	2.70248817204302	14.7258373333333	0.38079343654169	0.403999709967625	0.025685108647099	0.0120478227019933	0.0377329313490923	2.13192950148988	563	12	2	-24.797273035805	-10.7281150041259	8	CucE-50nM_N_71	Ly12 3D	Ly12 3D
564	564	564	24.2658516129032	75.1920800000001	0.560973525998615	0.448916118736005	0.103912131931249	0.136993276400212	0.240905408331461	0.758519940990973	564	19	4	-13.1122633064625	-21.4961571773795	8	CucE-50nM_N_71	Ly12 3D	Ly12 3D
565	565	565	1.42175913978496	8.22599199999998	0.458493926706207	0.369632624067947	0.017706895080197	0.0043485459633086	0.0220554410435057	4.07191167567293	565	8	2	-22.1523349727613	-4.61939523840814	8	CucE-50nM_N_71	Ly12 3D	Ly12 3D
566	566	566	0.771134408602151	7.79198666666668	6.2532810216186	3.0368114711135	0.0170937203658674	0.0049628384892866	0.0220565588551541	3.44434347455956	566	2	1	-9.64754133042151	14.7156213342117	8	CucE-50nM_N_71	Ly12 3D	Ly12 3D
567	567	567	11.258625483871	15.9426510533333	0.621643593357108	0.397859480078714	0.0007752123534973	0.0086495915449966	0.009424803898494	0.0896241573332729	567	25	4	-14.4820126427916	-15.7918795135495	8	CucE-50nM_N_71	Ly12 3D	Ly12 3D
568	568	568	1.02301182795699	10.1473986666667	11.3796728671842	0.407861308329328	0.0202440267117071	0.0026324131454133	0.0228764398571205	7.69029236424379	568	4	1	-5.44459404677565	-1.56625722760027	8	CucE-50nM_N_71	Ly12 3D	Ly12 3D
569	569	569	1.99294086021504	17.3182986666667	0.400502804644499	0.552233433564016	0.0309400305433016	0.0077751359600624	0.038715166503364	3.9793555639705	569	8	2	-22.4185247305753	-6.9327282241248	8	CucE-50nM_N_71	Ly12 3D	Ly12 3D
570	570	570	8.19474731182794	31.9627826666667	0.398969971809994	0.661782319260513	0.0285730959385438	0.0570098271085894	0.0855829230471332	0.501195975987075	570	25	4	-13.0595698790032	-19.4306007095833	8	CucE-50nM_N_71	Ly12 3D	Ly12 3D
571	571	571	1.38913870967741	9.71165333333333	4.22867720391344	0.362620801958432	0.0260155221312046	0.0032205967617398	0.0292361188929445	8.07785763193465	571	15	3	-7.78578593736307	-3.77957843114398	8	CucE-50nM_N_71	Ly12 3D	Ly12 3D
572	572	572	8.13720537634411	20.190488	0.416079218478531	0.417467675677106	0.0528317801744489	0.0192939615030925	0.0721257416775414	2.73825466926432	572	12	2	-22.4071805320838	-14.308082910691	8	CucE-50nM_N_71	Ly12 3D	Ly12 3D
573	573	573	6.461876344086	25.80026	0.423656028921162	0.512913174706235	0.0396455436592156	0.0200753466368391	0.0597208902960547	1.97483731545956	573	12	2	-21.2062727391173	-15.1932274360228	8	CucE-50nM_N_71	Ly12 3D	Ly12 3D
574	574	574	1.31053333333333	11.9508106666667	0.396584661620862	7.85591798070145	0.0086478362132944	0.0260694878928934	0.0347173241061878	0.331722519783441	574	7	1	14.4574397718512	15.6710753748569	8	CucE-50nM_N_71	Ly12 3D	Ly12 3D
575	575	575	0.989573118279564	7.03227599999999	7.55886100822696	0.346416640956463	0.0160484729944886	0.0026403932697405	0.0186888662642291	6.07806161998958	575	4	1	-5.49450567831169	-1.78739398843201	8	CucE-50nM_N_71	Ly12 3D	Ly12 3D
576	576	576	0.638294623655919	7.54576133333332	7.68468059803401	4.02753429975131	0.0185089696710578	0.0030874279673192	0.0215963976383771	5.99494785529478	576	2	1	-9.37819975215265	13.5101166722037	8	CucE-50nM_N_71	Ly12 3D	Ly12 3D
577	577	577	2.35899569892468	6.52267200000002	0.505358362140787	0.411941565435077	0.0117089959325819	0.0023751711531519	0.0140841670857338	4.92974829078892	577	8	2	-22.4335296931001	-4.32847225337731	8	CucE-50nM_N_71	Ly12 3D	Ly12 3D
578	578	578	2.30476236559141	10.6864693333333	2.34674528731917	4.24443473703802	0.0141280375867633	0.0113750897746809	0.0255031273614441	1.24201548001934	578	6	1	9.13302530359019	22.6314792826468	8	CucE-50nM_N_71	Ly12 3D	Ly12 3D
579	579	579	4.07845161290324	20.9600746666665	0.447004486667789	0.432705674673257	0.0478802991597196	0.0235272489167898	0.0714075480765094	2.03509978276936	579	12	2	-21.914363122129	-15.6383994296166	8	CucE-50nM_N_71	Ly12 3D	Ly12 3D
580	580	580	3.95322150537635	16.1434000000001	0.397665506518842	10.1220901492259	0.0216502168665965	0.009221701891268	0.0308719187578645	2.34774634030374	580	10	2	17.0149890347007	20.4489926199921	8	CucE-50nM_N_71	Ly12 3D	Ly12 3D
581	581	581	2.06041182795698	4.92983733333332	0.797462073192608	27.6830280571546	0.0011191987376711	0.0022784592580129	0.003397657995684	0.491208580419032	581	6	1	9.69850871825548	21.0257440399194	8	CucE-50nM_N_71	Ly12 3D	Ly12 3D
582	582	582	2.16647634408603	25.6884666666667	24.8808203238187	7.26627949457192	0.0350810486411385	0.0393074884200267	0.0743885370611652	0.892477490962388	582	1	1	1.0729688779019	14.7404522388192	8	CucE-50nM_N_71	Ly12 3D	Ly12 3D
583	583	583	0.689341935483868	12.270048	10.7357107211499	17.3926433684684	0.0150519325618447	0.019819058971051	0.0348709915328957	0.759467570273165	583	1	1	1.28950095581021	17.5153519119712	8	CucE-50nM_N_71	Ly12 3D	Ly12 3D
584	584	584	4.39429354838711	71.10538	15.4403913460377	0.409823902548318	0.190620556704327	0.0220997219969821	0.212720278701309	8.62547305936056	584	15	3	-2.56013288701124	-7.43019851464519	8	CucE-50nM_N_71	Ly12 3D	Ly12 3D
585	585	585	2.21754193548387	21.53146	10.0404119149707	11.2226837845565	0.0663572372504825	0.0016683425257018	0.0680255797761842	39.7743486293793	585	2	1	-12.7428337770755	8.64273370166238	8	CucE-50nM_N_71	Ly12 3D	Ly12 3D
586	586	586	1.1048301075269	5.35087866666668	2.6084441162109	0.363544557920961	0.0177905584690934	0.0026763474186328	0.0204669058877262	6.64732775170932	586	15	3	-8.38513782513323	-3.44231931294708	8	CucE-50nM_N_71	Ly12 3D	Ly12 3D
587	587	587	4.88835698924731	44.5527826666667	0.464263222175684	16.0536697294433	0.0355280263081751	0.0684292445832809	0.103957270891456	0.519193606834812	587	7	1	16.8743053760673	13.5171580892047	8	CucE-50nM_N_71	Ly12 3D	Ly12 3D
588	588	588	10.4177246344086	27.2046759333333	0.484697594994771	5.91923218527873	0.0772276544544885	0.0193073817957883	0.0965350362502768	3.99990300452519	588	10	2	20.65699548585	17.559102020154	8	CucE-50nM_N_71	Ly12 3D	Ly12 3D
589	589	589	3.60586129032258	18.0153986666666	0.407223366876823	0.451352634420531	0.034498742962154	0.0089773165532664	0.0434760595154205	3.84287918972865	589	8	2	-23.0235797465346	-9.21721596529098	8	CucE-50nM_N_71	Ly12 3D	Ly12 3D
590	590	590	3.05863440860216	45.1657613333334	9.93275106214986	0.416848596081614	0.153706509632849	0.005533161049693	0.159239670682542	27.7791497938374	590	15	3	-7.48377353613853	-7.04708267432861	8	CucE-50nM_N_71	Ly12 3D	Ly12 3D
591	591	591	2.85357631182795	6.87567851999999	0.431274510961026	0.462635939249952	0.0049629798373426	0.0176446870611013	0.022607666898444	0.281273327214958	591	11	2	-15.0338265417715	-16.0730225550078	8	CucE-50nM_N_71	Ly12 3D	Ly12 3D
592	592	592	3.00107204301077	12.8986893333333	0.464173580313684	0.402062426657542	0.0218528511314423	0.0042719697138538	0.0261248208452961	5.1154040396341	592	8	2	-22.1218391705246	-6.5532575437425	8	CucE-50nM_N_71	Ly12 3D	Ly12 3D
593	593	593	0.411298924731183	8.70613066666667	19.1406417080373	4.77541779798305	0.0270879190749258	0.002017956341221	0.0291058754161468	13.4234415886989	593	2	1	-10.5677487250818	11.9727670304042	9	CucE-100nM_N_97	Ly12 3D	Ly12 3D
594	594	594	0.683151612903232	7.58354000000001	12.4189507833689	0.501197823866131	0.0141348494960122	0.0051763478069278	0.01931119730294	2.73066069422433	594	4	1	-2.47944651944932	-0.0222002220861125	9	CucE-100nM_N_97	Ly12 3D	Ly12 3D
595	595	595	0.338365591397848	8.65550799999999	24.1542671314442	15.7613487330539	0.0277686941704418	0.0020283464525239	0.0297970406229657	13.6903112068891	595	2	1	-8.76156383857152	13.911321699111	9	CucE-100nM_N_97	Ly12 3D	Ly12 3D
596	596	596	0.507861290322586	9.37063333333334	13.5407732559092	0.445145884523946	0.0267045855859647	0.0019304640944979	0.0286350496804627	13.8332464520197	596	4	1	-6.04075260770806	-1.13869546030591	9	CucE-100nM_N_97	Ly12 3D	Ly12 3D
597	597	597	0.569137634408601	11.1993973333333	18.5102533415726	0.402044112743224	0.0375652122980394	0.0020848222445747	0.0396500345426141	18.0184245423294	597	4	1	-6.03686991982361	-1.6638827949365	9	CucE-100nM_N_97	Ly12 3D	Ly12 3D
598	598	598	0.655862365591396	9.98270533333335	18.3991305425983	24.215231600393	0.0243257302319471	0.0056520565458139	0.0299777867777611	4.30387241082423	598	1	1	-5.53639256179484	17.5185091971836	9	CucE-100nM_N_97	Ly12 3D	Ly12 3D
599	599	599	0.543783870967747	6.55104666666671	18.4254889658264	21.4670913303029	0.0149463531797521	0.0052354094133159	0.0201817625930681	2.85485852199773	599	1	1	-4.94392833288296	18.9105900941384	9	CucE-100nM_N_97	Ly12 3D	Ly12 3D
600	600	600	0.419959139784938	8.87496133333335	17.895040587323	9.50988800889624	0.0274783637748026	0.0015007264528155	0.0289790902276181	18.3100415956886	600	2	1	-9.34527416585725	12.8633782827487	9	CucE-100nM_N_97	Ly12 3D	Ly12 3D
601	601	601	0.515818279569896	10.3085840000001	14.7408712408134	2.67141776358175	0.0287181922351204	0.0023157268983622	0.0310339191334827	12.401372655571	601	2	1	-11.0579607038891	10.7585540534082	9	CucE-100nM_N_97	Ly12 3D	Ly12 3D
602	602	602	0.8683688172043	6.79832666666668	0.447827421492776	0.435247347208777	0.0172431914870205	0.0018981648392251	0.0191413563262456	9.08413807415154	602	8	2	-21.5431363740125	-2.89867239238602	9	CucE-100nM_N_97	Ly12 3D	Ly12 3D
603	603	603	0.788258064516148	8.26284933333333	11.6195002109728	1.53006032585192	0.0140617551280481	0.0095922393366806	0.0236539944647288	1.46595123771318	603	2	1	-11.3273446273151	17.8002617805418	9	CucE-100nM_N_97	Ly12 3D	Ly12 3D
604	604	604	0.476862139784946	9.77679401333333	18.9755119372701	10.3122071407676	0.0288146103089194	0.0028232061049536	0.031637816413873	10.2063431565837	604	2	1	-9.04994932668726	13.9031168748951	9	CucE-100nM_N_97	Ly12 3D	Ly12 3D
605	605	605	0.536133333333337	7.01139200000001	9.51944731427158	0.400282709232465	0.0139522356290973	0.0038223300791683	0.0177745657082657	3.65019120277882	605	4	1	-3.72350713070371	-0.534176840035605	9	CucE-100nM_N_97	Ly12 3D	Ly12 3D
606	606	606	0.438304301075267	8.63387199999998	24.0849260036425	9.09969839195348	0.0228869110458638	0.0060426060114698	0.0289295170573337	3.78758949407273	606	2	1	-8.71750522944915	16.8797442820272	9	CucE-100nM_N_97	Ly12 3D	Ly12 3D
607	607	607	16.0444989247312	29.6239253333334	28.8608676748946	16.2295322591619	0.0201115744311018	0.0207930193094011	0.0409045937405028	0.967227228130778	607	5	1	1.70940109642922	21.0312031852352	9	CucE-100nM_N_97	Ly12 3D	Ly12 3D
608	608	608	0.378287096774198	8.94216666666669	21.9910574033473	6.47359990205162	0.0294213280769941	0.0013368830803513	0.0307582111573455	22.0074055161667	608	2	1	-10.5798012582219	11.4948166474748	9	CucE-100nM_N_97	Ly12 3D	Ly12 3D
609	609	609	2.69241612903229	10.3593373333334	0.479899246399775	0.393223984259749	0.0213103362373171	0.0129510809839949	0.034261417221312	1.64544845821384	609	11	2	-25.5722456558307	-9.6688886216187	9	CucE-100nM_N_97	Ly12 3D	Ly12 3D
610	610	610	1.5112870967742	15.084316	7.10363343825317	0.391588481065578	0.0547542956887578	0.0027491335153734	0.0575034292041312	19.9169285094984	610	15	3	-7.72883978269974	-4.30559389448911	9	CucE-100nM_N_97	Ly12 3D	Ly12 3D
611	611	611	0.473274193548388	7.42004133333332	11.408590258589	2.87716564341426	0.0186085710429046	0.0035836838769207	0.0221922549198253	5.19258162326918	611	2	1	-10.8437365739969	13.3024645581938	9	CucE-100nM_N_97	Ly12 3D	Ly12 3D
612	612	612	0.745504258064522	2.93706452	0.356919711184771	0.38656627063377	0.0045180449574149	0.0037988743135041	0.008316919270919	1.18931151298014	612	9	2	-24.8702680193799	-1.31420744344517	9	CucE-100nM_N_97	Ly12 3D	Ly12 3D
613	613	613	4.43082647311826	50.0470636	20.6355782970166	17.1869248036344	0.158771720043246	0.007765398693928	0.166537118737174	20.446048722185	613	2	1	-8.41634695594387	12.8782308849043	9	CucE-100nM_N_97	Ly12 3D	Ly12 3D
614	614	614	0.501787043010754	6.98766079999999	0.393956006857026	14.3055619368986	0.0021279785083296	0.0178990684526612	0.0200270469609908	0.118887668034658	614	7	1	12.221517693675	15.9520328519358	9	CucE-100nM_N_97	Ly12 3D	Ly12 3D
615	615	615	0.396809677419362	6.7460746666667	15.1315914549676	8.48745673032824	0.0148356027029462	0.0037873283798282	0.0186229310827745	3.91716830839447	615	2	1	-8.28029637019363	16.2135633707535	9	CucE-100nM_N_97	Ly12 3D	Ly12 3D
616	616	616	0.499697849462366	10.4089026666666	16.5666811704547	9.44569807256713	0.0261143862309246	0.0043397436584671	0.0304541298893917	6.01749510710699	616	2	1	-8.59540475363003	15.1850446936192	9	CucE-100nM_N_97	Ly12 3D	Ly12 3D
617	617	617	0.600700000000008	8.93188800000002	16.1416762719667	26.9035156944338	0.0109947912555486	0.0155761650210934	0.0265709562766419	0.705872802494024	617	1	1	0.803286037166215	17.6890924464491	9	CucE-100nM_N_97	Ly12 3D	Ly12 3D
618	618	618	0.597990322580637	8.04458533333333	12.2227468899132	0.390185134224181	0.0238566472836518	0.0036041263709034	0.0274607736545552	6.61925937898553	618	4	1	-4.66708159899277	-1.17529773607644	9	CucE-100nM_N_97	Ly12 3D	Ly12 3D
619	619	619	0.754763301075271	13.5380969866667	20.9448862645449	5.48516349115877	0.0328820663886541	0.0063173252700484	0.0391993916587026	5.20506147507611	619	2	1	-10.3815557575369	15.0045995173567	9	CucE-100nM_N_97	Ly12 3D	Ly12 3D
620	620	620	2.07493548387097	10.650228	20.4261443084897	13.301553729442	0.0211006541027623	0.0076080045049811	0.0287086586077435	2.7734807581866	620	1	1	-6.92693725292192	20.5480545539177	9	CucE-100nM_N_97	Ly12 3D	Ly12 3D
621	621	621	8.338517204301	10.7296533333333	0.0001725161434934	0.395005891462792	1.50747151809237e-14	0.001344874043044	0.0013448740430591	1.1209016382532598e-11	621	24	4	15.7293073707688	4.62109328140473	9	CucE-100nM_N_97	Ly12 3D	Ly12 3D
622	622	622	0.639734408602149	11.5518306666667	14.0422003248475	15.1748498608127	0.0278753933847124	0.0046800227934767	0.0325554161781891	5.95625162842511	622	2	1	-7.25100086927956	15.4526116943698	9	CucE-100nM_N_97	Ly12 3D	Ly12 3D
623	623	623	0.412667741935484	5.15385866666663	12.6570798983933	0.415290772294955	0.015629677803561	0.0013015097005645	0.0169311875041256	12.0088830661662	623	4	1	-5.79779031324189	-0.581262603455669	9	CucE-100nM_N_97	Ly12 3D	Ly12 3D
624	624	624	0.434164516129032	7.95520933333333	16.9623156394806	1.74442021393108	0.022207875245721	0.0023927422378724	0.0246006174835934	9.2813487780731	624	2	1	-11.0727446260103	10.7235019774715	9	CucE-100nM_N_97	Ly12 3D	Ly12 3D
625	625	625	0.846345161290319	10.183	12.5076329374649	0.366450010025768	0.0261801152642266	0.0031807325901816	0.0293608478544082	8.23084447433285	625	4	1	-5.19917486944987	-1.7881284901893	9	CucE-100nM_N_97	Ly12 3D	Ly12 3D
626	626	626	0.652668817204318	8.92224000000008	8.67942883047827	16.1280845914363	0.0061334617408184	0.0201711881081452	0.0263046498489636	0.304070425000979	626	5	1	3.13784390737555	16.4016771397119	9	CucE-100nM_N_97	Ly12 3D	Ly12 3D
627	627	627	0.498303225806459	7.19921199999993	12.3988457858858	0.484051221067618	0.0173289861629664	0.0040768861854938	0.0214058723484603	4.25054450247477	627	4	1	-3.73753443539754	-0.214745396740657	9	CucE-100nM_N_97	Ly12 3D	Ly12 3D
628	628	628	0.406205365591397	6.40306993333336	15.2581124961959	0.408309048337459	0.0165212720469522	0.0019561396623807	0.0184774117093329	8.44585505047489	628	4	1	-5.00038294941142	-0.566663103174283	9	CucE-100nM_N_97	Ly12 3D	Ly12 3D
629	629	629	0.66879139784947	7.76726399999999	9.3036774401623	3.8231406836997	0.0167013192040515	0.0063182476212059	0.0230195668252575	2.64334673240673	629	2	1	-9.25369109322041	16.7747825350007	9	CucE-100nM_N_97	Ly12 3D	Ly12 3D
630	630	630	0.436820430107531	8.29018133333333	16.919892077058	0.412550985469419	0.0245373264573446	0.0011747222849196	0.0257120487422642	20.8877679195658	630	4	1	-6.35125000789312	-1.17792624245721	9	CucE-100nM_N_97	Ly12 3D	Ly12 3D
631	631	631	4.7282494623656	7.83182666666667	2.11857696707021e-08	0.410509547749832	2.7450950979383e-26	0.0103270581505008	0.0103270581505008	2.65815787800632e-24	631	24	4	15.6792505525871	4.58723344736226	9	CucE-100nM_N_97	Ly12 3D	Ly12 3D
632	632	632	0.730743010752689	12.44048	5.91499284511658	40.7795819486036	0.0065849880026138	0.036721303635378	0.0433062916379919	0.179323372285448	632	5	1	5.98307996398096	15.3956674035828	9	CucE-100nM_N_97	Ly12 3D	Ly12 3D
633	633	633	0.448980634408603	10.05522712	13.6107366981576	37.2548218223612	0.0260600636680134	0.0071745128254769	0.0332345764934904	3.63231125261541	633	1	1	-3.32825289969092	19.5996020721642	9	CucE-100nM_N_97	Ly12 3D	Ly12 3D
634	634	634	0.558814376344086	10.4053413066667	20.2235043903401	4.46955685910983	0.0279150273607119	0.0056204241122243	0.0335354514729362	4.96671190702447	634	2	1	-10.7057798820267	14.663177943766	9	CucE-100nM_N_97	Ly12 3D	Ly12 3D
635	635	635	0.430546236559141	8.69023733333333	14.5546078336396	5.52911010979806	0.0255070676889142	0.0013082497589769	0.0268153174478911	19.4970933599569	635	2	1	-10.8540857542471	11.225325493974	9	CucE-100nM_N_97	Ly12 3D	Ly12 3D
636	636	636	0.628303225806456	6.32277466666666	7.72464126118465	2.00151838899619	0.0143582175752302	0.0030693446394546	0.0174275622146848	4.67794244760392	636	2	1	-11.2051761513695	12.5734476601545	9	CucE-100nM_N_97	Ly12 3D	Ly12 3D
637	637	637	0.398877419354837	8.83590399999998	17.8822439611697	18.8475806802683	0.024284138423907	0.003310342608304	0.027594481032211	7.33583840022778	637	2	1	-7.50930968709788	15.2383554645912	9	CucE-100nM_N_97	Ly12 3D	Ly12 3D
638	638	638	0.464508602150535	11.8984973333333	20.9984599269295	13.1327892102656	0.0384393029704409	0.0016398853932457	0.0400791883636867	23.4402374268111	638	2	1	-9.11412607180272	12.8529639881087	9	CucE-100nM_N_97	Ly12 3D	Ly12 3D
639	639	639	0.577074193548382	8.14643866666667	10.0402383204522	0.538241216060076	0.0214634377016085	0.0035948299895861	0.0250582676911946	5.9706405487286	639	4	1	-4.83235249121667	-0.366360001813211	9	CucE-100nM_N_97	Ly12 3D	Ly12 3D
640	640	640	1.07307634408603	14.0152106666666	0.435798111819661	24.6634865151422	0.0142297029829438	0.032802690173243	0.0470323931561868	0.433796829095161	640	7	1	13.7971314015355	16.6654417520198	9	CucE-100nM_N_97	Ly12 3D	Ly12 3D
641	641	641	0.457940860215051	10.233136	21.3854664300988	0.393227408463581	0.0316014842184321	0.0008403874028591	0.0324418716212913	37.6034720545772	641	4	1	-6.79977650642324	-1.60153394639654	9	CucE-100nM_N_97	Ly12 3D	Ly12 3D
642	642	642	0.374824731182803	8.35575600000003	17.6469936723481	10.1900927291628	0.0259593437498138	0.0011310816939353	0.0270904254437491	22.9509007961176	642	2	1	-9.31268774395198	12.6951239238738	9	CucE-100nM_N_97	Ly12 3D	Ly12 3D
643	643	643	0.364630107526883	6.89071333333333	12.2155707234907	16.7384363653183	0.0189705308563709	0.0016124870487915	0.0205830179051625	11.7647647902588	643	2	1	-8.00015059054891	14.1001874525473	9	CucE-100nM_N_97	Ly12 3D	Ly12 3D
644	644	644	0.434835483870964	10.1322413333333	15.625348358362	21.910578694864	0.0300853305205204	0.0017513677019691	0.0318366982224896	17.1781919277679	644	2	1	-8.07029354323121	13.7753772124532	9	CucE-100nM_N_97	Ly12 3D	Ly12 3D
645	645	645	1.97980537634409	14.3860986666666	0.446227409745719	6.90160417163128	0.0146735264687384	0.024314626224652	0.0389881526933904	0.603485586542197	645	7	1	15.442434856668	16.5372261993766	9	CucE-100nM_N_97	Ly12 3D	Ly12 3D
646	646	646	0.4113623655914	10.6098693333334	18.1773726312333	22.5604788156057	0.0330028313543016	0.0014800017837411	0.0344828331380428	22.2991834988714	646	2	1	-8.32323759128965	13.4730456936705	9	CucE-100nM_N_97	Ly12 3D	Ly12 3D
647	647	647	1.39184408602152	19.9646146666667	13.9757643417714	0.376044012040806	0.065434989464928	0.0049897176854772	0.0704247071504053	13.1139662781683	647	15	3	-6.03046281022116	-3.74993913500628	9	CucE-100nM_N_97	Ly12 3D	Ly12 3D
648	648	648	0.841548387096784	11.9943506666667	2.49273465378608	26.3944624087383	0.0198029496544216	0.020583426014386	0.0403863756688076	0.962082290896623	648	6	1	7.0051702180194	19.0661460543522	9	CucE-100nM_N_97	Ly12 3D	Ly12 3D
649	649	649	1.58499569892472	16.7241733333333	0.452205411782275	48.2455034136662	0.0076720763761416	0.060583979256873	0.0682560556330146	0.126635398833947	649	7	1	13.8914618672933	14.1307584825048	9	CucE-100nM_N_97	Ly12 3D	Ly12 3D
650	650	650	1.82428602150537	11.1016213333333	0.47266325542948	14.7994557220987	0.0134576782389072	0.0228539313354	0.0363116095743072	0.588856159642943	650	7	1	14.449512071394	17.2422257483659	9	CucE-100nM_N_97	Ly12 3D	Ly12 3D
651	651	651	0.445193548387094	10.4196853333334	19.387312943757	20.5600188993205	0.031498029233935	0.0030092119302833	0.0345072411642183	10.4672020328491	651	2	1	-7.79653090533279	14.6143446068581	9	CucE-100nM_N_97	Ly12 3D	Ly12 3D
652	652	652	0.817398924731164	10.792056	5.54752699586613	6.84156724096446	0.0159740126298458	0.0089855619387458	0.0249595745685917	1.7777421978436	652	1	1	-3.8400482522095	19.4672614089928	9	CucE-100nM_N_97	Ly12 3D	Ly12 3D
653	653	653	0.86562365591398	16.4825946666667	11.9319714275004	0.809132067235409	0.0478428723599136	0.0020440660731344	0.049886938433048	23.4057367267735	653	4	1	-7.16655933966488	-1.19120951300654	9	CucE-100nM_N_97	Ly12 3D	Ly12 3D
654	654	654	0.827767741935475	8.17781066666665	3.470963970024	20.5493393461472	0.0105309460531962	0.010669355745179	0.0212003017983753	0.987027361793111	654	6	1	3.41926610285667	20.0189947570399	9	CucE-100nM_N_97	Ly12 3D	Ly12 3D
655	655	655	0.442908602150535	8.43425733333335	19.3989942771011	0.491514729056588	0.0250676394620619	0.0021743823066722	0.0272420217687342	11.5286255711057	655	4	1	-5.25727613881683	-0.649723529890569	9	CucE-100nM_N_97	Ly12 3D	Ly12 3D
656	656	656	0.754308602150537	8.86775599999999	0.358988725262937	17.9457104150053	0.00538061365689	0.0176984974451385	0.0230791111020285	0.304015280029775	656	7	1	13.3619182132971	17.0990478901235	9	CucE-100nM_N_97	Ly12 3D	Ly12 3D
657	657	657	0.63561290322581	8.97171466666669	13.3118208121665	0.39385800868568	0.024989870447933	0.0015477142853737	0.0265375847333068	16.1463072894609	657	4	1	-6.3945995719929	-1.55552009288961	9	CucE-100nM_N_97	Ly12 3D	Ly12 3D
658	658	658	0.544639505376341	10.8359988266666	18.5491476533994	0.502134900118605	0.0342342622614403	0.0008699350173632	0.0351041972788036	39.3526660936166	658	4	1	-7.03479270155247	-1.43134264983926	9	CucE-100nM_N_97	Ly12 3D	Ly12 3D
659	659	659	4.13447741935489	44.5791533333334	0.388041954688282	8.54939447044547	0.0307329247748343	0.0912271484675493	0.121960073242384	0.336883540602679	659	23	4	17.5755488814855	11.5221714800021	9	CucE-100nM_N_97	Ly12 3D	Ly12 3D
660	660	660	0.563788172043008	12.12148	17.4773472439603	4.55847511144044	0.0312930362376225	0.0045098451566523	0.0358028813942749	6.93882719930259	660	2	1	-10.525778995415	13.351381164348	9	CucE-100nM_N_97	Ly12 3D	Ly12 3D
661	661	661	0.486131182795699	9.21954799999998	11.0257525242412	11.061605759505	0.0187864544639059	0.0051757053214413	0.0239621597853473	3.62973803513877	661	2	1	-6.81658304232732	16.4653572195553	9	CucE-100nM_N_97	Ly12 3D	Ly12 3D
662	662	662	0.733670967741944	12.63202	11.4987987236915	22.2500891514968	0.0126902521208367	0.0244679285208782	0.0371581806417149	0.518648405810417	662	5	1	2.64999080795264	16.814384720371	9	CucE-100nM_N_97	Ly12 3D	Ly12 3D
663	663	663	0.718846236559142	11.152448	9.63038338876837	13.6938501204869	0.0158238400945831	0.0116691750862092	0.0274930151807923	1.35603759286155	663	1	1	-1.23681160045669	18.7691333433711	9	CucE-100nM_N_97	Ly12 3D	Ly12 3D
664	664	664	0.484511827956984	12.2100466666667	21.9857320470429	11.2072846828088	0.0288583990558634	0.0084829669352319	0.0373413659910953	3.40192285036585	664	1	1	-7.04528758456746	17.3990464202526	9	CucE-100nM_N_97	Ly12 3D	Ly12 3D
665	665	665	0.574346236559134	10.7769106666667	10.3156904473006	18.3982515553593	0.0176169757135519	0.0119611322128891	0.029578107926441	1.47285185047684	665	1	1	-1.17302518179979	18.8065580991035	9	CucE-100nM_N_97	Ly12 3D	Ly12 3D
666	666	666	0.91191505376344	11.8839973333334	9.51508210976853	30.6885694873548	0.0102215783246379	0.0293801931396823	0.0396017714643202	0.347907118106455	666	5	1	4.13050175445766	16.4519056949027	9	CucE-100nM_N_97	Ly12 3D	Ly12 3D
667	667	667	0.725544086021504	13.2360760000001	14.0540020324461	14.6355005617657	0.0190340086810451	0.0181527408012339	0.037186749482279	1.04854737306398	667	1	1	-0.205568907531594	17.456162905001	9	CucE-100nM_N_97	Ly12 3D	Ly12 3D
668	668	668	0.522962365591383	11.5056826666666	23.8384505832335	3.96091775066165	0.0280703689065401	0.0053033743187066	0.0333737432252467	5.29292620502525	668	2	1	-11.0599156671638	14.1331161064633	9	CucE-100nM_N_97	Ly12 3D	Ly12 3D
669	669	669	0.488006451612901	8.35579466666672	17.0249757107514	5.9463108995415	0.0188405011844796	0.0051557914415551	0.0239962926260347	3.65424036213476	669	2	1	-9.35478525169028	16.3218375832157	9	CucE-100nM_N_97	Ly12 3D	Ly12 3D
670	670	670	0.603478494623656	15.3035813333333	37.7706453241752	0.466177053867991	0.0540265142998898	0.0029885417843318	0.0570150560842217	18.0778848678433	670	4	1	-5.18350555515196	-1.57568890348619	9	CucE-100nM_N_97	Ly12 3D	Ly12 3D
671	671	671	2.11430967741938	20.8717320000001	10.543573926756	0.454023481918974	0.0493748728808585	0.013658329130777	0.0630332020116355	3.61500095715218	671	4	1	-1.945935067956	-3.58251402922111	9	CucE-100nM_N_97	Ly12 3D	Ly12 3D
672	672	672	0.56904086021504	12.2525319999999	17.1647568101512	12.3510151124735	0.0241888735640568	0.0131534992832029	0.0373423728472597	1.83896870659705	672	1	1	-3.54500931846515	17.6283368750664	9	CucE-100nM_N_97	Ly12 3D	Ly12 3D
673	673	673	12.998923655914	96.2352373333327	0.601799645093821	4.51587615561686	0.167845518714719	0.228362251649326	0.396207770364044	0.734996775966559	673	23	4	21.6499356299795	7.8770334564021	9	CucE-100nM_N_97	Ly12 3D	Ly12 3D
674	674	674	0.741218279569892	7.82501200000001	6.95967544929813	30.2461492024646	0.0076192717210429	0.0151812978774347	0.0228005695984776	0.501885397583042	674	5	1	3.20303011304841	18.120866013363	9	CucE-100nM_N_97	Ly12 3D	Ly12 3D
675	675	675	0.557749462365596	12.2741173333334	37.7803819979375	11.1101113483616	0.0408632864519279	0.0044151050231168	0.0452783914750447	9.25533735618383	675	2	1	-9.80401263561889	14.5105702788966	9	CucE-100nM_N_97	Ly12 3D	Ly12 3D
676	676	676	0.540431182795693	8.23260933333337	11.0421717949041	31.5352127449771	0.0126371322040879	0.0123142461803069	0.0249513783843948	1.02622052694524	676	1	1	0.256886729886042	18.8732213103955	9	CucE-100nM_N_97	Ly12 3D	Ly12 3D
677	677	677	10.1402537634409	52.3359813333334	0.526959544040371	9.78380131501366	0.230674927703768	0.0035724331606311	0.234247360864399	64.5708169563106	677	10	2	17.7277936581048	23.2628022360883	9	CucE-100nM_N_97	Ly12 3D	Ly12 3D
678	678	678	0.461069892473114	6.92285733333333	6.24746388660695	52.8718595262403	0.008963684853785	0.017746958080104	0.0267106429338891	0.505082888759068	678	5	1	3.93168636434964	18.2346314353543	9	CucE-100nM_N_97	Ly12 3D	Ly12 3D
679	679	679	0.450950537634421	9.40470399999999	27.7554945908107	31.0045485478554	0.0286757386947586	0.0038950685703634	0.032570807265122	7.36206261243895	679	2	1	-6.99185695055783	15.8284932152384	9	CucE-100nM_N_97	Ly12 3D	Ly12 3D
680	680	680	0.470631182795699	9.47812800000001	24.3790388998502	70.9206452750533	0.0221773890197098	0.013436306543761	0.0356136955634708	1.65055694044191	680	1	1	-0.527252033607927	18.7494459998115	9	CucE-100nM_N_97	Ly12 3D	Ly12 3D
681	681	681	0.566195698924728	4.47046933333337	4.56159615153667	12.9096382771255	0.0100126014453361	0.0036764297116884	0.0136890311570245	2.72345787368191	681	1	1	-3.55288759222521	20.5572828371833	9	CucE-100nM_N_97	Ly12 3D	Ly12 3D
682	682	682	0.47206129032258	8.94400933333332	20.2279450097884	43.570549305825	0.0207408389498339	0.0089825175354661	0.0297233564853001	2.30902292903317	682	1	1	-2.40592844905226	18.9449527853944	9	CucE-100nM_N_97	Ly12 3D	Ly12 3D
683	683	683	0.595960215053759	8.18565599999997	12.9091547672341	1.81753253073589	0.0166948181803486	0.0032392312693679	0.0199340494497165	5.15394449856813	683	2	1	-11.494628594323	12.3395229106652	9	CucE-100nM_N_97	Ly12 3D	Ly12 3D
684	684	684	0.456068817204301	7.91760533333334	18.3047500869343	16.1354825416988	0.0190890999025987	0.0050291206737538	0.0241182205763526	3.7957132351629	684	2	1	-6.57822377126289	17.1300324881552	9	CucE-100nM_N_97	Ly12 3D	Ly12 3D
685	685	685	0.492386021505375	8.69531066666671	17.7388173579605	26.5776614891404	0.014144541311223	0.0128173458890804	0.0269618872003034	1.10354682113036	685	1	1	-0.638039987626963	18.0997431342373	9	CucE-100nM_N_97	Ly12 3D	Ly12 3D
686	686	686	0.572306451612917	10.9663880000001	19.185634444594	35.8942493980058	0.0229809473921633	0.013061397120819	0.0360423445129823	1.75945552987843	686	1	1	-1.23086474849545	18.5703462361793	9	CucE-100nM_N_97	Ly12 3D	Ly12 3D
687	687	687	0.514686021505375	8.70612133333334	18.1151240642633	32.4997211696096	0.0153240160492165	0.011922081536219	0.0272460975854355	1.28534736175578	687	1	1	-0.792588336478448	18.4588283824622	9	CucE-100nM_N_97	Ly12 3D	Ly12 3D
688	688	688	8.44649258064518	23.68620532	0.473521097180875	36.4767228544421	0.0259612007823886	0.0365241181131413	0.0624853188955299	0.710796101961128	688	7	1	16.3884487112203	15.8549208621582	9	CucE-100nM_N_97	Ly12 3D	Ly12 3D
689	689	689	5.03414449462367	36.9625695066667	0.441591684150008	7.61594108868238	0.0847442730470574	0.0199349964441453	0.104679269491203	4.25103025648875	689	10	2	20.0032577823856	17.9494008862619	9	CucE-100nM_N_97	Ly12 3D	Ly12 3D
690	690	690	8.51406708602151	82.1791952133333	2.99556500071401	0.486411799361871	0.114399417538792	0.0383872350082206	0.152786652547013	2.98014216221339	690	21	4	2.31901440407741	-15.5945396013969	10	DCT_10nM_N_114	Ly12 3D	Ly12 3D
691	691	691	9.88723516129033	56.6005281199999	0.449884418441265	3.9532495588403	0.0447819052364316	0.111704429562103	0.156486334798535	0.400896413973759	691	23	4	20.4901100899103	8.8534103829985	10	DCT_10nM_N_114	Ly12 3D	Ly12 3D
692	692	692	61.6378357849463	1255.66253701333	12.2158930433265	4.52196061579184	3.55565361964949	0.599790768279613	4.1554443879291	5.92815663009988	692	20	4	13.6399176248858	-11.1813904647138	10	DCT_10nM_N_114	Ly12 3D	Ly12 3D
693	693	693	13.1915975268817	243.603941266667	19.2734125265546	3.06311092551719	0.594856910558997	0.0760897509629818	0.670946661521978	7.8178322708455	693	3	1	-2.00698032282024	-6.52676275385322	10	DCT_10nM_N_114	Ly12 3D	Ly12 3D
694	694	694	8.79106613978493	48.6283969066667	0.537661206386957	0.386162650045867	0.138489050835452	0.0411667535748711	0.179655804410323	3.36409939597442	694	12	2	-22.9567580531051	-18.5419261333458	10	DCT_10nM_N_114	Ly12 3D	Ly12 3D
695	695	695	18.2531111935484	107.38493672	0.410572541170685	2.20338604119035	0.12473501755161	0.286790666100281	0.411525683651891	0.434934020858246	695	25	4	22.9361683415629	5.57369691248484	10	DCT_10nM_N_114	Ly12 3D	Ly12 3D
696	696	696	29.6845672365591	242.215103853333	3.39061653229288	0.560063421659796	0.690700875385652	0.280673664704512	0.971374540090164	2.46086812638018	696	21	4	8.36848814270362	-16.7959372366597	10	DCT_10nM_N_114	Ly12 3D	Ly12 3D
697	697	697	24.3366219677419	80.0362453466665	0.423667414794685	0.447898894439064	0.125973562092067	0.185647550095307	0.311621112187374	0.678563019158588	697	19	4	-13.0101030546252	-22.0315416043465	10	DCT_10nM_N_114	Ly12 3D	Ly12 3D
698	698	698	9.8771297311828	123.184171173333	0.516831148389782	7.57479930028473	0.198194041676146	0.0672889321243051	0.265482973800451	2.94541814558768	698	10	2	21.3908840034795	14.1872314389915	10	DCT_10nM_N_114	Ly12 3D	Ly12 3D
699	699	699	107.986578870968	2088.49439526667	14.0666115562743	0.890673475165264	5.07956735481179	1.01870335992257	6.09827071473436	4.98630666654311	699	21	4	8.70085310934211	-14.7142877722336	10	DCT_10nM_N_114	Ly12 3D	Ly12 3D
700	700	700	80.3645856236559	437.950157867333	0.501791789403626	0.483863012306156	0.626591913571206	0.545890686350756	1.17248259992196	1.14783404303879	700	19	4	-13.3027767225321	-24.0357919660326	10	DCT_10nM_N_114	Ly12 3D	Ly12 3D
701	701	701	36.4198448631183	389.1265371328	4.37842454179868	1.18344767415022	0.584849680258078	0.449207195913013	1.03405687617109	1.30195973167654	701	20	4	14.6996785325256	-10.8877193676787	10	DCT_10nM_N_114	Ly12 3D	Ly12 3D
702	702	702	48.7368792150538	493.596390626667	2.73597464235244	0.415332935298388	1.08065450957784	0.314196817382621	1.39485132696046	3.43941901951808	702	21	4	7.75872844593716	-17.5229881200551	10	DCT_10nM_N_114	Ly12 3D	Ly12 3D
703	703	703	89.9119090860215	2601.57230992	11.8238650949468	24.5702202257704	2.53979512904025	5.09836567823682	7.63816080727707	0.498158682473831	703	24	4	15.4368629817824	1.26206188510275	10	DCT_10nM_N_114	Ly12 3D	Ly12 3D
704	704	704	31.9259945268817	129.134875826667	0.499101934696672	0.469960555629238	0.517796316078899	0.0818810605407511	0.59967737661965	6.32376171802512	704	12	2	-22.5107612201343	-19.9232052560968	10	DCT_10nM_N_114	Ly12 3D	Ly12 3D
705	705	705	3.82075810752689	55.5617155200001	3.52963204281538	0.929947819716127	0.127430299101971	0.008613678222439	0.13604397732441	14.7939470004821	705	17	3	-9.21071938865473	-8.21604534696549	10	DCT_10nM_N_114	Ly12 3D	Ly12 3D
706	706	706	46.0462854838709	945.761369426667	19.0094816818257	0.433542371157933	2.34973781146484	0.258298571903336	2.60803638336817	9.09698336367181	706	21	4	3.91175451727432	-14.378821950236	10	DCT_10nM_N_114	Ly12 3D	Ly12 3D
707	707	707	53.0009007526882	651.885327399999	3.31289886798921	0.391351536923593	1.11863773021434	0.29323058667779	1.41186831689213	3.81487396280228	707	21	4	7.38997800960275	-17.0774434927183	10	DCT_10nM_N_114	Ly12 3D	Ly12 3D
708	708	708	21.0648390645161	226.724423506666	5.60616981587111	0.374619626643473	0.56656593999436	0.174812490307806	0.741378430302166	3.24099232839006	708	21	4	5.75631606527899	-15.2070906374898	10	DCT_10nM_N_114	Ly12 3D	Ly12 3D
709	709	709	9.43635662365591	151.880995453333	0.61739972717861	18.7111407157765	0.143706103635602	0.261084352023149	0.404790455658751	0.550420209108744	709	23	4	18.1688554801874	10.559351956019	10	DCT_10nM_N_114	Ly12 3D	Ly12 3D
710	710	710	5.72676204301075	38.01992852	0.474099447576953	3.85200632991445	0.0941047775967475	0.0226882204315966	0.116792998028344	4.14773727540539	710	10	2	21.0630338492828	17.2853357250453	10	DCT_10nM_N_114	Ly12 3D	Ly12 3D
711	711	711	44.7119079247312	743.644241213333	13.114486952676	0.537759397363048	2.27807177372731	0.305962131468043	2.58403390519536	7.44560041727012	711	21	4	5.0875341874536	-15.0194231458162	10	DCT_10nM_N_114	Ly12 3D	Ly12 3D
712	712	712	27.4235048207527	120.2082735228	0.436717183220633	4.75862766256003	0.310174810282166	0.128472342688805	0.438647152970971	2.4143313945282	712	23	4	23.3226126248133	11.6829414288569	10	DCT_10nM_N_114	Ly12 3D	Ly12 3D
713	713	713	13.3984207419355	99.6571932133334	0.489646476141522	0.546842793066097	0.190675718843489	0.0923619398601589	0.283037658703648	2.06444038672404	713	19	4	-18.3500985723703	-22.7770976566397	10	DCT_10nM_N_114	Ly12 3D	Ly12 3D
714	714	714	26.5354921827957	303.87204456	2.84920785846958	0.501811455369763	0.598361816360223	0.160801575653899	0.759163392014123	3.72111911171882	714	21	4	6.69716529786098	-17.5274259794502	10	DCT_10nM_N_114	Ly12 3D	Ly12 3D
715	715	715	2.10013454838709	28.0903002266667	7.09359775301308	0.358896012149334	0.0783382471226973	0.0057486653931646	0.0840869125158619	13.6272059278044	715	15	3	-7.26765701115888	-5.97862932958176	10	DCT_10nM_N_114	Ly12 3D	Ly12 3D
716	716	716	49.6126519892473	524.661330613333	0.402426129460047	11.9874969290609	0.510585296601686	1.38595600318656	1.89654129978824	0.368399354256384	716	23	4	21.4180329791085	6.63090673517964	10	DCT_10nM_N_114	Ly12 3D	Ly12 3D
717	717	717	49.6918111075269	686.895303413333	6.85526092740801	5.29678454357198	0.801605916045202	0.679477679735776	1.48108359578098	1.17973840782661	717	25	4	16.5539576283709	-3.47382515981963	10	DCT_10nM_N_114	Ly12 3D	Ly12 3D
718	718	718	44.9152384193548	132.087393706667	0.404304468433601	0.434070104428465	0.372515908604134	0.0817666058434022	0.454282514447536	4.5558440974983	718	19	4	-21.4664620637329	-20.7757343844722	10	DCT_10nM_N_114	Ly12 3D	Ly12 3D
719	719	719	7.84123502150538	52.1694219466666	0.86504539369711	5.13214667222067	0.12085917635478	0.0675009145048428	0.188360090859623	1.79048205852247	719	23	4	20.3549060991379	13.5557727021771	10	DCT_10nM_N_114	Ly12 3D	Ly12 3D
720	720	720	43.6306618494623	255.499808053333	0.416042089650843	0.455795412702563	0.673485861940384	0.193926011050142	0.867411872990525	3.47290112498754	720	19	4	-18.8848078710876	-23.2134616151799	10	DCT_10nM_N_114	Ly12 3D	Ly12 3D
721	721	721	4.10119625806453	54.7124738400001	22.9823898359576	3.253484166214	0.115043615850186	0.0521457614763155	0.167189377326502	2.2061930364645	721	1	1	-1.72342873891175	8.8985806819805	10	DCT_10nM_N_114	Ly12 3D	Ly12 3D
722	722	722	22.9825895161289	282.647780906666	4.71266439679256	0.485911351308317	0.48659942828152	0.200368962154324	0.686968390435844	2.42851698711071	722	21	4	7.49670913915644	-15.4557149090024	10	DCT_10nM_N_114	Ly12 3D	Ly12 3D
723	723	723	8.07674794623654	57.0469262666667	0.482363938364139	0.448950660236997	0.0601561109288704	0.0873203692762638	0.147476480205134	0.688912695027076	723	19	4	-12.9682668437486	-22.2135155225808	10	DCT_10nM_N_114	Ly12 3D	Ly12 3D
724	724	724	11.0571145053763	124.67565892	19.2412192580278	7.77129552297998	0.263905592814933	0.124045583264437	0.38795117607937	2.12748883007263	724	5	1	3.61995111146384	12.1170809839702	10	DCT_10nM_N_114	Ly12 3D	Ly12 3D
725	725	725	60.2524119892473	495.88961436	0.576311350060085	0.496890213918319	0.979827620014507	0.381505131989646	1.36133275200415	2.56832094211802	725	19	4	-15.4731258858434	-24.6819392894205	10	DCT_10nM_N_114	Ly12 3D	Ly12 3D
726	726	726	4.03195159139785	29.4197645066667	3.05438011620282	0.385755556733445	0.0635401266908769	0.0248507076982445	0.0883908343891214	2.55687393141586	726	18	3	0.0769181762598937	-9.18764942690837	10	DCT_10nM_N_114	Ly12 3D	Ly12 3D
727	727	727	36.3494399569892	503.927287706667	4.53695973337784	4.06932438105753	1.18465575958542	0.279644151184505	1.46429991076993	4.23629728913516	727	25	4	20.4311687799316	-9.54093855408181	10	DCT_10nM_N_114	Ly12 3D	Ly12 3D
728	728	728	6.19924511827958	50.3399944	0.569940472954938	2.44269724275399	0.0700487862236365	0.0940501312356666	0.164098917459303	0.744802641987934	728	23	4	21.8326924923785	8.70167240911723	10	DCT_10nM_N_114	Ly12 3D	Ly12 3D
729	729	729	30.1849157419355	202.930053933333	4.34794246198621	0.42242520160545	0.73819235114576	0.109973652406161	0.848166003551921	6.7124473452916	729	21	4	3.24209240594853	-17.4075343102911	10	DCT_10nM_N_114	Ly12 3D	Ly12 3D
730	730	730	80.3181837035484	615.485521297466	0.441388315758858	0.485739969371526	1.06292016361321	0.384384250494388	1.44730441410759	2.76525420135216	730	19	4	-16.0194213836478	-24.5973425669055	10	DCT_10nM_N_114	Ly12 3D	Ly12 3D
731	731	731	16.428035114086	184.3952653076	1.62995871750514	7.56567364414377	0.297905461528217	0.242096020117057	0.540001481645274	1.23052605897518	731	23	4	20.3870236563741	7.87625511267969	10	DCT_10nM_N_114	Ly12 3D	Ly12 3D
732	732	732	6.94321607526883	66.9127346533332	7.14193943691051	0.533477365006037	0.105349330262022	0.0560681284547793	0.161417458716801	1.87895214563812	732	3	1	3.1788582841185	-10.7439982961012	10	DCT_10nM_N_114	Ly12 3D	Ly12 3D
733	733	733	20.5455931290322	136.494752306667	0.446588830134806	5.81826178018022	0.160874355921915	0.24881332010628	0.409687676028195	0.646566493518909	733	23	4	21.7284922978286	8.02071810870239	10	DCT_10nM_N_114	Ly12 3D	Ly12 3D
734	734	734	30.1782906881721	280.97202532	0.494674239375927	0.529716290357162	0.477920236422758	0.0916111203266983	0.569531356749457	5.21683650105388	734	19	4	-22.1329947995132	-21.583090427644	10	DCT_10nM_N_114	Ly12 3D	Ly12 3D
735	735	735	13.7153837526882	36.8455931466667	0.428582042368076	0.390810658754516	0.103435380974205	0.0816198892921731	0.185055270266378	1.26728156422682	735	19	4	-16.7296714684335	-21.010727339345	10	DCT_10nM_N_114	Ly12 3D	Ly12 3D
736	736	736	16.6060075268817	199.873256613333	6.25592852297699	1.43287719850688	0.405360395103805	0.18033327560533	0.585693670709134	2.24784024880112	736	20	4	9.60745287183131	-14.260584016305	10	DCT_10nM_N_114	Ly12 3D	Ly12 3D
737	737	737	7.42743597849461	151.406314573333	11.6179279367235	45.0495430831922	0.217367206627171	0.233075334951761	0.450442541578932	0.932604930814149	737	5	1	8.89311374317699	12.2126253789643	10	DCT_10nM_N_114	Ly12 3D	Ly12 3D
738	738	738	19.2857518924731	180.018761413334	3.78023063259502	4.12737619635227	0.634382519352451	0.135714674155448	0.770097193507899	4.67438413200497	738	19	4	24.5351084512698	-7.25268443910608	10	DCT_10nM_N_114	Ly12 3D	Ly12 3D
739	739	739	8.88128916129034	69.5989127199999	0.465069674525602	0.458434492731726	0.0997609636621285	0.0660873011951116	0.16584826485724	1.50953302462149	739	19	4	-18.0701452978887	-22.5834428547457	10	DCT_10nM_N_114	Ly12 3D	Ly12 3D
740	740	740	5.63690853763441	29.7972213466666	0.478154289146404	0.479505126668635	0.0781710144936648	0.0214646532376014	0.0996356677312662	3.64184846726181	740	12	2	-24.1816563402198	-14.3775094161789	10	DCT_10nM_N_114	Ly12 3D	Ly12 3D
741	741	741	63.5259186021505	430.235801066666	0.488890813574709	4.05406323941027	0.584631479622522	0.702302142392109	1.28693362201463	0.832450087125195	741	25	4	23.2745031532107	5.54579285130542	10	DCT_10nM_N_114	Ly12 3D	Ly12 3D
742	742	742	50.0663650107526	139.716805933333	0.376691921594899	0.49129572756506	0.305642964872276	0.20507228077153	0.510715245643806	1.49041578765485	742	19	4	-15.4345307126668	-22.7448103902913	10	DCT_10nM_N_114	Ly12 3D	Ly12 3D
743	743	743	13.7443060107527	46.9905710933333	0.508907416826142	0.480804616249646	0.0782069831844815	0.0372637483331975	0.115470731517679	2.09874171769265	743	19	4	-19.8065256905174	-18.279253957246	10	DCT_10nM_N_114	Ly12 3D	Ly12 3D
744	744	744	11.7110208172043	88.4893503866666	2.53631255005834	0.39112566467268	0.30713476059122	0.0147229387759794	0.321857699367199	20.8609684020634	744	17	3	-5.87645131107085	-14.7740329328288	10	DCT_10nM_N_114	Ly12 3D	Ly12 3D
745	745	745	12.3278558230108	97.0523162210667	0.384982132323339	0.993023963403198	0.160117505030521	0.068839158010109	0.22895666304063	2.32596547748314	745	19	4	-19.7933551960295	-24.2734820999848	10	DCT_10nM_N_114	Ly12 3D	Ly12 3D
746	746	746	19.9013647388172	100.573836037733	0.532820381597829	0.444808927199188	0.319988325623681	0.0745805740576223	0.394568899681303	4.29050499633392	746	12	2	-21.971617308808	-20.4428496991954	10	DCT_10nM_N_114	Ly12 3D	Ly12 3D
747	747	747	39.5124987437634	293.731197365467	0.427536718204424	1.42248237871276	0.515955423690772	0.479760454597173	0.995715878287944	1.07544383607855	747	25	4	22.8612538703481	-7.17049546971839	10	DCT_10nM_N_114	Ly12 3D	Ly12 3D
748	748	748	10.7906393655914	49.89169392	0.454636721059282	0.486081004757201	0.0985252181594732	0.0210368839452882	0.119562102104761	4.68345114303588	748	12	2	-24.2976081686978	-15.5090777213551	10	DCT_10nM_N_114	Ly12 3D	Ly12 3D
749	749	749	23.5274095017204	209.1241871884	0.474945321416923	0.432249458128954	0.439522566661732	0.127836896423363	0.567359463085095	3.4381511047182	749	19	4	-19.9580859423934	-22.8249738961602	10	DCT_10nM_N_114	Ly12 3D	Ly12 3D
750	750	750	26.0148770430107	204.36004476	4.56513957532846	0.448290794366588	0.383291051450869	0.119994235964221	0.50328528741509	3.19424552663642	750	21	4	5.87656150878004	-15.8892136217412	10	DCT_10nM_N_114	Ly12 3D	Ly12 3D
751	751	751	27.3922730107526	536.707040013333	11.4762947617249	0.472713319197065	1.64207158196748	0.111639434151706	1.75371101611918	14.7087057046176	751	18	3	0.851799492693663	-14.9313511758402	10	DCT_10nM_N_114	Ly12 3D	Ly12 3D
752	752	752	22.050424	467.978980653334	12.0044987797992	5.28230973962966	1.02931244531457	0.239271468792597	1.26858391410717	4.30186035346652	752	20	4	12.2970567116664	-6.41694578247993	10	DCT_10nM_N_114	Ly12 3D	Ly12 3D
753	753	753	43.8723947096775	668.218309613333	11.9079307925756	0.42541969198153	1.55464100410887	0.213628859083069	1.76826986319194	7.27729863269247	753	21	4	4.48336201523548	-15.054774673435	10	DCT_10nM_N_114	Ly12 3D	Ly12 3D
754	754	754	1.00831679569892	9.85838148000001	4.37006275853293	0.409945678389963	0.0287770694621344	0.0053556205810028	0.0341326900431372	5.37324648504988	754	4	1	-6.53217534079383	-2.61467660580618	10	DCT_10nM_N_114	Ly12 3D	Ly12 3D
755	755	755	14.3232428709677	96.3900812533333	1.57347013570078	0.47307930434625	0.261545656272323	0.0565589398374283	0.318104596109751	4.62430266592874	755	12	2	2.49141202297268	-19.0015010559623	10	DCT_10nM_N_114	Ly12 3D	Ly12 3D
756	756	756	12.5790158064516	64.4075571599999	3.52530254086982	0.435182865762707	0.116421567702681	0.0668048231969185	0.183226390899599	1.74271200987253	756	21	4	5.39249333980132	-13.6933728567241	10	DCT_10nM_N_114	Ly12 3D	Ly12 3D
757	757	757	39.9149376344087	222.66588272	0.502826779234084	4.07303617925659	0.480264832872467	0.151790771118556	0.632055603991023	3.16399231213706	757	19	4	23.8921204934172	11.7488787458531	10	DCT_10nM_N_114	Ly12 3D	Ly12 3D
758	758	758	12.245989483871	33.75315592	0.390601175966613	0.499166410244035	0.0714662385613513	0.0417395812436244	0.113205819804976	1.71219347276675	758	19	4	-19.050591719476	-18.5259019297582	10	DCT_10nM_N_114	Ly12 3D	Ly12 3D
759	759	759	18.8561318602149	66.1317000666668	0.454299454423765	0.493337936279284	0.185580318565838	0.0758883853302755	0.261468703896114	2.44543770114715	759	19	4	-19.7795833988775	-20.9758422232161	10	DCT_10nM_N_114	Ly12 3D	Ly12 3D
760	760	760	19.8048312688171	46.0221333733332	0.530081957052053	0.405016069975179	0.164746014225004	0.0715119832743293	0.236257997499334	2.30375395397744	760	19	4	-19.5886343821516	-20.0181865669697	10	DCT_10nM_N_114	Ly12 3D	Ly12 3D
761	761	761	59.2369373225808	205.786768706667	0.488083977695175	0.549063812384743	0.558952802102991	0.211682681838134	0.770635483941125	2.64052211191467	761	19	4	-16.9755884296711	-23.422632473605	10	DCT_10nM_N_114	Ly12 3D	Ly12 3D
762	762	762	26.4568093440861	69.485331	0.407517670220074	0.498879278992767	0.27654999676781	0.0834340330976815	0.359984029865492	3.3145946144547	762	19	4	-20.5997776233971	-20.3954946692017	10	DCT_10nM_N_114	Ly12 3D	Ly12 3D
763	763	763	39.279714172043	235.724128813333	0.52552707910452	0.524188639357211	0.511270234632256	0.339245825780816	0.850516060413072	1.50707892560065	763	19	4	-14.271321611049	-24.0236668512656	10	DCT_10nM_N_114	Ly12 3D	Ly12 3D
764	764	764	61.5605287956988	501.453229613333	0.666318480813286	4.86915548490117	1.09078522584908	0.59572761368505	1.68651283953413	1.83101337052634	764	25	4	23.4431391926452	-5.53073156388988	10	DCT_10nM_N_114	Ly12 3D	Ly12 3D
765	765	765	36.8031876970969	321.812281488667	0.380388523686297	0.508685382451478	0.464126497653438	0.306715179264852	0.770841676918289	1.51321658995123	765	19	4	-14.5569485367852	-24.3361937142183	10	DCT_10nM_N_114	Ly12 3D	Ly12 3D
766	766	766	31.0301002688172	239.56824208	0.392822422660504	3.06700049071926	0.383414447272169	0.340782009551392	0.724196456823561	1.12510178508807	766	25	4	23.7031689897769	6.45973213339007	10	DCT_10nM_N_114	Ly12 3D	Ly12 3D
767	767	767	44.9622795591397	415.426814053333	5.20810490018815	0.442032511862994	1.1748758518573	0.225099190415181	1.39997504227248	5.21936951301477	767	21	4	5.90160278653702	-16.6348219102052	10	DCT_10nM_N_114	Ly12 3D	Ly12 3D
768	768	768	21.223983668172	104.338263224933	0.43839620137418	0.502714928941978	0.233710740393049	0.0552855890018726	0.288996329394922	4.22733563325396	768	12	2	-22.3962589167372	-20.0287151950418	10	DCT_10nM_N_114	Ly12 3D	Ly12 3D
769	769	769	57.8789807741936	397.15420608	0.490237428824275	0.429929819495877	0.427310702380291	0.556929074712768	0.984239777093058	0.767262335155824	769	19	4	-12.5979079281965	-23.9375573220378	10	DCT_10nM_N_114	Ly12 3D	Ly12 3D
770	770	770	4.22941121505376	34.7836426	0.478964105776318	0.828648081531919	0.0622664131859572	0.041202306692146	0.103468719878103	1.51123609780387	770	19	4	-17.7912319394729	-19.0480815630226	10	DCT_10nM_N_114	Ly12 3D	Ly12 3D
771	771	771	8.78427196774197	106.998397333333	8.39163383315805	2.13799003727713	0.224739042786726	0.0885684485399806	0.313307491326707	2.53746166373544	771	3	1	4.26547356512393	-6.13817038919871	10	DCT_10nM_N_114	Ly12 3D	Ly12 3D
772	772	772	33.2974150215054	128.396814786667	0.504350724188341	0.398638974878096	0.39975579782408	0.0603545470191646	0.460110344843245	6.6234578431538	772	12	2	-23.2425270973486	-19.2517378246273	10	DCT_10nM_N_114	Ly12 3D	Ly12 3D
773	773	773	5.48301731182795	25.3857705866667	1.59265542027414	0.497909148791703	0.145019303668964	0.0175256189049498	0.162544922573914	8.27470370407323	773	8	2	-19.2446759181999	-8.87879082886555	10	DCT_10nM_N_114	Ly12 3D	Ly12 3D
774	774	774	16.1564587311828	195.549779333333	2.64873073518897	4.12014602011559	0.290976232269573	0.169679254536835	0.460655486806408	1.71486038799402	774	25	4	21.6502466560233	4.91608532214284	10	DCT_10nM_N_114	Ly12 3D	Ly12 3D
775	775	775	61.0221586989247	351.864244173333	0.5095936443349	0.387137444938803	0.9202742693739	0.297983875335228	1.21825814470913	3.08833579783002	775	19	4	-17.0142905238543	-24.2376677822889	10	DCT_10nM_N_114	Ly12 3D	Ly12 3D
776	776	776	52.8254137741936	1533.73682361333	17.5508654424275	14.7794831427397	2.95714599575368	1.24220797781334	4.19935397356702	2.38055627444863	776	24	4	14.2891318608281	-0.371325778385599	10	DCT_10nM_N_114	Ly12 3D	Ly12 3D
777	777	777	60.7736238172043	1518.54529877333	15.0713368544162	9.03013134629551	2.85520361815353	1.14351205115827	3.9987156693118	2.49687234626123	777	24	4	14.7285175890429	-3.46912316488935	10	DCT_10nM_N_114	Ly12 3D	Ly12 3D
778	778	778	37.1223411290323	461.738318346667	2.54434043388097	17.2452546043821	0.908110092293278	0.672566861493829	1.58067695378711	1.35021533810971	778	23	4	19.83091146406	7.02605158337999	10	DCT_10nM_N_114	Ly12 3D	Ly12 3D
779	779	779	6.06378888172044	44.3055855466666	0.378014840314143	0.528970335762429	0.120465711545247	0.0156852801817641	0.136150991727011	7.68017594517069	779	12	2	-25.3453893066376	-13.8635078006781	10	DCT_10nM_N_114	Ly12 3D	Ly12 3D
780	780	780	11.5387026666666	30.40788928	3.50776827238429	0.443925283192335	0.0845593302133951	0.0894099695363803	0.173969299749775	0.945748339383881	780	21	4	6.3056279226385	-13.2593003859967	10	DCT_10nM_N_114	Ly12 3D	Ly12 3D
781	781	781	2.34507961290323	18.5770429333333	0.448989018319145	4.91764429721349	0.0202591696966601	0.0407647742268884	0.0610239439235485	0.496977355593869	781	7	1	16.700002292231	14.0323778006252	10	DCT_10nM_N_114	Ly12 3D	Ly12 3D
782	782	782	1.63391522580645	23.6932821333333	4.88732525026872	13.0768023931728	0.062555274897716	0.0078692179663901	0.0704244928641062	7.94936360447674	782	6	1	-6.33599860652607	14.204401828464	10	DCT_10nM_N_114	Ly12 3D	Ly12 3D
783	783	783	26.3746943225806	304.465412546666	4.80961634724028	0.458299596129823	0.718931039720794	0.16285760760678	0.881788647327574	4.41447624268591	783	21	4	5.52085881424601	-16.1955067683382	10	DCT_10nM_N_114	Ly12 3D	Ly12 3D
784	784	784	19.9262762258065	76.5922472399998	0.459591737448434	0.433086967655802	0.178415094250301	0.0846055836912187	0.26302067794152	2.10878628178319	784	19	4	-18.9265604976679	-21.7860232392662	10	DCT_10nM_N_114	Ly12 3D	Ly12 3D
785	785	785	71.5895579462369	523.35093152	0.683835848815354	0.366957654580861	1.08394532415401	0.69550374983447	1.77944907398848	1.55850392526567	785	19	4	-13.7216388157568	-24.9783231554088	10	DCT_10nM_N_114	Ly12 3D	Ly12 3D
786	786	786	68.5568682473118	678.494868066666	0.798539327441762	8.27576592058034	1.10953328074502	1.19538519938656	2.30491848013158	0.928180540728125	786	25	4	22.4638391310456	5.88634493855548	10	DCT_10nM_N_114	Ly12 3D	Ly12 3D
787	787	787	5.40847855913982	60.0316254266667	10.6854175062201	0.460263686634872	0.0978020617436859	0.0628633333585438	0.16066539510223	1.55578866914148	787	3	1	2.1747779392764	-6.77131059622185	10	DCT_10nM_N_114	Ly12 3D	Ly12 3D
788	788	788	35.7956181523656	276.600150129333	0.441243612455984	0.549815355335508	0.484776974705579	0.349910764952828	0.834687739658407	1.38543029612402	788	19	4	-14.0067177260514	-24.0832676206091	10	DCT_10nM_N_114	Ly12 3D	Ly12 3D
789	789	789	5.96227420430109	74.8120407733334	6.15714202424423	0.436946708337692	0.13257951444157	0.0486348964527157	0.181214410894285	2.72601617586392	789	3	1	2.23398872401879	-11.1194585451439	10	DCT_10nM_N_114	Ly12 3D	Ly12 3D
790	790	790	16.4958811612903	116.697940426667	0.521257990127742	0.400152562174527	0.28750071842393	0.0986584677527162	0.386159186176646	2.91410078600186	790	19	4	-20.0412680015219	-22.3565931031135	10	DCT_10nM_N_114	Ly12 3D	Ly12 3D
791	791	791	48.0253184516129	829.906232586666	13.6308097544179	6.38407645935036	1.05399682425554	0.693488940539938	1.74748576479548	1.51984662283859	791	24	4	13.9135741266793	-2.76391816542976	10	DCT_10nM_N_114	Ly12 3D	Ly12 3D
792	792	792	11.800355655914	70.3867016533333	8.29970773716271	0.486098729042148	0.10940649467788	0.0967757861299031	0.206182280807783	1.13051517381654	792	3	1	5.32842824035814	-12.3559864543679	10	DCT_10nM_N_114	Ly12 3D	Ly12 3D
793	793	793	28.4997048709677	188.985594773333	0.396804732082566	0.501931031470337	0.308344698381457	0.28436543472043	0.592710133101887	1.08432552178714	793	19	4	-13.7695952018871	-23.6827114952125	10	DCT_10nM_N_114	Ly12 3D	Ly12 3D
794	794	794	52.7520614086022	1036.56158754667	14.7794260701843	7.03193560763272	1.9647257767651	0.618637493964182	2.58336327072928	3.17589185255372	794	20	4	14.4521017578126	-5.24998786534583	10	DCT_10nM_N_114	Ly12 3D	Ly12 3D
795	795	795	33.0241883978495	364.974571586667	0.612575010485272	7.50360714736386	0.530597731068072	0.423741465177526	0.954339196245598	1.2521732581582	795	23	4	22.4815533081317	7.4221303637798	10	DCT_10nM_N_114	Ly12 3D	Ly12 3D
796	796	796	28.502694311828	165.944992546667	0.429182526926659	4.72145352182862	0.133650168116462	0.346720932106525	0.480371100222987	0.385468991746365	796	23	4	21.8813771358466	6.57343554122842	10	DCT_10nM_N_114	Ly12 3D	Ly12 3D
797	797	797	82.3707220752688	2600.74188873333	24.990960815395	18.3456878979022	4.7388986800284	2.77281436026384	7.51171304029224	1.70905732022301	797	24	4	13.983700019305	-0.568966877028427	10	DCT_10nM_N_114	Ly12 3D	Ly12 3D
798	798	798	5.29199917204295	88.4301510666665	16.9957168000629	0.390030894535348	0.227265464947875	0.0293399396542649	0.25660540460214	7.74594179899205	798	3	1	-1.5495277569588	-7.83037287637865	10	DCT_10nM_N_114	Ly12 3D	Ly12 3D
799	799	799	2.35586372043011	41.2428954133333	7.20620412395382	4.47877911002654	0.11449910922547	0.0097246939856143	0.124223803211085	11.7740578155825	799	2	1	-12.0330317876708	9.08060882787493	10	DCT_10nM_N_114	Ly12 3D	Ly12 3D
800	800	800	13.1361305268817	117.228276866667	7.96177751782729	0.528500982818904	0.223893958051806	0.0635056826712375	0.287399640723043	3.52557359647454	800	21	4	3.0789613641439	-12.4818644037411	10	DCT_10nM_N_114	Ly12 3D	Ly12 3D
801	801	801	9.68840399999993	93.1691063066663	2.91191020739337	2.95156578392293	0.127407784215979	0.123386520268492	0.250794304484471	1.03259078818931	801	24	4	18.0631750017319	1.88886074795466	10	DCT_10nM_N_114	Ly12 3D	Ly12 3D
802	802	802	34.5614047204301	442.670749146667	10.6036843876371	4.11352145816475	1.09391158360965	0.219976505630266	1.31388808923991	4.97285644426174	802	20	4	13.449091626461	-11.6196440187091	10	DCT_10nM_N_114	Ly12 3D	Ly12 3D
803	803	803	11.6583733548387	152.1148408	6.29230714250782	3.89565750175604	0.338921443692774	0.0697552190237451	0.408676662716519	4.85872524573972	803	17	3	-14.7165845546708	-3.42182973840039	10	DCT_10nM_N_114	Ly12 3D	Ly12 3D
804	804	804	58.8918542365592	557.216562893333	4.8383207824574	0.422997543960673	1.55933662167721	0.11763952120255	1.67697614287975	13.2552105426574	804	21	4	2.36645845432415	-17.6781485719833	11	DCT_50nM_N_117	Ly12 3D	Ly12 3D
805	805	805	6.61330966666665	125.261125773333	15.1360133707673	5.83765492828368	0.232997468223366	0.0869596460569944	0.319957114280361	2.67937461556199	805	14	3	2.0269233951092	11.6339596265342	11	DCT_50nM_N_117	Ly12 3D	Ly12 3D
806	806	806	75.7408787849463	787.62820604	2.00975056394907	0.610269248103782	1.316395218172	0.867204903100056	2.18360012127205	1.51797483324436	806	20	4	10.56127553036	-16.8403321657854	11	DCT_50nM_N_117	Ly12 3D	Ly12 3D
807	807	807	39.2837413763441	137.366956826666	0.442438255785363	0.462454709827398	0.350649564817382	0.260189761874758	0.61083932669214	1.34766857193315	807	19	4	-14.7154295775925	-23.1726043906466	11	DCT_50nM_N_117	Ly12 3D	Ly12 3D
808	808	808	28.4560088602151	136.04868672	0.487868096026682	3.2920806775295	0.332662557706268	0.137277763733177	0.469940321439445	2.42328071684542	808	19	4	23.8516447739336	11.4302666201361	11	DCT_50nM_N_117	Ly12 3D	Ly12 3D
809	809	809	19.2985077419355	95.3081398533335	0.510913794520435	0.452050667608081	0.244142987437541	0.048475991172702	0.292618978610243	5.03636917020943	809	12	2	-23.2871458235046	-18.9691323263255	11	DCT_50nM_N_117	Ly12 3D	Ly12 3D
810	810	810	28.2878897204301	491.796220813333	11.9827049747694	0.476643820363341	1.34466940439071	0.127928830899505	1.47259823529022	10.5110739692995	810	21	4	2.05322526884037	-14.6587237254978	11	DCT_50nM_N_117	Ly12 3D	Ly12 3D
811	811	811	30.9956631935484	119.932619546667	0.472667179809136	0.450751095855823	0.431587188444562	0.177064966116729	0.608652154561291	2.43745105488593	811	19	4	-17.6439716002038	-22.863175359617	11	DCT_50nM_N_117	Ly12 3D	Ly12 3D
812	812	812	39.8753021290323	291.120260666667	0.926012114513036	0.548239624608978	0.673463668219072	0.285404968568756	0.958868636787828	2.35967744919209	812	19	4	-15.0888303810131	-24.8614738958013	11	DCT_50nM_N_117	Ly12 3D	Ly12 3D
813	813	813	1.40472147311828	18.8314011466667	4.63069759804119	0.422962038420939	0.0420832164674552	0.0071708251138935	0.0492540415813487	5.86867142888743	813	15	3	-6.92670416869793	-4.19081535184718	11	DCT_50nM_N_117	Ly12 3D	Ly12 3D
814	814	814	41.5476860036559	719.4684655428	11.8017320823057	0.442419820627944	2.19198399337169	0.0895066569798447	2.28149065035153	24.489619737058	814	18	3	-0.375145454453881	-15.4049127384496	11	DCT_50nM_N_117	Ly12 3D	Ly12 3D
815	815	815	35.7955592473118	204.108683346667	0.401772011676838	0.534860076786024	0.324539646088504	0.392103687993676	0.71664333408218	0.827688328434541	815	19	4	-12.8598163611868	-23.3811988823408	11	DCT_50nM_N_117	Ly12 3D	Ly12 3D
816	816	816	2.11275154838708	39.5507282533334	9.05342232124736	3.38578674882803	0.0720127167097764	0.0167306351965119	0.0887433519062883	4.30424283740224	816	2	1	-10.906624682127	13.782613435008	11	DCT_50nM_N_117	Ly12 3D	Ly12 3D
817	817	817	38.2089173333334	905.225858626667	14.4865303411221	7.39610275687834	2.59995309997736	0.159729738616158	2.75968283859352	16.2772012431902	817	17	3	-0.0213023745776493	-20.45226968169	11	DCT_50nM_N_117	Ly12 3D	Ly12 3D
818	818	818	32.2023228064517	218.229818506667	0.475302715994877	3.15251018522571	0.3827641837872	0.390488522152624	0.773252705939824	0.9802187825577	818	25	4	23.4780561341584	6.03406177811449	11	DCT_50nM_N_117	Ly12 3D	Ly12 3D
819	819	819	42.9138592707527	374.932531254533	0.472292057419175	4.13026253744289	0.440007318665156	0.466827363978638	0.906834682643794	0.942548257915083	819	25	4	23.201887051182	6.18315182680742	11	DCT_50nM_N_117	Ly12 3D	Ly12 3D
820	820	820	57.8029783645161	219.551500812533	0.389401565871115	0.461672965744529	0.589509589385034	0.292089463553263	0.881599052938297	2.01825010123152	820	19	4	-15.8993301629511	-23.6860326246979	11	DCT_50nM_N_117	Ly12 3D	Ly12 3D
821	821	821	33.6583713333333	406.006041106667	9.00435382916021	10.858251700181	0.650523644806084	0.387116557094702	1.03764020190079	1.68043353580184	821	24	4	15.7682835661579	3.31777563958622	11	DCT_50nM_N_117	Ly12 3D	Ly12 3D
822	822	822	64.4507061612904	490.700299986667	2.26481088359197	0.370030976091185	0.842794538675752	0.628291052963852	1.4710855916396	1.34140783113179	822	20	4	9.73386702928518	-16.6448519537384	11	DCT_50nM_N_117	Ly12 3D	Ly12 3D
823	823	823	11.4149030752688	77.2414764533335	0.542315819425636	0.435099216450645	0.156041863393482	0.0742005806408104	0.230242444034292	2.10297361618837	823	19	4	-19.2130578302291	-22.2110804040778	11	DCT_50nM_N_117	Ly12 3D	Ly12 3D
824	824	824	49.1444265632258	1197.64649471267	31.8176623061375	0.828263400095698	3.66875978500873	0.457587375133668	4.1263471601424	8.01761583552656	824	21	4	5.2247897073804	-13.4386585039647	11	DCT_50nM_N_117	Ly12 3D	Ly12 3D
825	825	825	33.5049059892473	273.839311693333	0.974632509872095	2.86888586448205	0.648022772831994	0.231592798197822	0.879615571029816	2.798112799166	825	19	4	24.0679164123784	-6.78880308382219	11	DCT_50nM_N_117	Ly12 3D	Ly12 3D
826	826	826	14.7880275698925	197.444457306667	6.79010194603919	0.459546134933643	0.421781398123274	0.0762284275672049	0.498009825690479	5.53312473553807	826	21	4	2.3171414937062	-14.441268830903	11	DCT_50nM_N_117	Ly12 3D	Ly12 3D
827	827	827	16.6211598172043	117.046496453333	0.373091407006234	0.406071285014881	0.277411211676379	0.0556783999298686	0.333089611606248	4.98238476726703	827	12	2	-23.1947149936805	-19.5551922443327	11	DCT_50nM_N_117	Ly12 3D	Ly12 3D
828	828	828	20.9558431505377	158.596857626667	0.377271396649009	0.445041458258199	0.322836082138208	0.077372123232822	0.40020820537103	4.17251160559153	828	19	4	-22.0053434707366	-21.1970580492618	11	DCT_50nM_N_117	Ly12 3D	Ly12 3D
829	829	829	0.819206892473122	10.3975730666666	5.06307525414375	7.69135447562125	0.021835547712101	0.0087628094206499	0.0305983571327509	2.49184327353333	829	1	1	-3.82516175296549	19.9652829046072	11	DCT_50nM_N_117	Ly12 3D	Ly12 3D
830	830	830	23.7563211182796	139.366360506667	0.489013534092419	6.10363560692636	0.215383918475886	0.153564232205547	0.368948150681433	1.40256565856815	830	23	4	22.486851336925	9.98241617493202	11	DCT_50nM_N_117	Ly12 3D	Ly12 3D
831	831	831	7.61495272043007	37.4994881999999	0.401798993284416	0.472715752010451	0.0455754064694662	0.0620656099995529	0.107641016469019	0.73431013519072	831	19	4	-14.264038641354	-20.8129501196974	11	DCT_50nM_N_117	Ly12 3D	Ly12 3D
832	832	832	2.92523463440859	54.40021448	0.525182755713803	19.4111141295965	0.0309468544070548	0.139216234843918	0.170163089250973	0.222293430372907	832	7	1	15.6289579464263	11.9392118603762	11	DCT_50nM_N_117	Ly12 3D	Ly12 3D
833	833	833	22.1820336021505	303.438062133333	14.262748059296	0.459569246557517	0.756844681548499	0.127812526638986	0.884657208187485	5.92152194664184	833	21	4	3.08426548569618	-13.2782779134609	11	DCT_50nM_N_117	Ly12 3D	Ly12 3D
834	834	834	97.9953212473118	2945.74650916	38.5398073165395	1.28153273851058	9.60264563733424	0.85476734861882	10.4574129859531	11.2342213970278	834	21	4	7.23574266360715	-13.2093963741415	11	DCT_50nM_N_117	Ly12 3D	Ly12 3D
835	835	835	2.04978832258064	26.4426955066666	4.15135897238281	5.04956755327743	0.0676602130822435	0.0166199637282092	0.0842801768104527	4.07102050213281	835	2	1	-6.60979925108786	14.8156032602578	11	DCT_50nM_N_117	Ly12 3D	Ly12 3D
836	836	836	9.30878896774188	89.9988031066665	0.587513280574789	12.0693755179675	0.169855655283228	0.127065919837152	0.296921575120379	1.33675225820515	836	23	4	19.5525285817645	12.7695320070495	11	DCT_50nM_N_117	Ly12 3D	Ly12 3D
837	837	837	38.8558157419355	152.18099212	0.49940632059036	3.75987663535279	0.0985346866962596	0.220630574060378	0.319165260756638	0.446604860255199	837	25	4	22.6544880158152	6.27429165899815	11	DCT_50nM_N_117	Ly12 3D	Ly12 3D
838	838	838	13.9949625913978	57.3776675866667	0.437699131957062	4.98742572250606	0.24007476286219	0.0238204855066673	0.263895248368857	10.0784999867023	838	10	2	21.9235937496315	16.9946070966705	11	DCT_50nM_N_117	Ly12 3D	Ly12 3D
839	839	839	40.0064564589247	456.730383881467	0.691972625423435	0.41128552738912	0.452724367878197	0.447105947143164	0.899830315021361	1.01256619548663	839	19	4	-12.7705271870394	-24.8715153216374	11	DCT_50nM_N_117	Ly12 3D	Ly12 3D
840	840	840	33.939166344086	141.78982672	0.37846828907041	0.512916874685957	0.36397970267934	0.0904078853617801	0.45438758804112	4.02597296931371	840	19	4	-21.1980918588902	-21.2879170570513	11	DCT_50nM_N_117	Ly12 3D	Ly12 3D
841	841	841	1.27716755913978	9.14525661333333	0.452733359406093	0.484637174878825	0.0189677626410869	0.0083095116989974	0.0272772743400844	2.28265671054719	841	8	2	-23.7597572928308	-4.57111099761625	11	DCT_50nM_N_117	Ly12 3D	Ly12 3D
842	842	842	31.5205834193548	145.924231773334	1.60152080733232	0.512595297538317	0.579421064702999	0.154408537567558	0.733829602270557	3.75251960695171	842	19	4	6.54161040249213	-19.1271167853747	11	DCT_50nM_N_117	Ly12 3D	Ly12 3D
843	843	843	83.2319018817202	314.62962832	0.538169802433748	0.464774631441165	0.412845101517944	0.676727151819381	1.08957225333732	0.610061382062194	843	19	4	-12.1518171286762	-23.0228685435947	11	DCT_50nM_N_117	Ly12 3D	Ly12 3D
844	844	844	0.999336064516134	7.03510338666668	0.44781768650973	0.402947182552986	0.0144812211625865	0.0060261250148211	0.0205073461774076	2.40307347208535	844	8	2	-23.2614660918707	-3.6896644660745	11	DCT_50nM_N_117	Ly12 3D	Ly12 3D
845	845	845	64.7717682688174	186.367539426667	0.570490304096424	0.521237377932537	0.986254215035352	0.165378658789153	1.15163287382451	5.96361236846624	845	19	4	-21.079547725629	-21.4443005438496	11	DCT_50nM_N_117	Ly12 3D	Ly12 3D
846	846	846	5.27430093548389	28.1219441466667	0.394942653330563	0.498095799067292	0.0501933181758499	0.0507181837901163	0.100911501965966	0.989651332617935	846	19	4	-16.1666700365569	-20.1964986437295	11	DCT_50nM_N_117	Ly12 3D	Ly12 3D
847	847	847	16.7762716021506	402.571418933333	16.2958510597915	0.43688532528546	1.05871748876438	0.0104909684302641	1.06920845719464	100.917040767201	847	17	3	-6.38142379885647	-11.5589685797142	11	DCT_50nM_N_117	Ly12 3D	Ly12 3D
848	848	848	47.7301269032259	200.82045988	0.471510264310318	0.444278735565321	0.439819188328044	0.220783503280124	0.660602691608168	1.99208356509324	848	19	4	-16.0770519445159	-23.7785162376048	11	DCT_50nM_N_117	Ly12 3D	Ly12 3D
849	849	849	12.6134855806451	51.72363584	0.490800559452079	0.46399843415055	0.0900067777481511	0.0843466271583606	0.174353404906512	1.06710583197552	849	19	4	-15.1462716084962	-21.600916334606	11	DCT_50nM_N_117	Ly12 3D	Ly12 3D
850	850	850	26.6779482947312	239.029642503867	9.7462378896252	0.487140740194987	0.601490724336677	0.12591851556777	0.727409239904447	4.77682508902315	850	21	4	4.11049712726907	-14.2053532776399	11	DCT_50nM_N_117	Ly12 3D	Ly12 3D
851	851	851	52.6478437911828	249.708243354667	0.487980319539735	0.462187799448793	0.559772688043334	0.151431202434656	0.711203890477991	3.69654786492817	851	19	4	-19.7802283780621	-22.7297755692673	11	DCT_50nM_N_117	Ly12 3D	Ly12 3D
852	852	852	48.0126120430108	172.932514173333	0.405955415855409	0.49749893196106	0.269560425728295	0.285483705569303	0.555044131297597	0.944223507225205	852	19	4	-13.3132150405656	-22.8663275750518	11	DCT_50nM_N_117	Ly12 3D	Ly12 3D
853	853	853	17.8226837956989	44.94805772	0.438389076488755	0.523393649019017	0.0791747536457311	0.11711186664042	0.196286620286151	0.676060897302827	853	19	4	-13.2953590342127	-20.8960074839637	11	DCT_50nM_N_117	Ly12 3D	Ly12 3D
854	854	854	15.6434653225807	54.41333504	0.466801872105998	0.482711479712241	0.111854024546541	0.102212870373953	0.214066894920494	1.09432426794507	854	19	4	-15.0617194592704	-21.604809190649	11	DCT_50nM_N_117	Ly12 3D	Ly12 3D
855	855	855	48.0600863254839	334.281735879333	1.20097489873976	0.394412948118954	0.826240193781099	0.326544405842328	1.15278459962343	2.53025370822016	855	19	4	8.25943857665423	-18.5707136287689	11	DCT_50nM_N_117	Ly12 3D	Ly12 3D
856	856	856	16.5034179176344	266.639473053733	13.1911979247127	2.14428466897746	0.592012927599756	0.133328794569953	0.72534172216971	4.44024810626445	856	21	4	5.08415711060076	-11.9008239678978	11	DCT_50nM_N_117	Ly12 3D	Ly12 3D
857	857	857	16.3255308924731	66.7412242933334	0.42415190242185	0.396571670081089	0.0973068723316622	0.0602857430200408	0.157592615351703	1.61409426934183	857	19	4	-18.4054120396684	-21.5620425248243	11	DCT_50nM_N_117	Ly12 3D	Ly12 3D
858	858	858	21.0605672150537	236.83550252	0.488723520550062	9.11191763016684	0.270487761930865	0.286148606866559	0.556636368797424	0.945270238750467	858	23	4	21.4947157956884	8.6956057664047	11	DCT_50nM_N_117	Ly12 3D	Ly12 3D
859	859	859	34.8497231612903	210.979576706667	0.582278707151929	3.83631404783842	0.498481739217994	0.302819464709367	0.801301203927361	1.64613506498473	859	25	4	23.7889420823317	7.07062534534194	11	DCT_50nM_N_117	Ly12 3D	Ly12 3D
860	860	860	46.3469380215053	872.976409773333	20.844267351318	0.381424213920536	2.35560604534274	0.223734775717958	2.5793408210607	10.5285646265033	860	21	4	3.27580473199889	-14.1898293380845	11	DCT_50nM_N_117	Ly12 3D	Ly12 3D
861	861	861	39.9160656881721	478.383402906667	2.78145974922861	0.515882800858502	0.698172989629802	0.299806425383339	0.997979415013142	2.32874591909464	861	21	4	8.95359485277802	-16.8769998207551	11	DCT_50nM_N_117	Ly12 3D	Ly12 3D
862	862	862	1.62135941935483	38.2060043599999	13.9678702920138	0.516084212370981	0.080336238422939	0.0118470512138416	0.0921832896367806	6.78111683429521	862	15	3	-3.99315246182792	-3.77230449662179	11	DCT_50nM_N_117	Ly12 3D	Ly12 3D
863	863	863	2.42603730107527	37.9092589866667	5.78037149740673	5.79373720228095	0.0655966607036341	0.0301576706147778	0.0957543313184119	2.17512358767824	863	1	1	-0.476765907974921	18.95007684724	11	DCT_50nM_N_117	Ly12 3D	Ly12 3D
864	864	864	4.51313104301075	21.5960473466667	4.62454861327293	9.60814360336662	0.0564391817220491	0.004673199249875	0.0611123809719241	12.0772042243991	864	6	1	-7.61964286881744	12.6758408043081	11	DCT_50nM_N_117	Ly12 3D	Ly12 3D
865	865	865	5.47650109677419	79.9532201466667	19.3719669077696	10.339989448978	0.126515176626224	0.0891073377977167	0.215622514423941	1.41980649128389	865	5	1	3.272340643863	13.3039384336757	11	DCT_50nM_N_117	Ly12 3D	Ly12 3D
866	866	866	4.3508524623656	32.0146891066667	1.19981989761529	4.68705167010007	0.110383973616273	0.0083327843054625	0.118716757921736	13.2469495872959	866	9	2	16.5457910836915	23.8771859254898	11	DCT_50nM_N_117	Ly12 3D	Ly12 3D
867	867	867	6.815915	88.6974323866666	9.58980800751752	1.61562987874175	0.21319428027899	0.0696365830012524	0.282830863280243	3.06152701770499	867	3	1	1.51795698300511	-5.81829718267537	11	DCT_50nM_N_117	Ly12 3D	Ly12 3D
868	868	868	53.8973072580645	300.831346546667	0.403871435056165	1.03839297264746	0.746387782680683	0.446877728967928	1.19326551164861	1.67022819509148	868	19	4	-13.8643049375081	-23.0462655250278	11	DCT_50nM_N_117	Ly12 3D	Ly12 3D
869	869	869	17.0920625483871	101.029633346667	0.487973549880739	0.40312656193692	0.104759285921821	0.154594111780595	0.259353397702416	0.67764085394468	869	19	4	-12.7278534498455	-22.9072899187559	11	DCT_50nM_N_117	Ly12 3D	Ly12 3D
870	870	870	16.0948674731183	106.228527173333	0.553915584612364	0.410037502715781	0.108111736869453	0.216325777890016	0.324437514759468	0.499763541469472	870	19	4	-11.7532519980881	-22.8322422630212	11	DCT_50nM_N_117	Ly12 3D	Ly12 3D
871	871	871	21.0905232688172	250.297344173333	6.71624457014397	6.54427506624677	0.433193067512962	0.20234208904917	0.635535156562131	2.14089450963262	871	24	4	16.3568409197794	2.88747464836685	11	DCT_50nM_N_117	Ly12 3D	Ly12 3D
872	872	872	8.55646479569892	81.3710664133334	6.59656864681525	0.521469611077919	0.224380305106083	0.0741661580173955	0.298546463123478	3.02537317698801	872	21	4	3.21067027579905	-12.4014367659188	11	DCT_50nM_N_117	Ly12 3D	Ly12 3D
873	873	873	44.4111760860215	331.34918892	0.405667468952714	4.34710986966861	0.602169407624141	0.312904807516409	0.915074215140551	1.92444920358906	873	25	4	23.9211331315243	8.23299644398712	11	DCT_50nM_N_117	Ly12 3D	Ly12 3D
874	874	874	10.9971264731182	80.7004949333333	7.11455060754106	0.448250273948033	0.138828920276924	0.0397605500368986	0.178589470313823	3.49162474231589	874	18	3	2.3632320198378	-11.250246508535	11	DCT_50nM_N_117	Ly12 3D	Ly12 3D
875	875	875	46.4165352903225	417.424922706666	1.91174941760763	1.83662881706615	0.921312047156345	0.518429905658532	1.43974195281488	1.77711979401739	875	25	4	19.9221083361178	-9.49996229866607	11	DCT_50nM_N_117	Ly12 3D	Ly12 3D
876	876	876	10.080778655914	110.979530146667	3.14834053603487	0.45792874003073	0.284797148959508	0.0277357154927499	0.312532864452258	10.2682459745433	876	18	3	-3.62838234744647	-15.725667679815	11	DCT_50nM_N_117	Ly12 3D	Ly12 3D
877	877	877	9.91743872043006	73.5013176	0.493198756461859	1.28051253789172	0.114205426762345	0.0866226323849197	0.200828059147264	1.31842479982434	877	19	4	24.4560661881051	-6.17360825447818	11	DCT_50nM_N_117	Ly12 3D	Ly12 3D
878	878	878	20.2375255268817	179.806112973333	1.05581439601925	0.410783098699077	0.452096432107979	0.043249030531693	0.495345462639672	10.4533310122797	878	12	2	-25.8471411556914	-17.331730413156	11	DCT_50nM_N_117	Ly12 3D	Ly12 3D
879	879	879	13.6203262365592	71.0457348533333	0.460977869440884	0.450946891420078	0.170370147690708	0.0316255121116106	0.201995659802319	5.38711111110073	879	12	2	-24.2414116812745	-17.1814036014895	11	DCT_50nM_N_117	Ly12 3D	Ly12 3D
880	880	880	19.398132516129	119.027567386667	0.52230585779706	2.78035099079385	0.239168960032532	0.15542369401529	0.394592654047822	1.5388191713485	880	25	4	23.8254102063026	8.47332024237257	11	DCT_50nM_N_117	Ly12 3D	Ly12 3D
881	881	881	48.1188382236559	467.834473941467	4.38257184143432	0.474920437404965	1.43555745511519	0.279208385353612	1.7147658404688	5.14152701143657	881	21	4	6.53944834601444	-17.1330927309249	11	DCT_50nM_N_117	Ly12 3D	Ly12 3D
882	882	882	30.2900311182796	298.16562252	0.429833171924149	10.7703265062296	0.108625877835757	0.66911867708728	0.777744554923038	0.162341721364905	882	23	4	19.9870468090516	6.56034488478507	11	DCT_50nM_N_117	Ly12 3D	Ly12 3D
883	883	883	9.68763745161292	148.436753626667	12.2956854201117	0.519316100752791	0.314787783506065	0.0438199345213811	0.358607718027447	7.18366622278887	883	18	3	0.200214634596053	-10.6735269376087	11	DCT_50nM_N_117	Ly12 3D	Ly12 3D
884	884	884	55.9712013440861	354.16258128	2.71944467671042	0.397424469258615	0.994575445410457	0.36261418871482	1.35718963412528	2.74279241233069	884	21	4	8.16645384366424	-17.4515549775389	11	DCT_50nM_N_117	Ly12 3D	Ly12 3D
885	885	885	1.16645310752688	11.9474298933333	6.10532608156765	0.371885071863095	0.0385148464282342	0.0043473442389507	0.0428621906671849	8.85939652147957	885	15	3	-7.05900154868957	-3.51425371506948	11	DCT_50nM_N_117	Ly12 3D	Ly12 3D
886	886	886	22.5841472365591	150.627484813333	0.624250741830257	0.438497293437516	0.174131210899365	0.143510775202721	0.317641986102086	1.2133668057565	886	19	4	-14.2576446727474	-24.2571772240743	11	DCT_50nM_N_117	Ly12 3D	Ly12 3D
887	887	887	2.26897187096776	51.1933140133333	12.4266409707328	12.5932784734875	0.115735779465372	0.0259411221725169	0.141676901637889	4.46147929513964	887	1	1	-4.41063384603742	17.2039238939985	11	DCT_50nM_N_117	Ly12 3D	Ly12 3D
888	888	888	2.11050260215053	45.8734301466666	11.829959350865	15.3723615000805	0.122635657936894	0.0234463297930659	0.14608198772996	5.23048421732781	888	1	1	-4.87082404186836	16.5832153144051	11	DCT_50nM_N_117	Ly12 3D	Ly12 3D
889	889	889	9.26006434408604	31.0027456266667	0.45337743719403	0.431251826180847	0.0365199100281479	0.0596868044272174	0.0962067144553653	0.611859026104851	889	19	4	-13.5709050071119	-20.3207180595673	11	DCT_50nM_N_117	Ly12 3D	Ly12 3D
890	890	890	39.6063865161289	512.175798933333	11.3560479056909	3.16187255344373	0.93308079445052	0.252676094272396	1.18575688872292	3.69279411705888	890	20	4	13.1007963803554	-11.1969590771538	11	DCT_50nM_N_117	Ly12 3D	Ly12 3D
891	891	891	3.46836913978495	9.49147269333334	0.47448974331985	0.467561997287196	0.0275982452206956	0.014404554946694	0.0420028001673896	1.91593876539932	891	11	2	-25.6913695421212	-9.28080836304059	11	DCT_50nM_N_117	Ly12 3D	Ly12 3D
892	892	892	10.2305247204301	110.041307	6.22395755544826	4.85057014244757	0.257384330853474	0.0534755966871084	0.310859927540582	4.81311751151573	892	6	1	8.45000485295467	23.3536036204602	11	DCT_50nM_N_117	Ly12 3D	Ly12 3D
893	893	893	19.6773340537634	354.01028964	13.0078693617383	4.02369677007928	0.731561260140425	0.152397397985117	0.883958658125542	4.800352695076	893	20	4	9.95999913695464	-9.39716720429316	11	DCT_50nM_N_117	Ly12 3D	Ly12 3D
894	894	894	11.0588907419354	53.3842614000001	3.91843308638682	0.505959136806403	0.0962787244331657	0.0500920799802723	0.146370804413438	1.92203487000506	894	21	4	4.77297641575505	-13.0737980381472	11	DCT_50nM_N_117	Ly12 3D	Ly12 3D
895	895	895	12.8782100215053	171.50839916	9.22176607044267	2.42098612677351	0.39839164386348	0.064688136942013	0.463079780805493	6.15865076189475	895	18	3	-0.888449352490633	-12.0057509484369	11	DCT_50nM_N_117	Ly12 3D	Ly12 3D
896	896	896	16.425363655914	221.3441162	5.54313192237587	0.890491237822969	0.428375597370348	0.0269969629593848	0.455372560329733	15.8675476947097	896	18	3	-5.0056793961803	-14.65134467411	11	DCT_50nM_N_117	Ly12 3D	Ly12 3D
897	897	897	26.0628453655915	266.69730116	0.381688341613264	2.29014900304065	0.362598090360818	0.292737604140341	0.655335694501159	1.23864541224771	897	25	4	23.6924636890401	-5.99965599563683	11	DCT_50nM_N_117	Ly12 3D	Ly12 3D
898	898	898	11.3879554946236	86.28802276	0.478183274157536	6.32122488339186	0.121090195203109	0.0878401078491618	0.208930303052271	1.37852967360928	898	23	4	21.1291207151988	12.2445895183091	11	DCT_50nM_N_117	Ly12 3D	Ly12 3D
899	899	899	8.7435748924731	65.8251036000002	0.506975976236911	15.4692875350119	0.139921680824377	0.105500874277823	0.2454225551022	1.32626086543996	899	23	4	19.0843913834115	13.6910604170044	11	DCT_50nM_N_117	Ly12 3D	Ly12 3D
900	900	900	61.2731822795698	483.873475426666	0.519494939839954	0.382020938524095	0.658793065423863	0.524116011416848	1.18290907684071	1.25696038867987	900	19	4	-13.6231167162235	-24.6174673147283	11	DCT_50nM_N_117	Ly12 3D	Ly12 3D
901	901	901	18.9106121756989	103.621887771333	0.496683348248578	0.461390474728245	0.206605570486978	0.0975597420560152	0.304165312542993	2.11773387396159	901	19	4	-18.3842846934882	-22.7026292932806	11	DCT_50nM_N_117	Ly12 3D	Ly12 3D
902	902	902	69.3815443704301	341.8389687848	0.463631353838786	4.41412246060545	1.0424922025581	0.359471510530856	1.40196371308896	2.90006905142103	902	25	4	24.6537325714055	-6.31878499542609	11	DCT_50nM_N_117	Ly12 3D	Ly12 3D
903	903	903	67.1479556881722	838.798179413334	21.7041428820163	8.46809452516035	1.49874478446519	0.737972316386116	2.2367171008513	2.03089567343746	903	24	4	13.0097804589133	-2.43888287874	11	DCT_50nM_N_117	Ly12 3D	Ly12 3D
904	904	904	38.642340860215	214.771676666667	0.49841350823734	3.94928159915995	0.471997720069427	0.443452568894343	0.91545028896377	1.06437024650969	904	25	4	23.383279467802	6.38989949947617	11	DCT_50nM_N_117	Ly12 3D	Ly12 3D
905	905	905	15.3895796129033	196.956292146667	28.1935514826458	0.420074861404986	0.617431564476564	0.0851468117147151	0.702578376191279	7.25137620590271	905	3	1	1.42001700158949	-10.499230532404	11	DCT_50nM_N_117	Ly12 3D	Ly12 3D
906	906	906	30.8943993261291	124.4417649736	0.418165971881215	0.449425334030325	0.22931057162445	0.145496021409332	0.374806593033782	1.57606077061941	906	19	4	-16.1187005867241	-23.1836719818169	11	DCT_50nM_N_117	Ly12 3D	Ly12 3D
907	907	907	3.86003537634411	20.7271442933333	0.417234440038971	0.625702735839302	0.0205859094933039	0.0375397624462881	0.0581256719395921	0.548376125788176	907	19	4	-13.5635663991329	-18.8371511951433	11	DCT_50nM_N_117	Ly12 3D	Ly12 3D
908	908	908	41.8154675598924	1420.50232448867	67.0263896812423	11.8064493278581	5.73930484560476	0.690511462905091	6.42981630850985	8.31167207776478	908	13	3	7.74713761889261	-0.0849057623390748	11	DCT_50nM_N_117	Ly12 3D	Ly12 3D
909	909	909	30.6095304086021	177.22742908	6.5093829483602	0.476649776044949	0.272241911213316	0.238146432275869	0.510388343489185	1.14317022771078	909	20	4	8.38121640262775	-14.4009255266788	11	DCT_50nM_N_117	Ly12 3D	Ly12 3D
910	910	910	11.3537232795699	49.2447901066668	0.481570175248518	0.540818353671682	0.0511918178987961	0.12393906187573	0.175130879774526	0.413040224155679	910	25	4	-12.1007950845061	-20.8384283815833	11	DCT_50nM_N_117	Ly12 3D	Ly12 3D
911	911	911	4.04359362365593	26.1011038933333	0.408566348389096	7.86098197460249	0.0448270211299973	0.0446498380702695	0.0894768592002668	1.00396828000695	911	7	1	18.2790891412882	15.1439178936519	11	DCT_50nM_N_117	Ly12 3D	Ly12 3D
912	912	912	11.0134941505377	39.09280928	0.517417212211798	0.42027262757094	0.104484512845397	0.0359492443461766	0.140433757191574	2.90644531604765	912	12	2	-21.9851128541241	-18.1932803696453	11	DCT_50nM_N_117	Ly12 3D	Ly12 3D
913	913	913	39.0551030537634	315.325881813333	0.519415467288711	0.466282376497583	0.566179791494311	0.322733152531993	0.888912944026304	1.75432795500668	913	19	4	-14.7796608474202	-24.5023185708016	11	DCT_50nM_N_117	Ly12 3D	Ly12 3D
914	914	914	10.0793052903226	92.0778434266666	0.436031827438358	5.90066838778916	0.0693320273765644	0.113298849891761	0.182630877268325	0.611939374872739	914	23	4	20.3754508964315	9.84757263416381	11	DCT_50nM_N_117	Ly12 3D	Ly12 3D
915	915	915	32.2724283225806	417.850821093333	2.61365400726115	14.4876651499187	0.584035527366633	0.725753347633798	1.30978887500043	0.804730049500684	915	23	4	18.38898089494	5.25885113402308	11	DCT_50nM_N_117	Ly12 3D	Ly12 3D
916	916	916	35.4181668064516	520.273400306667	7.30025445309794	0.478132154618094	1.05122220580514	0.152237630935167	1.20345983674031	6.90514033453938	916	21	4	4.21628352435798	-15.8989244963152	11	DCT_50nM_N_117	Ly12 3D	Ly12 3D
917	917	917	34.8956403333333	475.654651546667	0.482102383831908	22.5434653598715	0.244292878942641	1.20159493074649	1.44588780968913	0.203307181722941	917	23	4	19.6270234432429	7.23315758731329	11	DCT_50nM_N_117	Ly12 3D	Ly12 3D
918	918	918	6.81373312903222	23.4813664533332	0.42911926370487	0.491024404367576	0.0292113761143711	0.0296508505804594	0.0588622266948305	0.98517835213881	918	19	4	-16.9734350842731	-17.674442319691	11	DCT_50nM_N_117	Ly12 3D	Ly12 3D
919	919	919	18.004600311828	88.7172565333332	0.437959643461865	0.418057353844453	0.222899844183469	0.0710000185991694	0.293899862782639	3.13943360271284	919	19	4	-21.0443153161631	-21.0424315730252	11	DCT_50nM_N_117	Ly12 3D	Ly12 3D
920	920	920	30.4059312923654	101.7787878076	0.468562483446558	0.44670446575279	0.267336499882451	0.0263135906515114	0.293650090533963	10.159635886374	920	12	2	-24.9236467027063	-16.2591199318264	11	DCT_50nM_N_117	Ly12 3D	Ly12 3D
921	921	921	31.7224818387097	73.1796329066666	0.456675534243951	0.436977224479778	0.281519054719756	0.113871420306261	0.395390475026017	2.47225382771726	921	19	4	-18.8956773666769	-21.2582479562756	12	Jasp_1nM_N_74	Ly12 3D	Ly12 3D
922	922	922	6.44646802150536	21.69174564	0.434783843759658	0.412788214510676	0.0684342134145739	0.0354098616461769	0.103844075060751	1.93263148267518	922	12	2	-20.7329133102337	-17.6425351890547	12	Jasp_1nM_N_74	Ly12 3D	Ly12 3D
923	923	923	2.56229535483871	3.83835176	0.633501686311634	0.408361558079539	0.0007355782362123	0.0060980608190317	0.006833639055244	0.120624942591035	923	22	4	4.17264627867617	3.9905918351987	12	Jasp_1nM_N_74	Ly12 3D	Ly12 3D
924	924	924	6.31978792473118	51.4467601466666	0.555097613429486	0.447117194220842	0.0763508045288121	0.063456811518022	0.139807616046834	1.20319320656582	924	19	4	-17.1762338203372	-22.3087707467542	12	Jasp_1nM_N_74	Ly12 3D	Ly12 3D
925	925	925	25.1515092565592	232.616008213067	17.032651416633	0.47650430775007	0.494239395238939	0.212991340098842	0.707230735337781	2.3204670903971	925	21	4	5.23982223083842	-12.8053437580067	12	Jasp_1nM_N_74	Ly12 3D	Ly12 3D
926	926	926	13.67298733	91.732170542	1.74149067270948	1.73156256137209	0.305415899919382	0.0510858632562938	0.356501763175675	5.97848172570039	926	12	2	-24.4229063682512	-16.016991458884	12	Jasp_1nM_N_74	Ly12 3D	Ly12 3D
927	927	927	14.4009626687097	97.9786238368	0.455313661058994	0.439393082896897	0.181369220866567	0.10214166591045	0.283510886777017	1.77566343029472	927	19	4	-17.6469152553525	-23.1018109490699	12	Jasp_1nM_N_74	Ly12 3D	Ly12 3D
928	928	928	11.0098789270968	36.7145790213333	0.436599305069602	0.408617021315555	0.113182979113219	0.0454304335812655	0.158613412694484	2.49134710349524	928	12	2	-21.0151804781112	-19.04491925779	12	Jasp_1nM_N_74	Ly12 3D	Ly12 3D
929	929	929	38.7666563377419	173.790861904267	0.402794504314572	0.567801898449647	0.358656265064787	0.349337173116578	0.707993438181366	1.0266764967068	929	19	4	-13.4208252204897	-23.1831326195063	12	Jasp_1nM_N_74	Ly12 3D	Ly12 3D
930	930	930	32.744049848172	389.180553282	17.1601730141942	0.451575973754146	1.34054940940324	0.162459134515188	1.50300854391843	8.25160994119365	930	21	4	3.00912998648154	-13.7889121029488	12	Jasp_1nM_N_74	Ly12 3D	Ly12 3D
931	931	931	4.49669365591394	45.3668529199999	2.02075936306679	3.09382991413802	0.0519963097288032	0.0460787264890409	0.0980750362178441	1.12842332439829	931	7	1	14.6965918754494	12.8072685204852	12	Jasp_1nM_N_74	Ly12 3D	Ly12 3D
932	932	932	5.51905392473115	33.7156880666667	0.401652722343569	0.598661034439478	0.0667052155659748	0.0362780431032942	0.102983258669269	1.83872143753856	932	19	4	-20.064970829748	-18.7606176644446	12	Jasp_1nM_N_74	Ly12 3D	Ly12 3D
933	933	933	71.6021653333333	573.827326813333	2.58998308894148	0.47722436720999	1.61901598596445	0.529825917452949	2.1488419034174	3.05575082802215	933	19	4	8.67464451602088	-17.6062924428967	12	Jasp_1nM_N_74	Ly12 3D	Ly12 3D
934	934	934	13.6369773870968	50.9274073733333	0.477004662528898	0.426030369840804	0.114935311715641	0.0723073611693401	0.187242672884981	1.58953818611176	934	19	4	-17.8220531599386	-21.347252305599	12	Jasp_1nM_N_74	Ly12 3D	Ly12 3D
935	935	935	23.0049680967742	51.3880041733334	0.420969071743371	0.568762546045115	0.142154036570125	0.0529274879696431	0.195081524539768	2.68582625065558	935	19	4	-19.9869247380323	-18.7494441433289	12	Jasp_1nM_N_74	Ly12 3D	Ly12 3D
936	936	936	29.2965901291397	63.4622594095999	0.517470805992675	0.453063953722151	0.146830910274058	0.0518781927082831	0.198709102982341	2.83030118454018	936	19	4	-19.986301153093	-18.5696936656051	12	Jasp_1nM_N_74	Ly12 3D	Ly12 3D
937	937	937	31.9005090430107	143.410491866667	3.77671879216779	0.481229300892977	0.190602374212943	0.152637086266956	0.343239460479899	1.24872911868605	937	21	4	8.7112456711896	-15.1245031602002	12	Jasp_1nM_N_74	Ly12 3D	Ly12 3D
938	938	938	56.8547206129032	167.709177066666	0.45871390224565	0.377685187441803	0.533833941804894	0.26384062958291	0.797674571387804	2.0233196935923	938	19	4	-16.1977751411515	-23.4813353095464	12	Jasp_1nM_N_74	Ly12 3D	Ly12 3D
939	939	939	0.967995870967746	5.85192471999998	2.26998339305254	6.47991694765087	0.0097205324799505	0.0058713573784025	0.0155918898583531	1.65558521709256	939	6	1	10.3311991111118	23.5246491881506	12	Jasp_1nM_N_74	Ly12 3D	Ly12 3D
940	940	940	14.2386619784946	152.85996832	0.418636454045435	68.9155972613663	0.0568948741026182	0.660418445199086	0.717313319301704	0.0861497350902532	940	23	4	17.0401933785208	9.97121609732856	12	Jasp_1nM_N_74	Ly12 3D	Ly12 3D
941	941	941	2.42342192473118	26.70093924	5.77092635088765	5.96920218701371	0.0330829921460793	0.036304630460962	0.0693876226070413	0.911260952832258	941	5	1	3.48925922129968	16.1264613260501	12	Jasp_1nM_N_74	Ly12 3D	Ly12 3D
942	942	942	50.476687376344	161.32278084	0.394385083205501	0.468407292859596	0.261197731256302	0.239652745232217	0.500850476488519	1.08990085218181	942	19	4	-13.8513987995381	-22.7170448243939	12	Jasp_1nM_N_74	Ly12 3D	Ly12 3D
943	943	943	2.60428720430106	10.4383034	2.98073105804387	0.414039278741304	0.0290128299142048	0.0041252876136013	0.0331381175278061	7.0329229454324	943	15	3	-8.77837569751927	-5.17871696073146	12	Jasp_1nM_N_74	Ly12 3D	Ly12 3D
944	944	944	20.2549307055914	43.3810053116	0.435335910276632	0.496423675369064	0.128499207654391	0.0317278582875179	0.160227065941909	4.05004354501116	944	12	2	-21.9608248133276	-17.151664059512	12	Jasp_1nM_N_74	Ly12 3D	Ly12 3D
945	945	945	7.0776773655914	69.2804698666666	9.03728157420056	0.426661304901177	0.148732138370974	0.0316171981177198	0.180349336488694	4.70415303143569	945	3	1	0.0769332854428842	-8.99853373496198	12	Jasp_1nM_N_74	Ly12 3D	Ly12 3D
946	946	946	13.7809532580645	169.45583484	6.04590873249728	0.515163174830313	0.364552241739022	0.0573337977118256	0.421886039450847	6.35841783185819	946	18	3	1.15416716756012	-14.6641197950746	12	Jasp_1nM_N_74	Ly12 3D	Ly12 3D
947	947	947	34.4699526021505	105.98379828	0.47756453743169	0.432210381964597	0.306027870254246	0.175517887027915	0.481545757282161	1.74357084304219	947	19	4	-16.2591761018545	-22.8108188753188	12	Jasp_1nM_N_74	Ly12 3D	Ly12 3D
948	948	948	43.8888955376344	293.793365533333	0.408133306413434	0.446493205570931	0.380499312450872	0.298626314989975	0.679125627440848	1.27416538111735	948	19	4	-14.1363879423339	-24.1726699511337	12	Jasp_1nM_N_74	Ly12 3D	Ly12 3D
949	949	949	93.2728569247312	991.493718146667	0.595374552140907	4.16918873525888	1.55228957632206	1.03226125109774	2.58455082741979	1.50377588490443	949	25	4	22.8262998109528	-6.07050535981098	12	Jasp_1nM_N_74	Ly12 3D	Ly12 3D
950	950	950	50.2074770601075	1244.7742362384	14.8652782276947	9.1901187947622	3.38438317588184	0.520129150494919	3.90451232637676	6.50681311105424	950	20	4	13.5818187580149	-6.45494314321746	12	Jasp_1nM_N_74	Ly12 3D	Ly12 3D
951	951	951	22.6755775747314	174.509866962533	0.477445032192962	7.79451352624145	0.317154661604338	0.223534805115644	0.540689466719982	1.4188155685208	951	23	4	22.1319830924788	9.61463394106443	12	Jasp_1nM_N_74	Ly12 3D	Ly12 3D
952	952	952	20.4958679272044	465.380488685733	23.8225593729601	0.481612656323493	1.26757300459462	0.0919343675228824	1.3595073721175	13.7878036119531	952	18	3	0.631544637322026	-12.252429355511	12	Jasp_1nM_N_74	Ly12 3D	Ly12 3D
953	953	953	15.9323647526882	75.2057456666667	0.546013171697525	12.9998142840215	0.0412715948763619	0.173549606015973	0.214821200892335	0.237808634797842	953	23	4	18.3294904219293	9.73811910284732	12	Jasp_1nM_N_74	Ly12 3D	Ly12 3D
954	954	954	65.3558166774193	485.771884906667	2.71606375245221	0.377278870838193	1.61938613044155	0.266223181088849	1.8856093115304	6.0828141404452	954	21	4	6.23832677050899	-18.1712615919564	12	Jasp_1nM_N_74	Ly12 3D	Ly12 3D
955	955	955	10.1895304731183	123.807459893333	9.36665955337869	0.390027982454885	0.319509907622294	0.0320407117609624	0.351550619383256	9.97199781346858	955	18	3	-1.0882176810052	-11.9141747465597	12	Jasp_1nM_N_74	Ly12 3D	Ly12 3D
956	956	956	34.1116882473117	120.1045196	0.466383488375211	0.534142629679086	0.170056279472358	0.327577659420796	0.497633938893154	0.519132714279237	956	19	4	-12.1203317056005	-22.065005254706	12	Jasp_1nM_N_74	Ly12 3D	Ly12 3D
957	957	957	71.0658932473119	2046.05206354667	20.5638249591157	0.403539226415216	4.7370093827076	0.556545220694676	5.29355460340227	8.51145460703964	957	21	4	5.55481375546092	-14.6860493604108	12	Jasp_1nM_N_74	Ly12 3D	Ly12 3D
958	958	958	69.3101541612903	2595.10537501333	25.6874336562894	16.8282362047599	6.78561287566027	2.01618560703536	8.80179848269564	3.36556954477915	958	24	4	13.5661697969299	-1.69051407640304	12	Jasp_1nM_N_74	Ly12 3D	Ly12 3D
959	959	959	13.5355634731183	60.6048776533333	0.429233101197723	0.53206497956654	0.113432682960331	0.0851224296127239	0.198555112573055	1.33258276903524	959	19	4	-16.2701631685131	-21.8005599864771	12	Jasp_1nM_N_74	Ly12 3D	Ly12 3D
960	960	960	80.6682527419355	1333.00621601333	8.40968873829438	4.55551368033772	2.48164029829153	1.22783999016717	3.7094802884587	2.02114307903724	960	20	4	16.2483036960335	-7.2488272650278	12	Jasp_1nM_N_74	Ly12 3D	Ly12 3D
961	961	961	27.6885127849463	686.896599013333	12.5462146612514	9.58986698946149	1.87377956278152	0.0945867251020932	1.96836628788361	19.8101748502132	961	17	3	-14.0420103066335	-1.71744407522776	12	Jasp_1nM_N_74	Ly12 3D	Ly12 3D
962	962	962	4.69256359139786	10.1800120266667	0.431890900179967	0.455439440737274	0.0097565346078003	0.0099735831423216	0.0197301177501219	0.978237657276822	962	11	2	-19.3027706879526	-13.2806938220912	12	Jasp_1nM_N_74	Ly12 3D	Ly12 3D
963	963	963	12.8485297849463	51.22641384	0.486471595532027	0.476904444384602	0.104290674166748	0.0622698746125261	0.166560548779274	1.67481747499406	963	19	4	-18.279802370551	-21.064850176229	12	Jasp_1nM_N_74	Ly12 3D	Ly12 3D
964	964	964	1.24075061290322	31.0864568666666	24.4181254377509	0.385690315033869	0.116518392188047	0.0014468833974076	0.117965275585454	80.530602809331	964	15	3	-7.34989681332048	-3.86429435047281	12	Jasp_1nM_N_74	Ly12 3D	Ly12 3D
965	965	965	3.05459593548387	24.7561624933333	0.403448209407511	25.8613470394597	0.0260241962507775	0.039918336363337	0.0659425326141145	0.651935892666095	965	7	1	15.6836644750156	16.0760450078265	12	Jasp_1nM_N_74	Ly12 3D	Ly12 3D
966	966	966	20.3579071397849	211.989128546667	5.02506294085272	5.49035208189374	0.20500719494638	0.449566793835912	0.654573988782291	0.456010536715053	966	24	4	15.1895415389473	2.34730436334225	12	Jasp_1nM_N_74	Ly12 3D	Ly12 3D
967	967	967	134.190568903226	4332.59029494667	27.9597158621529	5.54345375047699	11.1381869488399	2.43909440415745	13.5772813529973	4.56652556369068	967	20	4	13.0690251421753	-9.1659200857035	12	Jasp_1nM_N_74	Ly12 3D	Ly12 3D
968	968	968	40.1470591935483	343.520803706667	1.61183220607207	0.537351790394693	0.845520858617159	0.261587192814993	1.10710805143215	3.23227161665805	968	19	4	8.00361845125266	-18.583798392681	12	Jasp_1nM_N_74	Ly12 3D	Ly12 3D
969	969	969	4.13763732139785	15.4606456565333	0.501571848158728	0.482584553553822	0.0215156920621204	0.0226700608836286	0.044185752945749	0.949079588827137	969	11	2	-17.683570451304	-16.3800783352893	12	Jasp_1nM_N_74	Ly12 3D	Ly12 3D
970	970	970	144.528191070968	1978.4810609428	4.84900455093908	1.99500219710562	3.65261159311107	1.83689741622085	5.48950900933192	1.98846792469543	970	20	4	16.5791888784832	-10.3291505175646	12	Jasp_1nM_N_74	Ly12 3D	Ly12 3D
971	971	971	50.712637623656	384.79114336	0.514325782591277	0.551324712761461	0.482079390036697	0.549913854600695	1.03199324463739	0.876645289082134	971	19	4	-12.6077211160201	-23.87892136155	12	Jasp_1nM_N_74	Ly12 3D	Ly12 3D
972	972	972	48.3378598387097	278.93282152	0.559616646500452	0.707801557942981	0.326288339083367	0.684238472205544	1.01052681128891	0.476863480113335	972	25	4	20.4296750168921	-8.91952271779771	12	Jasp_1nM_N_74	Ly12 3D	Ly12 3D
973	973	973	31.9700076129032	240.485179946667	0.549061473890475	4.24623546189913	0.522029512002176	0.234667176985833	0.756696688988009	2.22455274191879	973	25	4	23.803476469433	9.32261819899254	12	Jasp_1nM_N_74	Ly12 3D	Ly12 3D
974	974	974	45.6522354946237	78.3990212933334	0.377454454349631	0.463616946679956	0.172179391021407	0.123407229307367	0.295586620328774	1.39521316528843	974	19	4	-16.0836759936844	-20.8012354182048	12	Jasp_1nM_N_74	Ly12 3D	Ly12 3D
975	975	975	73.6903556881719	647.299989986666	1.41482575270256	0.41327849409214	1.28537400995636	0.66913402682136	1.95450803677772	1.92095149616345	975	19	4	9.54996291532326	-17.6783305634625	12	Jasp_1nM_N_74	Ly12 3D	Ly12 3D
976	976	976	12.6289230430108	104.637891293333	0.660531166498621	0.445654344182623	0.262945325293704	0.0523500772673383	0.315295402561042	5.02282592537372	976	12	2	-23.850523681425	-19.0119813972807	12	Jasp_1nM_N_74	Ly12 3D	Ly12 3D
977	977	977	42.1393728602151	397.678722813333	2.41026504172784	2.25661805894092	0.894553078803207	0.484887754150298	1.3794408329535	1.844866303895	977	25	4	19.6738198577339	-9.02700854635962	12	Jasp_1nM_N_74	Ly12 3D	Ly12 3D
978	978	978	46.3339093010753	320.172717973333	1.66828648772938	0.547741857934735	0.934937866719366	0.335387293954576	1.27032516067394	2.78763651328422	978	19	4	8.4572156479268	-18.4100801631505	12	Jasp_1nM_N_74	Ly12 3D	Ly12 3D
979	979	979	5.75327125258064	33.2480574469334	0.529675540290659	0.434161389654334	0.0684431589589954	0.0381397254805276	0.106582884439523	1.7945372730577	979	19	4	-20.2876778419103	-19.2738571551353	12	Jasp_1nM_N_74	Ly12 3D	Ly12 3D
980	980	980	19.6608191182795	70.0254091333333	0.422717766732273	0.421766076862413	0.137534546469252	0.0898232656852044	0.227357812154457	1.53116840520203	980	19	4	-17.118103593434	-21.9745345777019	12	Jasp_1nM_N_74	Ly12 3D	Ly12 3D
981	981	981	3.3074239011828	35.6641272452	6.34204391998087	0.440018528323469	0.0657547994179029	0.015444153469312	0.0811989528872149	4.25758521168282	981	15	3	-2.20360783379289	-6.42166164397599	12	Jasp_1nM_N_74	Ly12 3D	Ly12 3D
982	982	982	14.471205516129	59.7709173066667	0.501779120878588	0.463595544884662	0.122550708972818	0.0552723983970976	0.177823107369916	2.21721351934773	982	19	4	-20.1207039375291	-20.6836927467104	12	Jasp_1nM_N_74	Ly12 3D	Ly12 3D
983	983	983	61.5380621397848	887.409415373334	9.4290368358829	0.460713537772397	2.18473471062752	0.469865938344667	2.65460064897218	4.64969799327083	983	21	4	6.96532004428665	-15.360734703006	12	Jasp_1nM_N_74	Ly12 3D	Ly12 3D
984	984	984	36.842717311828	175.429934973333	0.470307179232166	0.556631495376894	0.30817348792417	0.425176888866684	0.733350376790854	0.724812415711521	984	19	4	-12.4559078079454	-23.0539231223717	12	Jasp_1nM_N_74	Ly12 3D	Ly12 3D
985	985	985	36.5749720000001	500.42206848	0.593803744285562	11.0662250659916	0.55571861695687	0.818916027524479	1.37463464448135	0.678602687306982	985	23	4	21.4931282701312	6.99624151763189	12	Jasp_1nM_N_74	Ly12 3D	Ly12 3D
986	986	986	23.2394679139785	97.9462245466666	0.395676422776996	0.444373796468036	0.318126573694262	0.101655376378908	0.419781950073169	3.12946137259366	986	19	4	-20.1909540239973	-21.5621402293362	12	Jasp_1nM_N_74	Ly12 3D	Ly12 3D
987	987	987	62.2287688602151	735.570500213334	4.04979496513015	8.50531678306524	1.28859271073435	1.12346888969672	2.41206160043108	1.14697676326596	987	25	4	18.9395076524259	-1.45610496144803	12	Jasp_1nM_N_74	Ly12 3D	Ly12 3D
988	988	988	15.9684284986021	51.7908038490667	0.445082866602252	0.536025440928367	0.140999997573145	0.0470784896956274	0.188078487268772	2.99499832056508	988	12	2	-21.1775313078081	-19.1325886733016	12	Jasp_1nM_N_74	Ly12 3D	Ly12 3D
989	989	989	55.4746339462365	324.586421493333	0.462970562946131	0.495270699541185	0.440560299758422	0.492511830616434	0.933072130374856	0.894517192017523	989	19	4	-12.9188602227263	-23.728557143616	12	Jasp_1nM_N_74	Ly12 3D	Ly12 3D
990	990	990	41.3980861935484	684.736355973333	5.76068933288929	8.67532805409406	1.40771602782954	0.314798783316067	1.72251481114561	4.47179627888254	990	25	4	21.2819972963814	-3.12653419373629	12	Jasp_1nM_N_74	Ly12 3D	Ly12 3D
991	991	991	12.6239794408602	72.9892997599999	0.526057974962934	0.478890418502474	0.216378692840712	0.0332617491977214	0.249640442038434	6.50533114041805	991	12	2	-24.6293286983913	-16.6845419545137	12	Jasp_1nM_N_74	Ly12 3D	Ly12 3D
992	992	992	20.8682335913978	231.57909964	4.28274705681744	0.394005464188902	0.295654920596002	0.234323467481762	0.529978388077764	1.26173841559004	992	21	4	8.56579569025914	-14.9231108708746	12	Jasp_1nM_N_74	Ly12 3D	Ly12 3D
993	993	993	46.3058182580645	504.439652746667	6.96828909237871	0.549810639997438	1.23484823583381	0.146911372175305	1.38175960800912	8.40539583525435	993	21	4	3.81336128998777	-16.6220177846792	12	Jasp_1nM_N_74	Ly12 3D	Ly12 3D
994	994	994	6.88313246236557	39.6462791466666	3.65163423578926	0.39201282445051	0.0967133596438051	0.0615082792056507	0.158221638849456	1.57236328007889	994	21	4	4.68209982532898	-12.9724917821152	12	Jasp_1nM_N_74	Ly12 3D	Ly12 3D
995	995	995	21.458140344086	86.2262231333333	0.484483310952759	0.410774875901877	0.214439943464619	0.0719930971938776	0.286433040658497	2.97861811511084	995	19	4	-20.7888461966877	-21.0785420500262	13	Jasp_10nM_N_47	Ly12 3D	Ly12 3D
996	996	996	22.2850182790323	135.5067873376	0.466530276623388	12.1837857804594	0.266435155248017	0.14082979946037	0.407264954708387	1.89189472873597	996	23	4	21.2943335792957	12.4523096612486	13	Jasp_10nM_N_47	Ly12 3D	Ly12 3D
997	997	997	49.0446875913978	407.521591906667	0.84609841248853	0.425130974037092	0.95163381530317	0.128586032655171	1.08021984795834	7.40075570925471	997	19	4	-22.2683210492116	-21.7897392056968	13	Jasp_10nM_N_47	Ly12 3D	Ly12 3D
998	998	998	17.8235727634409	139.843824733333	5.50458734825768	0.452598576383565	0.215549751700952	0.122963930359289	0.338513682060242	1.75295105703873	998	21	4	6.27141708829241	-13.9551341648157	13	Jasp_10nM_N_47	Ly12 3D	Ly12 3D
999	999	999	3.87101940860217	27.9195582266665	0.534372380104714	0.424438107746417	0.0815753657705302	0.0046761782349804	0.0862515440055107	17.4448794873343	999	8	2	-21.1052463145422	-7.43369046986491	13	Jasp_10nM_N_47	Ly12 3D	Ly12 3D
1000	1000	1000	20.2948396559139	134.585712413333	0.484408775896355	0.484651973984918	0.254330784499848	0.0833350255868396	0.337665810086688	3.05190743878541	1000	19	4	-20.4920082716744	-22.0828768706309	13	Jasp_10nM_N_47	Ly12 3D	Ly12 3D
1001	1001	1001	51.032953655914	499.064996386667	2.26762076582917	0.509131083703369	1.15049151856865	0.29155431465979	1.44204583322844	3.94606239976636	1001	21	4	7.75179756372497	-18.1435765003307	13	Jasp_10nM_N_47	Ly12 3D	Ly12 3D
1002	1002	1002	21.7984071290324	203.032211813334	5.64153077553826	0.465162995598953	0.686673471541264	0.164366978856725	0.85104045039799	4.17768505765273	1002	21	4	5.24385949772314	-15.695326421941	13	Jasp_10nM_N_47	Ly12 3D	Ly12 3D
1003	1003	1003	15.6924886129032	72.2951452	0.505952130383813	1.2694921094091	0.0558893090661588	0.139367609618771	0.19525691868493	0.401020791122411	1003	25	4	22.7398410755403	-4.41684972764783	13	Jasp_10nM_N_47	Ly12 3D	Ly12 3D
1004	1004	1004	12.3228701734409	110.837112420667	6.28541035642167	0.567751502481284	0.220479343471415	0.0820662344779365	0.302545577949351	2.68660241174695	1004	21	4	4.40903285889427	-13.2776526474852	13	Jasp_10nM_N_47	Ly12 3D	Ly12 3D
1005	1005	1005	23.6367415806452	435.443776666667	16.7851096126544	6.39439074760026	0.563543957415057	0.498321486924722	1.06186544433978	1.13088432307593	1005	24	4	11.4465678383828	0.335206156607792	13	Jasp_10nM_N_47	Ly12 3D	Ly12 3D
1006	1006	1006	37.0971453870967	504.174212733333	3.66197493261574	11.1493838784136	1.120598725637	0.400082496073562	1.52068122171056	2.80091915201148	1006	23	4	21.2570387301219	6.41853296251143	13	Jasp_10nM_N_47	Ly12 3D	Ly12 3D
1007	1007	1007	39.2753055806452	354.070361013334	0.462250806021768	0.443638521003586	0.665177763134277	0.190294228599376	0.855471991733653	3.49552252861366	1007	19	4	-18.5757239402723	-23.7573580881154	13	Jasp_10nM_N_47	Ly12 3D	Ly12 3D
1008	1008	1008	16.6283931397849	89.71110868	0.373524209024655	0.423216844870876	0.155174899456171	0.0599884211313508	0.215163320587522	2.58674751776514	1008	19	4	-20.8007320525115	-21.3814525273034	13	Jasp_10nM_N_47	Ly12 3D	Ly12 3D
1009	1009	1009	61.9179087419354	260.902650693333	1.30353703460141	0.49262469647426	1.08837036802264	0.316512670186743	1.40488303820938	3.438631279375	1009	19	4	7.60235397415393	-19.2798542673292	13	Jasp_10nM_N_47	Ly12 3D	Ly12 3D
1010	1010	1010	47.705242172043	660.8498618	6.28729403682087	7.40948087363973	1.14124081539048	0.91797500048021	2.05921581587069	1.24321557209453	1010	24	4	17.4667001470661	-1.55522124735442	13	Jasp_10nM_N_47	Ly12 3D	Ly12 3D
1011	1011	1011	11.8163449032259	38.2107332266666	9.22929582604569	0.471700360457976	0.0934367965153803	0.0336327618702931	0.127069558385673	2.77814819002155	1011	3	1	1.69576261979243	-7.26855740750263	13	Jasp_10nM_N_47	Ly12 3D	Ly12 3D
1012	1012	1012	8.95132983870965	65.8671343733334	3.18889340244532	0.476089535894983	0.123237226769845	0.0519755926594608	0.175212819429306	2.37105957746905	1012	21	4	4.00260264624093	-14.5150923625339	13	Jasp_10nM_N_47	Ly12 3D	Ly12 3D
1013	1013	1013	6.96672356989248	59.5688785866667	17.6088149550121	0.463313702690213	0.131805466039773	0.0255705518385819	0.157376017878355	5.15458042797885	1013	3	1	-0.506220496986414	-6.36739938197581	13	Jasp_10nM_N_47	Ly12 3D	Ly12 3D
1014	1014	1014	21.7589635483871	113.724070853333	0.395739027355933	0.747844209428605	0.255495192679344	0.17694716398718	0.432442356666524	1.4439066833411	1014	19	4	-14.8500571531096	-22.4444588341227	13	Jasp_10nM_N_47	Ly12 3D	Ly12 3D
1015	1015	1015	38.0217121290323	386.295832986667	0.443791584088987	21.3211220210925	0.493275613958726	0.617329476720109	1.11060509067884	0.799047563028279	1015	23	4	20.9287022932023	8.82994570042981	13	Jasp_10nM_N_47	Ly12 3D	Ly12 3D
1016	1016	1016	26.3519346129033	115.85957312	0.466609746602411	0.56408375940622	0.45203590949888	0.0574081689934872	0.509444078492367	7.87406944733182	1016	12	2	-23.7561512925433	-18.3603167745345	13	Jasp_10nM_N_47	Ly12 3D	Ly12 3D
1017	1017	1017	24.8845184623656	206.352686933333	7.40717096577704	0.523006835382483	0.443515702292604	0.0660796173296743	0.509595319622278	6.71183823719625	1017	21	4	2.02888086768137	-15.1563413540041	13	Jasp_10nM_N_47	Ly12 3D	Ly12 3D
1018	1018	1018	0.451520548387099	1.99335816000001	2.53093390829493	0.373612575710198	0.005072086724908	0.0027373536791962	0.0078094404041042	1.85291610779259	1018	4	1	-3.8097762271529	1.47069228004981	13	Jasp_10nM_N_47	Ly12 3D	Ly12 3D
1019	1019	1019	21.8756174301076	320.816388026667	5.10816232647249	12.1448688574599	0.550627910032439	0.212929013624605	0.763556923657043	2.58596938321989	1019	23	4	17.5512520401251	8.00151074754847	13	Jasp_10nM_N_47	Ly12 3D	Ly12 3D
1020	1020	1020	30.7291150967742	86.8014129866668	0.483107173007587	0.523119634417747	0.372867958325694	0.0802236524522	0.453091610777894	4.64785567508113	1020	12	2	-21.5573951508715	-20.0705952605312	13	Jasp_10nM_N_47	Ly12 3D	Ly12 3D
1021	1021	1021	26.7166795483871	287.12616524	7.50688274368263	0.497455137655192	0.847631214912514	0.0715389399702753	0.91917015488279	11.8485291404193	1021	18	3	0.401563614895996	-15.8596187472562	13	Jasp_10nM_N_47	Ly12 3D	Ly12 3D
1022	1022	1022	22.2806370860215	157.22898048	0.448521604509643	5.12296584021135	0.117373327296358	0.398843239729589	0.516216567025947	0.294284359378727	1022	23	4	21.2146392841794	6.48288174770906	13	Jasp_10nM_N_47	Ly12 3D	Ly12 3D
1023	1023	1023	12.2079774301075	16.71120332	0.436456441519291	0.402118296056754	0.0346825815638754	0.0111603599266887	0.045842941490564	3.10765797803134	1023	12	2	-21.9356713416392	-12.839857531865	13	Jasp_10nM_N_47	Ly12 3D	Ly12 3D
1024	1024	1024	34.7102765913979	247.09443172	0.473739932873275	0.390269057039954	0.442564708907656	0.320696431263846	0.763261140171501	1.38001133085122	1024	19	4	-14.3884055112443	-24.4033135183488	13	Jasp_10nM_N_47	Ly12 3D	Ly12 3D
1025	1025	1025	20.4884819569892	249.300340386667	5.35694115708527	25.5982519912726	0.695159923479253	0.336383546535117	1.03154347001437	2.06656933919531	1025	22	4	15.6886516487989	10.410845922334	13	Jasp_10nM_N_47	Ly12 3D	Ly12 3D
1026	1026	1026	12.0868429462365	36.8470413733333	0.413920814299786	0.449991798595099	0.0761410238564768	0.0356472893052755	0.111788313161752	2.13595550574468	1026	12	2	-20.224200190827	-18.2795457187459	13	Jasp_10nM_N_47	Ly12 3D	Ly12 3D
1027	1027	1027	6.96963340860219	69.2715100400002	0.495309570820821	12.8216466641006	0.0619110778042933	0.140392972592969	0.202304050397262	0.440984165096266	1027	23	4	17.9300266087876	11.2684672939713	13	Jasp_10nM_N_47	Ly12 3D	Ly12 3D
1028	1028	1028	61.6155877956989	227.521808706667	0.516214253825467	0.391602799517574	0.434323543587044	0.322050648492493	0.756374192079537	1.34861875180223	1028	19	4	-14.3405650247257	-23.8568703147188	13	Jasp_10nM_N_47	Ly12 3D	Ly12 3D
1029	1029	1029	28.0542528064516	199.66194784	0.51369750478306	0.564561035899947	0.275966872600063	0.12301699848109	0.398983871081153	2.24332308548792	1029	19	4	-17.3786258341913	-24.0113014150679	13	Jasp_10nM_N_47	Ly12 3D	Ly12 3D
1030	1030	1030	7.66896506784949	16.7170909932	0.428226996249771	0.516351018197274	0.0387235206119235	0.0113237076161597	0.0500472282280832	3.41968566520232	1030	12	2	-22.6490716813001	-12.1199196563836	13	Jasp_10nM_N_47	Ly12 3D	Ly12 3D
1031	1031	1031	30.4372771612904	87.89252816	0.416010498364009	0.534694295610605	0.126019663503729	0.195979332178218	0.321998995681947	0.643025272629925	1031	19	4	-12.8180491371885	-21.6513941186068	13	Jasp_10nM_N_47	Ly12 3D	Ly12 3D
1032	1032	1032	25.427174795699	284.411843893333	4.91660579569986	0.486621757374083	0.727985381847007	0.131328192974524	0.85931357482153	5.54325286412971	1032	21	4	4.2934089336726	-16.5064228006589	13	Jasp_10nM_N_47	Ly12 3D	Ly12 3D
1033	1033	1033	58.6966211397849	1664.74925356	19.4353720032759	7.65124622633136	4.52461177655232	0.686988118605035	5.21159989515736	6.58615724787173	1033	20	4	12.7018973983892	-8.10887874720429	13	Jasp_10nM_N_47	Ly12 3D	Ly12 3D
1034	1034	1034	15.9088730645161	65.1559967466667	0.417916500749107	0.515465702920109	0.1010029531081	0.0592808602422935	0.160283813350394	1.70380376896151	1034	19	4	-18.3404192211401	-21.1882559545255	13	Jasp_10nM_N_47	Ly12 3D	Ly12 3D
1035	1035	1035	48.0032341075269	1387.15016166667	18.5430642118508	22.3769854740667	1.9655305226197	2.04248861780468	4.00801914042438	0.962321408053818	1035	24	4	13.6039755819211	2.52124615048185	13	Jasp_10nM_N_47	Ly12 3D	Ly12 3D
1036	1036	1036	26.4789109784947	237.438437546667	6.78912220962154	0.509481005854575	0.549490365882411	0.253270629184515	0.802760995066926	2.16957792402408	1036	21	4	7.59929884820368	-14.8110782807901	13	Jasp_10nM_N_47	Ly12 3D	Ly12 3D
1037	1037	1037	47.6120103225807	534.002311853333	2.35388964235982	0.412550341795355	1.03898090532455	0.350513360242139	1.38949426556668	2.96416919630911	1037	21	4	8.25987183079984	-17.5559218909428	13	Jasp_10nM_N_47	Ly12 3D	Ly12 3D
1038	1038	1038	48.8359792258065	543.63774868	3.83147537020171	0.405456140592498	1.08657795968694	0.396155595110227	1.48273355479716	2.74280604161253	1038	21	4	8.21152627025927	-16.410473008651	13	Jasp_10nM_N_47	Ly12 3D	Ly12 3D
1039	1039	1039	13.2592059247312	81.0893019733334	1.58632178030431	0.551793198090719	0.221562070007254	0.103595498790989	0.325157568798242	2.13872294253123	1039	19	4	7.10939252136108	-19.0460001273707	13	Jasp_10nM_N_47	Ly12 3D	Ly12 3D
1040	1040	1040	46.4146008817204	283.430685026666	0.463697122872958	0.493833693979127	0.445914080850886	0.344578276964848	0.790492357815733	1.29408645483585	1040	19	4	-13.9118251342489	-24.0188367420286	13	Jasp_10nM_N_47	Ly12 3D	Ly12 3D
1041	1041	1041	3.26915572043007	28.93901788	9.61143688895246	0.419931937860107	0.070408059056279	0.0114937321695797	0.0819017912258587	6.12577864330498	1041	15	3	-3.4583401115357	-5.21316989838245	13	Jasp_10nM_N_47	Ly12 3D	Ly12 3D
1042	1042	1042	32.6209089354839	89.2932298533334	0.441387427724589	0.462777796493919	0.224524983312704	0.0638537525209503	0.288378735833654	3.51623787872197	1042	19	4	-21.098038949248	-20.2856157217514	14	Jasp_50nM_N_53	Ly12 3D	Ly12 3D
1043	1043	1043	26.8066243902151	95.9902925976	0.476638163391761	0.473842865119967	0.242438123575101	0.128566838633542	0.371004962208642	1.8856971685065	1043	19	4	-16.9798368266793	-22.5762030097994	14	Jasp_50nM_N_53	Ly12 3D	Ly12 3D
1044	1044	1044	51.4334656666667	400.427877386667	1.01787841777906	3.38198918819146	1.11258608711204	0.261762454300911	1.37434854141295	4.25036543183178	1044	19	4	24.4876808121492	-7.098024118948	14	Jasp_50nM_N_53	Ly12 3D	Ly12 3D
1045	1045	1045	77.0531030715053	1178.25909647533	6.65183032592898	0.4725981083849	2.88607528477444	0.194755096809992	3.08083038158444	14.8189974591021	1045	21	4	3.30101405430669	-17.2122505011276	14	Jasp_50nM_N_53	Ly12 3D	Ly12 3D
1046	1046	1046	12.4072657096774	64.31281624	0.43268285152084	4.3622404986254	0.128639158595762	0.0945747236571412	0.223213882252903	1.36018540283674	1046	23	4	22.1225246322688	11.3298450545563	14	Jasp_50nM_N_53	Ly12 3D	Ly12 3D
1047	1047	1047	17.3259259247312	39.2645672666667	0.471976927311702	0.411703136537179	0.0869058272925186	0.0341516631869312	0.12105749047945	2.54470263473946	1047	12	2	-20.2817566131323	-17.7376745943056	14	Jasp_50nM_N_53	Ly12 3D	Ly12 3D
1048	1048	1048	41.488579172043	544.195540413333	4.69735406042928	0.464442927486801	1.47737524679629	0.0881968451806872	1.56557209197698	16.7508854060439	1048	21	4	1.08855583971673	-17.4182039837075	14	Jasp_50nM_N_53	Ly12 3D	Ly12 3D
1049	1049	1049	3.60176435634408	26.7679029837333	13.3475417518289	0.394496267130049	0.0684455767021695	0.0188078671994755	0.0872534439016449	3.63919927635805	1049	3	1	-0.711830416021398	-4.85050560424905	14	Jasp_50nM_N_53	Ly12 3D	Ly12 3D
1050	1050	1050	43.5207932580645	326.149542613333	0.686666926045694	0.482598333044764	0.753131443616002	0.19601827546724	0.949149719083242	3.84214911502918	1050	19	4	-18.6236186851718	-23.7602706845282	14	Jasp_50nM_N_53	Ly12 3D	Ly12 3D
1051	1051	1051	46.2679027849462	264.041640386667	0.46204651692856	0.479750490536935	0.452530034729735	0.362322940669682	0.814852975399416	1.24896876221341	1051	19	4	-13.854888238304	-23.9499493105862	14	Jasp_50nM_N_53	Ly12 3D	Ly12 3D
1052	1052	1052	49.7178616881719	359.053894026666	0.49486544413772	3.89149960940338	0.60227154070836	0.437096912800766	1.03936845350913	1.37789017279763	1052	25	4	23.7738474330159	6.29234564216786	14	Jasp_50nM_N_53	Ly12 3D	Ly12 3D
1053	1053	1053	143.173362408602	6515.71989006667	44.8357546361752	1.40503945827196	25.6016650833082	0.990931758763448	26.5925968420716	25.8359517261367	1053	21	4	6.92047410157072	-12.9633600944997	14	Jasp_50nM_N_53	Ly12 3D	Ly12 3D
1054	1054	1054	37.7024761935484	465.300397573333	7.99861813851706	4.48245413544498	1.22138841862285	0.446405064661783	1.66779348328464	2.73605412507636	1054	20	4	16.3792696891598	-6.95368826521204	14	Jasp_50nM_N_53	Ly12 3D	Ly12 3D
1055	1055	1055	39.426522311828	1495.58057001333	30.5267434346989	15.6292183226417	4.50477348557673	0.514498633101061	5.0192721186778	8.75565685845444	1055	24	4	10.7108764049041	-3.58960908142547	14	Jasp_50nM_N_53	Ly12 3D	Ly12 3D
1056	1056	1056	76.3494751612904	801.870527773334	0.486792808223336	10.9938032950612	0.811248957158996	1.22710751070894	2.03835646786794	0.661106667573331	1056	25	4	22.1542523101164	6.47520303174957	14	Jasp_50nM_N_53	Ly12 3D	Ly12 3D
1057	1057	1057	13.6523218064516	46.6239687200001	0.491254525251989	0.485148234319912	0.12225996131956	0.0349500757192279	0.157210037038788	3.49813151484241	1057	12	2	-22.430356787686	-17.8214551251074	14	Jasp_50nM_N_53	Ly12 3D	Ly12 3D
1058	1058	1058	28.319190795699	545.5626962	12.5075096622552	9.11896691133369	0.982687575049409	0.472279230062964	1.45496680511237	2.08073426163246	1058	24	4	13.7157017997499	0.979804719901796	14	Jasp_50nM_N_53	Ly12 3D	Ly12 3D
1059	1059	1059	83.4160803548387	576.433654506667	0.521049040613953	0.408307111389642	1.28940215646543	0.698554290322269	1.9879564467877	1.84581524203449	1059	19	4	-14.2878829945987	-24.6653369540531	14	Jasp_50nM_N_53	Ly12 3D	Ly12 3D
1060	1060	1060	36.0479318709676	189.135318106666	0.49326672665112	0.483120743341002	0.308406603596411	0.211382790574331	0.519789394170742	1.45899579979271	1060	19	4	-14.8236314140106	-23.8471291003341	14	Jasp_50nM_N_53	Ly12 3D	Ly12 3D
1061	1061	1061	1.76825222580644	6.20960356000005	1.10964401284757	0.356584686739646	0.0100015364262146	0.003006503110902	0.0130080395371167	3.32663431810446	1061	9	2	-20.3294415621671	-2.34632468488554	14	Jasp_50nM_N_53	Ly12 3D	Ly12 3D
1062	1062	1062	6.53432198924731	55.4721122133334	0.419235677453292	0.400574924128512	0.113755603645683	0.0239173496578272	0.13767295330351	4.75619603648081	1062	12	2	-24.8379230754027	-16.1655315058825	14	Jasp_50nM_N_53	Ly12 3D	Ly12 3D
1063	1063	1063	28.9319449139787	122.317602706667	0.448518159612548	0.503090786964724	0.229050183582603	0.22427360538192	0.453323788964523	1.02129799533275	1063	19	4	-13.7034390619523	-22.9446794649901	14	Jasp_50nM_N_53	Ly12 3D	Ly12 3D
1064	1064	1064	35.5759687634408	433.044759293333	3.83339076424677	0.474517207874482	0.755275408731906	0.171298112521176	0.926573521253082	4.40912860985866	1064	21	4	6.17067867498345	-16.9345576679769	14	Jasp_50nM_N_53	Ly12 3D	Ly12 3D
1065	1065	1065	32.8575961329032	125.3734532564	0.533633904301168	0.521255597900847	0.529107401994817	0.103640298724133	0.63274770071895	5.10522845368464	1065	19	4	-21.5151698395472	-20.8164919452816	14	Jasp_50nM_N_53	Ly12 3D	Ly12 3D
1066	1066	1066	81.245314967742	602.41655136	0.931551552307168	0.494807311580512	1.15614316240051	0.703848799026314	1.85999196142683	1.64260159852498	1066	19	4	-13.3228933331946	-24.9312612791732	14	Jasp_50nM_N_53	Ly12 3D	Ly12 3D
1067	1067	1067	8.16446167741936	16.9956756533333	0.466220225278249	0.37473610527125	0.0826589051809593	0.0062227849863546	0.088881690167314	13.2832655092878	1067	8	2	-21.8682698124032	-8.69060702590936	14	Jasp_50nM_N_53	Ly12 3D	Ly12 3D
1068	1068	1068	9.17339760634405	42.6757578104	0.428932177325118	2.21531126071071	0.109214950217135	0.0508307023794888	0.160045652596624	2.14860202799805	1068	23	4	23.194118908886	12.9181433329102	14	Jasp_50nM_N_53	Ly12 3D	Ly12 3D
1069	1069	1069	51.8111865053764	856.284374893334	2.73240533322479	9.49807794995216	1.0247990722923	1.30050212859869	2.32530120089099	0.788002610496717	1069	25	4	18.9162357368693	-0.23370741281181	14	Jasp_50nM_N_53	Ly12 3D	Ly12 3D
1070	1070	1070	6.15197513978495	40.80160436	0.576262900929887	0.399220349976152	0.105509282815573	0.0368575839270818	0.142366866742655	2.86262070309086	1070	12	2	-22.8913090205413	-18.1009192572387	14	Jasp_50nM_N_53	Ly12 3D	Ly12 3D
1071	1071	1071	53.6374857096773	295.369361946667	0.454109864087273	0.81550623210851	0.446012474252437	0.651633997708759	1.0976464719612	0.68445243161143	1071	25	4	21.7007244485739	-8.37649033538637	14	Jasp_50nM_N_53	Ly12 3D	Ly12 3D
1072	1072	1072	78.2008812688172	2701.79307130667	2.54003084224596	69.5201381697725	1.33792816382616	11.4449043323991	12.7828324962253	0.116901646791284	1072	24	4	16.7901851198711	3.88210487709703	14	Jasp_50nM_N_53	Ly12 3D	Ly12 3D
1073	1073	1073	4.90874548763441	11.3668815814667	0.489960397026576	0.50426281790288	0.0390956738729324	0.0168621962851574	0.0559578701580898	2.31853983975655	1073	11	2	-22.803686790276	-12.4036998561259	14	Jasp_50nM_N_53	Ly12 3D	Ly12 3D
1074	1074	1074	26.8640958924731	162.897337386667	0.385378310510095	7.86529078305787	0.242679462998352	0.251408517549731	0.494087980548082	0.965279400091717	1074	23	4	22.0027706911486	8.98807093415239	14	Jasp_50nM_N_53	Ly12 3D	Ly12 3D
1075	1075	1075	30.0248771182796	251.698223826667	5.04124185487791	0.740106396593744	1.03255304843335	0.248752624635506	1.28130567306886	4.15092323124767	1075	21	4	7.08452909773812	-16.893104553033	14	Jasp_50nM_N_53	Ly12 3D	Ly12 3D
1076	1076	1076	22.4955577849462	129.10316012	0.464354687751297	0.396284384071744	0.318247015248343	0.0456491389626597	0.363896154211003	6.97158856618663	1076	12	2	-24.1587426646251	-18.3640631492844	14	Jasp_50nM_N_53	Ly12 3D	Ly12 3D
1077	1077	1077	29.3887405376344	82.2909098400002	0.538937326577002	0.534757154373869	0.159001281978312	0.188523462320244	0.347524744298556	0.843403150045153	1077	19	4	-13.1537360651656	-21.719457838294	14	Jasp_50nM_N_53	Ly12 3D	Ly12 3D
1078	1078	1078	12.1147388064516	124.093199866667	0.543742286303154	8.45349502002271	0.114883875970194	0.250398394099682	0.365282270069876	0.458804364074555	1078	23	4	19.846374755679	8.82893153376768	14	Jasp_50nM_N_53	Ly12 3D	Ly12 3D
1079	1079	1079	27.3063845161291	198.87351608	2.68464751041933	0.450340145445107	0.78153708945955	0.0751091767629932	0.856646266222543	10.4053475639293	1079	21	4	1.65368280361134	-18.361486421939	14	Jasp_50nM_N_53	Ly12 3D	Ly12 3D
1080	1080	1080	104.057763612903	3640.59844429333	27.7989956940447	2.65450147593152	12.5689200079677	0.524864546715136	13.0937845546828	23.9469784854592	1080	21	4	7.15517854338	-12.6606018371956	14	Jasp_50nM_N_53	Ly12 3D	Ly12 3D
1081	1081	1081	7.602356655914	32.5601863600003	0.521859726308772	0.511413567432894	0.0411011072098788	0.0931440001891267	0.134245107399006	0.441264140754359	1081	25	4	-12.4387400441809	-20.2684987572733	14	Jasp_50nM_N_53	Ly12 3D	Ly12 3D
1082	1082	1082	19.1744843870967	213.793175986667	3.61770789551156	4.59275338675134	0.517470204492109	0.0304118954764224	0.547882099968532	17.0153881034246	1082	8	2	-15.6826125862185	-1.84895841726138	14	Jasp_50nM_N_53	Ly12 3D	Ly12 3D
1083	1083	1083	19.8550883655914	43.83649208	0.504506698158506	0.492733082108241	0.136239686184458	0.0629856879316544	0.199225374116112	2.16302608828043	1083	19	4	-19.2059126796117	-19.3789153267853	14	Jasp_50nM_N_53	Ly12 3D	Ly12 3D
1084	1084	1084	48.016728172043	977.474530826667	8.19489981152608	28.7850396726974	1.69427124355796	1.46311995572425	3.15739119928221	1.15798519248498	1084	24	4	16.1151339651651	4.18404823557316	14	Jasp_50nM_N_53	Ly12 3D	Ly12 3D
1085	1085	1085	177.427702526882	7335.424621	60.5045157558692	3.71207809780231	31.1825953371758	2.23714835909521	33.419743696271	13.9385460112209	1085	20	4	9.27095306002325	-11.8499103548813	14	Jasp_50nM_N_53	Ly12 3D	Ly12 3D
1086	1086	1086	6.73991861290322	49.13724476	0.565654564260162	2.1876802168597	0.0952170236109919	0.0836433053411233	0.178860328952115	1.13836992957975	1086	23	4	22.852596422799	9.71428993100556	14	Jasp_50nM_N_53	Ly12 3D	Ly12 3D
1087	1087	1087	22.3698101182795	140.880031786667	0.448185118264109	2.56592357270577	0.200065410997803	0.349002139535252	0.549067550533055	0.573249812348487	1087	25	4	23.0801207753993	5.69169335528846	14	Jasp_50nM_N_53	Ly12 3D	Ly12 3D
1088	1088	1088	21.9309815688172	224.121287154533	2.75598822796888	0.430559436460397	0.446530182159865	0.172170839312692	0.618701021472557	2.59352968216	1088	21	4	7.40956951970914	-16.9620594964013	14	Jasp_50nM_N_53	Ly12 3D	Ly12 3D
1089	1089	1089	11.0497926021505	61.21650832	0.452345498071165	0.384928929849008	0.156623941335383	0.012698436625864	0.169322377961247	12.3341121391569	1089	12	2	-25.6391154706956	-14.5053773589089	14	Jasp_50nM_N_53	Ly12 3D	Ly12 3D
1090	1090	1090	28.9718447526881	217.303243053333	0.4687388574655	6.10759986113558	0.28244531995266	0.262165796915029	0.544611116867689	1.0773538092164	1090	23	4	22.5623697367687	8.07105512740885	14	Jasp_50nM_N_53	Ly12 3D	Ly12 3D
1091	1091	1091	36.5020233870968	227.94145796	0.471228992354501	1.03942583308416	0.26513798935328	0.532487534058699	0.797625523411979	0.497923373590286	1091	25	4	21.6095040432734	-7.40427586302305	14	Jasp_50nM_N_53	Ly12 3D	Ly12 3D
1092	1092	1092	29.5695146559139	234.165358466666	2.51101804318426	0.412869354460976	0.456991177618524	0.136737909327574	0.593729086946098	3.34209569142774	1092	21	4	6.56016778803342	-17.7095457981372	14	Jasp_50nM_N_53	Ly12 3D	Ly12 3D
1093	1093	1093	70.2771926451613	416.792856826667	0.500864647579121	0.453799070738969	0.819110455136471	0.669377974937379	1.48848843007385	1.22368898560354	1093	19	4	-13.4597482614596	-24.1940053523726	14	Jasp_50nM_N_53	Ly12 3D	Ly12 3D
1094	1094	1094	13.953424	27.18094516	0.480167657827223	0.501728920337622	0.0668554055451125	0.0498828454511217	0.116738250996234	1.3402484349178	1094	19	4	-17.3368795169989	-18.2728697576515	14	Jasp_50nM_N_53	Ly12 3D	Ly12 3D
1095	1095	1095	33.7057011935483	441.129070026667	0.756657782754659	16.2257240027673	0.622027327156348	0.775701899950143	1.39772922710649	0.801889652708506	1095	23	4	20.8655289029203	7.74215670930952	15	Jasp_100nM_N_43	Ly12 3D	Ly12 3D
1096	1096	1096	21.9094694516129	155.76916908	0.498269360190098	0.436575459535118	0.304225980204214	0.0230220458917385	0.327248026095952	13.2145501592187	1096	12	2	-25.7275063600299	-15.9551562957286	15	Jasp_100nM_N_43	Ly12 3D	Ly12 3D
1097	1097	1097	76.2991940645161	970.964483933333	4.91119831369905	1.90236017376173	1.74594930752869	0.505342621879957	2.25129192940865	3.45498129770546	1097	20	4	15.0855159878031	-12.6187486192677	15	Jasp_100nM_N_43	Ly12 3D	Ly12 3D
1098	1098	1098	71.9965795591397	727.3451636	1.04735333412831	9.39690820814557	1.20353100105693	1.26811181742274	2.47164281847967	0.949073247738467	1098	25	4	22.2198221583041	5.7353830313628	15	Jasp_100nM_N_43	Ly12 3D	Ly12 3D
1099	1099	1099	15.9059190752688	211.699239466667	15.740132493722	0.394905058787259	0.545941914576387	0.104639947114664	0.650581861691051	5.21733744741044	1099	21	4	2.62150239840972	-12.2609130387823	15	Jasp_100nM_N_43	Ly12 3D	Ly12 3D
1100	1100	1100	49.5400269247312	288.165996133333	0.863191217998537	0.460774907914146	0.865178260585342	0.385475481740795	1.25065374232614	2.24444433321212	1100	19	4	-14.8331091014973	-24.9973951758268	15	Jasp_100nM_N_43	Ly12 3D	Ly12 3D
1101	1101	1101	42.2219050107526	438.320766893334	4.24981837735594	0.38602715613053	0.916396649400287	0.40638099062098	1.32277764002127	2.2550184938522	1101	21	4	8.3310204596653	-15.9444924325056	15	Jasp_100nM_N_43	Ly12 3D	Ly12 3D
1102	1102	1102	15.3961884623656	64.0868989333333	0.599627056613371	0.51832405641401	0.24270954271649	0.0812686342160055	0.323978176932496	2.98650943328748	1102	19	4	-20.3990557349209	-20.6851931767969	15	Jasp_100nM_N_43	Ly12 3D	Ly12 3D
1103	1103	1103	16.9897801505376	77.3859766133334	0.506328455457468	0.475321654961337	0.0894262947025054	0.121259208329244	0.21068550303175	0.737480443214624	1103	19	4	-13.0238524221172	-21.9638146045184	15	Jasp_100nM_N_43	Ly12 3D	Ly12 3D
1104	1104	1104	9.33470044086018	33.7062265066666	0.439288511476279	0.396660900247956	0.0114301151307883	0.0676593637196256	0.0790894788504139	0.168936190091199	1104	25	4	20.2389718096255	-8.28021824280074	15	Jasp_100nM_N_43	Ly12 3D	Ly12 3D
1105	1105	1105	66.1110630322577	140.818976466666	0.443821075608271	0.614608087557143	0.289714613684624	0.147993359006626	0.437707972691251	1.95761901499683	1105	19	4	-16.4884435318894	-21.6890989814173	15	Jasp_100nM_N_43	Ly12 3D	Ly12 3D
1106	1106	1106	4.07378050537635	32.1165194	3.06660661966504	0.533667048354453	0.0533146884516075	0.0149870208080876	0.068301709259695	3.55739070054783	1106	15	3	-2.77391136292492	-8.39540482909548	15	Jasp_100nM_N_43	Ly12 3D	Ly12 3D
1107	1107	1107	28.588635045914	603.4626993988	19.4415437114948	0.533799005240626	1.50855349577152	0.179699190841837	1.68825268661336	8.3948819619298	1107	21	4	3.02004791360832	-13.4932751908273	15	Jasp_100nM_N_43	Ly12 3D	Ly12 3D
1108	1108	1108	86.6244397311829	947.746754133333	5.7445827243061	0.994279932338379	2.78725814532083	0.924346698367046	3.71160484368787	3.01538172878727	1108	20	4	9.95836989033524	-16.1233937922923	15	Jasp_100nM_N_43	Ly12 3D	Ly12 3D
1109	1109	1109	9.74349401075269	24.4863735866667	0.485122569125294	0.436620987102575	0.0522041033594095	0.0282359730141587	0.0804400763735682	1.84885087307713	1109	12	2	-19.6331954634906	-17.2551065223475	15	Jasp_100nM_N_43	Ly12 3D	Ly12 3D
1110	1110	1110	23.6815842473117	144.586829866667	1.71889271389822	0.454277355021496	0.16947295371389	0.106910351350391	0.27638330506428	1.58518751059432	1110	19	4	8.77504499456119	-17.7823861317497	15	Jasp_100nM_N_43	Ly12 3D	Ly12 3D
1111	1111	1111	28.2149226891398	258.4205078556	0.504633809188928	0.578691535456933	0.268381515534679	0.353065186574211	0.62144670210889	0.760147207202112	1111	19	4	-12.2151916682811	-23.6830053654569	15	Jasp_100nM_N_43	Ly12 3D	Ly12 3D
1112	1112	1112	11.9327645583871	72.0244597370666	0.466012641087414	0.458377019916538	0.156537898247859	0.0761315026133563	0.232669400861215	2.05615143369568	1112	19	4	-19.025363340492	-21.9463375699157	15	Jasp_100nM_N_43	Ly12 3D	Ly12 3D
1113	1113	1113	25.6679035913979	210.912728893333	3.70702109067501	0.523593884005321	0.564417968549295	0.213786574608853	0.778204543158148	2.64010015400623	1113	21	4	7.68570230046383	-16.5404215347715	15	Jasp_100nM_N_43	Ly12 3D	Ly12 3D
1114	1114	1114	3.14005976344087	44.1947508133333	30.2889241799	3.91120904951262	0.138537735725289	0.0083466337714693	0.146884369496758	16.5980369474028	1114	4	1	-6.15951135474425	2.31110824417215	15	Jasp_100nM_N_43	Ly12 3D	Ly12 3D
1115	1115	1115	10.7551386887097	26.7635308650666	0.43909606119268	0.391614893621352	0.0741010394174339	0.0574681853688384	0.131569224786272	1.28942716638508	1115	19	4	-17.4813713989283	-19.739579373874	15	Jasp_100nM_N_43	Ly12 3D	Ly12 3D
1116	1116	1116	3.81801886774194	72.0329351302667	14.6850527727562	0.406534640067056	0.146667729073692	0.0098757720752992	0.156543501148991	14.8512671166773	1116	15	3	-5.56753864433558	-6.86735895919995	15	Jasp_100nM_N_43	Ly12 3D	Ly12 3D
1117	1117	1117	40.746431795699	280.983523146667	2.14433428223351	0.484780409712036	0.671413834355676	0.344806084267161	1.01621991862284	1.94722153984805	1117	19	4	9.10791811442081	-17.399762391709	15	Jasp_100nM_N_43	Ly12 3D	Ly12 3D
1118	1118	1118	14.3775715053763	47.6321025999999	0.482062815541602	0.412775163178152	0.0663704402541701	0.0876001107780159	0.153970551032186	0.757652469439873	1118	19	4	-13.6551054486248	-21.1284246096804	15	Jasp_100nM_N_43	Ly12 3D	Ly12 3D
1119	1119	1119	73.5858717741936	1659.58257941333	11.1042051058813	3.45634062037387	3.33066405398989	1.10829898911228	4.43896304310217	3.0052035476976	1119	20	4	14.3922690396058	-9.64068208761379	15	Jasp_100nM_N_43	Ly12 3D	Ly12 3D
1120	1120	1120	18.9973905376345	53.1469137733333	0.492543879194308	0.537991588742843	0.288718198621836	0.0250037810626533	0.31372197968449	11.5469815504455	1120	12	2	-24.8553661279292	-15.0155616183576	15	Jasp_100nM_N_43	Ly12 3D	Ly12 3D
1121	1121	1121	12.7251448494624	148.603371226667	7.75898345176298	0.431988421635042	0.299779661445482	0.0502579672961176	0.3500376287416	5.9648186660474	1121	18	3	1.16126281976004	-13.1680547845628	15	Jasp_100nM_N_43	Ly12 3D	Ly12 3D
1122	1122	1122	10.1737053333333	98.46812996	7.58942983805224	0.499265744170184	0.18082773226772	0.0818780991978271	0.262705831465547	2.20849939164829	1122	21	4	4.16870152467544	-12.4307452060976	15	Jasp_100nM_N_43	Ly12 3D	Ly12 3D
1123	1123	1123	10.6013899032258	181.724299013333	15.4593250870523	0.404456884302832	0.408197876550198	0.0846267138378055	0.492824590388004	4.82351089908259	1123	3	1	2.0090946821808	-11.2725909004517	15	Jasp_100nM_N_43	Ly12 3D	Ly12 3D
1124	1124	1124	17.1023686666667	93.1787943600001	0.444961935798283	9.07355051014454	0.0748753008089862	0.229738459386708	0.304613760195694	0.325915395310248	1124	23	4	19.8461017505145	8.97038289050163	15	Jasp_100nM_N_43	Ly12 3D	Ly12 3D
1125	1125	1125	25.3684385698925	677.194322213333	20.0360766723769	0.698678472374275	1.86025928750104	0.192168244401844	2.05242753190288	9.68036781150503	1125	21	4	2.75717878321017	-13.385003698192	15	Jasp_100nM_N_43	Ly12 3D	Ly12 3D
1126	1126	1126	41.9495650943011	204.9433531716	0.489764837504433	0.45937594393364	0.403775999822659	0.259648526935885	0.663424526758543	1.5550868113431	1126	19	4	-14.8994988372003	-23.9113711679354	15	Jasp_100nM_N_43	Ly12 3D	Ly12 3D
1127	1127	1127	18.5965826451613	61.8737012133333	0.536810798260093	0.494193408480537	0.202458648384421	0.0587042938876061	0.261162942272027	3.4487877287485	1127	12	2	-21.4164680919204	-19.6627001570424	15	Jasp_100nM_N_43	Ly12 3D	Ly12 3D
1128	1128	1128	13.5141406774194	89.4737670666667	0.5195907095507	0.385994649933543	0.147569657452479	0.0570127775803297	0.204582435032809	2.58836113088082	1128	19	4	-21.1799971297952	-21.5528923258549	15	Jasp_100nM_N_43	Ly12 3D	Ly12 3D
1129	1129	1129	9.67883110752683	58.8886087866666	5.1414526825005	0.567304772815723	0.115390870258756	0.109804203409723	0.225195073668479	1.05087844249629	1129	21	4	6.11996599668107	-12.8837548179914	15	Jasp_100nM_N_43	Ly12 3D	Ly12 3D
1130	1130	1130	2.8898444623656	14.8410674666667	0.404232128406707	4.2488155840455	0.0253321911787153	0.0131131503357355	0.0384453415144508	1.93181581314453	1130	10	2	18.6506719758652	18.6838142827006	15	Jasp_100nM_N_43	Ly12 3D	Ly12 3D
1131	1131	1131	56.656949548387	589.780636386666	0.411659663598641	5.56084364023012	0.737347804726057	0.802403187162995	1.53975099188905	0.918924321989609	1131	25	4	23.0628403035819	6.23098608243635	15	Jasp_100nM_N_43	Ly12 3D	Ly12 3D
1132	1132	1132	32.0401244946237	361.22101192	2.74187018438521	4.41389036872881	0.473058353914143	0.530065296098855	1.003123650013	0.892452981539692	1132	25	4	19.0410503128922	-2.08486716636227	15	Jasp_100nM_N_43	Ly12 3D	Ly12 3D
1133	1133	1133	13.5822750967742	53.12556036	0.463045010751185	0.445602765114231	0.0940570505797327	0.0619095026038089	0.155966553183542	1.51926677850495	1133	19	4	-17.822248255847	-21.1780915562262	15	Jasp_100nM_N_43	Ly12 3D	Ly12 3D
1134	1134	1134	21.8717682580645	95.8557255066667	0.486082717162239	0.458936858062227	0.38415685047557	0.142543493875671	0.526700344351242	2.69501497424104	1134	19	4	-18.8581625669583	-22.2989753290696	15	Jasp_100nM_N_43	Ly12 3D	Ly12 3D
1135	1135	1135	11.9055520107527	122.460994293333	2.35773124059676	25.6148656445121	0.144527022994019	0.174962652795045	0.319489675789064	0.826044991232046	1135	7	1	15.2782115002597	11.9769585743575	15	Jasp_100nM_N_43	Ly12 3D	Ly12 3D
1136	1136	1136	2.6715923604301	21.440509202	1.74170264151003	5.3528698690296	0.0311035115726108	0.0148441593625252	0.0459476709351359	2.09533667842001	1136	6	1	12.7471837274927	22.2977258506264	15	Jasp_100nM_N_43	Ly12 3D	Ly12 3D
1137	1137	1137	53.772909483871	379.688045413333	1.59982203295165	0.433109170788939	0.955153673997289	0.110283180067946	1.06543685406524	8.66091885824125	1137	12	2	2.68824298614642	-19.3124212020352	15	Jasp_100nM_N_43	Ly12 3D	Ly12 3D
1138	1138	1138	11.0239881182796	52.1333155466667	0.521234905589697	9.31704170643601	0.0645009938803546	0.079488322660304	0.143989316540659	0.811452446367522	1138	23	4	19.2349677893377	12.6480719061923	16	LatB-100nM_N_71	Ly12 3D	Ly12 3D
1139	1139	1139	16.6605030430107	214.127930893333	3.52601390592149	0.545093386697637	0.339700098983855	0.149067001897245	0.4887671008811	2.27884169306643	1139	21	4	7.65086601832105	-15.887131119071	16	LatB-100nM_N_71	Ly12 3D	Ly12 3D
1140	1140	1140	70.5855612903226	240.254301333333	0.487513309004835	1.33947556680842	0.415837026201119	0.454891989897631	0.87072901609875	0.914144534166669	1140	25	4	22.5574052769785	-7.57682858815436	16	LatB-100nM_N_71	Ly12 3D	Ly12 3D
1141	1141	1141	7.99107956989251	82.6454986666667	26.3028166924893	0.439490415299644	0.248961502346118	0.0094436101293746	0.258405112475493	26.3629585439699	1141	15	3	-5.80625053319389	-7.18778296760409	16	LatB-100nM_N_71	Ly12 3D	Ly12 3D
1142	1142	1142	42.7801569892473	420.765776	14.618489284727	0.570888400301557	0.624201645603999	0.561726360110531	1.18592800571453	1.11122014192315	1142	20	4	8.98548935180105	-13.7416043881206	16	LatB-100nM_N_71	Ly12 3D	Ly12 3D
1143	1143	1143	16.5411870967742	151.170133333333	1.40588034749177	0.429862555269695	0.291967176343182	0.0742725238297465	0.366239700172929	3.93102538177447	1143	21	4	4.13279864382166	-19.0702347227585	16	LatB-100nM_N_71	Ly12 3D	Ly12 3D
1144	1144	1144	18.1795860215054	42.7803786666667	0.528116785241737	19.0520696615248	0.172097579481593	0.0392584915517035	0.211356071033297	4.38370331307663	1144	10	2	20.1488084080519	16.8931890838779	16	LatB-100nM_N_71	Ly12 3D	Ly12 3D
1145	1145	1145	30.5514655913979	485.617332	7.32746014776851	11.7661669314302	1.00304663000558	0.423029185404598	1.42607581541018	2.37110503155057	1145	24	4	17.2202691808456	3.20472757170143	16	LatB-100nM_N_71	Ly12 3D	Ly12 3D
1146	1146	1146	7.66701612903226	74.033932	27.3294416778023	4.69151871156671	0.162167688840507	0.0362542492726796	0.198421938113186	4.4730670774836	1146	4	1	-11.3797670444581	19.2118777921902	16	LatB-100nM_N_71	Ly12 3D	Ly12 3D
1147	1147	1147	16.3807397849462	89.3542373333332	0.479132906841829	0.419332005850771	0.231056026694296	0.0401949195716894	0.271250946265985	5.74838883014051	1147	12	2	-24.0424178676766	-17.9978422916394	16	LatB-100nM_N_71	Ly12 3D	Ly12 3D
1148	1148	1148	20.4559301075269	145.614494666667	0.493861034539411	0.426109013166002	0.201771551261262	0.107271666098439	0.309043217359701	1.88093984739739	1148	19	4	-17.3307715190841	-23.8582855102975	16	LatB-100nM_N_71	Ly12 3D	Ly12 3D
1149	1149	1149	19.1822537634409	167.784128	6.1650235299077	3.14041674916719	0.318804799621702	0.0690892781307312	0.387894077752433	4.61438892180141	1149	21	4	-14.5288962149268	-15.7380386132166	16	LatB-100nM_N_71	Ly12 3D	Ly12 3D
1150	1150	1150	9.48209784946237	205.713602666667	37.9035562568111	1.3189249177737	0.719056696247679	0.021949796478676	0.741006492726355	32.7591509536882	1150	15	3	-5.95925235862932	-6.92567159176676	16	LatB-100nM_N_71	Ly12 3D	Ly12 3D
1151	1151	1151	43.0157505376345	808.373062666667	56.4201892588591	6.68082137638221	2.92158491391816	0.555858830934197	3.47744374485236	5.25598362628878	1151	13	3	8.11362112664199	-6.19863706429112	16	LatB-100nM_N_71	Ly12 3D	Ly12 3D
1152	1152	1152	45.767093548387	663.232406666666	3.78607089817263	19.849909934428	0.639157474662559	1.06675886436548	1.70591633902804	0.599158344039387	1152	24	4	17.1608359144029	4.08197229450187	16	LatB-100nM_N_71	Ly12 3D	Ly12 3D
1153	1153	1153	74.9357107526882	127.258342666667	0.450521262790077	0.47228060387722	0.141218641883208	0.42357653880895	0.564795180692159	0.333395806765642	1153	25	4	-12.0826035317819	-21.2275109414326	16	LatB-100nM_N_71	Ly12 3D	Ly12 3D
1154	1154	1154	20.1559634408602	236.238157333333	9.13686098518188	0.425355848959168	0.632941824933389	0.067184959792785	0.700126784726174	9.42088566973231	1154	18	3	0.905932272312535	-14.3179289808639	16	LatB-100nM_N_71	Ly12 3D	Ly12 3D
1155	1155	1155	43.8261623655915	133.489588	16.9199106285531	0.383094029902981	0.16372071420021	0.171332408075608	0.335053122275817	0.955573531237365	1155	21	4	5.71400506998838	-12.6060543504875	16	LatB-100nM_N_71	Ly12 3D	Ly12 3D
1156	1156	1156	7.95511397849465	48.600812	0.461189322675772	5.64555073193688	0.0826936647847164	0.018708358237397	0.101402023022113	4.42014546308057	1156	10	2	20.8632742650633	17.4054276023793	16	LatB-100nM_N_71	Ly12 3D	Ly12 3D
1157	1157	1157	81.5397396129033	614.643488386667	0.42529013525208	9.25525201266984	0.828970693918971	0.804718683047177	1.63368937696615	1.03013725340632	1157	25	4	22.8195727523468	6.95475099759097	16	LatB-100nM_N_71	Ly12 3D	Ly12 3D
1158	1158	1158	11.1775882795699	43.64574128	10.7161471554841	11.3159558282047	0.0836989517301122	0.0275745595838895	0.111273511314002	3.03536857861598	1158	1	1	1.28144460991804	21.3385270588626	16	LatB-100nM_N_71	Ly12 3D	Ly12 3D
1159	1159	1159	27.1923225806452	104.960472	0.448801745932044	0.450811059602781	0.227375971427802	0.0724374692114599	0.299813440639262	3.13892760063227	1159	19	4	-20.8842126766786	-21.1325094024428	16	LatB-100nM_N_71	Ly12 3D	Ly12 3D
1160	1160	1160	21.5540559139785	228.838146666666	0.547363678223537	0.465358055513037	0.527921655716531	0.0211925598679096	0.549114215584441	24.9107072957206	1160	12	2	-26.0841295543614	-15.5316100270309	16	LatB-100nM_N_71	Ly12 3D	Ly12 3D
1161	1161	1161	29.3524840967742	397.178467826667	9.3384743430298	0.51750428336279	0.831460212722721	0.251337012845058	1.08279722556778	3.30814870166095	1161	21	4	6.38820520509308	-14.5397302495249	16	LatB-100nM_N_71	Ly12 3D	Ly12 3D
1162	1162	1162	25.8455311827957	92.6450786666666	0.415366500835892	0.483357197541975	0.145272243314484	0.201752847028997	0.347025090343482	0.720050524459786	1162	19	4	-13.0107147095568	-22.2672689314379	16	LatB-100nM_N_71	Ly12 3D	Ly12 3D
1163	1163	1163	6.71182473118279	42.4431226666667	0.519160036547609	6.72052124198522	0.0712434909910656	0.0407660287107059	0.112009519701771	1.74761911435233	1163	10	2	19.6447580315491	15.3421861560023	16	LatB-100nM_N_71	Ly12 3D	Ly12 3D
1164	1164	1164	9.34370645161289	37.0295653333332	0.415662348102089	0.442449787877143	0.0818446026367734	0.0188180729972761	0.10066267563405	4.34925524247994	1164	12	2	-24.079110158978	-14.9339111687231	16	LatB-100nM_N_71	Ly12 3D	Ly12 3D
1165	1165	1165	63.4160623655914	406.813048	0.445454272584788	0.495388544028131	0.941905729984021	0.301542274039249	1.24344800402327	3.12362746810559	1165	19	4	-16.9446591853214	-24.1957538200777	16	LatB-100nM_N_71	Ly12 3D	Ly12 3D
1166	1166	1166	45.4023279569892	170.515293333333	0.444453889022186	0.505633741921712	0.284206491076478	0.078289751362085	0.362496242438563	3.63018768270245	1166	19	4	-21.1033492698881	-21.4909685750285	16	LatB-100nM_N_71	Ly12 3D	Ly12 3D
1167	1167	1167	7.67663440860215	31.9181733333334	0.379282383510427	3.58445607182001	0.0581180787776867	0.0246441480985849	0.0827622268762716	2.3582912480965	1167	10	2	21.1476932183008	16.1539986609996	16	LatB-100nM_N_71	Ly12 3D	Ly12 3D
1168	1168	1168	7.5943129032258	70.4131666666666	3.90329140879091	0.51067577401811	0.143576062729182	0.0205091974011504	0.164085260130332	7.00056954550197	1168	18	3	-4.92223407772411	-13.7404100922463	16	LatB-100nM_N_71	Ly12 3D	Ly12 3D
1169	1169	1169	1.03384301075269	17.4546493333333	2.01348012686883	25.8407263511336	0.0090544702909653	0.04777102209003	0.0568254923809954	0.189538969333777	1169	5	1	8.84142326321096	14.625955277621	16	LatB-100nM_N_71	Ly12 3D	Ly12 3D
1170	1170	1170	11.157623655914	58.5517173333334	0.478699907459021	0.543146478282691	0.136598882085036	0.0189968715265697	0.155595753611606	7.19059882538997	1170	12	2	-25.1255451417711	-14.8938081494203	16	LatB-100nM_N_71	Ly12 3D	Ly12 3D
1171	1171	1171	1.23637956989247	12.8082413333333	6.54078400807324	12.4588932108831	0.0185034007599172	0.0104383325937009	0.0289417333536181	1.77263950863984	1171	1	1	-1.52187751911735	20.1734592819672	16	LatB-100nM_N_71	Ly12 3D	Ly12 3D
1172	1172	1172	14.6468666666667	122.197109333333	16.9054669094797	2.6700900852212	0.200410218268667	0.139933724976617	0.340343943245284	1.43217954286686	1172	24	4	8.36929250829172	-1.94910902441903	16	LatB-100nM_N_71	Ly12 3D	Ly12 3D
1173	1173	1173	33.0916440860216	85.0689746666667	5.64064459093484	8.54694150690635	0.123357757720909	0.039079124227785	0.162436881948694	3.15661520462637	1173	10	2	19.6961288370073	20.6092425929371	16	LatB-100nM_N_71	Ly12 3D	Ly12 3D
1174	1174	1174	7.59724408602152	25.376996	0.488889405008253	0.467449532771838	0.0340822458666634	0.0517765503122688	0.0858587961789323	0.658256404899717	1174	19	4	-13.933545118782	-19.7917110483662	16	LatB-100nM_N_71	Ly12 3D	Ly12 3D
1175	1175	1175	8.55149569892473	48.2533213333334	14.176281601226	0.446923406442906	0.0888075373914142	0.0393011373585651	0.128108674749979	2.25966838010758	1175	3	1	1.54193888359014	-6.2270125183263	16	LatB-100nM_N_71	Ly12 3D	Ly12 3D
1176	1176	1176	19.6732655913979	118.743416	0.445784559574951	0.478132186557894	0.200153897452827	0.128131066746143	0.32828496419897	1.56210279470613	1176	19	4	-16.1891662463225	-23.5264979573102	16	LatB-100nM_N_71	Ly12 3D	Ly12 3D
1177	1177	1177	4.4376494623656	24.6459213333333	5.47098899815395	4.91643439072787	0.0409756753567036	0.0336111870736456	0.0745868624303492	1.21910824711194	1177	5	1	3.2390109279185	18.0976016190577	16	LatB-100nM_N_71	Ly12 3D	Ly12 3D
1178	1178	1178	41.9929483870967	847.106238666667	31.6158208982664	13.2528224435883	1.32723227485623	1.34881445288533	2.67604672774156	0.98399914978451	1178	24	4	11.7658691010238	1.41180501983293	16	LatB-100nM_N_71	Ly12 3D	Ly12 3D
1179	1179	1179	64.0046107526881	179.353053333333	0.396431974262268	0.481299989849156	0.575256580968961	0.0534433160920692	0.62869989706103	10.7638639035411	1179	12	2	-23.9201655649553	-18.405024846712	16	LatB-100nM_N_71	Ly12 3D	Ly12 3D
1180	1180	1180	9.44668172043011	42.1518333333333	0.640469671649418	0.49172763826346	0.179510845782676	0.030122777422777	0.209633623205453	5.95930591868137	1180	12	2	-24.4521949680759	-15.4464661968961	16	LatB-100nM_N_71	Ly12 3D	Ly12 3D
1181	1181	1181	4.29770819354841	33.9223782266667	9.32017132611501	0.945480197425199	0.0433683738324262	0.0274451410586667	0.0708135148910929	1.5801840383958	1181	3	1	0.901018088094417	-2.63768013837868	16	LatB-100nM_N_71	Ly12 3D	Ly12 3D
1182	1182	1182	0.530118279569887	11.9123373333334	18.4277391079525	41.7440782272361	0.0317614766260335	0.0039125846187796	0.0356740612448132	8.11777372777687	1182	2	1	-6.38237989876367	15.5107616042794	16	LatB-100nM_N_71	Ly12 3D	Ly12 3D
1183	1183	1183	0.573380645161275	13.3120853333333	16.8607205179155	19.4230363643907	0.0355625690851161	0.0039258290004898	0.0394883980856059	9.05861388274404	1183	2	1	-7.52925172414105	14.7810908988666	16	LatB-100nM_N_71	Ly12 3D	Ly12 3D
1184	1184	1184	0.541922580645156	11.949488	22.1461618947096	15.7905766686235	0.0333794060250811	0.0026304713021855	0.0360098773272666	12.6895153721494	1184	2	1	-8.51915037752197	13.9798028120114	16	LatB-100nM_N_71	Ly12 3D	Ly12 3D
1185	1185	1185	12.1249311827957	160.62154	11.7377385504955	2.26111015937405	0.299408425082693	0.0667803411377623	0.366188766220455	4.48348151539146	1185	3	1	1.76682115360969	-7.49113183550494	16	LatB-100nM_N_71	Ly12 3D	Ly12 3D
1186	1186	1186	10.5309569892473	44.7920226666667	7.19215591021976	0.571002899830198	0.0620017102477431	0.0453005074524898	0.107302217700233	1.36867584348297	1186	3	1	2.73475223981148	-6.98928908851383	16	LatB-100nM_N_71	Ly12 3D	Ly12 3D
1187	1187	1187	0.576345161290327	13.2390813333333	25.074112136369	7.01050006504976	0.0410373382221003	0.0015843359971571	0.0426216742192574	25.9019161943778	1187	2	1	-10.8985736773459	10.9742262599512	16	LatB-100nM_N_71	Ly12 3D	Ly12 3D
1188	1188	1188	6.25836021505377	95.3488293333334	16.0857820535592	0.486520637291295	0.213711931681972	0.0639954786918792	0.277707410373852	3.33948485190551	1188	3	1	1.36298824808628	-8.39756005360184	16	LatB-100nM_N_71	Ly12 3D	Ly12 3D
1189	1189	1189	23.4469419354839	490.258272	8.00461279151224	15.7313043398746	0.592148775171886	0.919458262768466	1.51160703794035	0.644019200381038	1189	24	4	14.0479378838757	4.1882893799761	16	LatB-100nM_N_71	Ly12 3D	Ly12 3D
1190	1190	1190	6.65841505376346	12.3485573333334	0.415137544477846	0.468909533022726	0.0461933968716526	0.0173254746890527	0.0635188715607053	2.66621248194951	1190	12	2	-22.4601596406954	-13.1351979666697	16	LatB-100nM_N_71	Ly12 3D	Ly12 3D
1191	1191	1191	20.6408397849462	635.688242666666	17.002431469264	23.3043430326558	1.62437783349665	0.133697095532812	1.75807492902946	12.149686775342	1191	6	1	-1.3175312750374	10.5526110169934	16	LatB-100nM_N_71	Ly12 3D	Ly12 3D
1192	1192	1192	42.8333494623656	147.358749333333	0.485047356319108	0.447523349628706	0.282142159950141	0.0945348402768993	0.37667700022704	2.98453098480652	1192	19	4	-20.1423582899369	-21.9023374829265	16	LatB-100nM_N_71	Ly12 3D	Ly12 3D
1193	1193	1193	0.593983870967744	12.9465986666667	13.7195415263311	7.48955669933576	0.0377695932383162	0.0032808945493732	0.0410504877876894	11.5119802450011	1193	2	1	-9.33983200990065	13.1018472329212	16	LatB-100nM_N_71	Ly12 3D	Ly12 3D
1194	1194	1194	12.5704225806452	108.217738666667	3.91717235956935	6.65545428695013	0.0805508664991643	0.211494008537496	0.292044875036661	0.380865950086162	1194	22	4	14.340623328898	5.45212297311412	16	LatB-100nM_N_71	Ly12 3D	Ly12 3D
1195	1195	1195	30.2232591397849	813.379489333333	24.2861712843049	12.8018766002835	1.3057670764717	1.13006705074462	2.43583412721632	1.15547752287027	1195	24	4	11.861201710097	1.82219698163676	16	LatB-100nM_N_71	Ly12 3D	Ly12 3D
1196	1196	1196	4.4462182795699	84.6753613333333	4.28801626191552	16.0639739393688	0.110018225952773	0.107051133869136	0.217069359821908	1.02771658717099	1196	5	1	9.9663176934606	13.5266833613439	16	LatB-100nM_N_71	Ly12 3D	Ly12 3D
1197	1197	1197	11.8349494623656	175.059746666667	12.4977812901024	0.506037154072105	0.455849104395157	0.0492902556325399	0.505139360027696	9.24826009817281	1197	18	3	-0.0060825006412806	-11.7175485823791	16	LatB-100nM_N_71	Ly12 3D	Ly12 3D
1198	1198	1198	0.58219139784947	12.5281386666667	13.1661000450681	12.2530694029886	0.0353829564048136	0.00358943307212	0.0389723894769336	9.85753340259811	1198	2	1	-8.22775124169456	14.1082131667076	16	LatB-100nM_N_71	Ly12 3D	Ly12 3D
1199	1199	1199	36.9849376344086	122.56942	0.402290901166931	0.546285264527645	0.320926690145707	0.0995044391058692	0.420431129251576	3.22524997909141	1199	19	4	-20.2819783960436	-21.5449910162121	16	LatB-100nM_N_71	Ly12 3D	Ly12 3D
1200	1200	1200	13.7451086021505	42.5827600000001	0.431031363184791	0.501117522159359	0.0455388886591983	0.0687754421703886	0.114314330829587	0.662138798706339	1200	19	4	-13.4713669614853	-20.4386598812367	16	LatB-100nM_N_71	Ly12 3D	Ly12 3D
1201	1201	1201	11.6974419354838	202.729414666667	4.15539881353903	16.6459751230262	0.274586508264116	0.248823472666081	0.523409980930197	1.10353941017698	1201	22	4	13.9796996281126	9.43281235876672	16	LatB-100nM_N_71	Ly12 3D	Ly12 3D
1202	1202	1202	2.04840967741932	46.0864053333332	26.8636538988046	16.4235123458631	0.149131679766781	0.005070816174205	0.154202495940986	29.409798076571	1202	2	1	-9.03151282488927	12.274759875428	16	LatB-100nM_N_71	Ly12 3D	Ly12 3D
1203	1203	1203	1.16496451612902	10.6964893333334	11.0034542105056	0.39687707088717	0.0251787947457538	0.0050815715028305	0.0302603662485843	4.95492284851819	1203	4	1	-3.62858324792436	-1.82839858071238	16	LatB-100nM_N_71	Ly12 3D	Ly12 3D
1204	1204	1204	16.6237935483871	43.6454626666666	0.572910134946547	0.433000737651211	0.115635912220134	0.0441185363175516	0.159754448537685	2.62102784616022	1204	12	2	-20.4659116333334	-18.4854026234746	16	LatB-100nM_N_71	Ly12 3D	Ly12 3D
1205	1205	1205	19.4769752688172	235.442277333334	5.72422394298384	8.90436435294271	0.395704720424291	0.127522746334136	0.523227466758427	3.10301284907605	1205	23	4	16.665469433895	8.48879116280745	16	LatB-100nM_N_71	Ly12 3D	Ly12 3D
1206	1206	1206	33.9558648924731	269.408429906667	7.74599269887534	4.06137116012652	0.361012646045661	0.223727979120108	0.584740625165769	1.61362314836738	1206	24	4	15.7424029211158	-4.04579828500702	16	LatB-100nM_N_71	Ly12 3D	Ly12 3D
1207	1207	1207	8.72715483870971	34.8353253333333	0.548282779389027	11.2435867155344	0.0177632644977392	0.0614224979771287	0.079185762474868	0.289198015104393	1207	23	4	17.0629366578006	12.5022931252405	16	LatB-100nM_N_71	Ly12 3D	Ly12 3D
1208	1208	1208	0.612154365591399	8.64504849333333	8.25205904411269	11.2648189475899	0.0240293861415189	0.0037830880519496	0.0278124741934686	6.35179139674928	1208	2	1	-7.49844793525354	14.7441433477351	16	LatB-100nM_N_71	Ly12 3D	Ly12 3D
1209	1209	1209	1.66269139784946	17.846324	17.6392999913819	0.376924503784436	0.0424061111027296	0.0120269572396494	0.054433068342379	3.52592183191015	1209	4	1	-1.70203740931922	-3.23809985569425	17	LatB-500nM_N_62	Ly12 3D	Ly12 3D
1210	1210	1210	0.619943010752687	12.9025786666667	14.3953580026688	13.0494057871172	0.0294649812607896	0.0120896250315459	0.0415546062923356	2.43721217026214	1210	1	1	-4.50477701944306	18.0084765894511	17	LatB-500nM_N_62	Ly12 3D	Ly12 3D
1211	1211	1211	0.682867741935479	14.5123226666667	20.1531247143128	12.1963831450479	0.0323178522312345	0.0138697123205718	0.0461875645518063	2.33010256336032	1211	1	1	-4.95451230487259	17.8409152083808	17	LatB-500nM_N_62	Ly12 3D	Ly12 3D
1212	1212	1212	0.931188172043016	7.64594000000002	6.26712825528858	1.67239994975263	0.0289649098585488	0.0045895660537372	0.033554475912286	6.31103453342014	1212	2	1	-5.22196148679813	2.27410840226728	17	LatB-500nM_N_62	Ly12 3D	Ly12 3D
1213	1213	1213	0.686491397849468	13.6793	20.9765076475197	0.37332304142078	0.0406482176884055	0.0035918029262336	0.0442400206146392	11.3169398553359	1213	4	1	-5.00379433552351	-1.97045694046033	17	LatB-500nM_N_62	Ly12 3D	Ly12 3D
1214	1214	1214	0.639025956989245	15.69633492	20.114418159795	10.061404411973	0.0435678199337889	0.0091991999573018	0.0527670198910908	4.73604445343175	1214	2	1	-8.30515159353758	16.353067990334	17	LatB-500nM_N_62	Ly12 3D	Ly12 3D
1215	1215	1215	0.659975107526882	16.1237037466667	19.6178039668523	9.20184094469274	0.0440978754257815	0.0080635969769814	0.0521614724027629	5.46875985390448	1215	2	1	-8.81791426344466	15.7014710224426	17	LatB-500nM_N_62	Ly12 3D	Ly12 3D
1216	1216	1216	1.11178924731182	20.4331333333333	0.410404357202637	22.5516658213994	0.0075671984362584	0.0583617824486995	0.0659289808849579	0.1296601666152	1216	7	1	13.9885344684719	13.5342205540001	17	LatB-500nM_N_62	Ly12 3D	Ly12 3D
1217	1217	1217	0.635252688172043	16.0475506666667	19.5926403813144	14.9180114931765	0.0394838779137426	0.0128091351049661	0.0522930130187087	3.08247805883746	1217	1	1	-5.05485256764035	17.6273307286415	17	LatB-500nM_N_62	Ly12 3D	Ly12 3D
1218	1218	1218	0.868286021505388	17.1548506666667	6.64350598061038	19.9932425253474	0.0123116313816802	0.040370098302997	0.0526817296846772	0.304969071149529	1218	5	1	5.23961246464698	15.3627684984254	17	LatB-500nM_N_62	Ly12 3D	Ly12 3D
1219	1219	1219	1.00343118279571	16.64042	8.76125284563969	14.4448981148516	0.0191058292749372	0.0259285259062728	0.0450343551812099	0.736865232678537	1219	5	1	2.46563375217576	17.0744192273905	17	LatB-500nM_N_62	Ly12 3D	Ly12 3D
1220	1220	1220	1.28974838709677	23.3371253333332	0.455906992018859	17.2057571007187	0.0077052852456388	0.0642616098771476	0.0719668951227865	0.11990495196696	1220	7	1	14.0717685744075	12.913971204201	17	LatB-500nM_N_62	Ly12 3D	Ly12 3D
1221	1221	1221	1.15241290322581	13.177328	0.520718966157713	13.1101256209224	0.0012047450996284	0.0383678835324643	0.0395726286320927	0.0313998320655096	1221	22	4	12.1029473638861	11.2810914053125	17	LatB-500nM_N_62	Ly12 3D	Ly12 3D
1222	1222	1222	5.06765698924726	34.6423999999999	0.539396826686892	15.1221711007977	0.022226181767596	0.0694220758896274	0.0916482576572234	0.3201601433373	1222	7	1	16.1332944122428	12.9397043321642	17	LatB-500nM_N_62	Ly12 3D	Ly12 3D
1223	1223	1223	1.27905591397848	15.1160493333333	16.8264788379581	10.2932325557433	0.0165736387409172	0.0270598289332608	0.0436334676741781	0.612481282930269	1223	1	1	1.35210964727076	15.6926320994555	17	LatB-500nM_N_62	Ly12 3D	Ly12 3D
1224	1224	1224	0.698990322580659	13.6421386666667	17.5435300315795	6.93512369300129	0.0399502882445465	0.0031751742368898	0.0431254624814363	12.5820774748031	1224	2	1	-9.85261573278665	12.7129715557892	17	LatB-500nM_N_62	Ly12 3D	Ly12 3D
1225	1225	1225	2.19292580645163	19.1780533333333	1.6099453869879	4.5259516073275	0.0130391276379287	0.0347338535372123	0.047772981175141	0.375401123401385	1225	5	1	9.81700358468259	13.6192240844324	17	LatB-500nM_N_62	Ly12 3D	Ly12 3D
1226	1226	1226	0.685262365591398	17.679084	22.6822154696244	13.8831843884161	0.0435717843864025	0.0154135286522639	0.0589853130386664	2.82685330331565	1226	1	1	-4.78642976770799	17.4304830098001	17	LatB-500nM_N_62	Ly12 3D	Ly12 3D
1227	1227	1227	0.727955279569893	17.2075291466666	17.4881183129767	26.6544722008457	0.0484602661708377	0.0051747520028587	0.0536350181736965	9.36475142075713	1227	2	1	-6.99131946301861	14.9815253047016	17	LatB-500nM_N_62	Ly12 3D	Ly12 3D
1228	1228	1228	0.803053763440862	20.5442106666666	20.4594636161867	8.58107193869447	0.0600650965266325	0.008175816696169	0.0682409132228015	7.34667847369633	1228	2	1	-9.48072638742654	14.4691743599588	17	LatB-500nM_N_62	Ly12 3D	Ly12 3D
1229	1229	1229	0.606855913978495	13.9912106666666	22.0368418373965	6.48253121511576	0.0382908981977195	0.0075441146495372	0.0458350128472567	5.07559865889212	1229	2	1	-9.95752076660851	15.4099294158533	17	LatB-500nM_N_62	Ly12 3D	Ly12 3D
1230	1230	1230	0.997283870967728	10.596504	4.72612137763977	18.7227531099974	0.0232387674708202	0.0109948786954688	0.034233646166289	2.11359925966235	1230	6	1	-1.17277257704911	20.8089446016248	17	LatB-500nM_N_62	Ly12 3D	Ly12 3D
1231	1231	1231	0.715764516129033	13.1460733333333	18.3427010580655	9.65452828089464	0.0339530419684323	0.0055926426142719	0.0395456845827043	6.07101942859482	1231	2	1	-8.62464860584842	15.3674173968318	17	LatB-500nM_N_62	Ly12 3D	Ly12 3D
1232	1232	1232	0.710273118279576	17.7997186666666	21.8862418744269	16.7498080018923	0.0460750742800384	0.0132273872224116	0.05930246150245	3.48330879752063	1232	1	1	-5.15035599072841	17.5747376704259	17	LatB-500nM_N_62	Ly12 3D	Ly12 3D
1233	1233	1233	1.69439569892473	29.763056	17.1131046459932	0.379275104683915	0.0992619954217368	0.0039281235266865	0.103190118948423	25.2695707625741	1233	15	3	-6.73804904887919	-4.71402676187802	17	LatB-500nM_N_62	Ly12 3D	Ly12 3D
1234	1234	1234	0.880647311827945	21.060284	24.5411126858373	8.49143935144332	0.0616117221921175	0.007761290603796	0.0693730127959136	7.93833465815379	1234	2	1	-9.81346189000083	14.2723379059043	17	LatB-500nM_N_62	Ly12 3D	Ly12 3D
1235	1235	1235	1.75816666666668	19.9996533333333	13.6100314106662	0.346340602596989	0.0576423054201353	0.0037813695073158	0.0614236749274511	15.2437642786865	1235	15	3	-6.58989476232399	-4.220882253951	17	LatB-500nM_N_62	Ly12 3D	Ly12 3D
1236	1236	1236	0.809040860215053	16.378312	16.3928698432185	0.404239897574024	0.0468760558196288	0.0016369506454271	0.0485130064650559	28.6362059543933	1236	15	3	-6.93498687183819	-2.41206213584569	17	LatB-500nM_N_62	Ly12 3D	Ly12 3D
1237	1237	1237	0.712347311827956	18.379452	20.218458438708	12.1843654853468	0.0563766772769697	0.0033996461574975	0.0597763234344672	16.5831014950296	1237	2	1	-9.0256116974794	13.071646954212	17	LatB-500nM_N_62	Ly12 3D	Ly12 3D
1238	1238	1238	2.3432206344086	21.7661950133333	10.9675451361473	0.375465627250722	0.0466776583058773	0.0099110925893932	0.0565887508952706	4.709638002558	1238	15	3	-2.43117153484658	-4.09310266493745	17	LatB-500nM_N_62	Ly12 3D	Ly12 3D
1239	1239	1239	1.92734987096775	19.72838168	7.43610622199763	5.26132482425554	0.0285220168534342	0.0204886409726253	0.0490106578260595	1.39208925040671	1239	1	1	-0.724779222259478	17.66843972699	17	LatB-500nM_N_62	Ly12 3D	Ly12 3D
1240	1240	1240	0.734063182795704	18.0960315333334	17.6486455486912	8.78592094381123	0.0511238674008017	0.0046544045989253	0.055778271999727	10.983975783413	1240	2	1	-9.35731883212786	13.3009552916674	17	LatB-500nM_N_62	Ly12 3D	Ly12 3D
1241	1241	1241	0.925673118279588	21.3328106666667	18.3618051700855	0.461920225344191	0.062479015599293	0.0018397216613778	0.0643187372606709	33.9611240716162	1241	15	3	-7.03945595852398	-2.51806343227635	17	LatB-500nM_N_62	Ly12 3D	Ly12 3D
1242	1242	1242	0.851040655913976	28.0741107466667	25.1565649931859	13.9945750468151	0.091734862170901	0.0056067263968739	0.0973415885677749	16.3615728104815	1242	2	1	-9.03741460298485	12.9866309610702	17	LatB-500nM_N_62	Ly12 3D	Ly12 3D
1243	1243	1243	0.979933333333341	22.6634306666667	16.9070825896546	26.6209176994705	0.0530844637083866	0.0253502898823119	0.0784347535906985	2.0940377390093	1243	1	1	-0.647454799929031	18.1433995216969	17	LatB-500nM_N_62	Ly12 3D	Ly12 3D
1244	1244	1244	1.83593333333334	25.5145200000001	34.7539706896445	3.2850302539902	0.0603230156837421	0.0269882732754857	0.0873112889592278	2.23515654625209	1244	1	1	-10.8913276941489	18.8524565671807	17	LatB-500nM_N_62	Ly12 3D	Ly12 3D
1245	1245	1245	6.5000623655914	52.7091933333333	6.3299177968054	1.13971565678616	0.132736021879864	0.0442935033142813	0.177029525194145	2.99673794005512	1245	3	1	0.884828609511675	-6.33764919660048	17	LatB-500nM_N_62	Ly12 3D	Ly12 3D
1246	1246	1246	0.65500860215054	10.959276	13.9378284341158	8.76757199162072	0.0264946506493298	0.0052584055590355	0.0317530562083654	5.03853313554408	1246	2	1	-8.22232512643224	15.6103454203072	17	LatB-500nM_N_62	Ly12 3D	Ly12 3D
1247	1247	1247	0.669326881720432	12.6650413333333	15.810633662858	0.39772226049801	0.036626637193798	0.0017407440361119	0.03836738122991	21.0407943005828	1247	4	1	-6.5554099517235	-1.96250954208767	17	LatB-500nM_N_62	Ly12 3D	Ly12 3D
1248	1248	1248	0.51299247311828	10.8110413333334	13.6127365199619	8.69069100330038	0.0340696817485073	0.001666997380803	0.0357366791293104	20.4377536166822	1248	2	1	-9.29861616657537	12.5573498816311	17	LatB-500nM_N_62	Ly12 3D	Ly12 3D
1249	1249	1249	1.41296129032258	18.2938493333333	12.2495413636415	13.5744358835339	0.0218528438016047	0.0285144793460414	0.0503673231476461	0.766377093420029	1249	5	1	1.99844311023262	16.5433476137522	17	LatB-500nM_N_62	Ly12 3D	Ly12 3D
1250	1250	1250	0.756505376344086	14.3301613333333	12.7644717319389	18.7201063354749	0.0170258242596493	0.0242733197859849	0.0412991440456342	0.701421330488129	1250	1	1	1.7991456474529	16.9509921388448	17	LatB-500nM_N_62	Ly12 3D	Ly12 3D
1251	1251	1251	0.632101075268818	11.0346853333333	14.4845967831682	7.61245047796571	0.0212475209552359	0.0096604769635204	0.0309079979187563	2.19942773379306	1251	1	1	-6.61698347577424	18.3228521518873	17	LatB-500nM_N_62	Ly12 3D	Ly12 3D
1252	1252	1252	1.07986402150538	13.9689271999999	13.3490449345585	0.360168763737102	0.038041270176019	0.0017495593194154	0.0397908294954345	21.7433440260427	1252	15	3	-6.99603030973633	-2.84505509197847	17	LatB-500nM_N_62	Ly12 3D	Ly12 3D
1253	1253	1253	0.498084946236559	9.79872800000001	12.0587718917525	36.6679243445247	0.0256433033741391	0.0043662417628275	0.0300095451369666	5.87308371067681	1253	2	1	-5.75407968202296	15.9506664368335	17	LatB-500nM_N_62	Ly12 3D	Ly12 3D
1254	1254	1254	0.765741935483878	14.7601733333333	9.30986849815762	25.5246369504301	0.0256285528572536	0.0181632721996679	0.0437918250569215	1.41100967796553	1254	1	1	0.533871296836299	18.994786267294	17	LatB-500nM_N_62	Ly12 3D	Ly12 3D
1255	1255	1255	0.853296774193553	8.35895999999999	7.90256910775214	0.384715013103665	0.0230387967013558	0.0015443727799178	0.0245831694812737	14.9178987100387	1255	4	1	-7.10561182539566	-2.07210820803302	17	LatB-500nM_N_62	Ly12 3D	Ly12 3D
1256	1256	1256	1.0672817204301	7.89763733333332	0.38830751254551	6.64256320559338	0.0041763206935392	0.0195495056582598	0.0237258263517991	0.213627943670011	1256	7	1	13.7992113387603	15.5731159078665	17	LatB-500nM_N_62	Ly12 3D	Ly12 3D
1257	1257	1257	0.731656989247312	11.212144	14.8098519418643	3.71155520273129	0.0349637347060411	0.0017447842791523	0.0367085189851934	20.0390014535366	1257	2	1	-11.4303214903445	10.111805046084	17	LatB-500nM_N_62	Ly12 3D	Ly12 3D
1258	1258	1258	0.929679569892468	7.94705333333329	0.388220492697701	10.0222405420656	0.0056462406662127	0.0179233306740822	0.0235695713402949	0.315021843254691	1258	7	1	13.6150868265226	16.8942866717067	17	LatB-500nM_N_62	Ly12 3D	Ly12 3D
1259	1259	1259	0.895694623655907	12.6870693333334	12.4777603131495	15.064090322093	0.0310249158980215	0.0087553532041439	0.0397802691021654	3.54353675684236	1259	1	1	-4.73264316879156	18.7355430082528	17	LatB-500nM_N_62	Ly12 3D	Ly12 3D
1260	1260	1260	0.71453333333334	10.135392	12.4714476959334	10.5631211147218	0.0293583762614533	0.0028237548123313	0.0321821310737846	10.3969282790576	1260	2	1	-8.43173803659368	13.8207877483527	17	LatB-500nM_N_62	Ly12 3D	Ly12 3D
1261	1261	1261	0.843568817204305	13.287104	16.5290206195287	17.2633799184471	0.0385703877011128	0.0043687077809421	0.0429390954820549	8.82878636776096	1261	2	1	-7.61006697833496	14.7591814619834	17	LatB-500nM_N_62	Ly12 3D	Ly12 3D
1262	1262	1262	0.82767741935484	13.6995906666666	14.9263547747984	8.69559337909593	0.0334720311170405	0.0105217574248814	0.0439937885419219	3.18122056662201	1262	1	1	-6.89617050663926	17.7057558505422	17	LatB-500nM_N_62	Ly12 3D	Ly12 3D
1263	1263	1263	0.827169892473123	15.2435706666667	15.3361174454798	11.3946696453109	0.0396610110977846	0.007041002668051	0.0467020137658356	5.63286409160854	1263	2	1	-7.71790383099166	15.6198357440956	17	LatB-500nM_N_62	Ly12 3D	Ly12 3D
1264	1264	1264	1.66062365591398	21.9202053333334	12.3997912940351	5.52517805203413	0.0387069126679297	0.0181130109174556	0.0568199235853852	2.13696733493534	1264	1	1	-7.32970747994712	19.365249844513	17	LatB-500nM_N_62	Ly12 3D	Ly12 3D
1265	1265	1265	1.093077	12.5227050266667	20.0267422720769	7.94199479223357	0.0366280143771006	0.0033711584408118	0.0399991728179123	10.8651121032093	1265	2	1	-9.51931565078734	13.2968767255293	17	LatB-500nM_N_62	Ly12 3D	Ly12 3D
1266	1266	1266	0.855392473118282	13.0662573333334	8.59856584813598	15.885755403129	0.0078525252057241	0.0308321931760356	0.0386847183817598	0.254685910953216	1266	5	1	4.18263765100045	15.4194267966478	17	LatB-500nM_N_62	Ly12 3D	Ly12 3D
1267	1267	1267	0.805812903225811	14.757612	15.1764606474188	4.8300976309847	0.037496107693796	0.0065882748446269	0.044084382538423	5.69133932297553	1267	2	1	-10.3241534995467	14.120570246522	17	LatB-500nM_N_62	Ly12 3D	Ly12 3D
1268	1268	1268	0.849855913978502	16.7614173333334	8.2514808771387	25.5099177136544	0.0053395986116898	0.0515526040913598	0.0568922027030496	0.103575730184788	1268	5	1	6.06527462027356	13.6684954067162	17	LatB-500nM_N_62	Ly12 3D	Ly12 3D
1269	1269	1269	1.20474838709678	17.459852	9.59512782663282	15.5066054694518	0.0062969873096132	0.0491881212644242	0.0554851085740374	0.128018455426708	1269	5	1	5.44519581149946	13.4054574906944	17	LatB-500nM_N_62	Ly12 3D	Ly12 3D
1270	1270	1270	1.1899494623656	19.875104	20.716654011099	14.5365013910973	0.0534604137897626	0.0120920394796249	0.0655524532693876	4.42112464814917	1270	1	1	-6.32112561697459	17.4487786030175	17	LatB-500nM_N_62	Ly12 3D	Ly12 3D
1271	1271	1271	32.5210620752689	435.67727188	0.791444368432066	16.6595251683253	0.716640313630718	0.27368019109856	0.990320504729278	2.61853191038089	1271	23	4	21.7532736129006	10.9024847213208	18	Li5-100nM_N_38	Ly12 3D	Ly12 3D
1272	1272	1272	154.715121419355	3774.14561502667	19.0006401703744	18.3106686170378	6.88404799738611	3.1004245367694	9.98447253415551	2.22035657238063	1272	24	4	15.9356173127635	-2.29796702358053	18	Li5-100nM_N_38	Ly12 3D	Ly12 3D
1273	1273	1273	340.943676956989	3673.38231190667	2.65746305126339	5.1709656562147	6.15838452018904	8.01568134629063	14.1740658664797	0.768292083247411	1273	25	4	19.0190752236832	-6.32075739648877	18	Li5-100nM_N_38	Ly12 3D	Ly12 3D
1274	1274	1274	277.944364817204	2153.28458316	3.3561198396269	0.392306145671788	6.08301779468531	2.50419778317281	8.58721557785812	2.42912833625232	1274	20	4	9.70411879341594	-16.8232968379541	18	Li5-100nM_N_38	Ly12 3D	Ly12 3D
1275	1275	1275	94.412453688172	329.582470453333	0.432807666856239	1.10549163160683	1.09739388455816	0.533850472576154	1.63124435713432	2.05562032990731	1275	19	4	-14.2934853908152	-22.915006252127	18	Li5-100nM_N_38	Ly12 3D	Ly12 3D
1276	1276	1276	78.4299537956989	722.916733773334	0.977930238152095	8.79039341454018	1.2557196372819	0.80926198654554	2.06498162382744	1.55168494030238	1276	25	4	22.8949909386593	6.25911021378212	18	Li5-100nM_N_38	Ly12 3D	Ly12 3D
1277	1277	1277	244.631086763441	2223.44134481333	1.43890831294166	4.77029725702862	4.6317774573996	2.69510965825085	7.32688711565045	1.71858589991684	1277	25	4	21.5055892886331	-6.79781587597313	18	Li5-100nM_N_38	Ly12 3D	Ly12 3D
1278	1278	1278	257.526328268817	2606.1321678	5.7839138848369	0.407809965823202	5.8549274615762	2.55043926092106	8.40536672249726	2.29565453735281	1278	20	4	9.68823713752701	-15.9973410767735	18	Li5-100nM_N_38	Ly12 3D	Ly12 3D
1279	1279	1279	119.516360075269	933.65873168	3.08690100649997	0.507017787048149	1.80451028402247	0.942150260405714	2.74666054442818	1.91531049754781	1279	20	4	9.85971187117369	-16.6783766682018	18	Li5-100nM_N_38	Ly12 3D	Ly12 3D
1280	1280	1280	175.384604043011	749.158864133334	0.48039468411534	0.453216589772161	2.91701950369655	0.738591836864045	3.65561134056059	3.94943371711471	1280	19	4	-16.2366532399131	-24.4553147768376	18	Li5-100nM_N_38	Ly12 3D	Ly12 3D
1281	1281	1281	212.885270634409	1318.67142642667	0.444716971352739	0.627567229748933	2.77634161639913	2.27583926925244	5.05218088565157	1.21991990115852	1281	19	4	-12.8233399217914	-24.1700984606505	18	Li5-100nM_N_38	Ly12 3D	Ly12 3D
1282	1282	1282	374.246145580645	3674.09251749333	0.820584196705133	3.57824551979108	5.99524437409707	5.26644560733866	11.2616899814357	1.13838532116288	1282	25	4	21.4944372152846	-7.04937850650666	18	Li5-100nM_N_38	Ly12 3D	Ly12 3D
1283	1283	1283	99.883388172043	1237.43665693333	9.98712244952924	0.41192498462145	2.64731363163784	1.15642624598286	3.80373987762069	2.28921960292233	1283	21	4	8.78401463395667	-14.9740227123995	18	Li5-100nM_N_38	Ly12 3D	Ly12 3D
1284	1284	1284	45.2191675053764	838.918921853333	13.5106975399581	17.5199614879529	1.57328590386721	0.620635512947077	2.19392141681428	2.53495952301615	1284	24	4	15.5308733363296	3.13107842617641	18	Li5-100nM_N_38	Ly12 3D	Ly12 3D
1285	1285	1285	164.630885505376	1473.43212649333	1.57051958049359	0.912858721640573	2.67043163296413	1.99676128488529	4.66719291784942	1.33738151534601	1285	20	4	17.9793068967833	-10.9105320520673	18	Li5-100nM_N_38	Ly12 3D	Ly12 3D
1286	1286	1286	234.785427560645	5061.62149275493	7.15451068711747	20.217761083479	5.63849267713238	10.6454442662379	16.2839369433703	0.529662505022444	1286	24	4	17.5815887026388	-1.23792994873163	18	Li5-100nM_N_38	Ly12 3D	Ly12 3D
1287	1287	1287	191.914992580645	1399.23283232	2.21866833023071	0.495876787008846	4.94322838994961	0.547959591378423	5.49118798132804	9.02115496785929	1287	19	4	7.13036965168504	-18.7779382312523	18	Li5-100nM_N_38	Ly12 3D	Ly12 3D
1288	1288	1288	67.814692623656	804.143711479999	5.48983450568937	0.455100131509983	1.93010521777388	0.172644065340423	2.10274928311431	11.1796789189832	1288	21	4	3.62713965380757	-17.3586768393728	18	Li5-100nM_N_38	Ly12 3D	Ly12 3D
1289	1289	1289	158.701646233548	4117.32537553173	31.3204281905425	0.830397504997248	13.0866064402955	1.16982574570159	14.2564321859971	11.1867998190166	1289	21	4	6.95154805916206	-14.4101209947194	18	Li5-100nM_N_38	Ly12 3D	Ly12 3D
1290	1290	1290	381.624328591398	12933.9715385467	8.23819427424291	85.3498599991235	13.7093729389485	50.7457308454785	64.455103784427	0.270158153415777	1290	24	4	17.0323858971041	1.31129809109528	18	Li5-100nM_N_38	Ly12 3D	Ly12 3D
1291	1291	1291	81.1818791935483	337.939888786667	2.09855860114216	0.443318224800004	0.844368879775859	0.195103008026415	1.03947188780227	4.32781066943643	1291	19	4	6.97322372183909	-18.6463706692324	18	Li5-100nM_N_38	Ly12 3D	Ly12 3D
1292	1292	1292	133.919995924731	1210.17839445333	7.49673015943704	0.404649520028609	4.04130040982655	0.604840275869273	4.64614068569582	6.68159937599793	1292	21	4	6.8858441512877	-16.535352394505	18	Li5-100nM_N_38	Ly12 3D	Ly12 3D
1293	1293	1293	197.93526744086	2699.13950977333	6.56326669354712	0.42651785693326	5.97628644310897	1.17070692764995	7.14699337075892	5.10485271929299	1293	21	4	8.33942955606523	-16.3934168257959	18	Li5-100nM_N_38	Ly12 3D	Ly12 3D
1294	1294	1294	22.4659264731183	195.386495733333	8.43987602863326	2.28917559514572	0.288803211384716	0.34780975934806	0.636612970732776	0.830348210832422	1294	24	4	11.8720152615979	-2.84168989658705	18	Li5-100nM_N_38	Ly12 3D	Ly12 3D
1295	1295	1295	135.48328755914	2908.86027462667	8.92801052223466	5.89791877606166	4.8685435523674	1.47679855511795	6.34534210748535	3.29668764605377	1295	20	4	16.75753323414	-8.46896572858473	18	Li5-100nM_N_38	Ly12 3D	Ly12 3D
1296	1296	1296	79.0188606344086	458.090142746667	0.54133404488917	0.389991527904814	1.307250318756	0.585123566164624	1.89237388492062	2.23414402418412	1296	19	4	-14.9888853345213	-24.677828431841	18	Li5-100nM_N_38	Ly12 3D	Ly12 3D
1297	1297	1297	204.095161258064	5457.16830312	20.6886153861651	0.390938038141122	15.0976075615447	1.44571389770877	16.5433214592535	10.4430119856163	1297	21	4	6.71077925346554	-15.1638744532384	18	Li5-100nM_N_38	Ly12 3D	Ly12 3D
1298	1298	1298	16.0270795698925	41.0556748933333	0.433781136366941	0.403799299183901	0.168887831164924	0.0063894536705729	0.175277284835497	26.4322804221508	1298	12	2	-21.527577273315	-9.45641735387515	18	Li5-100nM_N_38	Ly12 3D	Ly12 3D
1299	1299	1299	89.6607168494625	409.382370746667	0.481285027781395	0.480377233591846	1.22482402938749	0.460535537285723	1.68535956667322	2.65956463773955	1299	19	4	-15.7475448698483	-24.2466963478615	18	Li5-100nM_N_38	Ly12 3D	Ly12 3D
1300	1300	1300	156.364405774194	2063.69216685333	1.42260057020077	5.72257603326629	2.72224059103789	2.60044721753034	5.32268780856823	1.04683554916497	1300	25	4	20.9388440943944	-5.53804078951032	18	Li5-100nM_N_38	Ly12 3D	Ly12 3D
1301	1301	1301	127.218007125161	593.911732661866	1.15963557782624	0.512476677022798	2.09059595666493	0.812832346404146	2.90342830306908	2.57198912655658	1301	19	4	-14.0039035279398	-25.3183706938918	18	Li5-100nM_N_38	Ly12 3D	Ly12 3D
1302	1302	1302	213.357364096774	1779.75262145333	0.849445950669334	1.4940073474576	3.01877682923592	2.70833036477366	5.72710719400957	1.11462651251861	1302	25	4	20.6129692345783	-9.00330755447427	18	Li5-100nM_N_38	Ly12 3D	Ly12 3D
1303	1303	1303	295.729971473118	3065.03909172	2.26689577802683	4.00742289382811	3.82272778620463	6.84520738338066	10.6679351695853	0.558453173454723	1303	25	4	18.8294044869647	-6.33716471102699	18	Li5-100nM_N_38	Ly12 3D	Ly12 3D
1304	1304	1304	102.109048666667	871.96640012	3.18081088282699	1.93248820968023	2.34693849286893	1.20909157587743	3.55603006874636	1.94107587852953	1304	20	4	18.1514155617047	-10.2626375319142	18	Li5-100nM_N_38	Ly12 3D	Ly12 3D
1305	1305	1305	146.409844129032	2631.15303548	23.5295747918673	0.453373558737783	5.61456789828459	1.27266489793105	6.88723279621564	4.41166241593689	1305	21	4	7.68943039402234	-14.4769745836996	18	Li5-100nM_N_38	Ly12 3D	Ly12 3D
1306	1306	1306	78.0234211935483	321.257596946667	0.503629399922881	0.390598132005339	0.947167166881983	0.337572711514334	1.28473987839632	2.80581674577023	1306	19	4	-16.4783991247946	-24.1345990772957	18	Li5-100nM_N_38	Ly12 3D	Ly12 3D
1307	1307	1307	113.835191129032	1789.01265514667	7.95888798922072	0.461486921562852	4.00825351959159	0.47688105647254	4.48513457606413	8.40514309635278	1307	21	4	6.23756133894705	-16.4159030362854	18	Li5-100nM_N_38	Ly12 3D	Ly12 3D
1308	1308	1308	69.9728037096774	1413.65314966667	23.3731528307496	3.62659548079224	3.21806293517431	1.19267857444567	4.41074150961998	2.69818122344486	1308	20	4	12.6049289512721	-8.91684775059746	18	Li5-100nM_N_38	Ly12 3D	Ly12 3D
1309	1309	1309	121.048648967742	815.191597826667	0.411901831751325	2.32306587598871	1.12109422480468	1.4053530420421	2.52644726684678	0.797731382269351	1309	25	4	22.2740707175524	-6.63429666598049	19	Li5-500nM_N_53	Ly12 3D	Ly12 3D
1310	1310	1310	135.937354827957	1875.32536082667	8.95078824465859	4.1810893900552	3.41491869546375	1.5125730763601	4.92749177182385	2.25768840450439	1310	20	4	16.3271605672102	-8.61855173003545	19	Li5-500nM_N_53	Ly12 3D	Ly12 3D
1311	1311	1311	295.964210867742	4764.82569580613	5.71193405015081	3.45797580325424	8.66601253073624	4.4811717800157	13.1471843107519	1.93387197727686	1311	20	4	17.1973177613103	-9.20993044285098	19	Li5-500nM_N_53	Ly12 3D	Ly12 3D
1312	1312	1312	213.823048817204	4204.70329885333	3.4249703887433	25.1735266077662	5.00148704519404	8.18555412640023	13.1870411715943	0.611013862710056	1312	25	4	18.8928396980156	-0.493303127118809	19	Li5-500nM_N_53	Ly12 3D	Ly12 3D
1313	1313	1313	302.479140870968	2594.61272588	1.51109984133367	7.75953173444596	6.39336667303312	3.20300093565621	9.59636760868934	1.9960551999412	1313	25	4	21.8007426369422	-6.02559271227585	19	Li5-500nM_N_53	Ly12 3D	Ly12 3D
1314	1314	1314	165.663518763441	846.944446586667	0.4771074904309	0.376247101184958	2.79339700472286	1.27704620781853	4.07044321254139	2.18738913879598	1314	19	4	-14.3912036167293	-24.714030432295	19	Li5-500nM_N_53	Ly12 3D	Ly12 3D
1315	1315	1315	183.070296655914	2098.72345357333	11.4522937808181	0.413669927446626	3.62813322743406	1.86363155172617	5.49176477916023	1.9468082218685	1315	20	4	9.29269619935406	-14.8692116624285	19	Li5-500nM_N_53	Ly12 3D	Ly12 3D
1316	1316	1316	398.395532182796	10681.4041364667	19.988177292591	3.1986259776775	28.4337998550557	3.54011938769257	31.9739192427482	8.0318759739876	1316	20	4	12.4008253166008	-12.5865717879832	19	Li5-500nM_N_53	Ly12 3D	Ly12 3D
1317	1317	1317	159.561119129032	2139.95012621333	3.96077580091736	8.76123307718802	2.79042798542387	3.08686926208997	5.87729724751384	0.903967012692534	1317	25	4	18.8776085871905	-3.55407091231975	19	Li5-500nM_N_53	Ly12 3D	Ly12 3D
1318	1318	1318	131.210145806452	560.92641652	0.522944512132133	0.560445476363917	1.26282183596794	0.541755622691833	1.80457745865978	2.3309805806783	1318	19	4	-15.0478874284422	-24.3435811964188	19	Li5-500nM_N_53	Ly12 3D	Ly12 3D
1319	1319	1319	202.651221236559	4855.08807244	34.9105275988318	4.37009125863474	12.6546656999758	3.37703831396599	16.0317040139418	3.74726743479383	1319	20	4	13.0352086833358	-9.60947503257229	19	Li5-500nM_N_53	Ly12 3D	Ly12 3D
1320	1320	1320	216.951620344086	2877.37118610667	0.580976361701709	22.0309755385101	3.26387117450936	6.2315687808929	9.49543995540226	0.523763965266173	1320	25	4	21.9313771941482	5.7963885796491	19	Li5-500nM_N_53	Ly12 3D	Ly12 3D
1321	1321	1321	78.0390173333332	658.848912853334	5.09433412706206	0.471641571567456	2.16715708859893	0.366242944522544	2.53340003312147	5.91726645116444	1321	21	4	6.69230098335526	-17.1541117332148	19	Li5-500nM_N_53	Ly12 3D	Ly12 3D
1322	1322	1322	134.475577505376	583.97207988	0.400105790359491	0.507225187873515	1.72803943664817	0.86503427258357	2.59307370923174	1.99765430274466	1322	19	4	-14.4822337144004	-24.2130757323961	19	Li5-500nM_N_53	Ly12 3D	Ly12 3D
1323	1323	1323	154.324137430108	2906.93467324	28.506505665085	0.549465753050614	8.63262514342639	0.612741594871439	9.24536673829783	14.0885247805604	1323	21	4	5.26574266088983	-15.1048168385969	19	Li5-500nM_N_53	Ly12 3D	Ly12 3D
1324	1324	1324	160.510184989247	2886.86971890667	7.09148367665208	12.7128689523053	3.78721782004671	2.90866115466524	6.69587897471195	1.30204847476728	1324	25	4	18.3295841709596	-2.79213419365716	19	Li5-500nM_N_53	Ly12 3D	Ly12 3D
1325	1325	1325	211.61126716129	4556.91673681333	50.4576420991642	0.378235856793513	17.4171824980249	1.62507790336294	19.0422604013879	10.7177523378921	1325	21	4	6.18107104404309	-14.3844463331746	19	Li5-500nM_N_53	Ly12 3D	Ly12 3D
1326	1326	1326	235.138877946237	1839.98907508	3.7372511326669	3.72288099200335	5.38925534225009	4.01188021981578	9.40113556206587	1.34332408919665	1326	25	4	18.6815753190009	-8.00797996158871	19	Li5-500nM_N_53	Ly12 3D	Ly12 3D
1327	1327	1327	46.9371006666666	441.650898146667	4.94232974556326	0.432083493098989	1.39587672021171	0.112890942118307	1.50876766233002	12.3648247947906	1327	21	4	2.23896045599111	-17.5335748696292	19	Li5-500nM_N_53	Ly12 3D	Ly12 3D
1328	1328	1328	263.772092	7184.89434501333	25.094686612038	8.89358383810209	15.9478081292145	7.74030422539972	23.6881123546142	2.06035934309687	1328	20	4	14.8929502149526	-6.47953405027182	19	Li5-500nM_N_53	Ly12 3D	Ly12 3D
1329	1329	1329	339.403735021505	4139.10782654667	4.43241055011989	3.49331121257894	9.13472050021869	4.30836673567862	13.4430872358973	2.12022816548366	1329	25	4	17.9804466197428	-9.39453702408331	19	Li5-500nM_N_53	Ly12 3D	Ly12 3D
1330	1330	1330	283.206594903226	5140.20023908	24.5042027398527	6.95114046314766	10.3055102857356	5.47365599710673	15.7791662828424	1.88274716043225	1330	20	4	14.9412205601715	-7.04277333026181	19	Li5-500nM_N_53	Ly12 3D	Ly12 3D
1331	1331	1331	59.7272972903227	370.598684426667	23.654903778241	3.05509469719822	0.659127033391044	0.456187535227644	1.11531456861869	1.44485980543535	1331	20	4	10.0488782143519	-3.07018263358232	19	Li5-500nM_N_53	Ly12 3D	Ly12 3D
1332	1332	1332	170.971440225807	1649.64911496	0.425953123946833	0.389533254863339	2.51703050601038	1.56711565771071	4.08414616372109	1.60615490862195	1332	19	4	-13.6588133117483	-24.7784313510567	19	Li5-500nM_N_53	Ly12 3D	Ly12 3D
1333	1333	1333	297.210602247312	2374.61924644	1.74395367641234	0.490393000399023	4.95907213487144	3.46479687222364	8.42386900709507	1.43127355448367	1333	20	4	16.4003967928203	-12.1804308621118	19	Li5-500nM_N_53	Ly12 3D	Ly12 3D
1334	1334	1334	51.4416857204302	629.3152456	6.56179173834108	0.507901276734706	1.7263134948025	0.218802394691449	1.94511588949395	7.88982907265212	1334	21	4	4.77814631384618	-16.6175830403695	19	Li5-500nM_N_53	Ly12 3D	Ly12 3D
1335	1335	1335	146.750741164409	2777.93373530187	12.3588502052907	0.536663079828444	5.52646178440118	1.19100096172324	6.71746274612442	4.64018247005026	1335	21	4	8.31010852257025	-15.1396766069621	19	Li5-500nM_N_53	Ly12 3D	Ly12 3D
1336	1336	1336	222.443969837742	1579.0484748636	0.38817908211357	2.09193868282006	2.43219555691884	3.20367717981755	5.63587273673639	0.759188713594844	1336	25	4	21.9782663785974	-7.13269205544472	19	Li5-500nM_N_53	Ly12 3D	Ly12 3D
1337	1337	1337	219.602787183011	3729.0791584844	11.0660939905753	3.84970491419232	5.72306743514877	3.58860616679226	9.31167360194103	1.59478838555985	1337	20	4	15.6553660764392	-8.38863788975413	19	Li5-500nM_N_53	Ly12 3D	Ly12 3D
1338	1338	1338	270.357084064516	1837.82843077333	1.43079348932571	0.423576977412823	4.17125178270318	2.86828863503354	7.03954041773672	1.45426500379185	1338	19	4	10.5722642727443	-17.1611631788389	19	Li5-500nM_N_53	Ly12 3D	Ly12 3D
1339	1339	1339	481.687696075269	7946.77630736001	7.00713429982831	2.53094747427176	20.3723494803806	2.76254299741751	23.1348924777981	7.37449136517518	1339	20	4	11.7460591555111	-15.9794746812047	19	Li5-500nM_N_53	Ly12 3D	Ly12 3D
1340	1340	1340	15.7877934946237	22.5867218	14.6448578762679	0.495323246988521	0.0165969746039542	0.0169372625168772	0.0335342371208314	0.979908919013101	1340	3	1	1.68142749420855	-3.44663235345051	19	Li5-500nM_N_53	Ly12 3D	Ly12 3D
1341	1341	1341	185.483972247312	5128.49348149333	14.7843063828958	19.9258419151202	7.28484174529411	6.532173720609	13.8170154659031	1.11522474093278	1341	24	4	16.240098964004	-1.65881215990354	19	Li5-500nM_N_53	Ly12 3D	Ly12 3D
1342	1342	1342	128.663565978495	3123.25892678667	18.7246327594773	14.8813537869267	6.0173579203271	3.04628336503875	9.06364128536585	1.97531128895836	1342	24	4	15.4276430806686	-2.58008502184359	19	Li5-500nM_N_53	Ly12 3D	Ly12 3D
1343	1343	1343	101.213409677419	775.57904872	5.58385147888155	4.90780461412401	2.20423151844865	0.448898052039551	2.6531295704882	4.91031651492762	1343	25	4	19.9914264895751	-10.2737604020815	19	Li5-500nM_N_53	Ly12 3D	Ly12 3D
1344	1344	1344	182.340001172043	2719.86936284	10.9500342469872	1.27678632848142	5.55563697052556	1.26860040293561	6.82423737346117	4.37934353297503	1344	20	4	10.057188508775	-15.225355556401	19	Li5-500nM_N_53	Ly12 3D	Ly12 3D
1345	1345	1345	189.430866129032	2656.37682456	19.6861480794498	1.6446398919092	6.28233746889808	2.33266827120567	8.61500574010374	2.69319797694637	1345	20	4	12.8102821158048	-11.2596700916413	19	Li5-500nM_N_53	Ly12 3D	Ly12 3D
1346	1346	1346	31.166433032258	266.432082746667	0.410142224610054	0.488847922704661	0.404932941337692	0.1782827548785	0.583215696216192	2.27129618685584	1346	19	4	-17.0036894452935	-24.2001136881749	19	Li5-500nM_N_53	Ly12 3D	Ly12 3D
1347	1347	1347	80.1336035698925	351.29821464	0.53226816181647	3.54385831604211	1.26548033183218	0.510870720150984	1.77635105198316	2.47710483673478	1347	25	4	24.0786933473919	-6.54701159007972	19	Li5-500nM_N_53	Ly12 3D	Ly12 3D
1348	1348	1348	61.2985722150538	259.5329358	0.494849712708217	0.499146751034458	0.825705344722976	0.457669132328792	1.28337447705177	1.80415345147154	1348	19	4	-14.7409124095311	-23.9620280973954	19	Li5-500nM_N_53	Ly12 3D	Ly12 3D
1349	1349	1349	194.495536258064	2927.57193042667	13.8810168466709	0.75121846486852	7.28223168877764	2.06758384500514	9.34981553378278	3.52209740193609	1349	20	4	9.488977828546	-14.8591621124695	19	Li5-500nM_N_53	Ly12 3D	Ly12 3D
1350	1350	1350	233.202475548387	3086.56999057333	5.20633443150359	15.1576096959622	8.8712511983943	2.09585626987377	10.9671074682681	4.23275742993988	1350	25	4	21.1577165752999	-5.07877939246041	19	Li5-500nM_N_53	Ly12 3D	Ly12 3D
1351	1351	1351	155.465539655914	3877.77354576	19.1179319667659	3.01400888548514	9.46258595336477	1.85019172169015	11.3127776750549	5.11438130569556	1351	20	4	12.765970775115	-11.3015601223377	19	Li5-500nM_N_53	Ly12 3D	Ly12 3D
1352	1352	1352	152.743410870968	1078.33318634667	0.437396270762663	0.506690119077378	2.38865960213569	0.882871470097055	3.27153107223274	2.70555758458601	1352	19	4	-14.9434372488887	-24.7027636755419	19	Li5-500nM_N_53	Ly12 3D	Ly12 3D
1353	1353	1353	157.409318268817	2383.88452313333	3.7118771185289	14.3063837684885	5.22372328979788	1.13715476143026	6.36087805122814	4.59367842177235	1353	25	4	22.0544116056816	-4.50715309589703	19	Li5-500nM_N_53	Ly12 3D	Ly12 3D
1354	1354	1354	29.2684137204301	201.226202373333	0.430047763911815	8.10022729700861	0.178860331480506	0.375785076294244	0.554645407774751	0.475964434895377	1354	23	4	21.3499828002147	7.65260358893207	19	Li5-500nM_N_53	Ly12 3D	Ly12 3D
1355	1355	1355	74.1976268387097	597.4574394	0.407547868841443	5.80144174300248	1.15924841595805	0.730624288247588	1.88987270420564	1.58665463851267	1355	25	4	23.6524852133907	6.69484598582226	19	Li5-500nM_N_53	Ly12 3D	Ly12 3D
1356	1356	1356	237.728197333333	3923.66003541333	4.37926581331356	10.1418758232843	6.19224317796875	5.02191304822366	11.2141562261924	1.23304468207769	1356	25	4	19.0049397073243	-4.50907719519449	19	Li5-500nM_N_53	Ly12 3D	Ly12 3D
1357	1357	1357	297.965577893011	5012.82696989107	14.4728887895787	0.415774835257353	12.4630098400683	2.70933056592165	15.17234040599	4.60003293685528	1357	21	4	8.65443944034262	-15.2458843112004	19	Li5-500nM_N_53	Ly12 3D	Ly12 3D
1358	1358	1358	129.165442193548	2108.64468281333	5.33166019086119	2.99215482601123	2.81634908084204	1.80002469522532	4.61637377606736	1.56461691237492	1358	20	4	16.8798712279093	-8.71639611349604	19	Li5-500nM_N_53	Ly12 3D	Ly12 3D
1359	1359	1359	82.1667397741935	1898.55461757333	20.4935498615872	10.9072339893748	4.53669893598378	0.927011105117446	5.46371004110122	4.89389923264081	1359	20	4	14.1919950177399	-5.49685018219098	19	Li5-500nM_N_53	Ly12 3D	Ly12 3D
1360	1360	1360	236.765704311828	6916.98169082667	35.7158124871127	1.99710551623452	18.963184608495	3.0081692427843	21.9713538512793	6.3038955185058	1360	20	4	10.2606864600622	-12.5564102991032	19	Li5-500nM_N_53	Ly12 3D	Ly12 3D
1361	1361	1361	190.056883483871	3050.40163272	0.547500093325623	24.4139417054782	2.59354911003776	7.58686349211199	10.1804126021498	0.341847340832513	1361	25	4	21.5307778653175	5.69083403492976	19	Li5-500nM_N_53	Ly12 3D	Ly12 3D
1362	1362	1362	24.5241912043012	82.5888816266666	0.469546261219632	0.508208316447133	0.174700521202573	0.112212871792085	0.286913392994658	1.55686703684288	1362	19	4	-16.3535013542323	-22.1614159575559	20	Taxol_1nM_N_40	Ly12 3D	Ly12 3D
1363	1363	1363	41.020012100215	183.908385310667	0.558464288007181	0.439985751999066	0.562859463158271	0.246544630901592	0.809404094059863	2.28299217508791	1363	19	4	-16.2942328752359	-23.87613143307	20	Taxol_1nM_N_40	Ly12 3D	Ly12 3D
1364	1364	1364	18.3274193978495	84.3342505733335	0.558238512079656	0.442338400112125	0.251085000363541	0.137670742513512	0.388755742877053	1.82380799129413	1364	19	4	-16.9038343047627	-22.8173288107107	20	Taxol_1nM_N_40	Ly12 3D	Ly12 3D
1365	1365	1365	21.0563417526882	263.31388524	6.07343856116609	2.28884188173883	0.898902108010063	0.0638749439081615	0.962777051918224	14.0728437946261	1365	18	3	-4.7642839494481	-16.1563331041427	20	Taxol_1nM_N_40	Ly12 3D	Ly12 3D
1366	1366	1366	13.4549952688172	77.4337343333334	0.443430807710003	0.496351682957669	0.163712559066309	0.0778896352805444	0.241602194346853	2.10185294200757	1366	19	4	-18.994541802096	-21.9863913933622	20	Taxol_1nM_N_40	Ly12 3D	Ly12 3D
1367	1367	1367	30.8132818387097	230.377899853333	6.65647489387828	0.42480056189042	0.570992605006205	0.0874325190235781	0.658425124029783	6.530666294222	1367	21	4	2.85325772109918	-15.8526165978501	20	Taxol_1nM_N_40	Ly12 3D	Ly12 3D
1368	1368	1368	93.2404553225806	2000.2770382	18.7598568341622	3.13471606943292	4.73856211806098	1.46828754412753	6.20684966218851	3.22727120924851	1368	20	4	13.1508827505002	-9.96164073161435	20	Taxol_1nM_N_40	Ly12 3D	Ly12 3D
1369	1369	1369	59.8672040000001	368.12282248	0.376446935852162	0.492247531473049	0.703780455953506	0.56221527480784	1.26599573076135	1.25179888823556	1369	19	4	-13.723169126723	-24.0145390026151	20	Taxol_1nM_N_40	Ly12 3D	Ly12 3D
1370	1370	1370	38.6074292473118	178.865953893333	0.591976353509055	0.458823239999703	0.64204300489807	0.191517989312568	0.833560994210638	3.3523900663463	1370	19	4	-18.7514893264344	-23.1342681107491	20	Taxol_1nM_N_40	Ly12 3D	Ly12 3D
1371	1371	1371	89.5073207419355	2228.96233072	22.2104820119079	9.799284215147	3.98274990153454	2.01144562504252	5.99419552657706	1.98004353284487	1371	24	4	14.1859071896188	-3.4143257184515	20	Taxol_1nM_N_40	Ly12 3D	Ly12 3D
1372	1372	1372	52.4861873333334	641.768529693333	4.12399581563023	7.37701214399012	0.800111376484527	0.941737701637865	1.74184907812239	0.849611707265174	1372	25	4	18.3689432710901	-0.970060259968859	20	Taxol_1nM_N_40	Ly12 3D	Ly12 3D
1373	1373	1373	74.7853044731184	540.881185986666	0.482870237263234	0.518608528679629	0.995601294299689	0.422289274338402	1.41789056863809	2.35762865599533	1373	19	4	-15.303840707826	-24.5544408428051	20	Taxol_1nM_N_40	Ly12 3D	Ly12 3D
1374	1374	1374	45.5290982067742	332.5351414932	0.469703162207806	0.614904447728291	0.496222658625547	0.453510104966394	0.949732763591941	1.09418214322329	1374	19	4	-13.1194726196735	-23.8745054757952	20	Taxol_1nM_N_40	Ly12 3D	Ly12 3D
1375	1375	1375	14.7057643655914	48.3205060133332	0.553403753046236	0.473956690013619	0.0584939556427155	0.0902077249540299	0.148701680596745	0.648436213999679	1375	19	4	-13.1061985059673	-20.8895322264228	20	Taxol_1nM_N_40	Ly12 3D	Ly12 3D
1376	1376	1376	15.4364101290323	24.2675953866667	0.514943086114781	0.417642259291748	0.117528718268825	0.036843265028413	0.154371983297238	3.18996479215912	1376	12	2	-20.9551902762854	-17.1656259822225	20	Taxol_1nM_N_40	Ly12 3D	Ly12 3D
1377	1377	1377	7.3111200752688	195.435022226667	29.9589964997672	1.4395952886868	0.64673389599664	0.0518648951191122	0.698598791115752	12.4695884279985	1377	15	3	-3.33606633590358	-6.5702277107538	20	Taxol_1nM_N_40	Ly12 3D	Ly12 3D
1378	1378	1378	102.84941372043	4254.43984494666	34.0546940441292	0.367731119859733	15.1141237336581	0.222175760801198	15.3362994944593	68.0277798043964	1378	18	3	0.0874491424117972	-14.9754705404284	20	Taxol_1nM_N_40	Ly12 3D	Ly12 3D
1379	1379	1379	23.3316825591398	153.07059084	0.478942124127338	0.497056189653823	0.135714511662642	0.226293422893011	0.362007934555653	0.599728043032016	1379	19	4	-12.1856118864655	-22.9325379295189	20	Taxol_1nM_N_40	Ly12 3D	Ly12 3D
1380	1380	1380	16.4582115806451	78.3211674800002	0.49026028688093	0.490220394042877	0.147563692061788	0.0695324915543345	0.217096183616122	2.12222644066304	1380	19	4	-19.3042349843757	-21.7508166215843	20	Taxol_1nM_N_40	Ly12 3D	Ly12 3D
1381	1381	1381	40.4588401075269	217.800168906667	0.474757539734047	0.554862221427157	0.431639289825716	0.433669537768984	0.8653088275947	0.995318444653243	1381	19	4	-13.0995510730681	-23.5199065101982	20	Taxol_1nM_N_40	Ly12 3D	Ly12 3D
1382	1382	1382	51.8770191827957	1211.85849774667	33.2603862384573	6.82916432878411	3.10857811406259	1.44115315095857	4.54973126502116	2.15700747140923	1382	24	4	11.5777409037262	-2.67842798207213	20	Taxol_1nM_N_40	Ly12 3D	Ly12 3D
1383	1383	1383	71.821329149785	1042.75784777533	4.84456520744517	0.578887844377934	2.44163142042589	0.390447678026002	2.83207909845189	6.25341513815659	1383	21	4	6.9947149545352	-17.1333422367411	20	Taxol_1nM_N_40	Ly12 3D	Ly12 3D
1384	1384	1384	8.46494375268815	50.3050178933333	0.504030887645447	0.421173635799955	0.126809288996067	0.0175197602328363	0.144329049228903	7.23807217169532	1384	12	2	-25.2639791439991	-14.6969438839917	20	Taxol_1nM_N_40	Ly12 3D	Ly12 3D
1385	1385	1385	33.882516655914	377.47364184	4.31490919780393	6.06746074177667	0.423493834164582	0.437059722272143	0.860553556436725	0.968961019704503	1385	24	4	18.1063768777435	0.0163894441079155	20	Taxol_1nM_N_40	Ly12 3D	Ly12 3D
1386	1386	1386	7.95994529032255	99.8066957066667	5.49709221750041	9.86519308918573	0.203086778557633	0.0953391161757075	0.29842589473334	2.13015168069472	1386	5	1	10.3509407586282	14.1389262856254	20	Taxol_1nM_N_40	Ly12 3D	Ly12 3D
1387	1387	1387	20.109174688172	62.3641238000001	0.407484368784827	0.485574300089916	0.13549404404693	0.0657604999331777	0.201254543980108	2.0604168791997	1387	19	4	-19.2934383676667	-20.7095274174808	20	Taxol_1nM_N_40	Ly12 3D	Ly12 3D
1388	1388	1388	15.7825798064516	58.73845412	0.473493474392545	0.552862989035301	0.121299337807798	0.102229751026582	0.22352908883438	1.18653656679901	1388	19	4	-15.1811458171212	-21.63033895317	20	Taxol_1nM_N_40	Ly12 3D	Ly12 3D
1389	1389	1389	12.7573630430108	30.6721743733334	0.606094643434346	0.496695161568939	0.072307403830041	0.0370580371943873	0.109365441024428	1.95119356836828	1389	19	4	-19.2706384408212	-17.6247160810598	20	Taxol_1nM_N_40	Ly12 3D	Ly12 3D
1390	1390	1390	53.6707191397849	1695.51029488	18.7777640446939	19.6171495335372	2.22508596808613	2.56710214128928	4.79218810937542	0.86676955010782	1390	24	4	13.7350512841086	1.59836044220541	20	Taxol_1nM_N_40	Ly12 3D	Ly12 3D
1391	1391	1391	33.2506630215054	501.548079986667	8.89133414179644	7.28410095195142	1.04566288287559	0.223295436205536	1.26895831908113	4.68286723922604	1391	25	4	19.9274819046549	-3.3844761112849	20	Taxol_1nM_N_40	Ly12 3D	Ly12 3D
1392	1392	1392	40.6180186451613	209.76132804	0.476869832341832	0.531743757133268	0.355592568754988	0.352297421458278	0.707889990213266	1.00935331085612	1392	19	4	-13.2628848503829	-23.4864099647741	20	Taxol_1nM_N_40	Ly12 3D	Ly12 3D
1393	1393	1393	9.28004334408602	24.3469811066667	0.505949241840247	0.48477971734705	0.0724113140666298	0.0180050777010201	0.0904163917676498	4.02171627743253	1393	12	2	-23.1325848853498	-13.5562942048503	20	Taxol_1nM_N_40	Ly12 3D	Ly12 3D
1394	1394	1394	96.9232669247312	1535.7906332	9.29197963080881	0.497580428347341	3.33739233346045	0.622701317890292	3.96009365135075	5.35953953777955	1394	21	4	7.35849175893036	-15.6550629304478	20	Taxol_1nM_N_40	Ly12 3D	Ly12 3D
1395	1395	1395	39.3271230215054	450.78640016	5.01476343683101	0.404946369958268	0.903661592832509	0.395893195987316	1.29955478881982	2.28258934983429	1395	21	4	8.2020296785913	-15.6079520496496	20	Taxol_1nM_N_40	Ly12 3D	Ly12 3D
1396	1396	1396	29.003989655914	194.671053666667	0.38241420040773	1.12358038871209	0.241137040082241	0.341487059680534	0.582624099762775	0.706138148566534	1396	25	4	22.5628495756306	-7.08828978624791	20	Taxol_1nM_N_40	Ly12 3D	Ly12 3D
1397	1397	1397	26.4567124193548	311.124029293333	5.77876605750302	2.77441676387315	0.570273329638473	0.355753775655491	0.926027105293964	1.60300007663368	1397	20	4	15.8893697465977	-6.94204681906053	20	Taxol_1nM_N_40	Ly12 3D	Ly12 3D
1398	1398	1398	66.7919188486022	433.990017792534	0.464864265746392	0.50957691804488	0.661650988159194	0.514823167075365	1.17647415523456	1.28520049305072	1398	19	4	-13.6247751287665	-24.151526404918	20	Taxol_1nM_N_40	Ly12 3D	Ly12 3D
1399	1399	1399	4.67701319354843	19.7710147733333	0.41773115716808	0.428225836396609	0.0590506344635285	0.0197943859461782	0.0788450204097068	2.98320112703115	1399	12	2	-23.9517136879493	-13.342214050229	20	Taxol_1nM_N_40	Ly12 3D	Ly12 3D
1400	1400	1400	93.5297521290323	1892.25763376	6.47835189119958	16.4867503324985	2.93814972451749	3.12653287455298	6.06468259907047	0.939746947307433	1400	24	4	17.6726760912357	-0.267909856432886	20	Taxol_1nM_N_40	Ly12 3D	Ly12 3D
1401	1401	1401	26.8325945591398	133.5791326	0.507906043938255	3.93255764749209	0.400209338387091	0.0659695855329906	0.466178923920081	6.06657348463939	1401	10	2	23.4942021031794	13.712875330647	20	Taxol_1nM_N_40	Ly12 3D	Ly12 3D
1402	1402	1402	56.0309528064517	425.916731426667	1.72431090212952	0.384358980993781	1.25162052272787	0.23369601642358	1.48531653915145	5.35576319135572	1402	21	4	6.58919822150907	-18.6391399742698	21	Taxol_10nM_N_61	Ly12 3D	Ly12 3D
1403	1403	1403	5.26947398591398	36.1156688142667	9.51405586584969	0.430135981743704	0.0516190681319473	0.0256758611629918	0.0772949292949392	2.01041234037941	1403	3	1	0.945987381311395	-5.55786387363954	21	Taxol_10nM_N_61	Ly12 3D	Ly12 3D
1404	1404	1404	105.924033483871	843.716742586666	0.41346624249362	3.23189579264651	1.4225264199497	1.65396374502404	3.07649016497375	0.860071101455146	1404	25	4	22.4275591382632	-6.10450526356207	21	Taxol_10nM_N_61	Ly12 3D	Ly12 3D
1405	1405	1405	10.4232524408602	119.042104653333	20.7295074372592	0.487903525157332	0.291084854735874	0.0476267585662086	0.338711613302082	6.11179226760142	1405	3	1	0.549263875718458	-8.83194748070948	21	Taxol_10nM_N_61	Ly12 3D	Ly12 3D
1406	1406	1406	30.406740311828	171.738034186667	0.932314684994511	0.565870720093528	0.57867053502994	0.0728856301759494	0.65155616520589	7.93943241806378	1406	12	2	-23.8715892172171	-19.146787082465	21	Taxol_10nM_N_61	Ly12 3D	Ly12 3D
1407	1407	1407	74.3222888387097	603.78912676	0.729806848682492	0.516604322430991	1.45435443997764	0.441213945602044	1.89556838557969	3.29625673547818	1407	19	4	-15.7666942972858	-24.8471643673737	21	Taxol_10nM_N_61	Ly12 3D	Ly12 3D
1408	1408	1408	6.45540135483869	59.1687826266666	11.6964370672401	9.1376972022537	0.108285900535979	0.0348058860974656	0.143091786633445	3.11113758841681	1408	1	1	0.628861388340082	20.8891629337597	21	Taxol_10nM_N_61	Ly12 3D	Ly12 3D
1409	1409	1409	3.47961665591397	40.9910159466666	20.6174589326276	0.484071919078994	0.102578700147916	0.009289188885662	0.111867889033578	11.0428048574023	1409	15	3	-4.45074672254198	-4.77152352473882	21	Taxol_10nM_N_61	Ly12 3D	Ly12 3D
1410	1410	1410	17.7132603978495	39.5784519733333	0.453685580373068	0.440739096619942	0.1616907300692	0.0627225284387696	0.22441325850797	2.57787327924837	1410	19	4	-20.1573798572611	-19.4480733121417	21	Taxol_10nM_N_61	Ly12 3D	Ly12 3D
1411	1411	1411	13.9870705698925	73.6629022133332	0.411154222975194	0.937556452581576	0.165099088345092	0.15391614474227	0.319015233087363	1.07265607920175	1411	19	4	23.923623555218	-7.00990315469425	21	Taxol_10nM_N_61	Ly12 3D	Ly12 3D
1412	1412	1412	52.2345099677419	275.578610973333	0.955356917063714	0.449556942153978	0.753067223634459	0.416886981632856	1.16995420526732	1.80640618875854	1412	19	4	-13.9786980729463	-25.190901041374	21	Taxol_10nM_N_61	Ly12 3D	Ly12 3D
1413	1413	1413	7.67486430107525	34.2884620666666	0.488934686472002	0.481149682886811	0.08836599877209	0.0252144347421316	0.113580433514222	3.5045798042197	1413	12	2	-23.5253159429798	-15.8336755958223	21	Taxol_10nM_N_61	Ly12 3D	Ly12 3D
1414	1414	1414	60.6593211612904	229.24002276	0.378491785569286	0.410429567528549	0.605910758141822	0.403181594435589	1.00909235257741	1.50282345847169	1414	19	4	-14.7721248628556	-23.7608208031222	21	Taxol_10nM_N_61	Ly12 3D	Ly12 3D
1415	1415	1415	27.7059181397849	493.533399013333	18.6522919024045	5.0944710081562	1.05690918289848	0.411286177732642	1.46819536063112	2.56976587135766	1415	24	4	10.965028577443	-2.2437127442271	21	Taxol_10nM_N_61	Ly12 3D	Ly12 3D
1416	1416	1416	10.871821516129	29.6352922666667	0.437081031090815	0.493486265414684	0.0706576483011073	0.0126962214549048	0.0833538697560121	5.5652501456495	1416	12	2	-23.0844448473019	-12.7198462130605	21	Taxol_10nM_N_61	Ly12 3D	Ly12 3D
1417	1417	1417	11.2259700860215	68.5942910000001	0.42545150241	9.26293639988693	0.0428247676382322	0.105620119035107	0.148444886673339	0.405460323558219	1417	23	4	19.0332064742837	10.6894251493024	21	Taxol_10nM_N_61	Ly12 3D	Ly12 3D
1418	1418	1418	18.1600884623656	72.6639827200001	3.05420078274796	0.469342510124047	0.169763098449358	0.101764133974982	0.27152723242434	1.66820167202615	1418	21	4	7.6090833390177	-16.0241859610471	21	Taxol_10nM_N_61	Ly12 3D	Ly12 3D
1419	1419	1419	12.3643845698924	103.42767048	4.14306713657484	2.90602786836115	0.178715031323271	0.0831148759377597	0.261829907261031	2.15021714593066	1419	25	4	21.1270709410834	-1.31250150824897	21	Taxol_10nM_N_61	Ly12 3D	Ly12 3D
1420	1420	1420	17.9463035591398	33.1694868133333	0.420025301362724	0.810898235834727	0.0775308458403209	0.120959767695948	0.198490613536269	0.640963911531373	1420	19	4	-13.1212384356554	-19.7484282407279	21	Taxol_10nM_N_61	Ly12 3D	Ly12 3D
1421	1421	1421	38.3241309234409	418.407159732667	0.394901880675957	1.67292263792407	0.511523278047631	0.510876435848103	1.02239971389573	1.00126614217086	1421	25	4	22.8993062000892	-6.76610851959847	21	Taxol_10nM_N_61	Ly12 3D	Ly12 3D
1422	1422	1422	79.9546461290321	2205.78544426667	31.7638512888729	7.44313816094026	6.21876906843031	0.750038512449095	6.9688075808794	8.29126633527685	1422	20	4	11.2717418081074	-9.5133929419166	21	Taxol_10nM_N_61	Ly12 3D	Ly12 3D
1423	1423	1423	47.0135975591398	198.735472733333	0.402905970356717	0.376603023142388	0.51691228633843	0.151449217994208	0.668361504332639	3.41310634141537	1423	19	4	-19.7588422373405	-22.543966307865	21	Taxol_10nM_N_61	Ly12 3D	Ly12 3D
1424	1424	1424	25.0706569784946	69.8100208399999	0.437241155740572	0.512319370553728	0.152170175462528	0.0291604492901299	0.181330624752658	5.21837554519552	1424	12	2	-23.0214452578929	-17.0347239909487	21	Taxol_10nM_N_61	Ly12 3D	Ly12 3D
1425	1425	1425	47.4847203118279	135.782312626667	0.493106489484581	0.44386714442527	0.325722060255708	0.155316950128914	0.481039010384622	2.09714432317501	1425	19	4	-16.8712892127141	-22.8028480823754	21	Taxol_10nM_N_61	Ly12 3D	Ly12 3D
1426	1426	1426	67.6909556236558	610.313551146666	5.87990634677108	0.472941252949528	2.47437796515172	0.289622174024121	2.76400013917585	8.54346865356258	1426	21	4	5.19437581922173	-17.2280159478562	21	Taxol_10nM_N_61	Ly12 3D	Ly12 3D
1427	1427	1427	25.4141816236559	175.778843986667	0.390862526523228	2.11244020473286	0.298951906654378	0.268146500284357	0.567098406938735	1.11488274632469	1427	25	4	23.6861891461382	-5.93862061075949	21	Taxol_10nM_N_61	Ly12 3D	Ly12 3D
1428	1428	1428	27.3498406774194	183.789396666667	0.437143589729939	0.492762198735122	0.391825631791326	0.188447158050582	0.580272789841907	2.07923343522195	1428	19	4	-16.5790332757981	-23.8839112107212	21	Taxol_10nM_N_61	Ly12 3D	Ly12 3D
1429	1429	1429	4.11480269892472	10.4713472666667	0.499440333465826	0.416654680884449	0.0180498154819883	0.0072810640838049	0.0253308795657933	2.47900791343615	1429	8	2	-24.916764556674	-7.68688294160651	21	Taxol_10nM_N_61	Ly12 3D	Ly12 3D
1430	1430	1430	15.2200801397849	34.5808003999999	0.42505653043593	0.415535400599666	0.0426070517538458	0.0690262762689379	0.111633328022784	0.617258442101695	1430	19	4	-13.6025670945632	-20.2770064597774	21	Taxol_10nM_N_61	Ly12 3D	Ly12 3D
1431	1431	1431	3.06988827956988	15.7123703733333	0.422709654664626	16.531329095306	0.0479337773864834	0.0145221200256851	0.0624558974121686	3.30074240549613	1431	10	2	16.5078246855872	20.3978702537394	21	Taxol_10nM_N_61	Ly12 3D	Ly12 3D
1432	1432	1432	14.5217413763441	193.6654136	8.80016740995078	0.430767478275394	0.49425420311545	0.0865778512054029	0.580832054320853	5.70878343865164	1432	21	4	2.33160115562483	-13.6177817330154	21	Taxol_10nM_N_61	Ly12 3D	Ly12 3D
1433	1433	1433	35.2179204301075	774.82962504	18.0469217635501	7.56419464666375	1.89812995672165	0.395476228909797	2.29360618563145	4.79960568541427	1433	20	4	12.4522036572782	-5.32057347272321	21	Taxol_10nM_N_61	Ly12 3D	Ly12 3D
1434	1434	1434	43.1530999462366	184.854613546667	0.502269020888598	0.770705468030468	0.31237016254213	0.280435770555077	0.592805933097207	1.11387417490944	1434	19	4	-13.0204899017412	-22.747285425629	21	Taxol_10nM_N_61	Ly12 3D	Ly12 3D
1435	1435	1435	12.5292007741935	89.1485870800001	5.83415041212593	0.463808636500274	0.204598962817726	0.0304321532124252	0.235031116030152	6.7231181898161	1435	18	3	-0.534903580041234	-13.6756329254493	21	Taxol_10nM_N_61	Ly12 3D	Ly12 3D
1436	1436	1436	5.119578344086	32.7460011999999	2.17424628383743	6.48827833551863	0.0332147180137936	0.0430867887870963	0.0763015068008898	0.770879402916673	1436	7	1	12.3260734752132	14.6816226130836	21	Taxol_10nM_N_61	Ly12 3D	Ly12 3D
1437	1437	1437	19.4830177903225	61.6005500405334	0.444022874662273	0.522653420841777	0.0486579497463155	0.117609087545773	0.166267037292089	0.413726105369009	1437	25	4	-12.4912229977396	-20.7723039745829	21	Taxol_10nM_N_61	Ly12 3D	Ly12 3D
1438	1438	1438	22.4139179835484	280.5205310048	0.499161097276294	16.4023202548164	0.208540992810906	0.603628257308616	0.812169250119522	0.345479175777361	1438	23	4	19.822072099868	8.12061706964342	21	Taxol_10nM_N_61	Ly12 3D	Ly12 3D
1439	1439	1439	13.4102148735484	95.3480313467999	0.516840818512083	0.410157955922196	0.191354338961933	0.0921715887589502	0.283525927720883	2.07606640547738	1439	19	4	-18.6723935394767	-22.800242728404	21	Taxol_10nM_N_61	Ly12 3D	Ly12 3D
1440	1440	1440	20.8418789886021	213.8482103536	7.83942913167552	1.4590183390648	0.391557141853217	0.185458894746573	0.57701603659979	2.11128801553722	1440	20	4	9.53942252317949	-13.9816523228341	21	Taxol_10nM_N_61	Ly12 3D	Ly12 3D
1441	1441	1441	90.7107805376344	697.31448572	0.495742585890405	0.500060077274708	0.906450401105594	0.786514328403918	1.69296472950951	1.15249063922976	1441	19	4	-13.1333519407678	-24.311893289414	21	Taxol_10nM_N_61	Ly12 3D	Ly12 3D
1442	1442	1442	26.9503993225807	525.49917392	20.9452339203221	5.32835981071151	1.01479414311067	0.421483608068488	1.43627775117916	2.40767167141118	1442	24	4	10.6206265721214	-1.74036184211123	21	Taxol_10nM_N_61	Ly12 3D	Ly12 3D
1443	1443	1443	7.95851219354838	82.4432553999999	4.68741849078078	3.2526727233071	0.147988028028823	0.057967419601479	0.205955447630302	2.55295179682359	1443	22	4	9.74975037751831	12.7873807668367	21	Taxol_10nM_N_61	Ly12 3D	Ly12 3D
1444	1444	1444	44.5549817311828	968.444418813333	17.7138448029817	0.462971138502096	2.22871613175169	0.274898720132975	2.50361485188467	8.10740817808688	1444	21	4	4.40278659612699	-14.4551378653741	21	Taxol_10nM_N_61	Ly12 3D	Ly12 3D
1445	1445	1445	14.146052344086	79.0383236933335	0.389684474784204	10.0827233899282	0.0783528172331787	0.143023166480949	0.221375983714128	0.547833048037119	1445	23	4	19.8113333130126	10.5560447545261	21	Taxol_10nM_N_61	Ly12 3D	Ly12 3D
1446	1446	1446	21.0565743763442	131.949589933333	0.48315245245013	0.81930428069947	0.249884428856259	0.267877205946294	0.517761634802553	0.93283199656173	1446	19	4	22.6094589448722	-8.2210754389511	21	Taxol_10nM_N_61	Ly12 3D	Ly12 3D
1447	1447	1447	37.8049854086021	426.828166173333	4.19377617866175	0.475767418206738	0.806274861962664	0.137785407572412	0.944060269535075	5.85167091470796	1447	21	4	4.66038728516495	-17.1269448431512	21	Taxol_10nM_N_61	Ly12 3D	Ly12 3D
1448	1448	1448	24.3468221182796	130.55094188	0.459115407996599	0.384206477873477	0.11957900706698	0.272093089884879	0.391672096951859	0.439478294423329	1448	19	4	-11.9094554642496	-22.664507966809	21	Taxol_10nM_N_61	Ly12 3D	Ly12 3D
1449	1449	1449	14.8498458064516	64.3035527866667	0.569686188112893	4.32971748708111	0.216021302454466	0.083905777425693	0.299927079880159	2.57457006039631	1449	23	4	22.7121360162139	12.7328771744034	21	Taxol_10nM_N_61	Ly12 3D	Ly12 3D
1450	1450	1450	34.2376456021505	244.554719773333	0.49092389803224	0.470783995613653	0.455002375472083	0.18240479568391	0.637407171155993	2.49446498249178	1450	19	4	-17.1330818585993	-24.0363539120497	21	Taxol_10nM_N_61	Ly12 3D	Ly12 3D
1451	1451	1451	16.9118297634409	49.78845356	0.38326923255161	0.420706088984604	0.111257812023773	0.103724883160886	0.214982695184659	1.07262412483225	1451	19	4	-15.4886284774201	-21.5501865459181	21	Taxol_10nM_N_61	Ly12 3D	Ly12 3D
1452	1452	1452	24.6900520107528	123.459431253333	0.511735641137854	0.498460756702538	0.264620222223202	0.114124002696898	0.3787442249201	2.3187078613603	1452	19	4	-18.2378385738968	-22.8479895544063	21	Taxol_10nM_N_61	Ly12 3D	Ly12 3D
1453	1453	1453	30.0516496236559	253.26889696	0.595373855194909	15.9111648165737	0.534425088753789	0.505169311126859	1.03959439988065	1.05791281652021	1453	23	4	21.0855821587335	8.97163709721552	21	Taxol_10nM_N_61	Ly12 3D	Ly12 3D
1454	1454	1454	69.8277625698925	617.8135032	0.943444015237074	0.378653434354912	1.06569590610108	0.681242509627233	1.74693841572831	1.5643414658375	1454	19	4	-13.1444187707603	-25.3743628057835	21	Taxol_10nM_N_61	Ly12 3D	Ly12 3D
1455	1455	1455	4.90142862365591	67.6067895333334	11.6664815911283	0.440641492648948	0.130458592452587	0.0397673280061929	0.170225920458779	3.28054709716153	1455	3	1	0.52563215520031	-7.62980198958566	21	Taxol_10nM_N_61	Ly12 3D	Ly12 3D
1456	1456	1456	18.0796566021506	155.55930764	1.56829805469689	4.26532217178848	0.395761163822963	0.150717633565927	0.54647879738889	2.62584512813392	1456	23	4	23.4377430239623	8.54490013902911	21	Taxol_10nM_N_61	Ly12 3D	Ly12 3D
1457	1457	1457	7.37611664516129	51.8458261066667	0.760064334230357	0.675245366674692	0.142658930765678	0.0342529629564913	0.176911893722169	4.16486395489013	1457	12	2	-24.0609345360314	-16.3519521347801	21	Taxol_10nM_N_61	Ly12 3D	Ly12 3D
1458	1458	1458	20.7163604301076	113.192536866667	0.554180545535935	6.77306668335918	0.334241670228802	0.121795457363598	0.456037127592401	2.74428683518946	1458	23	4	22.469882426932	12.3590499480598	21	Taxol_10nM_N_61	Ly12 3D	Ly12 3D
1459	1459	1459	75.970918172043	445.1275674	0.408649679658611	7.13040676212031	0.453000367733945	0.589417315112968	1.04241768284691	0.768556260765977	1459	25	4	22.8211982640378	6.76435667106601	21	Taxol_10nM_N_61	Ly12 3D	Ly12 3D
1460	1460	1460	24.7441491827957	104.857377853333	0.423698466008306	0.471664997597594	0.165985549583404	0.120683384440345	0.286668934023749	1.37538030071946	1460	19	4	-15.7692730353037	-22.8746423005449	21	Taxol_10nM_N_61	Ly12 3D	Ly12 3D
1461	1461	1461	3.68767031182795	29.641687	0.500037150672019	5.77300077629728	0.0503932936924827	0.0487009144542382	0.0990942081467209	1.03475046120201	1461	7	1	18.4664674427332	14.6116446581902	21	Taxol_10nM_N_61	Ly12 3D	Ly12 3D
1462	1462	1462	35.4846369476344	392.427517219067	10.7729464699196	0.372355701689035	1.24809208297272	0.141901047166687	1.38999313013941	8.79551002542373	1462	21	4	2.95490548984996	-15.0275999523206	21	Taxol_10nM_N_61	Ly12 3D	Ly12 3D
1463	1463	1463	14.2767655698925	177.286368453333	0.871145634101788	6.45170796671827	0.20617239476093	0.274732787284155	0.480905182045084	0.750446995420631	1463	23	4	20.7717288800743	7.57670856148262	22	Taxol_50nM_N_68	Ly12 3D	Ly12 3D
1464	1464	1464	25.7854989784946	214.188413026667	1.42144213349906	0.539568261374957	0.506627941195864	0.0886592346203917	0.595287175816256	5.71432793622763	1464	12	2	2.87463050127712	-19.6540977112712	22	Taxol_50nM_N_68	Ly12 3D	Ly12 3D
1465	1465	1465	25.2417826451613	164.74422444	0.386843376540448	5.18368126549593	0.304129446013978	0.220204573097413	0.524334019111391	1.38112229794355	1465	23	4	22.9679926540837	9.0921235504203	22	Taxol_50nM_N_68	Ly12 3D	Ly12 3D
1466	1466	1466	79.3909989950538	760.205563302667	3.22395319547282	0.629646863407513	1.88282211857191	0.745647968887425	2.62847008745934	2.52508180419408	1466	20	4	9.60132727373103	-16.9189903818782	22	Taxol_50nM_N_68	Ly12 3D	Ly12 3D
1467	1467	1467	15.2067365053764	77.72592352	0.551246933452166	0.490052955895345	0.135166036034856	0.0622525376677428	0.197418573702599	2.17125343156725	1467	19	4	-19.7225327586646	-21.6744848998445	22	Taxol_50nM_N_68	Ly12 3D	Ly12 3D
1468	1468	1468	24.5513655806453	167.641036906666	0.411646256501646	14.6246072490569	0.130649870110412	0.288958890906041	0.419608761016453	0.452139990227518	1468	23	4	20.0896489553297	9.31987912564614	22	Taxol_50nM_N_68	Ly12 3D	Ly12 3D
1469	1469	1469	7.55075038709667	13.1714416399999	0.484411670378963	0.413031694112593	0.059729422430361	0.0043207512267642	0.0640501736571252	13.8238512924271	1469	8	2	-21.8674682930424	-7.68183299100867	22	Taxol_50nM_N_68	Ly12 3D	Ly12 3D
1470	1470	1470	23.5945462365591	476.52345736	9.82733853482567	0.516808794255035	1.14553846086298	0.11776490338111	1.26330336424408	9.72733325442297	1470	21	4	1.94441501634479	-14.8810487833711	22	Taxol_50nM_N_68	Ly12 3D	Ly12 3D
1471	1471	1471	6.47352166666672	45.9424903466665	0.4016630449038	7.35412986359045	0.0599842603249239	0.0874129253346642	0.147397185659588	0.68621728531875	1471	23	4	19.2096276724625	12.1972714356236	22	Taxol_50nM_N_68	Ly12 3D	Ly12 3D
1472	1472	1472	42.1527440645161	474.349931146666	0.823367519117932	0.428862611897835	0.79107187006947	0.117248439930944	0.908320310000414	6.74697139284232	1472	19	4	-22.3572830635484	-21.9686864029	22	Taxol_50nM_N_68	Ly12 3D	Ly12 3D
1473	1473	1473	40.843466	531.943548919999	10.4197054931591	2.1985078793741	1.27771309819453	0.23658035528615	1.51429345348068	5.40075737332078	1473	21	4	8.72382304396466	-14.762808329749	22	Taxol_50nM_N_68	Ly12 3D	Ly12 3D
1474	1474	1474	36.2279217956989	802.616994373333	20.2931335859695	7.82681763898427	1.6664105012507	1.00770286403074	2.67411336528144	1.65367248693249	1474	24	4	12.3521065987495	-1.29178874911203	22	Taxol_50nM_N_68	Ly12 3D	Ly12 3D
1475	1475	1475	113.629562419355	1103.22676957333	3.09021447494396	4.40919324581847	2.32957698891112	1.98632637132874	4.31590336023986	1.17280675650133	1475	25	4	19.1653051252316	-6.3019928862387	22	Taxol_50nM_N_68	Ly12 3D	Ly12 3D
1476	1476	1476	24.5896286666666	328.776168693333	10.463654265472	2.67796165020853	0.526428909173942	0.202994000453221	0.729422909627163	2.59332250213599	1476	20	4	12.465573489188	-9.79630162276457	22	Taxol_50nM_N_68	Ly12 3D	Ly12 3D
1477	1477	1477	18.0001119473118	111.653404702667	0.543545707383782	0.452545866682654	0.292996164933784	0.0893152358493012	0.382311400783085	3.28047238690773	1477	19	4	-20.6519271024165	-21.7745754814413	22	Taxol_50nM_N_68	Ly12 3D	Ly12 3D
1478	1478	1478	25.2336531939786	130.101179863067	0.505949117566074	0.456705936182718	0.229684413056107	0.246832331644779	0.476516744700887	0.930528069502055	1478	19	4	-13.3170738180132	-23.3402610309182	22	Taxol_50nM_N_68	Ly12 3D	Ly12 3D
1479	1479	1479	18.1035707204302	43.2744183600002	0.487868781460485	0.473932280686259	0.0770155666108206	0.0675069762429922	0.144522542853813	1.14085344799924	1479	19	4	-15.9033970795181	-19.6937215580567	22	Taxol_50nM_N_68	Ly12 3D	Ly12 3D
1480	1480	1480	58.7564666881721	220.46246776	0.510803277444888	0.47503050055608	0.319686356656297	0.539400800875293	0.859087157531589	0.592669414167605	1480	19	4	-12.2031674303034	-22.8534704090387	22	Taxol_50nM_N_68	Ly12 3D	Ly12 3D
1481	1481	1481	62.5348723225807	445.349704293333	0.501653763569341	0.947788931867377	0.699525074446286	0.691099747036938	1.39062482148322	1.01219118867496	1481	19	4	22.0044303859484	-8.42159327261141	22	Taxol_50nM_N_68	Ly12 3D	Ly12 3D
1482	1482	1482	48.3231769892473	187.180966853333	0.387571395014521	0.597371019890302	0.302235374956561	0.512508010637277	0.814743385593838	0.589718343291351	1482	19	4	21.5322135878433	-8.85563642107234	22	Taxol_50nM_N_68	Ly12 3D	Ly12 3D
1483	1483	1483	43.1771820860215	349.037872893333	2.2935285301466	0.397341068265256	0.975851771157211	0.333316462789982	1.30916823394719	2.92770348931755	1483	21	4	7.98024227064639	-17.753692160065	22	Taxol_50nM_N_68	Ly12 3D	Ly12 3D
1484	1484	1484	35.3399630810753	786.3773699708	15.8299357239221	10.4179127406812	1.19842361115266	0.823811816787213	2.02223542793987	1.45472981417819	1484	24	4	13.2461796824802	0.82597385727112	22	Taxol_50nM_N_68	Ly12 3D	Ly12 3D
1485	1485	1485	1.69647072043011	11.9544854	8.42428317617645	0.420286143997512	0.0280695016871113	0.0141825123703123	0.0422520140574236	1.97916285593151	1485	4	1	-0.589905745375403	-2.79538417099227	22	Taxol_50nM_N_68	Ly12 3D	Ly12 3D
1486	1486	1486	11.9976560107527	60.2336933466667	0.485212859599564	0.426328452575471	0.14729587568574	0.0213000303216701	0.16859590600741	6.91528948369077	1486	12	2	-25.0290695402197	-15.5289639667438	22	Taxol_50nM_N_68	Ly12 3D	Ly12 3D
1487	1487	1487	85.306859483871	2190.77350796	12.713805517539	20.2731866808416	4.28941738165401	1.20833468186587	5.49775206351988	3.54985869894129	1487	24	4	17.5690655012121	-0.429330220489811	22	Taxol_50nM_N_68	Ly12 3D	Ly12 3D
1488	1488	1488	38.1373283333333	938.949641106667	18.4928466128012	7.75730697931732	2.43460152202666	0.427471081517654	2.86207260354431	5.69535958639138	1488	20	4	12.2127225325406	-6.35493180212567	22	Taxol_50nM_N_68	Ly12 3D	Ly12 3D
1489	1489	1489	19.8288386774194	117.48175424	7.30452079167599	0.50714073682461	0.247178329084609	0.122267770974738	0.369446100059346	2.0216147486297	1489	21	4	5.55114635294922	-13.3651937669984	22	Taxol_50nM_N_68	Ly12 3D	Ly12 3D
1490	1490	1490	3.67742149462365	9.60560782666662	0.404347777373813	0.389126338880374	0.0190724577069315	0.0035058015904541	0.0225782592973857	5.44025587724749	1490	8	2	-22.804272664319	-6.6479040126035	22	Taxol_50nM_N_68	Ly12 3D	Ly12 3D
1491	1491	1491	47.1427382258064	160.802354906667	0.402187287028965	0.468635512260247	0.568548100473434	0.329628871596135	0.898176972069569	1.72481281060242	1491	19	4	-15.371015514579	-23.3651303198929	22	Taxol_50nM_N_68	Ly12 3D	Ly12 3D
1492	1492	1492	6.20619731182797	35.94767608	0.405054642545099	0.39483426425867	0.0401804832992097	0.040554519457343	0.0807350027565527	0.990776954994457	1492	19	4	-17.055623428875	-20.59493662867	22	Taxol_50nM_N_68	Ly12 3D	Ly12 3D
1493	1493	1493	67.9058417634409	1875.93129732	12.1679649974169	19.9729338609896	3.32156939549858	2.24790139063246	5.56947078613104	1.47763127392525	1493	24	4	15.8825920923689	0.709926102121794	22	Taxol_50nM_N_68	Ly12 3D	Ly12 3D
1494	1494	1494	48.5037377849461	195.797093666667	0.40260285881789	0.396158628892542	0.519612332071477	0.284885596492963	0.804497928564441	1.82393332084204	1494	19	4	-15.7220888715569	-23.7812379176139	22	Taxol_50nM_N_68	Ly12 3D	Ly12 3D
1495	1495	1495	57.0764043333335	337.656194826667	0.417767641518417	0.491658372445975	0.645624745403284	0.302009349506923	0.947634094910207	2.13776410053982	1495	19	4	-15.7009141457068	-24.2367752760308	22	Taxol_50nM_N_68	Ly12 3D	Ly12 3D
1496	1496	1496	10.9872000215053	24.1058705599999	0.505904381022876	0.403267835038365	0.0349867490990731	0.0347655612915357	0.0697523103906089	1.00636226769597	1496	19	4	-16.7209761381159	-17.749875631972	22	Taxol_50nM_N_68	Ly12 3D	Ly12 3D
1497	1497	1497	25.5683302795699	581.706656666667	1.11714342497941	37.0891469270658	0.43608907160929	1.4607797307925	1.89686880240179	0.29853171043981	1497	23	4	17.9549577021507	7.47671008196099	22	Taxol_50nM_N_68	Ly12 3D	Ly12 3D
1498	1498	1498	46.0042364623655	317.76378232	3.26739402632467	0.378727663879541	0.534149257480923	0.469594480338527	1.00374373781945	1.13746919916064	1498	20	4	9.54403071090395	-15.7000772609346	22	Taxol_50nM_N_68	Ly12 3D	Ly12 3D
1499	1499	1499	43.9353376666667	400.759649053333	2.89896249533769	0.500129068029083	1.32605516051952	0.200766837866315	1.52682199838584	6.60495116928873	1499	21	4	5.54014355514787	-18.25040152404	22	Taxol_50nM_N_68	Ly12 3D	Ly12 3D
1500	1500	1500	12.1538075483871	65.9070424133335	0.453169555784162	0.464356358877509	0.103176731948216	0.106142384650906	0.209319116599123	0.972059675195316	1500	19	4	-14.4552350904639	-22.3437980142576	22	Taxol_50nM_N_68	Ly12 3D	Ly12 3D
1501	1501	1501	9.62032143010754	66.2207394533333	0.435153082976836	5.42886864848025	0.0927198742825507	0.140294268851366	0.233014143133917	0.660895666242663	1501	23	4	20.706625566395	9.7667596099382	22	Taxol_50nM_N_68	Ly12 3D	Ly12 3D
1502	1502	1502	44.5295144623656	224.247738653333	0.404257063443729	0.522443962121913	0.368349155979099	0.290718331167242	0.659067487146341	1.26703106233504	1502	19	4	-14.0860794915366	-23.6298973841184	22	Taxol_50nM_N_68	Ly12 3D	Ly12 3D
1503	1503	1503	6.16278750000001	47.5925900172	0.432848875652772	0.470286758310247	0.0670249100050348	0.0405292266953808	0.107554136700416	1.65374263142982	1503	19	4	-19.33082144441	-20.7662654727125	22	Taxol_50nM_N_68	Ly12 3D	Ly12 3D
1504	1504	1504	12.8823844731183	51.5397392	6.45639222996626	0.48325014154189	0.0761357392036383	0.0990048771421147	0.175140616345753	0.769009986188365	1504	21	4	5.87745770494853	-12.4914646607633	22	Taxol_50nM_N_68	Ly12 3D	Ly12 3D
1505	1505	1505	18.1443846236559	79.6019648533334	0.479276201668705	0.462543264739516	0.213965538640551	0.0992006136362635	0.313166152276815	2.15689732953763	1505	19	4	-18.5934916524461	-22.0679226345014	22	Taxol_50nM_N_68	Ly12 3D	Ly12 3D
1506	1506	1506	25.2225029462365	93.1402182133333	0.376507751811074	0.516641450097385	0.234055671810549	0.144807153656183	0.378862825466732	1.61632672075214	1506	19	4	-16.2812547817538	-22.5070265942723	22	Taxol_50nM_N_68	Ly12 3D	Ly12 3D
1507	1507	1507	38.7251300645161	596.76767692	0.420510771953864	38.0367480325116	0.276889254165148	2.01001764009817	2.28690689426332	0.13775463888547	1507	23	4	19.069302692198	7.36294474063311	22	Taxol_50nM_N_68	Ly12 3D	Ly12 3D
1508	1508	1508	7.18636525806452	97.9233302133334	5.59922072611552	11.8299640338339	0.180508432193708	0.0696694314657486	0.250177863659456	2.59092730335327	1508	5	1	9.41322909713134	16.4824345680555	22	Taxol_50nM_N_68	Ly12 3D	Ly12 3D
1509	1509	1509	29.0893336781721	773.891269829734	20.0797205567255	11.4694433991048	1.50630950271601	0.508525686377054	2.01483518909307	2.96211094752672	1509	24	4	11.8786655412628	1.08761577401613	22	Taxol_50nM_N_68	Ly12 3D	Ly12 3D
1510	1510	1510	31.8025747526882	354.745265026667	6.63669668495148	11.2028011865344	1.25284550536051	0.115466959589989	1.3683124649505	10.8502511004813	1510	10	2	22.6951718520033	15.7540263767618	22	Taxol_50nM_N_68	Ly12 3D	Ly12 3D
1511	1511	1511	95.6134961612904	609.01444464	2.05129910473654	0.488883561428254	1.77926774002169	0.695862022920588	2.47512976294228	2.55692605921208	1511	19	4	9.23094479557091	-17.7069400039067	22	Taxol_50nM_N_68	Ly12 3D	Ly12 3D
1512	1512	1512	3.91009754838708	21.2811479466666	0.432689223218236	3.56681734640017	0.0226531257467446	0.0344640014278956	0.0571171271746402	0.657298189652722	1512	23	4	18.635977618586	13.7780125187398	22	Taxol_50nM_N_68	Ly12 3D	Ly12 3D
1513	1513	1513	8.29979465591395	138.561419946667	18.7433234112801	3.34894198886523	0.233147554442712	0.135245964685336	0.368393519128048	1.72387808379462	1513	14	3	6.31079125047886	-0.258080582109049	22	Taxol_50nM_N_68	Ly12 3D	Ly12 3D
1514	1514	1514	74.2363214946236	320.195185946667	0.473511733980639	0.501055880731466	0.685333128889915	0.366424991598346	1.05175812048826	1.87032310733089	1514	19	4	-15.0208817172078	-24.0240516774882	22	Taxol_50nM_N_68	Ly12 3D	Ly12 3D
1515	1515	1515	15.6159290752687	67.9484574933332	0.525153346274767	0.5028098717553	0.19524342511201	0.0419862390359876	0.237229664147998	4.65017657201115	1515	12	2	-23.2682575594448	-18.1858416152877	22	Taxol_50nM_N_68	Ly12 3D	Ly12 3D
1516	1516	1516	12.5127776236559	22.6198930933334	0.504936998805312	11.49597856616	0.11302226554367	0.0138293596178823	0.126851625161553	8.17263189811949	1516	10	2	20.3204631213384	18.4964151789725	22	Taxol_50nM_N_68	Ly12 3D	Ly12 3D
1517	1517	1517	20.8988985053763	288.558870893333	9.50724116780798	13.5771730082966	0.410965091054454	0.259961536454249	0.670926627508704	1.58086883413532	1517	22	4	13.1214338999387	7.07207469422861	22	Taxol_50nM_N_68	Ly12 3D	Ly12 3D
1518	1518	1518	39.4047298172043	84.1026025733332	0.485924263255091	0.4340557889288	0.151571786982425	0.140873016575391	0.292444803557816	1.07594620082057	1518	19	4	-14.0227944391966	-21.2647725677961	22	Taxol_50nM_N_68	Ly12 3D	Ly12 3D
1519	1519	1519	59.3369541720431	1532.60267377333	21.177750555674	0.408833501920245	3.70757036552924	0.358316269226001	4.06588663475524	10.3472007384369	1519	21	4	4.4189164345077	-14.6116879880758	22	Taxol_50nM_N_68	Ly12 3D	Ly12 3D
1520	1520	1520	28.5261633763441	925.214816773333	18.7957844725829	24.3540789367755	2.17397556622567	0.425158208670421	2.59913377489609	5.11333315902392	1520	22	4	11.6147935698022	6.01213531067657	22	Taxol_50nM_N_68	Ly12 3D	Ly12 3D
1521	1521	1521	26.1257591172043	70.4496062470667	0.581535246775612	0.509838554090722	0.0987453396116275	0.126440383652488	0.225185723264116	0.780963619052448	1521	19	4	-13.172083357253	-21.1085200460566	22	Taxol_50nM_N_68	Ly12 3D	Ly12 3D
1522	1522	1522	20.2238376380645	109.7987117172	0.452675511423331	0.555395309813591	0.267306642816606	0.100991093101211	0.368297735917817	2.64683384057163	1522	19	4	-19.3242757579723	-22.272582837915	22	Taxol_50nM_N_68	Ly12 3D	Ly12 3D
1523	1523	1523	36.4486301505376	573.532041933334	13.9474095710438	5.51561451579073	0.800101022554001	0.586126044835343	1.38622706738934	1.36506648971514	1523	24	4	12.9415440141506	-2.2686721396494	22	Taxol_50nM_N_68	Ly12 3D	Ly12 3D
1524	1524	1524	33.269938328172	220.4199692504	0.418006445653788	0.462765803119265	0.391585508806608	0.175001269870476	0.566586778677084	2.23761524185758	1524	19	4	-16.9991508104473	-23.9434563299312	22	Taxol_50nM_N_68	Ly12 3D	Ly12 3D
1525	1525	1525	10.7644696236559	43.8655851733335	0.471481057570746	1.79432014850718	0.0329491575162364	0.0648003899169877	0.0977495474332241	0.508471593434017	1525	23	4	23.2313474422735	7.52720995279904	22	Taxol_50nM_N_68	Ly12 3D	Ly12 3D
1526	1526	1526	3.31881982795697	34.4544239599998	0.488775419576608	11.8920822327324	0.0572159862550539	0.0341453263709641	0.091361312626018	1.67566083959614	1526	7	1	17.4048751295729	16.9866057210612	22	Taxol_50nM_N_68	Ly12 3D	Ly12 3D
1527	1527	1527	19.9089052580646	105.03624496	0.485080329408485	0.403690211077992	0.179021571733194	0.0634918611787306	0.242513432911925	2.8195987392659	1527	19	4	-21.0276383217464	-21.4897393216046	22	Taxol_50nM_N_68	Ly12 3D	Ly12 3D
1528	1528	1528	14.5176834193549	40.76101076	0.462846078412391	0.471079313674916	0.112235041448798	0.0889247298962806	0.201159771345079	1.2621353090384	1528	19	4	-16.2368313322601	-21.0514881447267	22	Taxol_50nM_N_68	Ly12 3D	Ly12 3D
1529	1529	1529	48.0658846774193	229.937162186667	0.497141497812016	0.516709908932208	0.494200632987962	0.126761149450207	0.620961782438169	3.89867585716466	1529	19	4	-20.4107903997839	-22.3334534696794	22	Taxol_50nM_N_68	Ly12 3D	Ly12 3D
1530	1530	1530	31.974183917957	467.1596129932	7.42362071897931	7.10687488003348	0.648939811322585	0.560133066753694	1.20907287807628	1.15854579891806	1530	24	4	15.869587944156	0.227424868681422	22	Taxol_50nM_N_68	Ly12 3D	Ly12 3D
1531	1531	1531	17.1494695483871	153.335537466667	0.460593335931007	7.82791138676058	0.154064480571655	0.278575883289918	0.432640363861572	0.553043137662128	1531	23	4	20.9189413821497	8.36868903878747	23	Taxol_100nM_N_73	Ly12 3D	Ly12 3D
1532	1532	1532	26.1409501397849	116.970853306667	0.508123182284848	0.437304390411198	0.296336337408444	0.297913500009154	0.594249837417598	0.994705971361951	1532	19	4	-13.4879608599592	-23.270366018267	23	Taxol_100nM_N_73	Ly12 3D	Ly12 3D
1533	1533	1533	18.5878502580645	151.811102573333	0.502727188232177	11.6352469630498	0.181929757814262	0.16414648329204	0.346076241106302	1.10833783438774	1533	23	4	20.6746345808838	10.8877614249054	23	Taxol_100nM_N_73	Ly12 3D	Ly12 3D
1534	1534	1534	34.3717199462366	423.26670596	0.416842813157928	13.6013804194292	0.352510050046342	0.933335858624037	1.28584590867038	0.377688317435942	1534	23	4	20.9203949892651	7.23783113316193	23	Taxol_100nM_N_73	Ly12 3D	Ly12 3D
1535	1535	1535	38.7173276472043	191.907391417867	0.38404798532649	0.591143275949055	0.29840371733654	0.451750530085296	0.750154247421837	0.66054978901784	1535	19	4	-12.2496086845404	-22.9542792211088	23	Taxol_100nM_N_73	Ly12 3D	Ly12 3D
1536	1536	1536	41.549213494086	459.176945695333	0.70120839128458	0.592882740714845	0.66372647493713	0.428486540913824	1.09221301585095	1.54900192085757	1536	19	4	-13.5568526431218	-24.6634744957444	23	Taxol_100nM_N_73	Ly12 3D	Ly12 3D
1537	1537	1537	29.210906344086	115.69915552	0.476155783325651	0.436107244731329	0.317943997630285	0.114522331648711	0.432466329278995	2.77626200107029	1537	19	4	-19.4617052501405	-22.150452423854	23	Taxol_100nM_N_73	Ly12 3D	Ly12 3D
1538	1538	1538	141.597035301075	1900.47939842667	9.01517551120654	2.25368567602554	3.75853168589328	1.39814910401073	5.15668078990401	2.68821950041777	1538	20	4	14.7950794824715	-10.8210940331158	23	Taxol_100nM_N_73	Ly12 3D	Ly12 3D
1539	1539	1539	46.916927483871	297.583134413333	0.49977327858962	0.501267400575596	0.507176023644047	0.385006468899703	0.892182492543749	1.3173181871294	1539	19	4	-13.813922494226	-24.0881018403965	23	Taxol_100nM_N_73	Ly12 3D	Ly12 3D
1540	1540	1540	123.711341408602	1939.2976738	5.76593980118325	9.51775152800268	4.16285789566496	2.17498433157791	6.33784222724287	1.913971441185	1540	25	4	18.8903517556855	-4.30216522931811	23	Taxol_100nM_N_73	Ly12 3D	Ly12 3D
1541	1541	1541	8.75531120430108	119.415217053333	4.74469675197715	5.87105217381146	0.237670069860095	0.162540412690465	0.40021048255056	1.46222140036463	1541	22	4	13.326471036906	6.55464177776004	23	Taxol_100nM_N_73	Ly12 3D	Ly12 3D
1542	1542	1542	73.5639369569893	617.82395044	9.50104452151806	0.439121427668506	1.13902520043774	0.234257224010207	1.37328242444795	4.86228420596377	1542	21	4	6.02727905456501	-15.462113268501	23	Taxol_100nM_N_73	Ly12 3D	Ly12 3D
1543	1543	1543	27.3289982365591	80.16600096	0.513910057359838	0.446778487186353	0.167728799021946	0.150577719525719	0.318306518547664	1.11390184119037	1543	19	4	-14.2961323989001	-21.9794637581425	23	Taxol_100nM_N_73	Ly12 3D	Ly12 3D
1544	1544	1544	71.5248107526882	447.512976586667	0.498921243530517	3.94837122180346	1.02865356455512	0.546040661338266	1.57469422589339	1.88384059537626	1544	25	4	23.7267328620897	-6.08992585946611	23	Taxol_100nM_N_73	Ly12 3D	Ly12 3D
1545	1545	1545	43.3784087204301	549.323876546667	3.63182707536475	1.02088288807589	1.08488404441751	0.420607979948287	1.5054920243658	2.57932349393584	1545	20	4	10.0102687056679	-16.6319288125133	23	Taxol_100nM_N_73	Ly12 3D	Ly12 3D
1546	1546	1546	12.150671967742	275.881056893333	55.3744884451036	2.25122998958964	1.01852203276586	0.0628477634171771	1.08136979618304	16.2061778715181	1546	15	3	-3.16358047911761	-5.99408726674593	23	Taxol_100nM_N_73	Ly12 3D	Ly12 3D
1547	1547	1547	13.6420267204301	40.3467221333334	0.474328074536998	0.394642105624534	0.179089255792105	0.0565101794673999	0.235599435259505	3.16915036335038	1547	12	2	-21.429495711571	-19.0732832745442	23	Taxol_100nM_N_73	Ly12 3D	Ly12 3D
1548	1548	1548	3.79478606451612	26.6210557333334	17.6850614679288	0.445813959545879	0.0814706523144343	0.0234660536396643	0.104936705954099	3.47185144828638	1548	3	1	-0.337739843378723	-4.54189988862191	23	Taxol_100nM_N_73	Ly12 3D	Ly12 3D
1549	1549	1549	6.6298698924731	50.3816000133333	0.408337331754862	0.406846829450535	0.0728904603412108	0.025721445703087	0.0986119060442978	2.83383994751363	1549	12	2	-23.7704667831847	-17.8779826145652	23	Taxol_100nM_N_73	Ly12 3D	Ly12 3D
1550	1550	1550	53.3496442903226	473.090829666667	1.78744642196393	0.477067831545582	0.945409143303019	0.458347437999716	1.40375658130273	2.06264738258143	1550	19	4	9.34984449268951	-17.5669286673786	23	Taxol_100nM_N_73	Ly12 3D	Ly12 3D
1551	1551	1551	2.29108270967743	7.31480034666667	0.610169527481951	11.4051084520557	0.0090120508207061	0.0085088379975497	0.0175208888182558	1.05914001692138	1551	6	1	14.5716338309477	20.463327792666	23	Taxol_100nM_N_73	Ly12 3D	Ly12 3D
1552	1552	1552	40.1038377526883	218.585789	0.408706061278513	0.540850748131281	0.369227126062328	0.36511428056503	0.734341406627358	1.01126454295607	1552	19	4	-13.3286470507344	-23.5069596623614	23	Taxol_100nM_N_73	Ly12 3D	Ly12 3D
1553	1553	1553	21.435333655914	149.355596626667	3.94234455944565	0.486601020159349	0.548837788396609	0.139795852525062	0.688633640921671	3.92599478799428	1553	21	4	5.38577261875654	-17.2257958404026	23	Taxol_100nM_N_73	Ly12 3D	Ly12 3D
1554	1554	1554	126.082870296559	3146.67826644547	17.8488265840862	7.55628544710113	6.40086445231969	1.72246447988817	8.12332893220785	3.71610824319308	1554	20	4	14.8923725387661	-7.49863680057878	23	Taxol_100nM_N_73	Ly12 3D	Ly12 3D
1555	1555	1555	12.2412869892473	68.3936660533332	0.675876193278889	8.17830133748697	0.244409718458929	0.0362242963090449	0.280634014767974	6.74712122421278	1555	10	2	21.2212931952107	16.9831838879896	23	Taxol_100nM_N_73	Ly12 3D	Ly12 3D
1556	1556	1556	3.47769574193551	9.82199094666671	0.381969795993628	0.488519866978579	0.0104725506458164	0.015747832987765	0.0262203836335814	0.665015348711966	1556	11	2	-16.7785977144713	-15.6015810578425	23	Taxol_100nM_N_73	Ly12 3D	Ly12 3D
1557	1557	1557	81.8239637849463	1185.12115010667	2.1127753900691	4.64784718921362	1.55871139130342	1.22853933255694	2.78725072386035	1.2687517200278	1557	25	4	20.3317476937922	-5.61203222385088	23	Taxol_100nM_N_73	Ly12 3D	Ly12 3D
1558	1558	1558	31.8028107096774	195.543267333333	0.476369330576997	6.24272490585396	0.390975032016632	0.350556255341	0.741531287357631	1.11529897430104	1558	23	4	22.6927846752154	7.83008769684266	23	Taxol_100nM_N_73	Ly12 3D	Ly12 3D
1559	1559	1559	25.4661908172043	132.7442768	0.486486915898691	0.391128240728862	0.327978677557198	0.123870012777834	0.451848690335032	2.64776494489785	1559	19	4	-19.0799605310364	-22.7252885892341	23	Taxol_100nM_N_73	Ly12 3D	Ly12 3D
1560	1560	1560	22.4328790537634	297.812417146667	2.68160455784779	9.74887986989563	0.399908315651943	0.323019686500806	0.722928002152749	1.23803078377065	1560	23	4	19.1471726691886	6.46642854415682	23	Taxol_100nM_N_73	Ly12 3D	Ly12 3D
1561	1561	1561	5.93571359139784	24.8611487733334	0.472373470905082	0.462003481523624	0.0360420921504411	0.0319121731179386	0.0679542652683798	1.12941516133168	1561	19	4	-17.671632293277	-18.2002437555927	23	Taxol_100nM_N_73	Ly12 3D	Ly12 3D
1562	1562	1562	3.33917116129032	10.6269805066667	0.396277592704563	0.37619238087747	0.0193041493357388	0.0082418619032973	0.0275460112390362	2.34220732672258	1562	8	2	-24.4436935506521	-8.63844099827181	23	Taxol_100nM_N_73	Ly12 3D	Ly12 3D
1563	1563	1563	18.8117570430108	73.8131703333333	0.423634067426909	0.510253263099091	0.14472130413506	0.0823249762941921	0.227046280429252	1.75792706721095	1563	19	4	-17.8110223444406	-21.7943845116511	23	Taxol_100nM_N_73	Ly12 3D	Ly12 3D
1564	1564	1564	60.4371722258065	487.791617733333	1.8608418738809	0.62373840631008	1.25825214846191	0.482773285185758	1.74102543364767	2.60630028021905	1564	19	4	9.28150405243752	-17.9458148917804	23	Taxol_100nM_N_73	Ly12 3D	Ly12 3D
1565	1565	1565	0.982273182795707	10.90673028	10.1234708012826	3.40566063461385	0.0319657802907411	0.0041063625048781	0.0360721427956193	7.78445162909196	1565	2	1	-10.6923645167348	12.1956731551931	23	Taxol_100nM_N_73	Ly12 3D	Ly12 3D
1566	1566	1566	48.0032110430107	366.138817973333	0.389444397092828	0.559543960975929	0.663798487783152	0.513446007668567	1.17724449545172	1.29283016688999	1566	19	4	-13.6691535579627	-24.0706686552996	23	Taxol_100nM_N_73	Ly12 3D	Ly12 3D
1567	1567	1567	12.2874094408603	74.2852895866665	0.934303864036466	0.602797630658867	0.257583902608301	0.048341275239234	0.305925177847535	5.32844657766175	1567	12	2	-24.174748793238	-17.7609276937669	23	Taxol_100nM_N_73	Ly12 3D	Ly12 3D
1568	1568	1568	40.0476647849462	308.57805124	1.16295438021206	0.536515956154399	0.708535178123142	0.342135235250865	1.05067041337401	2.07092139341807	1568	19	4	-13.9798416877148	-25.3510126073769	23	Taxol_100nM_N_73	Ly12 3D	Ly12 3D
1569	1569	1569	44.7112288494624	425.025040573333	2.81821529523671	0.446094275577778	0.977548559537847	0.104231992489448	1.0817805520273	9.37858459951062	1569	21	4	2.67904058539534	-18.3298620384886	23	Taxol_100nM_N_73	Ly12 3D	Ly12 3D
1570	1570	1570	20.825838688172	110.789996146667	0.514870077612845	0.451749440872079	0.249948207487538	0.159991929583013	0.409940137070551	1.56225509711007	1570	19	4	-15.746020712036	-23.5115648728631	23	Taxol_100nM_N_73	Ly12 3D	Ly12 3D
1571	1571	1571	28.9688778709678	296.945304666667	3.78433383153449	0.467812873687436	0.611236305740471	0.172715523290264	0.783951829030735	3.53897723896673	1571	21	4	6.64507026344421	-16.6679069185977	23	Taxol_100nM_N_73	Ly12 3D	Ly12 3D
1572	1572	1572	5.83534559139786	38.93449784	0.440477037812071	0.47142128131318	0.0616417208740429	0.016541714089245	0.0781834349632879	3.72644095657057	1572	12	2	-24.7541549976536	-14.4420095166675	23	Taxol_100nM_N_73	Ly12 3D	Ly12 3D
1573	1573	1573	7.07029745161291	44.96865704	3.92262128625844	0.495708460647069	0.187482802027063	0.0121920988254272	0.19967490085249	15.3774017674512	1573	17	3	-8.12080694320971	-11.2231334567927	23	Taxol_100nM_N_73	Ly12 3D	Ly12 3D
1574	1574	1574	35.6471378494624	178.821797413333	0.51362931270497	0.440978926280943	0.366805900703762	0.204007063763618	0.57081296446738	1.79800588242757	1574	19	4	-15.744179875088	-23.9146222451777	23	Taxol_100nM_N_73	Ly12 3D	Ly12 3D
1575	1575	1575	48.3523697286021	259.1634743832	0.416783407163658	0.393649075590923	0.575371970192863	0.352572963284196	0.927944933477059	1.63192311978011	1575	19	4	-14.9712231782489	-24.1629690739018	23	Taxol_100nM_N_73	Ly12 3D	Ly12 3D
1576	1576	1576	59.7156013225807	256.842698026667	0.474292132512563	0.405581388590274	0.649750919543649	0.550087777533359	1.19983869707701	1.1811767977416	1576	19	4	-13.6559217041985	-23.9535591305142	23	Taxol_100nM_N_73	Ly12 3D	Ly12 3D
1577	1577	1577	24.3595125268817	65.5558255066667	0.471873070950267	0.383149243439109	0.109311493615441	0.111739277540693	0.221050771156135	0.978272779467648	1577	19	4	-14.1872243362566	-21.4115782744871	23	Taxol_100nM_N_73	Ly12 3D	Ly12 3D
1578	1578	1578	52.4621807311829	512.747027973333	0.445180005967486	3.05906483073658	0.691824622942518	0.809314820929217	1.50113944387174	0.854827571485961	1578	25	4	22.6135654087903	-5.69677309528491	23	Taxol_100nM_N_73	Ly12 3D	Ly12 3D
1579	1579	1579	6.13944055913974	21.7169174266667	0.398136118121323	0.430375647302187	0.0558508856652264	0.0295692276926783	0.0854201133579046	1.8888178699052	1579	12	2	-20.8277503500479	-17.0495735495236	23	Taxol_100nM_N_73	Ly12 3D	Ly12 3D
1580	1580	1580	75.0457265376344	1975.1896626	17.5012364322023	0.664483086340381	4.97189147296737	0.521786545421054	5.49367801838842	9.52859271017675	1580	21	4	5.91250326095059	-14.9751574543734	23	Taxol_100nM_N_73	Ly12 3D	Ly12 3D
1581	1581	1581	6.4758962795699	18.0657255600001	0.401297523042844	0.398506077794718	0.0193790377440138	0.0325176211594341	0.051896658903448	0.595954963894752	1581	19	4	-15.0494489120612	-18.3818916103675	23	Taxol_100nM_N_73	Ly12 3D	Ly12 3D
1582	1582	1582	8.86490927956985	20.5065887733333	0.408429461662891	0.373950028444776	0.0994103216400471	0.0110758993529906	0.110486220993038	8.97537242546404	1582	12	2	-23.0257268625662	-11.0877421285518	23	Taxol_100nM_N_73	Ly12 3D	Ly12 3D
1583	1583	1583	6.42651129032259	72.3708796133333	9.56928796007726	0.437502493999482	0.169092156638527	0.0345422502679262	0.203634406906453	4.89522701407603	1583	3	1	-0.0499407234066652	-8.95537975369296	23	Taxol_100nM_N_73	Ly12 3D	Ly12 3D
1584	1584	1584	7.96468199999997	20.7195147200001	0.41810345199765	0.463190613177598	0.054645900201091	0.0195114931807071	0.0741573933817981	2.80070313916952	1584	12	2	-22.4621268520466	-14.1809950216803	23	Taxol_100nM_N_73	Ly12 3D	Ly12 3D
1585	1585	1585	13.653625344086	43.99221784	0.402149409865745	0.537251883049977	0.125693265044602	0.0172244693533097	0.142917734397912	7.29736646548418	1585	12	2	-24.5426784296932	-14.4963482948994	23	Taxol_100nM_N_73	Ly12 3D	Ly12 3D
1586	1586	1586	16.6332269784946	98.22272136	2.56925429485264	1.85615209832584	0.412221354594611	0.0936676653627792	0.50588901995739	4.40089280541005	1586	19	4	-20.6460150807239	-20.4582589177815	23	Taxol_100nM_N_73	Ly12 3D	Ly12 3D
1587	1587	1587	49.6574522580645	609.945729026667	7.86047665474336	0.478546024973761	1.58035774902025	0.428732402940973	2.00909015196123	3.68611688358399	1587	21	4	7.35819071619317	-15.4210700851436	23	Taxol_100nM_N_73	Ly12 3D	Ly12 3D
1588	1588	1588	17.6569559139785	322.269899213334	13.1676547758388	0.386813733904603	1.06787718449861	0.0557523531825454	1.12362953768115	19.1539392248099	1588	18	3	-1.14942001232526	-13.5506410822188	23	Taxol_100nM_N_73	Ly12 3D	Ly12 3D
1589	1589	1589	33.5540832688172	435.449721853333	7.69119616416894	0.447482701938308	1.1466891413925	0.174372041953763	1.32106118334626	6.57610663122569	1589	21	4	4.40281796109377	-15.6845596646818	23	Taxol_100nM_N_73	Ly12 3D	Ly12 3D
1590	1590	1590	20.736984688172	247.014057306667	1.47605273339315	7.17964061304958	0.352693026377965	0.276072255213325	0.62876528159129	1.27753883165635	1590	23	4	21.1994491649166	7.22055150516144	23	Taxol_100nM_N_73	Ly12 3D	Ly12 3D
1591	1591	1591	16.3639679569892	40.9312864666667	0.428537136344371	0.492231507376374	0.0776147972383941	0.074521204268823	0.152136001507217	1.0415129223947	1591	19	4	-15.411610036304	-20.2446258753706	23	Taxol_100nM_N_73	Ly12 3D	Ly12 3D
1592	1592	1592	6.20192931182794	19.6778408533334	50.3087143302061	4.04347430377041	0.0160607501172084	0.029512493141391	0.0455732432585993	0.544201739929702	1592	1	1	1.70073694391456	13.3892807250917	23	Taxol_100nM_N_73	Ly12 3D	Ly12 3D
1593	1593	1593	64.1460866129033	269.622249866667	0.625345829083949	0.404400819290977	0.996717252772903	0.382715165408904	1.37943241818181	2.60433174031132	1593	19	4	-15.9410712422264	-24.3689916398274	23	Taxol_100nM_N_73	Ly12 3D	Ly12 3D
1594	1594	1594	8.19348639784949	60.4446727466666	6.50201056067572	0.39882975223578	0.123037375176832	0.0591746197236869	0.182211994900519	2.0792254475204	1594	3	1	3.47761590200585	-11.784331884849	23	Taxol_100nM_N_73	Ly12 3D	Ly12 3D
1595	1595	1595	14.272768827957	41.9819866533334	0.446375092547713	0.451373446916638	0.167400428860731	0.0130770598325036	0.180477488693235	12.8010753949944	1595	12	2	-25.1188149455417	-13.9905372957112	23	Taxol_100nM_N_73	Ly12 3D	Ly12 3D
1596	1596	1596	9.04967841935482	62.3400014533332	0.423643512048716	0.63431219886526	0.100034885740913	0.114014241634701	0.214049127375614	0.877389388436428	1596	19	4	-14.1321026768825	-21.6696221806995	23	Taxol_100nM_N_73	Ly12 3D	Ly12 3D
1597	1597	1597	12.0759634516129	22.7097750133333	0.452120463306143	4.66924542676106e-08	0.107105161944705	7.5792695372998685e-28	0.107105161944705	1.41313303897701e+26	1597	17	3	-14.0430681470177	-0.37177873448933	23	Taxol_100nM_N_73	Ly12 3D	Ly12 3D
1598	1598	1598	19.6668400107527	137.010144266667	0.382952887361963	0.39691224848084	0.280443615145849	0.106001598327205	0.386445213473054	2.64565458985041	1598	19	4	-19.4631527127423	-22.6309943651138	23	Taxol_100nM_N_73	Ly12 3D	Ly12 3D
1599	1599	1599	4.20193812903227	56.6942034568	7.07942629181695	0.581866892125521	0.133924315732197	0.0285143966960642	0.162438712428261	4.69672625935944	1599	15	3	-1.66634866224551	-7.84432802466961	23	Taxol_100nM_N_73	Ly12 3D	Ly12 3D
1600	1600	1600	77.41699349	873.5136182364	7.35786202795678	3.41048258595377	1.46905238382318	1.47482557446642	2.9438779582896	0.996085509538765	1600	20	4	16.0951531257531	-6.4424693793806	23	Taxol_100nM_N_73	Ly12 3D	Ly12 3D
1601	1601	1601	15.740602688172	105.749961226667	0.790062280134615	6.10286751125058	0.244470087055017	0.0592044817680221	0.303674568823039	4.12924967425459	1601	10	2	22.1461369448045	14.6166856198018	23	Taxol_100nM_N_73	Ly12 3D	Ly12 3D
1602	1602	1602	5.51902969892476	31.0270378933334	7.97790315505833	6.90195938055753	0.047236010118125	0.0379552928583244	0.0851913029764494	1.24451707682622	1602	5	1	3.26715676112618	17.9602665105851	23	Taxol_100nM_N_73	Ly12 3D	Ly12 3D
1603	1603	1603	13.8099562473118	59.2767182933333	0.461358272060897	0.484653071379234	0.237414951780832	0.0243979835258979	0.26181293530673	9.73092516145121	1603	12	2	-25.0430942117841	-15.2763942336608	23	Taxol_100nM_N_73	Ly12 3D	Ly12 3D
1604	1604	1604	30.9924774193548	590.786568	3.3318626437272	31.0504392003408	0.726960306696064	1.2820373173906	2.00899762408666	0.567035215617347	1604	23	4	16.6110982219707	5.99934315523522	24	Vehicle-DMSO_N_216	Ly12 3D	Ly12 3D
1605	1605	1605	116.213774193548	3495.68657466667	16.0030954673799	25.9582387853637	5.18932211019685	4.59428855894723	9.78361066914409	1.12951592909653	1605	24	4	15.6559052522528	0.230390264954697	24	Vehicle-DMSO_N_216	Ly12 3D	Ly12 3D
1606	1606	1606	72.6721967741935	890.588644	7.64206024241038	0.378989473065938	2.1745348567009	0.635675984698201	2.8102108413991	3.42082272894626	1606	21	4	7.76355643476034	-15.5435825698918	24	Vehicle-DMSO_N_216	Ly12 3D	Ly12 3D
1607	1607	1607	40.0359440860215	1266.18715333333	11.0367205999846	58.8232784626678	1.26225026337245	3.26432205635436	4.52657231972681	0.386680677206876	1607	22	4	13.8415565424822	5.22579938111124	24	Vehicle-DMSO_N_216	Ly12 3D	Ly12 3D
1608	1608	1608	39.3380272580645	615.393010773333	11.8193033807723	0.408315112372667	1.01619867988311	0.401073021071461	1.41727170095457	2.53369991621064	1608	21	4	7.13937561109161	-14.2881069002307	24	Vehicle-DMSO_N_216	Ly12 3D	Ly12 3D
1609	1609	1609	53.0796774193548	725.230133333333	6.7339237451028	4.28951587621159	1.1040181315151	0.688692339175298	1.7927104706904	1.60306434196313	1609	25	4	16.7128625683004	-5.91170589802663	24	Vehicle-DMSO_N_216	Ly12 3D	Ly12 3D
1610	1610	1610	55.4241230430107	901.916587893333	10.4975241489414	4.69795333631718	2.32115800435025	0.560952783496856	2.8821107878471	4.13788481426308	1610	20	4	15.1448396724763	-9.45743248400376	24	Vehicle-DMSO_N_216	Ly12 3D	Ly12 3D
1611	1611	1611	134.858227698925	2250.30211298667	6.31496301633142	6.55042681451215	2.64955865346552	3.39877040080323	6.04832905426874	0.779563883703162	1611	25	4	17.3394134363184	-4.44114790025551	24	Vehicle-DMSO_N_216	Ly12 3D	Ly12 3D
1612	1612	1612	205.458192774194	7566.46740894667	35.8492889577636	19.1280871822698	16.7873645436077	9.69978331757379	26.4871478611815	1.73069479945937	1612	24	4	14.343047287872	-2.84150106004844	24	Vehicle-DMSO_N_216	Ly12 3D	Ly12 3D
1613	1613	1613	31.9384139784946	1817.36092133333	116.943198317079	11.1499861928469	11.9354896599315	0.654814478570703	12.5903041385022	18.2272842927721	1613	13	3	-1.6959878710469	5.12610681805679	24	Vehicle-DMSO_N_216	Ly12 3D	Ly12 3D
1614	1614	1614	65.5261602150539	1091.77472666667	8.71144985671092	0.390849586932277	2.69044020474105	0.268927625617312	2.95936783035836	10.0043281108263	1614	21	4	4.50672593421723	-16.1600309101804	24	Vehicle-DMSO_N_216	Ly12 3D	Ly12 3D
1615	1615	1615	16.1212548387097	372.878478666667	31.7856877430858	5.5045214263452	0.843914846850754	0.228807152295143	1.0727219991459	3.68832371884149	1615	14	3	7.29732766493948	0.0286338093734962	24	Vehicle-DMSO_N_216	Ly12 3D	Ly12 3D
1616	1616	1616	178.910804301075	6673.80289333333	64.0912453628939	29.8067041914563	17.9183351082827	8.73069735772748	26.6490324660102	2.05233721592964	1616	24	4	13.1416496400621	-1.15788986755598	24	Vehicle-DMSO_N_216	Ly12 3D	Ly12 3D
1617	1617	1617	44.439252688172	90.0668773333334	0.420845629862398	0.433137747999864	0.108685795255616	0.0800101238375329	0.188695919093149	1.35840053786583	1617	19	4	-16.3125575167056	-19.532706834905	24	Vehicle-DMSO_N_216	Ly12 3D	Ly12 3D
1618	1618	1618	71.7243840430109	380.1128634	0.493564837185625	0.559042467530039	1.11232476282489	0.0277973824201274	1.14012214524501	40.0154498727003	1618	12	2	-25.9308353170264	-15.8944571703437	24	Vehicle-DMSO_N_216	Ly12 3D	Ly12 3D
1619	1619	1619	25.609	305.461378666667	6.88883973723718	5.49160031284936	0.930978594340554	0.222873115058665	1.15385170939922	4.17716867328525	1619	25	4	19.6400039936157	-5.446939772669	24	Vehicle-DMSO_N_216	Ly12 3D	Ly12 3D
1620	1620	1620	20.2538387096774	318.182786666667	7.45080580924255	7.22012368684766	0.563758129535145	0.305918233786148	0.869676363321293	1.84283925334519	1620	24	4	15.2345134526535	2.12336670132793	24	Vehicle-DMSO_N_216	Ly12 3D	Ly12 3D
1621	1621	1621	41.4047881720431	304.981941333333	0.534707329280046	0.550189021872014	0.726236156250687	0.150190006665304	0.876426162915991	4.83544925774652	1621	19	4	-20.7167243055303	-22.4745078498685	24	Vehicle-DMSO_N_216	Ly12 3D	Ly12 3D
1622	1622	1622	16.3114419354839	147.146837333333	152.042440449729	0.46146163718313	1.3044814722654	0.0112574482948297	1.31573892056023	115.877189759292	1622	15	3	-5.36290887853597	-7.13675844423798	24	Vehicle-DMSO_N_216	Ly12 3D	Ly12 3D
1623	1623	1623	29.2172247311828	559.369017333333	5.34631221173395	13.7014340979122	0.706343447803356	0.770834806884168	1.47717825468752	0.916335694100924	1623	24	4	16.356863532134	3.41919371838842	24	Vehicle-DMSO_N_216	Ly12 3D	Ly12 3D
1624	1624	1624	86.6756247311828	5099.91325066667	99.4742713678229	53.3288368905988	21.7488407464478	8.01662303449629	29.765463780944	2.71296787348743	1624	24	4	10.8773261704324	1.61653395117134	24	Vehicle-DMSO_N_216	Ly12 3D	Ly12 3D
1625	1625	1625	278.073939784946	9404.71445333333	36.4542918132451	0.434204177571	31.7025979054369	1.38656154247806	33.0891594479149	22.8641837626465	1625	21	4	5.47630275829766	-15.2224821927197	24	Vehicle-DMSO_N_216	Ly12 3D	Ly12 3D
1626	1626	1626	53.7689860215053	633.72454	7.2618282671707	15.0661792635646	0.599906989661816	0.922856089847431	1.52276307950925	0.65005475529884	1626	24	4	16.0402480540231	3.12519156713412	24	Vehicle-DMSO_N_216	Ly12 3D	Ly12 3D
1627	1627	1627	49.0687	626.317798666667	6.67793936830618	2.38909678882908	1.51200211461189	0.666159971004889	2.17816208561678	2.26972826411509	1627	20	4	15.2744338478522	-10.101288852408	24	Vehicle-DMSO_N_216	Ly12 3D	Ly12 3D
1628	1628	1628	74.3409333333334	1601.56422266667	11.7924430185925	0.497706789691988	3.45611547824107	0.101443689023945	3.55755916726502	34.0693000372384	1628	18	3	-0.380097851773541	-15.9850634127216	24	Vehicle-DMSO_N_216	Ly12 3D	Ly12 3D
1629	1629	1629	61.6902436666666	744.764883533333	9.65680427473471	1.86569630316301	1.07430599180745	1.08232723734399	2.15663322915144	0.99258889062404	1629	20	4	14.0845363319188	-8.81035729776352	24	Vehicle-DMSO_N_216	Ly12 3D	Ly12 3D
1630	1630	1630	53.4985169247312	1434.65045166667	14.1552204100882	79.5319206980838	1.28100323910294	5.02190713483512	6.30291037393805	0.255083020197066	1630	22	4	13.6633509902817	5.15527518327704	24	Vehicle-DMSO_N_216	Ly12 3D	Ly12 3D
1631	1631	1631	112.838846236559	1452.98436933333	5.31233628621988	4.13004952859275	1.84815085191484	2.17247285911826	4.0206237110331	0.850712976301551	1631	25	4	17.356354252174	-5.88914218685761	24	Vehicle-DMSO_N_216	Ly12 3D	Ly12 3D
1632	1632	1632	206.364223655914	6519.61066666667	15.7768134462817	28.3883415456421	9.76567153753363	10.610456077517	20.3761276150506	0.920381882379832	1632	24	4	16.1130999477446	-0.781845015617657	24	Vehicle-DMSO_N_216	Ly12 3D	Ly12 3D
1633	1633	1633	61.3969064516129	867.343024	3.79172583739575	6.13236069964924	1.26392731849806	1.2530885884396	2.51701590693766	1.00864961197353	1633	25	4	18.6409517559689	-3.11157073204	24	Vehicle-DMSO_N_216	Ly12 3D	Ly12 3D
1634	1634	1634	43.4957708602151	971.988396826667	10.2703191029365	20.9173993698852	1.08929557384182	1.51335488589263	2.60265045973445	0.719788586270239	1634	24	4	14.7679681438891	3.28369628899456	24	Vehicle-DMSO_N_216	Ly12 3D	Ly12 3D
1635	1635	1635	10.351191	185.652544453333	14.7014328445563	6.90039383475174	0.259452641907404	0.281963063937296	0.5414157058447	0.920165351746573	1635	22	4	8.71323153093544	5.58421175474309	24	Vehicle-DMSO_N_216	Ly12 3D	Ly12 3D
1636	1636	1636	59.2657064838711	292.44125256	0.401817236680954	2.66659616875399	0.387944602658054	0.330995137273594	0.718939739931648	1.17205529317908	1636	25	4	23.59609867759	-5.91412127322069	24	Vehicle-DMSO_N_216	Ly12 3D	Ly12 3D
1637	1637	1637	89.3576279569892	589.162016	2.30223417212683	0.469946764561931	1.5076696124767	0.825912373312858	2.33358198578955	1.8254595295978	1637	19	4	9.72053817040265	-17.1070584417389	24	Vehicle-DMSO_N_216	Ly12 3D	Ly12 3D
1638	1638	1638	111.658335483871	928.621162666667	3.1141562219081	0.498035213607115	1.7645637779396	1.02818894403947	2.79275272197907	1.71618629841235	1638	20	4	9.9698803329421	-16.5085514505873	24	Vehicle-DMSO_N_216	Ly12 3D	Ly12 3D
1639	1639	1639	70.6788277741935	2452.96062646667	48.2061560157833	0.731968826969009	9.72653062990872	0.545105977701328	10.27163660761	17.8433754678765	1639	21	4	3.73348248699947	-13.6973612369601	24	Vehicle-DMSO_N_216	Ly12 3D	Ly12 3D
1640	1640	1640	89.8187677419355	1998.49278933333	2.73531465762462	25.952186068429	1.74030843395355	4.14249642471061	5.88280485866417	0.420111028599168	1640	24	4	18.0724561013214	2.19201128401037	24	Vehicle-DMSO_N_216	Ly12 3D	Ly12 3D
1641	1641	1641	9.56241505376346	290.560325333333	25.0659979448065	0.491123908464494	1.12177451543555	0.0119890058974473	1.133763521333	93.5669333246721	1641	17	3	-6.26932217734432	-9.72653848405153	24	Vehicle-DMSO_N_216	Ly12 3D	Ly12 3D
1642	1642	1642	74.352552688172	234.263630666667	0.460946990357685	0.397937108855772	0.502951571015995	0.554222172060065	1.05717374307606	0.907490887898809	1642	19	4	-13.0968118234213	-23.3595812420734	24	Vehicle-DMSO_N_216	Ly12 3D	Ly12 3D
1643	1643	1643	70.1181139784947	1600.35075333333	5.80355039037298	24.2314165074843	1.2033100589536	2.96112104298983	4.16443110194344	0.406369763844111	1643	24	4	16.5020313163271	2.47478574784495	24	Vehicle-DMSO_N_216	Ly12 3D	Ly12 3D
1644	1644	1644	89.9065232473118	2727.73772686667	28.8872378765045	11.419130089314	7.41555728687689	1.73335713858934	9.14891442546623	4.27814737181737	1644	20	4	13.3723585112273	-5.23604873006405	24	Vehicle-DMSO_N_216	Ly12 3D	Ly12 3D
1645	1645	1645	57.7303540430106	251.362474293333	0.498412478050183	0.462335780183619	0.478511047503908	0.194856828730095	0.673367876234003	2.45570581550784	1645	19	4	-16.894716621954	-23.9007688894379	24	Vehicle-DMSO_N_216	Ly12 3D	Ly12 3D
1646	1646	1646	47.8237449139785	445.853061626666	0.400992772158724	2.67091818584083	0.773367685481451	0.533610444708635	1.30697813019009	1.44931137152634	1646	25	4	23.4458725066159	-6.33077887384086	24	Vehicle-DMSO_N_216	Ly12 3D	Ly12 3D
1647	1647	1647	70.110734139785	996.791895293334	9.26398272351356	0.465808653792446	2.20334519502035	0.345264687144966	2.54860988216531	6.38161178092109	1647	21	4	6.07702543892387	-15.7199007900426	24	Vehicle-DMSO_N_216	Ly12 3D	Ly12 3D
1648	1648	1648	41.0577231720431	109.417756426667	0.439033680426893	0.414993275168154	0.274669066684982	0.116747463885853	0.391416530570835	2.35267694511577	1648	19	4	-18.5626243446324	-21.9523952312919	24	Vehicle-DMSO_N_216	Ly12 3D	Ly12 3D
1649	1649	1649	29.7471459032258	418.640865786666	0.461071045307324	12.0312117608123	0.131177253045628	1.01314436052449	1.14432161357012	0.12947538194628	1649	23	4	19.565892366408	5.95159595314055	24	Vehicle-DMSO_N_216	Ly12 3D	Ly12 3D
1650	1650	1650	12.8415708494624	26.5203022933334	0.441650006177537	0.540460832449764	0.0898166811266079	0.0322255218737937	0.122042203000402	2.7871288315628	1650	12	2	-20.6973269235042	-17.012022846119	24	Vehicle-DMSO_N_216	Ly12 3D	Ly12 3D
1651	1651	1651	41.679067516129	1051.48565430667	32.3599918359976	22.8457459813474	2.64624995121776	0.665806696756472	3.31205664797423	3.97450185483139	1651	24	4	10.8959885124805	3.79862743411869	24	Vehicle-DMSO_N_216	Ly12 3D	Ly12 3D
1652	1652	1652	35.1289354265591	469.4906537164	3.62499362868942	22.4357519971761	0.254065892079562	1.12111492615649	1.37518081823605	0.226618954178564	1652	24	4	15.6190108985458	4.80230215643439	24	Vehicle-DMSO_N_216	Ly12 3D	Ly12 3D
1653	1653	1653	41.9908132903226	197.836407293333	0.517743937328451	0.442405385860217	0.367422240319567	0.1923149866864	0.559737227005968	1.91052318204772	1653	19	4	-16.0483226988443	-23.9156255118018	24	Vehicle-DMSO_N_216	Ly12 3D	Ly12 3D
1654	1654	1654	37.8005553548387	241.477998613333	0.462722923031686	0.406601771877265	0.373030733120593	0.0840892874743173	0.45712002059491	4.4361266972862	1654	19	4	-21.786294030128	-21.6372691844368	24	Vehicle-DMSO_N_216	Ly12 3D	Ly12 3D
1655	1655	1655	69.2355828817205	923.099893813333	10.1566072180226	1.73482646612577	1.4285686258679	0.998657199587909	2.42722582545581	1.43048948774153	1655	20	4	13.7573644096861	-10.0114040933182	24	Vehicle-DMSO_N_216	Ly12 3D	Ly12 3D
1656	1656	1656	79.0845059999999	724.616667293333	2.37930315191564	2.20626790909144	0.786472340743012	1.0400606614957	1.82653300223872	0.75617929786133	1656	25	4	18.4704692927526	-7.31241318036891	24	Vehicle-DMSO_N_216	Ly12 3D	Ly12 3D
1657	1657	1657	41.7252684193548	194.981824306667	0.483764515012801	0.392220057941835	0.407987292489598	0.0573474003478189	0.465334692837417	7.11431189583321	1657	12	2	-23.4984713067064	-19.5168858942767	24	Vehicle-DMSO_N_216	Ly12 3D	Ly12 3D
1658	1658	1658	93.3452110322582	1317.77208865333	0.506527687706985	8.25283950321942	0.548185655262258	2.84388050080563	3.39206615606789	0.192759736250157	1658	25	4	21.444275910156	4.3666290461561	24	Vehicle-DMSO_N_216	Ly12 3D	Ly12 3D
1659	1659	1659	21.2192229784947	122.54343868	0.461807622457797	0.410893722231342	0.252908920106685	0.016745484390872	0.269654404497557	15.1031116331604	1659	12	2	-25.8158043845036	-15.3881741259916	24	Vehicle-DMSO_N_216	Ly12 3D	Ly12 3D
1660	1660	1660	63.4091258709677	349.075551266667	0.433170664532374	3.32054674056418	0.860727242028581	0.907179704850496	1.76790694687908	0.948794640605888	1660	25	4	22.9251252280854	-5.68978999765251	24	Vehicle-DMSO_N_216	Ly12 3D	Ly12 3D
1661	1661	1661	139.918161784946	799.465598746667	0.449203938494685	0.487865470568692	2.08580707776993	0.401555172979449	2.48736225074938	5.19432251935323	1661	19	4	-18.1111899085158	-24.0937555529684	24	Vehicle-DMSO_N_216	Ly12 3D	Ly12 3D
1662	1662	1662	87.2850051720431	1514.92238790667	0.441011509315391	19.261498507885	1.26239209179713	2.85630033480115	4.11869242659829	0.441967560769487	1662	23	4	21.5093330986015	6.44363749010784	24	Vehicle-DMSO_N_216	Ly12 3D	Ly12 3D
1663	1663	1663	50.2234136236559	403.271046253333	0.465930469899333	2.02980930271348	0.829243474922592	0.249410559142046	1.07865403406464	3.32481302225186	1663	19	4	24.5760176359436	-7.19601312168788	24	Vehicle-DMSO_N_216	Ly12 3D	Ly12 3D
1664	1664	1664	38.3106398602151	180.0121124	0.377387454897724	0.442306188758451	0.330387026546582	0.175692822657056	0.506079849203638	1.8804810666141	1664	19	4	-16.4798249200667	-23.6675453637594	24	Vehicle-DMSO_N_216	Ly12 3D	Ly12 3D
1665	1665	1665	137.10855011828	1761.41887090667	5.71676809490435	0.503113247079537	3.91311842477626	0.600262326769376	4.51338075154564	6.51901385488699	1665	21	4	7.42654335627559	-16.9446993716524	24	Vehicle-DMSO_N_216	Ly12 3D	Ly12 3D
1666	1666	1666	83.725864311828	596.621933986667	4.67336384274756	0.441785122938808	1.53452039303583	0.236771225973313	1.77129161900914	6.48102566824901	1666	21	4	5.84953186137794	-17.4293570997093	24	Vehicle-DMSO_N_216	Ly12 3D	Ly12 3D
1667	1667	1667	43.0444121827957	229.273534346667	0.609744569193774	0.486660660999022	0.468838693356893	0.232245558043173	0.701084251400066	2.01871974347832	1667	19	4	-15.5880718048052	-24.1751562317192	24	Vehicle-DMSO_N_216	Ly12 3D	Ly12 3D
1668	1668	1668	76.2601503118279	2370.71350305333	20.0078019701933	33.0211295443626	4.01403164876156	2.85319083105361	6.86722247981517	1.4068570545908	1668	24	4	14.5158382566293	2.26090187712011	24	Vehicle-DMSO_N_216	Ly12 3D	Ly12 3D
1669	1669	1669	69.3909018924732	341.489965066667	7.46213797021603	0.457947892436247	0.394744610237751	0.666788035732705	1.06153264597046	0.592009137962385	1669	20	4	11.4710445420836	-13.4465905910309	24	Vehicle-DMSO_N_216	Ly12 3D	Ly12 3D
1670	1670	1670	36.7059519569892	117.27855972	0.390351173531664	0.484078830872887	0.184454325125374	0.268642197539008	0.453096522664383	0.686617094466667	1670	19	4	-12.8652707100983	-22.3618057160549	24	Vehicle-DMSO_N_216	Ly12 3D	Ly12 3D
1671	1671	1671	78.6360396236559	1829.49782726667	20.1775166368038	0.51035924825028	4.54576414150018	0.427276027958244	4.97304016945842	10.6389402729245	1671	21	4	5.04731120110483	-14.9753432920627	24	Vehicle-DMSO_N_216	Ly12 3D	Ly12 3D
1672	1672	1672	66.0118169892474	525.571870933334	0.426881572313403	5.47648876764025	0.873758952567283	0.854847634967636	1.72860658753492	1.02212244244012	1672	25	4	23.2148269966741	6.18168058577395	24	Vehicle-DMSO_N_216	Ly12 3D	Ly12 3D
1673	1673	1673	56.3441655698925	450.467837173333	0.502976746209496	4.74968914884115	0.595380847687404	0.499527878862001	1.0949087265494	1.191887125587	1673	25	4	23.4082257478566	6.34258825517393	24	Vehicle-DMSO_N_216	Ly12 3D	Ly12 3D
1674	1674	1674	43.7751538494624	303.781881893333	3.28537025435262	0.467765265971626	0.733546998609165	0.393365630428449	1.12691262903761	1.86479687564517	1674	21	4	9.04027269583968	-16.428690105307	24	Vehicle-DMSO_N_216	Ly12 3D	Ly12 3D
1675	1675	1675	33.1960561182795	87.3030414933334	0.572984752499644	0.42972929168569	0.0876663498362264	0.147865672644578	0.235532022480804	0.592878308185488	1675	19	4	-12.7924097262234	-21.1428685656834	24	Vehicle-DMSO_N_216	Ly12 3D	Ly12 3D
1676	1676	1676	18.8792311075269	98.8135577333334	0.54390407898042	0.472381087680412	0.204269149123738	0.139455370591773	0.343724519715511	1.46476358893122	1676	19	4	-15.6087167618566	-23.32523601222	24	Vehicle-DMSO_N_216	Ly12 3D	Ly12 3D
1677	1677	1677	67.0118810752689	1971.03845128	32.8107829118394	7.74667735546037	5.78417024365044	1.53947354010481	7.32364378375525	3.75723914245167	1677	20	4	12.3121854201153	-6.58929982611198	24	Vehicle-DMSO_N_216	Ly12 3D	Ly12 3D
1678	1678	1678	31.0625070107527	107.77000128	1.95776124658419	11.8851649767428	0.051065366887614	0.138524797133006	0.18959016402062	0.368637009001233	1678	23	4	16.3478280086488	8.30091562127154	24	Vehicle-DMSO_N_216	Ly12 3D	Ly12 3D
1679	1679	1679	52.4378258924731	1546.75908950667	24.4947236375929	19.2317308364387	3.61061301204161	1.12948812196739	4.740101134009	3.19668081657423	1679	24	4	13.1586171459351	0.614883526605303	24	Vehicle-DMSO_N_216	Ly12 3D	Ly12 3D
1680	1680	1680	12.1116344516129	21.7730101866667	0.55571614120144	0.418143469981666	0.0922577626332177	0.0206712675190529	0.112929030152271	4.4630917067946	1680	12	2	-22.9708518960837	-13.797457381208	24	Vehicle-DMSO_N_216	Ly12 3D	Ly12 3D
1681	1681	1681	1.76633815053763	7.79545094666669	0.427527793707117	0.42380265727556	0.01227869351968	0.0044356992298496	0.0167143927495297	2.76815286236082	1681	8	2	-23.0670527870163	-4.79144990089788	24	Vehicle-DMSO_N_216	Ly12 3D	Ly12 3D
1682	1682	1682	34.1534871612904	440.717611013333	0.583169010120688	7.91443446805633	0.516393383535894	0.557834869300758	1.07422825283665	0.925710119525496	1682	23	4	22.1619660158032	6.99417073905353	24	Vehicle-DMSO_N_216	Ly12 3D	Ly12 3D
1683	1683	1683	106.645741634408	1052.07840349333	3.32536104500548	1.93056107889641	2.37555213053365	0.778111693998143	3.15366382453179	3.05297060673569	1683	19	4	17.6704548749506	-11.3628498036517	24	Vehicle-DMSO_N_216	Ly12 3D	Ly12 3D
1684	1684	1684	55.263600516129	356.284812226667	0.482457524527552	5.60282569265609	0.469918008300859	1.25413278350515	1.72405079180601	0.374695578077063	1684	25	4	22.2448965098565	5.48389237995087	24	Vehicle-DMSO_N_216	Ly12 3D	Ly12 3D
1685	1685	1685	38.0723854946236	145.769683	0.436730387428134	0.496720309105563	0.160205594502911	0.258483020640957	0.418688615143868	0.619791559637655	1685	19	4	-12.5258540374155	-22.3631838786429	24	Vehicle-DMSO_N_216	Ly12 3D	Ly12 3D
1686	1686	1686	36.3448873655914	93.3877391733334	0.519000936171153	0.546204135235903	0.0957309000943861	0.202549302700716	0.298280202795102	0.472630114337332	1686	19	4	-12.4151262166067	-21.1296827988151	24	Vehicle-DMSO_N_216	Ly12 3D	Ly12 3D
1687	1687	1687	86.5894773453764	1232.03612221493	3.89236628327326	48.6587563163442	2.02116952894422	2.17129637442518	4.1924659033694	0.930858427596877	1687	23	4	18.2003607706671	6.12880661109739	24	Vehicle-DMSO_N_216	Ly12 3D	Ly12 3D
1688	1688	1688	30.9890829987097	829.765105932001	4.58339022774989	51.2200845486722	0.466715362087827	2.72552253983705	3.19223790192488	0.171238856133522	1688	22	4	14.6707727756338	5.43794421164072	24	Vehicle-DMSO_N_216	Ly12 3D	Ly12 3D
1689	1689	1689	145.462263202365	2371.46210793267	5.20884796331733	23.1039134497093	3.47887039897545	3.79799161153944	7.27686201051489	0.915976325067596	1689	25	4	18.5347231736793	0.163642178909231	24	Vehicle-DMSO_N_216	Ly12 3D	Ly12 3D
1690	1690	1690	38.0815406021504	1009.8373328	22.85410029821	13.0212598986306	1.86831148515909	1.01461976380298	2.88293124896207	1.84139078678727	1690	24	4	12.443022243829	0.898909145333663	24	Vehicle-DMSO_N_216	Ly12 3D	Ly12 3D
1691	1691	1691	68.7732878146237	451.187479434133	0.694815308760649	0.965338598820906	0.267879939879327	0.779540949010334	1.04742088888966	0.343638060604019	1691	25	4	19.6766032549248	-8.00518351417852	24	Vehicle-DMSO_N_216	Ly12 3D	Ly12 3D
1692	1692	1692	147.768661806452	1501.10212353333	2.52751748760071	3.43429405159203	2.94654557583233	2.14008935327487	5.08663492910721	1.37683296789612	1692	25	4	19.3562725734885	-7.70526271258941	24	Vehicle-DMSO_N_216	Ly12 3D	Ly12 3D
1693	1693	1693	7.74939053763444	32.2140778	0.42798504618131	0.469919340007748	0.0931588502470036	0.0181338869303929	0.111292737177397	5.13727975720786	1693	12	2	-24.436579012504	-14.1954438854033	24	Vehicle-DMSO_N_216	Ly12 3D	Ly12 3D
1694	1694	1694	4.96193715053763	15.75669292	0.477623409387043	5.10749208495234	0.0251744355500095	0.0103895079831768	0.0355639435331862	2.42306330490079	1694	10	2	19.0386792639994	19.1582932456556	24	Vehicle-DMSO_N_216	Ly12 3D	Ly12 3D
1695	1695	1695	120.04234055914	501.345021386667	0.465884149445689	0.48297302119989	1.21128798915046	1.06881769989171	2.28010568904217	1.1332970901148	1695	19	4	-13.1549925238272	-23.9089595412532	24	Vehicle-DMSO_N_216	Ly12 3D	Ly12 3D
1696	1696	1696	78.1301367311826	926.669893453333	1.65201826574739	1.95092118707563	1.4816798136555	0.797438696754766	2.27911851041026	1.85804854929326	1696	25	4	20.2649093151444	-9.38067827246947	24	Vehicle-DMSO_N_216	Ly12 3D	Ly12 3D
1697	1697	1697	54.5577558188172	1131.3066828864	17.2137528391038	15.5171601503266	2.06606740634616	1.38251088335334	3.4485782896995	1.49443120573115	1697	24	4	14.2346988651889	1.00524206505845	24	Vehicle-DMSO_N_216	Ly12 3D	Ly12 3D
1698	1698	1698	89.6246027419354	1771.46722842667	12.3792377739848	0.464329645453823	4.14241980581495	0.30050241682734	4.44292222264229	13.7849799996619	1698	21	4	4.2564176804155	-16.0513400110404	24	Vehicle-DMSO_N_216	Ly12 3D	Ly12 3D
1699	1699	1699	52.7600855483871	481.683208306666	0.520954155939606	9.9969601141445	0.658844267705423	0.765226775485177	1.4240710431906	0.860979109477311	1699	23	4	22.1893803608526	7.03231346691464	24	Vehicle-DMSO_N_216	Ly12 3D	Ly12 3D
1700	1700	1700	52.45308	522.66646768	0.940740165596073	7.6683950292407	1.01587746430325	0.641866091276399	1.65774355557965	1.58269377072577	1700	25	4	22.8746978239187	6.47469024423779	24	Vehicle-DMSO_N_216	Ly12 3D	Ly12 3D
1701	1701	1701	11.8460882903226	480.897101986667	51.9510037812423	12.3691987013796	1.86281298746843	0.110213251391606	1.97302623886004	16.9018966771023	1701	16	3	-6.35749919070936	7.27456463580659	24	Vehicle-DMSO_N_216	Ly12 3D	Ly12 3D
1702	1702	1702	45.5017195053762	370.703230146666	0.401531463101793	0.442726501203436	0.904264635066473	0.101878937134226	1.0061435722007	8.87587425333171	1702	12	2	-22.8667232293451	-20.7536551713345	24	Vehicle-DMSO_N_216	Ly12 3D	Ly12 3D
1703	1703	1703	61.7203255376344	229.53850144	0.456923470919425	0.414666934180878	0.544599187309567	0.192460025497505	0.737059212807073	2.82967429678859	1703	19	4	-17.8188145730171	-23.526596333027	24	Vehicle-DMSO_N_216	Ly12 3D	Ly12 3D
1704	1704	1704	41.8533023655914	203.463403973333	5.65720165270108	0.593766018358714	0.360337793701018	0.0895796892082725	0.44991748290929	4.02253900282277	1704	21	4	5.17913312395058	-16.0935562191755	24	Vehicle-DMSO_N_216	Ly12 3D	Ly12 3D
1705	1705	1705	104.812803258065	1069.58768006667	3.43729427642849	0.520498010430268	3.05876857123189	0.221133935913568	3.27990250714546	13.832198837303	1705	21	4	3.80221056392532	-18.3973578323978	24	Vehicle-DMSO_N_216	Ly12 3D	Ly12 3D
1706	1706	1706	66.2054175161291	207.338609653333	0.494753008548078	0.568162927645447	0.537061413240013	0.0899523626474625	0.627013775887476	5.97050924993312	1706	19	4	-21.7933345040649	-20.9618227492423	24	Vehicle-DMSO_N_216	Ly12 3D	Ly12 3D
1707	1707	1707	28.3671748172043	244.333236546667	4.99730754116153	0.449609746205005	1.2248423282313	0.0277583413366907	1.25260066956799	44.1251987420558	1707	18	3	-4.44405540480476	-15.4644704690497	24	Vehicle-DMSO_N_216	Ly12 3D	Ly12 3D
1708	1708	1708	46.2363647526881	562.778518946666	0.490603549227944	19.8608789738417	0.31229277465076	1.46429186566681	1.77658464031757	0.213272218451168	1708	23	4	20.1469805709653	6.77762993482382	24	Vehicle-DMSO_N_216	Ly12 3D	Ly12 3D
1709	1709	1709	23.281639139785	112.989882946667	0.535914046424356	0.526129073105948	0.189302711292044	0.199496764337861	0.388799475629905	0.948901160980476	1709	19	4	-13.2940231384833	-22.9102848747022	24	Vehicle-DMSO_N_216	Ly12 3D	Ly12 3D
[truncated: 23,043 more rows]
