# Supplementary material for: Profiling Dynamic Patterns of Single‐Cell Motility
Source: Adv Sci (Weinh). 2024 Aug 13;11(38):2400918. doi: 10.1002/advs.202400918 (PMC11481225; doi:10.1002/advs.202400918)
Supplement: Supplementary file 6 — Supplemental Table 5 [file ADVS-11-2400918-s004.csv]

lt_id	lt_id	Unnamed: 0	MSD10	MSD100	Pp	Pnp	Dp	Dnp	Dtot	phi	lt_id.1	cluster	cg	tSNE_x	tSNE_y	condition	condition_name	cell_type
0	0	0	1.30319075932459	1.11171189814831	0.313608663560104	-1.08581777621793	0.938038269936413	0.816196020737985	0.987428722803585	0.3136850451827	0	21	4	6.22515284600365	-15.9319132043978	1	COL_CONC-0_5mgml_N_56	Ly12 3D
1	1	1	0.446022680569454	0.375713628931875	0.424359950667063	-1.19135280949285	0.295258408379078	0.419844744748537	0.295174147713629	-0.0884640205161464	1	21	4	4.50471238548171	-13.1492124005494	1	COL_CONC-0_5mgml_N_56	Ly12 3D
2	2	2	0.852991544652891	1.04961386367337	0.954377010164409	0.678709040275959	0.94896547026207	0.52159423891533	0.966376854842508	0.666732628112173	2	13	3	6.18418393833369	-9.0066588133121	1	COL_CONC-0_5mgml_N_56	Ly12 3D
3	3	3	-0.311749285030965	-0.283951937362526	-0.0155473847071128	-0.152969623124425	-0.344254036308122	-0.102878973545734	-0.393341675479163	-0.341064003498491	3	5	1	2.00048727243188	13.528075365019	1	COL_CONC-0_5mgml_N_56	Ly12 3D
4	4	4	0.658018859984004	0.138114968294257	-1.17197432095902	-1.1408238137703	0.215884508436059	0.162349212672876	0.161058798593824	0.101483101445955	4	19	4	-21.6197382537803	-21.0016937860693	1	COL_CONC-0_5mgml_N_56	Ly12 3D
5	5	5	1.33058210626906	0.513616000281108	-1.20787641107684	-0.934039566884313	0.580653539989311	1.08216768734297	0.75271670050111	-0.468671153965006	5	19	4	-13.500216602077	-23.4655813312387	1	COL_CONC-0_5mgml_N_56	Ly12 3D
6	6	6	1.35614171672269	1.2609200849605	0.247108244644906	0.616452093095007	0.870148422084013	1.49037992851902	1.13056016283377	-0.551459521496608	6	25	4	17.1982554049779	-2.65066830352592	1	COL_CONC-0_5mgml_N_56	Ly12 3D
7	7	7	-0.0749891949583386	0.0146492829546931	0.421618903543698	-1.20748794731012	0.0515969665304367	-0.526518647897118	-0.10140924992372	0.673755025976417	7	15	3	-3.93576108354198	-9.16003425102141	1	COL_CONC-0_5mgml_N_56	Ly12 3D
8	8	8	0.902649328272574	0.850160079575238	0.381656139747974	0.74345680222604	0.561595988106338	1.07562092293201	0.73705191670865	-0.486573827283739	8	24	4	15.2130545272437	1.59070597913217	1	COL_CONC-0_5mgml_N_56	Ly12 3D
9	9	9	0.763858050512126	0.220481031709299	-1.02116031862835	-1.13558046667698	0.332616903504193	0.392955132270757	0.321355472621835	-0.0077311692435796	9	19	4	-19.6742998410483	-22.7090334089088	1	COL_CONC-0_5mgml_N_56	Ly12 3D
10	10	10	1.76709008519361	1.75812434466266	0.68807944449465	0.223279556402099	1.39347188800732	1.68536106518334	1.59870445421453	-0.0773193893785902	10	20	4	14.3686385993887	-9.34074708287691	1	COL_CONC-0_5mgml_N_56	Ly12 3D
11	11	11	1.37663487138322	1.47473822570632	0.363347724084115	1.4551942246831	0.982640485461354	1.93631552655624	1.44558366238702	-0.913724345061941	11	24	4	15.9290354738991	2.46641443070308	1	COL_CONC-0_5mgml_N_56	Ly12 3D
12	12	12	0.824235640087334	1.4650402497572	1.91337046522823	1.20692346955661	1.69860201044782	0.840663149246477	1.83182927803642	1.30022720525425	12	16	3	-4.65707763955105	5.57156746686726	1	COL_CONC-0_5mgml_N_56	Ly12 3D
13	13	13	0.840735565204091	0.962915516795562	0.677946619128613	0.306435841836773	0.761358786969091	0.75397083577949	0.801477399875359	0.149471448863627	13	20	4	11.7031842052806	-8.44012315706769	1	COL_CONC-0_5mgml_N_56	Ly12 3D
14	14	14	1.26430957141685	0.80815516018215	-0.387657446921361	-1.01032119128705	0.78952620341701	0.750651509755222	0.828266392185193	0.190862619904909	14	19	4	7.36932190494341	-18.4680784255934	1	COL_CONC-0_5mgml_N_56	Ly12 3D
15	15	15	1.02150989807843	1.28099765770664	0.784955070545778	0.978196981053794	1.03336992640836	1.28049963015586	1.17404659149045	-0.0925762507729825	15	24	4	13.2735330014162	0.0828755442707998	1	COL_CONC-0_5mgml_N_56	Ly12 3D
16	16	16	1.94180010637644	1.90802466788651	0.772054903429444	1.05361803650148	1.58413694107392	1.79908220629934	1.79879435516179	0.0463880454603198	16	25	4	16.4686535900557	-4.74085677431017	1	COL_CONC-0_5mgml_N_56	Ly12 3D
17	17	17	0.982413516590477	0.664448484117737	-1.29946451262782	-1.04583536563492	0.440624484329557	0.745957518379519	0.517187652071763	-0.269207101913555	17	19	4	-15.4268458788558	-24.5125603730802	1	COL_CONC-0_5mgml_N_56	Ly12 3D
18	18	18	-0.320993593485158	-0.720031488418019	-1.21062472995306	-1.18825666872779	-0.65682314432057	-0.234650118488292	-0.661571148740921	-0.606663393233762	18	19	4	-17.6287773329152	-18.6955519594365	1	COL_CONC-0_5mgml_N_56	Ly12 3D
19	19	19	0.191770733377971	-0.323418992714325	-1.29097867481243	-1.06811045140543	-0.3559061298064	0.212976020166793	-0.250528193096234	-0.719496599555809	19	19	4	-14.3744908947175	-21.2955936419678	1	COL_CONC-0_5mgml_N_56	Ly12 3D
20	20	20	1.21848202605452	1.25366836241908	0.457447627388011	1.00230696203253	1.00597424614045	1.29252912282228	1.15403401757986	-0.142945029161005	20	24	4	16.9155303611711	0.0606599947617293	1	COL_CONC-0_5mgml_N_56	Ly12 3D
21	21	21	0.379239703901696	-0.1523951302928	-1.26155950079718	-0.201364141154463	-0.0361719948520711	-0.185071201539546	-0.149546250861445	0.16437313792223	21	12	2	23.5547822566902	14.1233353352366	1	COL_CONC-0_5mgml_N_56	Ly12 3D
22	22	22	1.25302058337232	1.09136512545654	-0.100722511008058	0.529436776921378	0.759711375744548	1.37310220449114	1.00456730735274	-0.564050226128818	22	25	4	18.8396484502666	-2.72568741105266	1	COL_CONC-0_5mgml_N_56	Ly12 3D
23	23	23	-0.523432860048439	-0.94361770868398	-1.31472951572834	-1.18154996683095	-0.582151927573701	-0.733965485882076	-0.781631003823037	0.0666205011256424	23	8	2	-23.5735026913922	-9.38745429338148	1	COL_CONC-0_5mgml_N_56	Ly12 3D
24	24	24	1.52511472992027	1.83439707515758	0.814819127202656	1.97900567488409	1.30973835349681	2.35388880402668	1.85995960116144	-0.957102287935299	24	24	4	14.2489145365852	3.31303821507565	1	COL_CONC-0_5mgml_N_56	Ly12 3D
25	25	25	-1.0127983107259	-1.27145547150692	-1.0222330682797	-1.14355488546059	-0.790631292218846	-1.12297244780912	-1.0578662101576	0.235424955250524	25	8	2	-21.9302333713394	-3.14192917393101	1	COL_CONC-0_5mgml_N_56	Ly12 3D
26	26	26	0.9947554652505	0.931804073374961	-1.14210819419923	1.40572800624058	0.381228319554657	1.52513311448294	0.94016221724472	-1.24364602557532	26	23	4	19.8006624434851	7.40604741621422	1	COL_CONC-0_5mgml_N_56	Ly12 3D
27	27	27	1.65268133090248	1.89961545343017	1.10195481933825	0.685138539323892	1.6071092029002	1.53950123657364	1.77568442862465	0.375269069839275	27	20	4	12.5001921440977	-8.45373231059241	1	COL_CONC-0_5mgml_N_56	Ly12 3D
28	28	28	2.12048357402575	1.90130526892558	0.228031300286872	0.252924901218549	1.46006311270115	1.94383249327224	1.73468573065808	-0.285440831089513	28	20	4	17.0739723787674	-8.58335399320502	1	COL_CONC-0_5mgml_N_56	Ly12 3D
29	29	29	1.1936122301675	0.831956638705447	-1.33354247883376	0.165796184845162	0.558708574921863	1.12050060299594	0.756159351995455	-0.54198841119812	29	25	4	23.2714142698858	-5.56422003126012	1	COL_CONC-0_5mgml_N_56	Ly12 3D
30	30	30	1.4598110987313	1.19601285829272	-0.0252866433857293	-0.82407839587902	0.907626603676775	1.20986658987891	1.04666189548031	-0.179177115568959	30	20	4	9.94825692786334	-16.2016010576035	1	COL_CONC-0_5mgml_N_56	Ly12 3D
31	31	31	-0.094347179445039	-0.20242941014553	-1.2388815162293	0.549059328340344	-0.360164263743642	0.219490231121475	-0.249035997207293	-0.732661506982058	31	23	4	19.2262996745834	12.0791724060869	1	COL_CONC-0_5mgml_N_56	Ly12 3D
32	32	32	1.82916668157736	1.20696567395175	-0.811927378313685	0.342301835965767	0.916152073868924	1.86830844166982	1.37260885239256	-0.924291416222942	32	25	4	20.7084088160476	-5.17164955474169	1	COL_CONC-0_5mgml_N_56	Ly12 3D
33	33	33	1.49296156659705	1.07372394689882	-0.376678758802415	0.813528712877149	0.87912954679686	1.47478836392749	1.12879582116984	-0.521564739963646	33	25	4	21.8308820761786	4.50604800380624	1	COL_CONC-0_5mgml_N_56	Ly12 3D
34	34	34	-0.180567066665005	-0.509699606130327	-0.335379345263876	-1.04304734713489	-0.324065616302272	-0.354536221739914	-0.455954427151732	-0.0250004589645747	34	18	3	-1.73074384457644	-17.9820672681295	1	COL_CONC-0_5mgml_N_56	Ly12 3D
35	35	35	1.1574828235953	1.59899523512729	1.12768779740012	2.24744428394388	1.1105925714287	2.36035062162596	1.79837530567597	-1.23020264267108	35	22	4	12.4148626634102	4.94393074933268	1	COL_CONC-0_5mgml_N_56	Ly12 3D
36	36	36	1.61435183885922	1.21741660530975	-0.480705094299642	-1.12466756123918	0.933160954744343	1.06624712630703	1.02985638816934	0.0198930410562476	36	19	4	8.76839217271548	-18.0067216381001	1	COL_CONC-0_5mgml_N_56	Ly12 3D
37	37	37	0.831824779042424	0.347449310974382	-1.32308159594477	-1.08833910072348	0.313287560422255	0.520592642484039	0.340042627966356	-0.180161585031012	37	19	4	-17.3698476866565	-23.5887541979479	1	COL_CONC-0_5mgml_N_56	Ly12 3D
38	38	38	1.70452995438049	1.5232269615185	0.207183057021162	0.417210308194847	1.1590631202567	1.65786801637521	1.40052503899257	-0.358452417029078	38	25	4	17.5728211878291	-6.48330359086106	1	COL_CONC-0_5mgml_N_56	Ly12 3D
39	39	39	-0.0595991710914666	-0.219758268935681	-1.18197571931563	0.682500495792791	-0.299393489984176	0.100974457877719	-0.275408200123925	-0.515424943096133	39	23	4	19.1340519992777	13.7763663708446	1	COL_CONC-0_5mgml_N_56	Ly12 3D
40	40	40	-0.243149873739898	-0.668465199702186	-1.17924454980512	-1.1100349498991	-0.703090923171069	-0.229135030158999	-0.685201149557158	-0.674724614160327	40	19	4	-16.2963527448314	-18.7852057273461	1	COL_CONC-0_5mgml_N_56	Ly12 3D
41	41	41	0.62330678373015	0.0082848520537518	-1.240534933829	-1.06432561550828	0.137733185419669	-0.0160334726626914	0.0512881318394958	0.202167994549446	41	12	2	-22.8168985576094	-19.1506810277054	1	COL_CONC-0_5mgml_N_56	Ly12 3D
42	42	42	1.84050296746963	1.43111321229498	-0.0255125286232357	-0.280823984343481	1.17501885448733	1.54811262600892	1.37353572924084	-0.211067543306388	42	20	4	17.0162463714514	-10.7486768419996	1	COL_CONC-0_5mgml_N_56	Ly12 3D
43	43	43	1.78565534722848	1.30465571221238	-1.2854762229485	0.342001632836869	0.976329945051593	1.44008094265369	1.18100044752335	-0.352016095079934	43	25	4	23.178998094208	-6.11364931907421	1	COL_CONC-0_5mgml_N_56	Ly12 3D
44	44	44	0.925244984415449	1.36460335435817	1.28843051482295	1.11005891243134	1.24331367304973	1.20999329426483	1.35653584291709	0.268510595744386	44	24	4	8.97658460869161	1.44887964213819	1	COL_CONC-0_5mgml_N_56	Ly12 3D
45	45	45	1.46492833853331	1.46159788173041	0.762596327018502	0.255166864492786	1.18794132899107	1.19151727199651	1.29828266235707	0.215866696631912	45	20	4	13.0445578807607	-10.558264911654	1	COL_CONC-0_5mgml_N_56	Ly12 3D
46	46	46	1.29554986908201	1.37066122519239	0.0228549708327069	1.45899555460939	0.56797724265591	1.93595229787601	1.32325211970461	-1.46650081671324	46	24	4	16.0351375656514	3.20718088834921	1	COL_CONC-0_5mgml_N_56	Ly12 3D
47	47	47	1.78796850025583	1.43277885665734	-0.239901443370467	0.453227920217202	1.11171807566926	1.63881058371387	1.35864692261744	-0.399719273365361	47	25	4	19.9913679468824	-5.9812549899249	1	COL_CONC-0_5mgml_N_56	Ly12 3D
48	48	48	-0.0370433441645489	-0.325655709406608	-1.20070547098189	0.0125385952267579	-0.454846824005792	0.0587351241863532	-0.390158179952643	-0.674283035762982	48	23	4	21.3412441398968	10.6756172060269	1	COL_CONC-0_5mgml_N_56	Ly12 3D
49	49	49	2.00223020902297	1.5031401228008	-0.147065043019068	-0.696037009224036	1.31432512887934	1.47519950682261	1.47552202992426	0.0585484584224306	49	19	4	9.98453438682928	-17.2561095260609	1	COL_CONC-0_5mgml_N_56	Ly12 3D
50	50	50	1.74364672943561	2.12275397072329	2.32606641571447	0.95570170434523	2.42792667456867	1.76714001766093	2.70141767071527	1.20876932468092	50	13	3	7.71496803491125	-8.41902911751279	1	COL_CONC-0_5mgml_N_56	Ly12 3D
51	51	51	1.72286911806553	2.08747234209696	1.6852153426082	0.267874907368292	2.07636420805495	1.59357638134871	2.29227756101066	0.939165343905612	51	21	4	8.32046313081252	-10.9374179071603	1	COL_CONC-0_5mgml_N_56	Ly12 3D
52	52	52	0.260291760284892	0.467403288328017	0.166339280288027	1.26551978350971	0.149495686395481	0.949680185044797	0.442063180578682	-0.891654346605652	52	22	4	12.2159524013416	8.16332526599079	1	COL_CONC-0_5mgml_N_56	Ly12 3D
53	53	53	1.10963028600165	1.12840973727722	0.26626014886431	0.891651674694476	0.699146204095822	1.33852396937389	0.950484908422007	-0.605121837841329	53	24	4	16.4976082647542	1.04495268819696	1	COL_CONC-0_5mgml_N_56	Ly12 3D
54	54	54	1.16646066749401	0.776866651683517	-0.376812168484963	-1.05434515988373	0.722610708751112	0.559770318188334	0.730285991380588	0.320896614673505	54	21	4	6.01350697532923	-18.5465083957478	1	COL_CONC-0_5mgml_N_56	Ly12 3D
55	55	55	1.6533819075974	1.86542546147068	0.923227601878768	0.913269542219123	1.57114342791199	1.64887499451304	1.75622104546167	0.201627668138166	55	20	4	14.0208061756724	-5.90058127417333	1	COL_CONC-0_5mgml_N_56	Ly12 3D
56	56	56	1.08717572577643	0.887032130201438	0.224028966286627	-0.989874204899158	0.748439574108583	0.69705540211251	0.778343877454068	0.197626687385132	56	21	4	6.45492590024734	-15.9243552931472	2	COL_CONC-1mgml_N_60	Ly12 3D
57	57	57	1.71307781063111	1.66231196926321	0.360244995698708	0.594618917620453	1.23611398078409	1.739085289061	1.48894969342704	-0.34897146514159	57	25	4	17.0386061533628	-5.46475980976467	2	COL_CONC-1mgml_N_60	Ly12 3D
58	58	58	1.44575697142328	0.653707351470611	-1.20338577638791	-1.12699959346376	0.579528574858876	0.936199990970763	0.692776706117403	-0.302468748812234	58	19	4	-14.8351613963432	-24.1621496590657	2	COL_CONC-1mgml_N_60	Ly12 3D
59	59	59	1.70988609256603	1.85645547768602	1.32827313996446	-0.0685615509570538	1.70247430666713	1.44393763474918	1.86655982942749	0.61228733172712	59	21	4	8.8531868965338	-12.1450731746606	2	COL_CONC-1mgml_N_60	Ly12 3D
60	60	60	1.14143350564005	0.66477107164833	-0.312570520196179	-0.22248748096289	0.725302409593654	0.913143679888203	0.80499581784198	-0.0815053048320595	60	19	4	-12.1999238410969	-24.2020349825133	2	COL_CONC-1mgml_N_60	Ly12 3D
61	61	61	0.396986752486711	0.460498061584946	0.629737412580094	0.320094025469056	0.353950417742723	0.473406180286085	0.361013970785607	-0.0717012740110347	61	14	3	8.82200153357923	-0.150583917029525	2	COL_CONC-1mgml_N_60	Ly12 3D
62	62	62	1.65780787476547	1.20521205230526	-0.229925111690721	-0.73762205199958	1.10622294510285	1.02521927976732	1.18951440500627	0.297908667068673	62	19	4	8.32323791783623	-18.3948511563342	2	COL_CONC-1mgml_N_60	Ly12 3D
63	63	63	1.31570517794125	0.450331348295396	-1.22398744836175	-1.12156420171464	0.656854461830969	0.345731658941521	0.634462510951256	0.479082897533147	63	12	2	-22.1713858037882	-20.7398353077721	2	COL_CONC-1mgml_N_60	Ly12 3D
64	64	64	1.01321121179757	0.777427724218202	0.0839163119184434	-0.0579513632109924	0.663126067098225	0.566740200630819	0.671460476117799	0.23353162420718	64	19	4	10.6366944915061	-17.8419413944787	2	COL_CONC-1mgml_N_60	Ly12 3D
65	65	65	-0.406982777926187	-0.548621418001074	-1.23473442607579	0.732603620662261	-0.505410743086078	-0.171038350694248	-0.535477335815499	-0.477751149756322	65	7	1	17.5866682585783	16.3772641837123	2	COL_CONC-1mgml_N_60	Ly12 3D
66	66	66	1.35073348345488	1.39119983323035	0.697510842216694	-0.0626721917063364	1.14411183616868	1.24495713489255	1.26605583149145	0.0959972705522763	66	20	4	12.1451595035377	-11.1692355394393	2	COL_CONC-1mgml_N_60	Ly12 3D
67	67	67	0.832657157793828	0.86327530731759	0.557603002995609	-1.17048089712377	0.832340524704269	0.330270869134524	0.823439091464265	0.730958278122122	67	18	3	1.23102769266165	-14.6807314971661	2	COL_CONC-1mgml_N_60	Ly12 3D
68	68	68	1.51167565766717	0.769839092191952	-1.19900628436297	-1.14269323530663	0.648971906773953	1.09838671156823	0.807000869150314	-0.396163150436473	68	19	4	-13.9898259390123	-24.2814822828979	2	COL_CONC-1mgml_N_60	Ly12 3D
69	69	69	1.71727697789472	1.84669338527415	0.85597098649408	0.569618685238233	1.56532522442951	1.58126203861992	1.73910649958362	0.271546668767485	69	20	4	13.8963489505896	-9.01610127426156	2	COL_CONC-1mgml_N_60	Ly12 3D
70	70	70	1.37420132535705	1.43866064305074	0.871219361149265	0.645846252599879	1.1198838229121	1.44782847327891	1.29647762436285	-0.169404976524664	70	24	4	13.8936803892103	-4.24271479967778	2	COL_CONC-1mgml_N_60	Ly12 3D
71	71	71	1.58559748172841	0.964294694839877	0.0274852751524238	-0.974462925288334	0.865476364931249	0.981519277380723	0.947921224890165	0.0269407631520535	71	21	4	8.52725804782811	-16.8916358624517	2	COL_CONC-1mgml_N_60	Ly12 3D
72	72	72	1.35942862993328	1.08359347642911	-1.27903668359794	0.455358079835454	0.66169262133881	1.13756467825629	0.832299234259855	-0.424204514873573	72	25	4	23.5547897034755	6.49495670040834	2	COL_CONC-1mgml_N_60	Ly12 3D
73	73	73	2.18036478552155	2.34340981076963	1.4153974355995	0.20372692383505	2.10885880313691	1.9407647028878	2.35215742743304	0.583628889928992	73	20	4	10.3898561294449	-11.7036310124255	2	COL_CONC-1mgml_N_60	Ly12 3D
74	74	74	1.14700798699395	0.884408448745288	-0.79334911246076	-1.09002692488423	0.639385512289185	0.414752552601918	0.624566586501305	0.376479391815349	74	19	4	-22.1300479754963	-22.4388270466818	2	COL_CONC-1mgml_N_60	Ly12 3D
75	75	75	1.37704835073432	0.372152303908288	-1.19078785045344	-1.0794761716837	0.567126186612983	0.900634519524634	0.670393873527169	-0.27815313006664	75	19	4	-15.3236841208046	-23.3912164386657	2	COL_CONC-1mgml_N_60	Ly12 3D
76	76	76	1.1362278816253	0.25708785264161	-1.18254833289085	-1.1895641805966	0.355716661391487	0.707371473414673	0.438207444514824	-0.338149151187196	76	19	4	-15.5599551687933	-23.4823179241806	2	COL_CONC-1mgml_N_60	Ly12 3D
77	77	77	1.30138040756009	1.32644291804108	0.541760917197653	0.864255195957756	1.12024006240147	1.09155519955664	1.21413673171557	0.240394865142789	77	25	4	17.187523092572	-4.07597057880841	2	COL_CONC-1mgml_N_60	Ly12 3D
78	78	78	1.47897745140961	1.39514227191922	0.087823245776425	0.680114447560694	0.963806356650997	1.55744576099494	1.22219889205603	-0.503564732285111	78	25	4	18.3759816807956	-2.99341835337679	2	COL_CONC-1mgml_N_60	Ly12 3D
79	79	79	1.32936332584104	1.13458170999353	0.354093021487174	-0.0030008576838903	1.04918499417794	1.19727978816166	1.16698707106527	0.0241341053964443	79	20	4	14.8655564917699	-10.7972182541127	2	COL_CONC-1mgml_N_60	Ly12 3D
80	80	80	0.96127176808157	1.11975330021208	0.336624191374261	1.29341511155832	0.643183688076397	1.31440126523689	0.905336673889503	-0.65206556527369	80	24	4	15.0440966650918	4.40301914823896	2	COL_CONC-1mgml_N_60	Ly12 3D
81	81	81	1.79454575856383	1.75999710232384	0.501502199315341	0.333870676216666	1.47413744024392	1.34931958630731	1.61293341316002	0.416375035388762	81	20	4	14.7996143118319	-12.2554398440826	2	COL_CONC-1mgml_N_60	Ly12 3D
82	82	82	1.5102980896097	1.66682558644621	0.858032166744714	1.15431421087145	1.30046286821604	1.87898275293523	1.59190180687351	-0.423853995108834	82	24	4	14.5502345930016	-0.690247615527367	2	COL_CONC-1mgml_N_60	Ly12 3D
83	83	83	0.883515257821812	-0.130819316788011	-1.27508765863963	-0.987963568366025	-0.0462209220108733	0.196300236274121	-0.0562903555310972	-0.287192958480299	83	19	4	-17.5119248969192	-20.1984981962531	2	COL_CONC-1mgml_N_60	Ly12 3D
84	84	84	0.0615740258586029	-0.847353728755512	-1.27721690917698	-1.04656541221879	-0.50235699481106	-0.417988483801495	-0.627377277219746	-0.18995465574897	84	12	2	-21.3530670192532	-14.2457817848968	2	COL_CONC-1mgml_N_60	Ly12 3D
85	85	85	1.39515847567188	0.910034807813761	-0.795913614203718	-1.17153731786455	0.700146875728638	1.01627859376345	0.815206634681047	-0.23355713708863	85	19	4	-13.6941713960624	-25.5507534333403	2	COL_CONC-1mgml_N_60	Ly12 3D
86	86	86	0.325318954430183	-0.102154758266533	-1.26160465066274	0.226208542858164	-0.0594865945629518	-0.0776415098533241	-0.148694672378886	0.0098429613724052	86	10	2	22.5231906431982	14.2422289578075	2	COL_CONC-1mgml_N_60	Ly12 3D
87	87	87	0.56058483100314	-0.0418573881009202	-1.30805304610777	-1.02166581360513	-0.382491981852837	0.301122602957374	-0.21048667123454	-0.856236402953562	87	19	4	-12.7806457314299	-21.4632983176554	2	COL_CONC-1mgml_N_60	Ly12 3D
88	88	88	0.550475273909033	-0.107887931628725	-1.29243808754511	0.177335643575038	-0.0125409127895266	0.300759271787256	0.0083662252924243	-0.36227478254945	88	23	4	23.0681773716633	11.1624836830834	2	COL_CONC-1mgml_N_60	Ly12 3D
89	89	89	1.03020876477873	0.56281985197627	-1.22853692233312	-1.09572369461356	0.508733448061599	0.55454998778497	0.520696892231333	0.041564987143321	89	19	4	-18.8320997745661	-23.3608605880439	2	COL_CONC-1mgml_N_60	Ly12 3D
90	90	90	-0.321497319426678	-0.723790508691393	-1.16281457290711	-1.19126639660995	-0.732570265395885	-0.863326092032829	-0.950216014727203	0.0145736685230572	90	8	2	-23.1291499462653	-8.84702396215238	2	COL_CONC-1mgml_N_60	Ly12 3D
91	91	91	0.657176718531301	0.364654418488403	-1.2256705703132	0.388739939019918	0.0281916288935599	0.921528700923368	0.374455589631864	-1.02114020331664	91	23	4	21.6528081148664	6.69840495155013	2	COL_CONC-1mgml_N_60	Ly12 3D
92	92	92	0.263302721179888	-0.407592431628542	-1.2235920721331	-1.07291461496327	-0.538581351191356	0.098426101339338	-0.409624714635436	-0.831592774776075	92	19	4	-13.4746826267295	-20.5297392730172	2	COL_CONC-1mgml_N_60	Ly12 3D
93	93	93	0.424439391404945	0.0236308947838501	-1.16162496171405	-1.1769013287414	0.0634030597043421	0.0683908349875133	-0.0017360891389244	0.0060100731537878	93	19	4	-21.795678663863	-20.8324348254028	2	COL_CONC-1mgml_N_60	Ly12 3D
94	94	94	0.960503772876047	0.189726993798791	-1.21699958812193	-0.970488138798251	-0.790913962202939	0.94887060049041	0.25569870332524	-2.14530557001959	94	25	4	18.6400875177275	-5.70096882115442	2	COL_CONC-1mgml_N_60	Ly12 3D
95	95	95	1.7695393283047	1.41849277141022	0.0891724737203805	-1.04534931832019	1.16270046679791	1.2645641938341	1.28775145738427	0.0982693116023688	95	21	4	8.78285951908454	-16.5745075996414	2	COL_CONC-1mgml_N_60	Ly12 3D
96	96	96	0.705543626852042	0.657175943262209	0.257187376397676	-0.0504992773073441	0.456974184554503	0.57302798968931	0.478260590271683	-0.0487154840118333	96	20	4	13.6324891538947	-10.8275594750699	2	COL_CONC-1mgml_N_60	Ly12 3D
97	97	97	1.61473929671642	1.79911568354086	0.649597896941202	1.32248664116261	1.30377815513797	1.98745972823238	1.64318859799672	-0.54406101291906	97	24	4	15.7642446199323	0.039119616857733	2	COL_CONC-1mgml_N_60	Ly12 3D
98	98	98	-0.112507241225341	-0.536985969792701	-1.28237464538762	0.629414982486058	-0.544609926638332	-0.140153661135839	-0.546114354235883	-0.565529594987959	98	7	1	18.6770311422631	15.1710807385531	2	COL_CONC-1mgml_N_60	Ly12 3D
99	99	99	1.12499586363402	1.68289041272073	1.8381158842599	0.832002772720934	1.83205850110551	0.918434617769494	1.98879649785467	1.38891666549129	99	13	3	4.35332588295138	-8.56680399471328	2	COL_CONC-1mgml_N_60	Ly12 3D
100	100	100	1.72845514858731	2.07750038093096	1.7021634116693	1.18493873946314	2.01625513718757	1.8826447111873	2.24684062785159	0.526862646657883	100	20	4	11.1901200007536	-6.20670761790951	2	COL_CONC-1mgml_N_60	Ly12 3D
101	101	101	0.969919922521154	0.311286005199637	-1.31837515167514	-1.1170593791484	0.410448362795179	0.501632543152856	0.418474957864887	-0.0287579607602578	101	19	4	-18.9899438357042	-22.7361877086724	2	COL_CONC-1mgml_N_60	Ly12 3D
102	102	102	0.803198350613214	0.661714346135297	-0.246303063715693	-1.11362633223562	0.494331136662212	0.311928742255256	0.461331433148501	0.301100221462195	102	21	4	3.9443026624917	-17.7711847211329	2	COL_CONC-1mgml_N_60	Ly12 3D
103	103	103	2.57085426970405	2.53005281428594	0.816959816022897	0.759880673765044	2.06402286126535	2.13703800334677	2.32863572798376	0.298314551972881	103	20	4	15.9600531290937	-9.34711786683095	2	COL_CONC-1mgml_N_60	Ly12 3D
104	104	104	0.211307558047127	0.141410212401229	-1.06842475393339	1.03359633296813	0.0189655817696375	0.301751384904947	0.0321607135840728	-0.321382454766137	104	23	4	19.4762431239066	13.5899421323676	2	COL_CONC-1mgml_N_60	Ly12 3D
105	105	105	1.70686825480677	1.49369871172745	0.310105405841538	-1.1430899804524	1.35680074648872	0.825791435933197	1.44000551900982	0.861323304331669	105	21	4	4.04259967404559	-17.1427544091861	2	COL_CONC-1mgml_N_60	Ly12 3D
106	106	106	0.528367176135658	0.307838546540387	0.018669427497269	-1.07171647620565	0.146680304782138	0.189919200432241	0.10339297745085	-0.0225161484284885	106	21	4	4.76546869182788	-15.1660467097301	2	COL_CONC-1mgml_N_60	Ly12 3D
107	107	107	-0.049038816390353	-0.768480797796493	-1.1938779663497	-0.0721596932646904	-0.73356772767106	-0.25688682869025	-0.717255893789576	-0.683498883666505	107	23	4	20.2908749799325	13.8706046066254	2	COL_CONC-1mgml_N_60	Ly12 3D
108	108	108	0.664590339329071	0.624952205001747	-1.15751294916102	1.74112514752461	0.265322403581709	1.25116681157185	0.695662283626218	-1.08351215069566	108	23	4	18.4737933439622	9.72262276705748	2	COL_CONC-1mgml_N_60	Ly12 3D
109	109	109	1.46638184633364	1.47836500250156	0.444840214197816	0.776781766699234	1.09726720151498	1.50130420207492	1.29568625404	-0.26101594940574	109	25	4	16.9057561435058	-3.27174531345819	2	COL_CONC-1mgml_N_60	Ly12 3D
110	110	110	1.60639294949208	1.37371692415425	0.442353084473471	-1.08441857667409	1.08076457968837	1.14721748006558	1.18576018568125	0.123780685798921	110	21	4	7.83280867485249	-15.3985253281144	2	COL_CONC-1mgml_N_60	Ly12 3D
111	111	111	-0.061254746474767	-0.824007558478476	-1.21647534431323	-1.09251099257915	-0.581795757864232	-0.353212244221882	-0.665903131736412	-0.370354118028617	111	11	2	-19.4897340401277	-16.3173396079014	2	COL_CONC-1mgml_N_60	Ly12 3D
112	112	112	1.7192849202208	1.36845609950498	0.0639793189319775	0.341232159758339	1.06013416413438	1.57455855794618	1.29550771891039	-0.394716765418395	112	25	4	18.30994955695	-6.73031076650899	2	COL_CONC-1mgml_N_60	Ly12 3D
113	113	113	0.502394552774334	-0.402025235969176	-1.26594387276332	-1.09680884542148	-0.108514865597631	-0.015411825111704	-0.175561738623576	-0.127060730072307	113	19	4	-20.3282305964406	-19.0255098619735	2	COL_CONC-1mgml_N_60	Ly12 3D
114	114	114	0.105584384691652	-0.300927138499288	-1.24155928481378	-1.00063421561124	-0.254029401832222	0.100866894529926	-0.245364998251881	-0.45478205675834	114	19	4	-17.0146055534361	-21.2761929355902	2	COL_CONC-1mgml_N_60	Ly12 3D
115	115	115	-0.0135291626750231	0.0349194229173319	-1.10880204167317	0.95776440338301	-0.164638058349134	0.0748073320527191	-0.191314292394641	-0.305586891803804	115	7	1	18.9759316868622	14.7357232444394	2	COL_CONC-1mgml_N_60	Ly12 3D
116	116	116	0.0834909360133152	0.0545031159776672	-0.15052612929075	1.05516260748955	0.0404038202266319	-0.021607100019564	-0.0434695179079979	0.0787264459074376	116	7	1	14.8975594411399	18.9527393526855	3	COL_CONC-2mgml_N_103	Ly12 3D
117	117	117	-0.454025323655286	-0.584902073011412	-1.341391111926	0.57651503338415	-0.736203489117917	-0.0014073849449538	-0.559423074982553	-0.980537128233655	117	7	1	17.4091837048508	13.3484549055227	3	COL_CONC-2mgml_N_103	Ly12 3D
118	118	118	0.916293176321332	1.03070545342874	0.0852050385168345	1.26496440051322	0.267188791754631	1.4416802501531	0.843894182932565	-1.29990431996834	118	24	4	15.0230957650918	4.30653423550429	3	COL_CONC-2mgml_N_103	Ly12 3D
119	119	119	0.850329925128323	0.970555266165232	0.289866713333236	1.06611915675322	0.622674647324007	1.16979071044563	0.820396796652221	-0.513282289079782	119	24	4	15.374318893174	3.80857991935445	3	COL_CONC-2mgml_N_103	Ly12 3D
120	120	120	0.385083454875463	-0.171002278727086	-1.27672093436879	-0.996163718197464	0.0110530999803794	0.0808033428455329	-0.0453159992575973	-0.0780897497934131	120	19	4	-20.6408307266616	-20.310846152292	3	COL_CONC-2mgml_N_103	Ly12 3D
121	121	121	0.78030597713628	0.705031515790349	0.326549089508561	-1.12291035343583	0.590605248137916	0.389957691157283	0.570911176556454	0.339889606058969	121	21	4	3.6640974111443	-15.1795933368543	3	COL_CONC-2mgml_N_103	Ly12 3D
122	122	122	0.9809200342686	0.769272156628238	-0.719697380627397	-0.0785770878833097	0.433181809887059	0.993944714694135	0.616204108056391	-0.564050261335207	122	25	4	21.4610456781034	-6.38964908545129	3	COL_CONC-2mgml_N_103	Ly12 3D
123	123	123	0.495476890027412	0.520077002240218	0.598330578828882	-1.14086955614995	0.470449502752606	-0.0134145118208262	0.398933706663647	0.643029117056061	123	18	3	0.0066834832279829	-12.7447737175012	3	COL_CONC-2mgml_N_103	Ly12 3D
124	124	124	0.832141930870776	0.0832393332583951	-1.07631093435925	-1.05385047882574	0.430040433467987	-0.00455043283743	0.355808370998284	0.578936204961406	124	12	2	-24.4100427781141	-17.4528414972426	3	COL_CONC-2mgml_N_103	Ly12 3D
125	125	125	0.385538376194401	-0.0032328630658337	-1.21524153700029	-1.15662885024084	-0.0264057647173996	0.260204136412719	-0.0175953488713971	-0.334177550760207	125	19	4	-17.6556444168325	-22.9256629371363	3	COL_CONC-2mgml_N_103	Ly12 3D
126	126	126	0.804176709278618	0.304787538237647	-1.06439984474439	-1.04307993872225	0.341002457505573	-0.108840365456514	0.249825331340079	0.579971809629468	126	12	2	-24.9696145959967	-17.3853387693874	3	COL_CONC-2mgml_N_103	Ly12 3D
127	127	127	1.01076854917197	1.02599839138861	0.29767726695515	0.43422218004341	0.639706222726179	1.11585836489181	0.807772250917114	-0.428597602472101	127	24	4	15.8732977446251	-2.94797741584913	3	COL_CONC-2mgml_N_103	Ly12 3D
128	128	128	1.09144385509532	0.882456909570658	0.0973529450438961	-1.18845890226273	0.679399424898891	0.902103610927853	0.762316539013707	-0.130059537674531	128	21	4	8.03830510478145	-15.6521707077465	3	COL_CONC-2mgml_N_103	Ly12 3D
129	129	129	1.64092404436985	1.33218707115689	-0.401896019480255	0.478128830065427	0.835519166068855	1.70962402185538	1.23448887885322	-0.849548615152683	129	25	4	19.335793751937	-3.73695014349999	3	COL_CONC-2mgml_N_103	Ly12 3D
130	130	130	-0.33459855797471	-0.460780058538689	0.0037995010409357	-1.13488170271104	-0.297435829801696	-0.287598273715994	-0.414962274715512	-0.066379629772617	130	3	1	-0.0294872640131272	-8.47740818281854	3	COL_CONC-2mgml_N_103	Ly12 3D
131	131	131	-0.676801224047395	-0.518343689361886	0.560103015700616	-1.05257637203709	-0.385572392833984	-0.608418999276562	-0.568373741881717	0.184632112206676	131	15	3	-2.7465891945086	-3.89236042135831	3	COL_CONC-2mgml_N_103	Ly12 3D
132	132	132	1.0157334657278	-0.205649774698384	-1.06815300049317	-1.10579088204797	0.600129292456266	-0.536005115693802	0.523092607551674	1.41643989290463	132	12	2	-26.0884207807279	-14.1089053207723	3	COL_CONC-2mgml_N_103	Ly12 3D
133	133	133	1.06095997294581	1.13054005830551	0.632960897826509	0.342761818408163	0.858206814429856	1.02364399457469	0.951551241824918	-0.0311547468603082	133	20	4	13.5777071863005	-7.28408476620853	3	COL_CONC-2mgml_N_103	Ly12 3D
134	134	134	0.694036791437444	0.920365366405995	0.655791434352388	0.921297350618269	0.773405952247619	0.799210462267557	0.821994049172941	0.113567237229452	134	24	4	11.4210184410633	3.67138719903735	3	COL_CONC-2mgml_N_103	Ly12 3D
135	135	135	-0.800550713423767	-0.572528614876269	0.387460426913527	-0.977970421997878	-0.458385040186914	-0.567247602877946	-0.629289131513215	0.0401921677279153	135	4	1	-2.71440081291888	-3.34035422076439	3	COL_CONC-2mgml_N_103	Ly12 3D
136	136	136	1.05067978562719	0.484226993376421	-1.31751570244685	-0.216591438460925	0.41740401818284	0.787540352373645	0.51486267263221	-0.347959830644551	136	19	4	23.8740712427588	-6.67919654666841	3	COL_CONC-2mgml_N_103	Ly12 3D
137	137	137	1.1005550119149	0.86015285375434	-0.65305337423512	0.798032599332645	0.625892972346275	1.17283791304789	0.823902650058174	-0.5124897373164	137	25	4	21.7202704564223	6.38640122994231	3	COL_CONC-2mgml_N_103	Ly12 3D
138	138	138	1.07264841705464	0.481578217991103	-0.658678941317283	-1.00115924290461	0.554727534472767	0.765940729258851	0.616562360858262	-0.139943382311745	138	19	4	-14.2937742565992	-25.7698115175115	3	COL_CONC-2mgml_N_103	Ly12 3D
139	139	139	0.413568210647993	-0.27141821628077	-1.17317048767182	-0.983208423824539	-0.360948101045937	0.296492628664847	-0.203442925978321	-0.822175743935504	139	19	4	-13.0143551679702	-21.0347511907136	3	COL_CONC-2mgml_N_103	Ly12 3D
140	140	140	0.545904403334301	-0.202328803610538	-1.25900543354767	-1.1557126797871	-0.0078011510888654	0.0419131478505554	-0.0722844199285606	-0.0585616341894119	140	19	4	-20.9215418815743	-20.0146467436879	3	COL_CONC-2mgml_N_103	Ly12 3D
141	141	141	0.719200051088748	-0.074690330592605	-1.34665815875297	-1.12072336908718	0.150520914803855	0.113839316636051	0.089139996701382	0.0700161849497704	141	19	4	-21.3607014438454	-20.1319683230546	3	COL_CONC-2mgml_N_103	Ly12 3D
142	142	142	1.16673443471056	0.585358550312695	-1.31718798540581	-1.17497745071968	0.48960584261474	0.734049243297101	0.55249199546067	-0.190180577727992	142	19	4	-16.2407733239197	-24.1384711048724	3	COL_CONC-2mgml_N_103	Ly12 3D
143	143	143	0.392635048282208	0.467430885807176	0.301830834133817	-1.16422882034689	0.371175163816801	-0.318526014058839	0.26774509485249	0.861133754219378	143	18	3	-3.53885820968846	-13.8344138653735	3	COL_CONC-2mgml_N_103	Ly12 3D
144	144	144	-0.813346693987243	-0.849752294205642	-1.16088600641464	-1.21046430781152	-0.761480875869488	-0.789563644297978	-0.95674987293312	-0.10874152512396	144	8	2	-22.8688830541625	-7.28534448557326	3	COL_CONC-2mgml_N_103	Ly12 3D
145	145	145	-1.48799632859788	-1.15503309722013	0.523021336521846	1.09973909236477	-0.968942121964131	-1.04741347121387	-1.20823100956368	-0.0892660715288064	145	1	1	-4.40016305845115	19.1390686100828	3	COL_CONC-2mgml_N_103	Ly12 3D
146	146	146	0.580646196290224	0.176012244037331	-1.2406695961141	-1.01547011560079	0.128202247897195	0.395618973173906	0.150009908131744	-0.283497101711532	146	19	4	-16.9918638644303	-23.4267804350467	3	COL_CONC-2mgml_N_103	Ly12 3D
147	147	147	0.0723897677397398	0.199212108769922	0.192881949589974	0.735863965756108	0.0994072078358941	0.582464267919114	0.207623580149375	-0.536579704584246	147	22	4	10.9805746998443	8.62078391038613	3	COL_CONC-2mgml_N_103	Ly12 3D
148	148	148	0.767266848912327	0.74757510546799	0.103522234898933	0.89288632387611	0.539660735196991	0.942094934865625	0.665188829572036	-0.362428359638265	148	24	4	17.049144310368	4.26576041383977	3	COL_CONC-2mgml_N_103	Ly12 3D
149	149	149	-0.042406630064969	0.122560964199299	0.507526430978659	0.72620865674386	0.0600115475567523	0.0724602476811703	-0.0038363089778334	-0.0031898477974267	149	5	1	1.86015905716537	16.8830845288807	3	COL_CONC-2mgml_N_103	Ly12 3D
150	150	150	0.931949584037557	0.822607684955782	-0.538921989291882	-0.299611659966285	0.534996265474467	0.677862352395562	0.574801320539446	-0.0650726690386549	150	19	4	-13.4846108917491	-25.2309617252175	3	COL_CONC-2mgml_N_103	Ly12 3D
151	151	151	0.111361554299521	-0.301397367311883	-0.603047715463752	-1.14545460438949	0.0534260535954147	-0.939305109086182	-0.121152005079241	1.15044811771768	151	17	3	-8.43490251123738	-13.3638182774958	3	COL_CONC-2mgml_N_103	Ly12 3D
152	152	152	0.0402327419663605	-0.586440056026119	-1.29145419948419	0.262407518632816	-0.227874985023497	-0.528104626694214	-0.397850703552042	0.302739327976564	152	10	2	21.089871042955	17.72503446101	3	COL_CONC-2mgml_N_103	Ly12 3D
153	153	153	0.780478491216847	0.610668803083965	0.0538426087435665	0.126720829999916	0.53851127093335	0.891030267872066	0.644893821469459	-0.305293321592804	153	25	4	17.7196220450971	-6.16608940724103	3	COL_CONC-2mgml_N_103	Ly12 3D
154	154	154	1.13200027906992	0.892039741796275	-0.27121473456212	0.779552623046071	0.689778483767863	1.0559687652561	0.82090129147651	-0.292989683617245	154	25	4	21.6203797765772	5.71446026628921	3	COL_CONC-2mgml_N_103	Ly12 3D
155	155	155	-0.424229115185789	-0.709226369752997	-1.24477691371706	1.26768234294426	-0.763668449626471	-0.277410644445573	-0.745044080739295	-0.700075703673606	155	7	1	15.7446190478226	16.8201032774322	3	COL_CONC-2mgml_N_103	Ly12 3D
156	156	156	0.829457263897545	0.347934567604058	-1.33493386359118	0.0124438324831809	0.317950852331117	0.783680095753785	0.44319611393424	-0.476203200835972	156	25	4	23.9704321679024	-5.54885550356995	3	COL_CONC-2mgml_N_103	Ly12 3D
157	157	157	1.20354710645227	0.831745281188079	-1.27077708979168	-0.0109815878605691	0.603933647213508	0.895463730913941	0.697745208311987	-0.223108295149621	157	25	4	23.9020269534832	-6.65031673799162	3	COL_CONC-2mgml_N_103	Ly12 3D
158	158	158	0.804227753585944	0.370942006759278	-1.29586703956972	-1.10217705984292	0.271966016800338	0.492704851237821	0.297270924518145	-0.2032473572601	158	19	4	-17.1790177074267	-23.7776230594639	3	COL_CONC-2mgml_N_103	Ly12 3D
159	159	159	-0.372155706779252	-0.796342845908048	-1.27811910587333	0.493281417816793	-0.654366169280111	-0.431469271208591	-0.749816199044791	-0.377258838779923	159	10	2	18.1773118390664	17.6278825369217	3	COL_CONC-2mgml_N_103	Ly12 3D
160	160	160	-0.795310549452416	-1.42635906461263	-1.1082241321506	-1.25821372655943	-1.21281030425121	-1.20756607016592	-1.46085969754452	-0.230605325580535	160	8	2	-25.1734420970769	-3.75843053666833	3	COL_CONC-2mgml_N_103	Ly12 3D
161	161	161	-1.10202622240577	-0.805871269469289	0.60422012120178	0.361751623285441	-0.679466994668126	-0.605453200721152	-0.832187439612976	-0.210854115240993	161	1	1	-8.17727389113356	18.6518944076249	3	COL_CONC-2mgml_N_103	Ly12 3D
162	162	162	0.514543380431961	0.175045411945035	-0.56807173504552	-1.18117896686392	0.317678424366411	-0.0956333500810902	0.226005906972725	0.533682069557909	162	12	2	0.72058287445622	-18.6965254930592	3	COL_CONC-2mgml_N_103	Ly12 3D
163	163	163	1.32359604469979	0.871949909377826	-1.18615283926764	-1.13270834585359	0.735840717297062	0.743795096887915	0.774938574601301	0.127119281785984	163	19	4	-18.059728221813	-24.1105327434401	3	COL_CONC-2mgml_N_103	Ly12 3D
164	164	164	1.11713449586834	0.580832548709201	-0.400323118023982	-1.20410196340963	0.717808540070135	0.639641996569576	0.738094697383663	0.222725068984551	164	21	4	6.3514844083836	-18.5023584346656	3	COL_CONC-2mgml_N_103	Ly12 3D
165	165	165	1.30688189002635	0.553209868900976	-1.14177437078196	-1.06418877787438	0.267172703597319	0.949691668757113	0.498107695718717	-0.734677028231372	165	19	4	-12.5787458974265	-23.2112884269408	3	COL_CONC-2mgml_N_103	Ly12 3D
166	166	166	0.414939321103823	0.246828281497275	-1.02955829497052	-0.381420840530606	0.112860152732214	0.403853340480413	0.141252530509312	-0.313425194458358	166	19	4	24.0913016284804	-6.84773776923365	3	COL_CONC-2mgml_N_103	Ly12 3D
167	167	167	0.700326513843215	0.428733213704346	0.112305612618476	-1.04886623366396	0.406320131440002	0.457361420249172	0.40392510633688	0.0165980195286876	167	21	4	5.91688536197997	-15.5041644088509	3	COL_CONC-2mgml_N_103	Ly12 3D
168	168	168	-0.509134162427132	-0.974385405796012	-1.23213545733397	-1.12166156065313	-0.822553973126298	-0.744713316665491	-0.993439351197003	-0.241746721979638	168	8	2	-24.9266799283892	-8.78929472688994	3	COL_CONC-2mgml_N_103	Ly12 3D
169	169	169	0.325459861149983	-0.32947906440105	-1.26765172068148	-1.07370705957349	-0.169737067938011	-0.0178064228481913	-0.227306741876156	-0.205984855087752	169	19	4	-20.071965270876	-19.8526138657822	3	COL_CONC-2mgml_N_103	Ly12 3D
170	170	170	1.39207972580789	0.932694194455991	-1.33620143369357	0.252612798404295	0.651048039902314	1.34741757989254	0.927647140854667	-0.67950654382605	170	25	4	22.8042577004061	-5.31082360242532	3	COL_CONC-2mgml_N_103	Ly12 3D
171	171	171	1.11584807564327	0.749064243225835	-0.25671018021078	0.0314405561040844	0.655274309272687	1.05049080294131	0.792691706874559	-0.332727334987911	171	25	4	19.7087252312791	-7.72547954382815	3	COL_CONC-2mgml_N_103	Ly12 3D
172	172	172	0.0623715460458909	-0.776708173370749	-1.27709792112051	-1.12296658521983	-0.446190963165644	-0.106730903499516	-0.467040687817025	-0.47263047522308	172	19	4	-18.109591017186	-18.2116373750894	3	COL_CONC-2mgml_N_103	Ly12 3D
173	173	173	0.446534348873788	-0.0783217002647003	-1.265077176104	-0.990725114916392	-0.31803385246537	0.452503471599798	-0.0836900809724633	-0.944166550927785	173	19	4	-12.1891811244147	-21.7411037990773	3	COL_CONC-2mgml_N_103	Ly12 3D
174	174	174	1.34426668780288	0.740805556573406	-0.295876416795231	-0.980852976626269	0.869623811501387	0.819982770760756	0.919355994041329	0.218064088730661	174	19	4	7.28295694359894	-18.4687925949789	3	COL_CONC-2mgml_N_103	Ly12 3D
175	175	175	1.04903535768743	0.386994821447263	-1.16675112622954	-1.02578220697487	0.520680119739735	0.2645028691919	0.481753859648433	0.3907397450045	175	12	2	-22.3010168768818	-20.6250218392201	3	COL_CONC-2mgml_N_103	Ly12 3D
176	176	176	1.15864885191431	0.601958117219026	-1.26641763039605	-0.435877326411237	0.351839073621916	0.979369349349881	0.56057585754535	-0.655822220894597	176	25	4	22.5735425966985	-7.30719948135783	3	COL_CONC-2mgml_N_103	Ly12 3D
177	177	177	-1.52929391629116	-1.15942003109407	0.553947228911418	-1.13445866320481	-0.995645447862339	-1.2496355666054	-1.28096537712901	0.107443793897654	177	4	1	-3.72176859252168	-0.363782007515157	3	COL_CONC-2mgml_N_103	Ly12 3D
178	178	178	1.24444483997951	0.948788449509936	-1.08134213854954	-0.971731569545833	0.611278773832559	0.943408958202542	0.719909711203775	-0.268393882461084	178	19	4	-14.2204848390362	-24.8159615139538	3	COL_CONC-2mgml_N_103	Ly12 3D
179	179	179	0.767558696971737	0.166128590782297	-1.16220174287926	-1.03961320545394	0.246319253587295	0.27480744965488	0.214391230039637	0.0128815041340763	179	19	4	-20.3015098971922	-21.8002620660129	3	COL_CONC-2mgml_N_103	Ly12 3D
180	180	180	0.644261069498327	0.0528412805609525	-1.27109060207512	-1.08345420403366	0.302214246866066	-0.131027545218973	0.205876973464536	0.553716237193879	180	12	2	-24.5957086892172	-16.9389051662963	3	COL_CONC-2mgml_N_103	Ly12 3D
181	181	181	0.162584913429035	-0.21283951447744	-1.06768895455803	-1.16300338676323	-0.0529151635451821	-0.40293387713121	-0.200641289592096	0.39234020652988	181	12	2	-25.2951625977022	-15.3431885835197	3	COL_CONC-2mgml_N_103	Ly12 3D
182	182	182	0.844731230990952	0.682363502275482	-0.75527048158402	-1.23344035152853	0.43602581342569	0.385725082780905	0.416386203924108	0.138531200520754	182	19	4	6.01398646860072	-19.2211221947587	3	COL_CONC-2mgml_N_103	Ly12 3D
183	183	183	0.987332224647966	0.283626423899721	-1.15013248529108	-1.09873216723237	0.356273093599257	0.709262030047983	0.439345751761201	-0.339578898637222	183	19	4	-15.2558040875239	-23.6972880749907	3	COL_CONC-2mgml_N_103	Ly12 3D
184	184	184	0.239652000096944	-0.504896663010816	-1.20582886422307	-1.04734272354188	-0.120697751226679	-0.951336484815005	-0.320526428218732	0.931976018579334	184	8	2	-21.5364504036651	-8.76834754297065	3	COL_CONC-2mgml_N_103	Ly12 3D
185	185	185	0.394335930915588	0.186008979918177	0.0925733943182101	-1.09988794186115	0.219053506466478	0.104195418471078	0.152685061454555	0.172524054625089	185	21	4	2.57413890222034	-14.9640256488365	3	COL_CONC-2mgml_N_103	Ly12 3D
186	186	186	0.406185733218077	-0.119186986848923	-1.20625024598611	-1.00952582618296	0.175879464218456	-0.169319422787223	0.0674623120189642	0.429169353898006	186	12	2	-24.4630986388759	-16.5040578555962	3	COL_CONC-2mgml_N_103	Ly12 3D
187	187	187	1.25608642660534	1.24763686866038	0.219360097726427	0.872530336082661	0.89127871381359	1.46397437289465	1.13168513928409	-0.492932521819328	187	24	4	17.4841396670336	-0.450712970785247	3	COL_CONC-2mgml_N_103	Ly12 3D
188	188	188	0.660122560147506	0.208680690065543	-0.36921071071706	-1.05899323671974	0.349310847573594	0.418242255076231	0.342662594230455	-0.0145126518031195	188	21	4	6.519859448432	-18.4037848690904	3	COL_CONC-2mgml_N_103	Ly12 3D
189	189	189	-0.0489779923731685	-0.506239696729762	-1.29318703399889	-1.0641685346957	-0.412535137384819	-0.0143394068130241	-0.402385761108356	-0.53388009118384	189	19	4	-16.9590650330565	-20.31386608162	3	COL_CONC-2mgml_N_103	Ly12 3D
190	190	190	-0.195866911709309	-0.665270354352157	-1.29473313942844	-1.06475276157092	-0.440254198850667	-0.494318353436559	-0.595362055744293	-0.0194087163637444	190	12	2	-24.0252006009594	-13.0329499531826	3	COL_CONC-2mgml_N_103	Ly12 3D
191	191	191	1.35226459875271	1.46342169927502	0.720993328364443	0.846845989160557	1.2030295956938	1.34205758086684	1.34228771658172	0.0630389446711647	191	24	4	14.8663475639613	-3.90513257328336	3	COL_CONC-2mgml_N_103	Ly12 3D
192	192	192	0.0699831691193231	-0.276317165637106	-1.30131679131556	-1.17182145047541	-0.1976947019905	-0.71870908343069	-0.389397191896862	0.561988879981745	192	12	2	-25.4910674404158	-13.936244914903	3	COL_CONC-2mgml_N_103	Ly12 3D
193	193	193	0.352408075584163	0.231432607469161	-0.8268360562778	-0.281131471293382	-0.0102686431215168	0.520312920063867	0.109579625054608	-0.611489951918848	193	25	4	22.3694352859222	-5.99875583687804	3	COL_CONC-2mgml_N_103	Ly12 3D
194	194	194	1.36207945029638	1.35284824602104	0.696577471214194	-0.252011160332993	1.13598890738622	1.16774457032504	1.24303969909882	0.173870634470843	194	20	4	9.93010194046162	-13.2442419379936	3	COL_CONC-2mgml_N_103	Ly12 3D
195	195	195	0.0492280463457846	0.521895593604516	1.02256852931854	1.03574285225304	0.498930762912326	0.361821689496687	0.473804288840416	0.249914170401143	195	1	1	-0.378281826074193	11.9430355835476	3	COL_CONC-2mgml_N_103	Ly12 3D
196	196	196	0.82050069910934	-0.0320033359476947	-1.18705686931599	-0.828040969185498	-0.113490724850685	0.67288915016492	0.148102975407125	-0.924492212878906	196	25	4	-12.126886082034	-21.2030401428332	3	COL_CONC-2mgml_N_103	Ly12 3D
197	197	197	0.586937503208807	-0.114369136800433	-1.20924363929008	-1.10390542192584	0.0459286951797683	0.343474175795551	0.0681617475488603	-0.333347089382922	197	19	4	-16.9931986983338	-22.10271598073	3	COL_CONC-2mgml_N_103	Ly12 3D
198	198	198	-0.293033700657133	0.0709949839814321	0.882732984015341	-0.0724186439800602	0.0739220174148599	0.0253079066024248	-0.0018741259360474	0.0695414459710647	198	4	1	-2.69292506170904	7.66848776094804	3	COL_CONC-2mgml_N_103	Ly12 3D
199	199	199	-0.100157010483408	-1.07669593190707	-1.31753100059388	-1.12677939893523	-0.858768428784632	-1.14254650112842	-1.12834575860786	0.167013341151117	199	8	2	-24.150607146693	-7.38478001573861	3	COL_CONC-2mgml_N_103	Ly12 3D
200	200	200	-0.136456639852737	-0.898741757954154	-1.32095198124204	-1.14299759316607	-0.787343980176643	-0.535720459209275	-0.887175419747632	-0.434886986969433	200	11	2	-19.9404542301703	-14.5841051469072	3	COL_CONC-2mgml_N_103	Ly12 3D
201	201	201	0.0751794864891514	-0.866264930407335	-1.30494042601637	-1.04019256918345	-0.629569792574999	-0.358506450480124	-0.702080728525782	-0.428005938145212	201	11	2	-18.8116276099787	-16.51080682863	3	COL_CONC-2mgml_N_103	Ly12 3D
202	202	202	1.21151649642736	0.755825547147085	-1.32281037767703	-1.02464832912931	0.578947730032034	0.982797780097244	0.709985331871157	-0.3567801330904	202	19	4	-14.3367001918269	-24.2927978612787	3	COL_CONC-2mgml_N_103	Ly12 3D
203	203	203	0.14283802366908	-0.369356268912188	-1.18450967088451	-0.750537710490293	-0.34739526108094	0.255236456991764	-0.221688711790401	-0.756695702787608	203	19	4	-13.1666424662417	-19.6857596473731	3	COL_CONC-2mgml_N_103	Ly12 3D
204	204	204	0.375229217647144	0.186185266926095	-1.06926321072462	-1.14381198313624	0.194742960999186	-0.429305273614491	0.0637582426657714	0.753034128934138	204	12	2	-25.986184180881	-15.5266441353437	3	COL_CONC-2mgml_N_103	Ly12 3D
205	205	205	0.0021597168063223	-0.421477084585564	-1.14314664242442	-1.23040944348932	-0.13548099105212	-0.679361196743993	-0.318470758586469	0.599779891902887	205	12	2	-21.9488711420376	-9.9709598064233	3	COL_CONC-2mgml_N_103	Ly12 3D
206	206	206	-0.148778556377765	-0.323780231992952	-1.16434322760429	-0.110929397873942	-0.348668292315515	0.123853289855656	-0.294712042089074	-0.607447086357864	206	23	4	22.0992585137266	10.1846418019084	3	COL_CONC-2mgml_N_103	Ly12 3D
207	207	207	0.764380878481548	0.2366489571057	-1.19383918027038	-1.08774428059149	0.0833247559323125	0.153363318548068	0.0375905346104648	-0.0650382148123315	207	19	4	-20.4972407139398	-22.0949415790229	3	COL_CONC-2mgml_N_103	Ly12 3D
208	208	208	0.281861355373908	-0.0103489708892803	-0.0474374374103996	-0.949770539832984	0.0245804514247404	0.32348010610879	0.0446007300193496	-0.33885603504007	208	21	4	7.0322515583191	-14.3693496451226	3	COL_CONC-2mgml_N_103	Ly12 3D
209	209	209	0.309073610179289	-0.603111728129342	-1.29719271638668	-1.12192157490566	-0.433992685132146	-0.112796475325293	-0.461458228379409	-0.449388227561852	209	19	4	-18.0558111182885	-18.2172244693624	3	COL_CONC-2mgml_N_103	Ly12 3D
210	210	210	0.79654923037037	0.96112752298207	0.640427472622886	1.00081679429521	0.604274300096817	1.04223389172796	0.752101372768127	-0.391278991708466	210	24	4	12.9463149403618	3.7174236442846	3	COL_CONC-2mgml_N_103	Ly12 3D
211	211	211	-1.48098297355436	-1.43055854557886	0.378926288620778	-0.56032444903577	-1.26301465282912	-0.937472428298275	-1.38200476901093	-0.607894196992972	211	2	1	-11.3247040746022	18.0374767642929	3	COL_CONC-2mgml_N_103	Ly12 3D
212	212	212	0.628886074201593	0.420768661184905	-0.115440643428629	-1.11379666300368	0.445377291535878	0.377814828999296	0.423894646530719	0.16009495700394	212	21	4	4.77140565492275	-17.0844941645276	3	COL_CONC-2mgml_N_103	Ly12 3D
213	213	213	0.598969426170253	0.218221388363203	-0.849251758890565	-0.644508525209872	0.236238204144163	0.434384045059232	0.24942330965135	-0.183905965956675	213	19	4	-15.7756084831182	-23.5227426028349	3	COL_CONC-2mgml_N_103	Ly12 3D
214	214	214	0.660105661498324	0.86640189925709	0.45562814396756	0.889634752599515	0.747204465967371	0.47639374586818	0.74486551572718	0.449498510100831	214	23	4	16.0349127909567	8.17260818632925	3	COL_CONC-2mgml_N_103	Ly12 3D
215	215	215	0.0753613286631117	0.560592457033886	0.86919618234905	1.40938154120485	0.488661016645582	0.444692470045254	0.478568271537678	0.141002753590205	215	5	1	4.55439451753285	13.7535887291201	3	COL_CONC-2mgml_N_103	Ly12 3D
216	216	216	-0.667876681310477	-0.50268977925196	0.467155735499574	0.425085864571846	-0.474313690366033	-0.397161737093086	-0.59770462692438	-0.17647063380629	216	1	1	-6.6201547919974	19.4041030881023	3	COL_CONC-2mgml_N_103	Ly12 3D
217	217	217	0.950904593463707	0.110083201907285	-1.12458937070763	-1.18034981822541	0.166177675014678	0.510832031599051	0.221933951094855	-0.365203860348336	217	19	4	-15.9002713115466	-23.0241606853569	3	COL_CONC-2mgml_N_103	Ly12 3D
218	218	218	-0.73247684839725	-0.934005940514384	-1.27014711002198	-1.1939308450496	-0.827245666588119	-0.623812708623703	-0.952046292360375	-0.386909278523463	218	11	2	-25.7682806218878	-10.4624758069342	3	COL_CONC-2mgml_N_103	Ly12 3D
219	219	219	0.376744715581611	0.149117265079248	0.0488360719869675	-1.19554722546586	0.345445787697344	-0.728601474523775	0.222480371183051	1.29794697580401	219	17	3	-6.77266180996947	-12.9256586160318	4	COL_CONC-3mgml_N_131	Ly12 3D
220	220	220	0.53202794164997	0.644657088081609	0.223084493487421	0.6494065577357	0.533598645870866	0.427437504703673	0.519292435173032	0.220777467029564	220	23	4	16.8390590292658	7.76508211658372	4	COL_CONC-3mgml_N_131	Ly12 3D
221	221	221	0.627353768258343	-0.232841946281273	-1.20173266701223	-1.15565362938211	0.114614300763585	-0.495267142616348	-0.0296343312296529	0.721920118544208	221	12	2	-25.1615753715355	-14.7884256432197	4	COL_CONC-3mgml_N_131	Ly12 3D
222	222	222	0.0464486352115952	-0.924758284665792	-1.26433281998886	-1.16159471621916	-1.21936873448124	-0.495990977321886	-1.08707111257138	-1.05688786316415	222	11	2	-15.4993906843851	-16.6797190407194	4	COL_CONC-3mgml_N_131	Ly12 3D
223	223	223	-1.47014807507435	-1.35905039101949	0.49962497635125	0.0695979867825638	-1.33101366308395	-0.753590767789424	-1.30841205202683	-0.909873080199585	223	1	1	-8.40128290364123	20.3950087576945	4	COL_CONC-3mgml_N_131	Ly12 3D
224	224	224	0.416647232975682	0.179263364880413	-0.94514058091604	-1.18049225586469	0.233082337435532	-0.348556565371423	0.111937307715199	0.711409214894663	224	12	2	-26.0297739088767	-15.9840019546596	4	COL_CONC-3mgml_N_131	Ly12 3D
225	225	225	-0.270541823810077	-0.288502684430615	1.4396516434302	1.04205372533469	0.0651545226380655	-0.709270987823862	-0.0981457600696992	0.901807190467769	225	2	1	-10.1956666410195	12.9460014392073	4	COL_CONC-3mgml_N_131	Ly12 3D
226	226	226	0.428975237347638	0.204537785479559	-0.182468751936097	-0.178681058951878	0.151636837245018	0.531891715203868	0.220028615378086	-0.408798097937088	226	25	4	18.6306018584487	-7.49813216668715	4	COL_CONC-3mgml_N_131	Ly12 3D
227	227	227	-0.677638970512543	-0.704347857002525	0.365107541776633	0.47245796717988	-0.634255097927196	-0.49797311046838	-0.759761750898424	-0.27402239168726	227	1	1	-6.00499938201364	20.2634832233329	4	COL_CONC-3mgml_N_131	Ly12 3D
228	228	228	1.06377110227665	0.537404276876555	-0.988926490151853	-1.0968510918709	0.575580311662725	0.479771640594016	0.569842110732	0.216657336723748	228	19	4	-20.7510397231775	-22.4746093844099	4	COL_CONC-3mgml_N_131	Ly12 3D
229	229	229	0.457029373506694	0.69570452107195	0.427624523828236	0.378893378464192	0.59537232396562	0.0264596653119645	0.539612735856472	0.763874417503183	229	17	3	-13.2737977306201	-0.825323578192811	4	COL_CONC-3mgml_N_131	Ly12 3D
230	230	230	-0.561925770813343	-0.546991327152641	0.0542521342544723	-1.15742942426793	-0.432852222032429	-0.539608882402493	-0.599378287428853	0.0425006818226241	230	15	3	-2.04373524897835	-6.42300543100683	4	COL_CONC-3mgml_N_131	Ly12 3D
231	231	231	-0.558436192121676	-0.28909255858164	0.704212727062652	-1.17594253248616	-0.134735581179154	-0.761892035470942	-0.324500964096088	0.695594524217463	231	15	3	-5.14325340102151	-5.72759767524994	4	COL_CONC-3mgml_N_131	Ly12 3D
232	232	232	0.602898266911267	0.10941824612319	-1.19185964989896	-1.09092590871787	0.180048796774972	-0.648920602106852	0.0349700638275972	0.985748366540928	232	12	2	-25.9256790415972	-14.7285596753124	4	COL_CONC-3mgml_N_131	Ly12 3D
233	233	233	-0.719321813292971	-1.01931332907081	-1.20524557795584	-1.12739291682976	-1.26670781660045	-0.508787763073052	-1.1124480484184	-1.10533966143838	233	11	2	-15.019014687452	-16.025622671783	4	COL_CONC-3mgml_N_131	Ly12 3D
234	234	234	-0.386558176169118	-0.99670674601792	-1.2687255789292	-1.02827880698474	-0.732981187542169	-0.726627639350372	-0.91419921606911	-0.143028240586134	234	8	2	-24.8046720876638	-8.68373412739836	4	COL_CONC-3mgml_N_131	Ly12 3D
235	235	235	0.350155682978031	-0.323527963609251	-1.18103896807895	-1.10194719793407	-0.284780735818632	-0.0932155133604654	-0.344476861917399	-0.272824294300851	235	19	4	-19.68063707065	-19.4060776780554	4	COL_CONC-3mgml_N_131	Ly12 3D
236	236	236	0.920281588950616	0.459201017846755	-0.980755544122988	-1.13486252069258	0.519561992218164	0.259699456295019	0.479971185300184	0.394766744933498	236	12	2	-22.7415326378738	-20.8144780445715	4	COL_CONC-3mgml_N_131	Ly12 3D
237	237	237	1.23200496390571	1.29846780765883	0.367752629470069	1.12061573453257	0.892120560917008	1.62171066962129	1.21128507409746	-0.673033647431758	237	24	4	16.1114287552987	1.47541204742462	4	COL_CONC-3mgml_N_131	Ly12 3D
238	238	238	1.05418162402873	1.41608471727468	1.3862203093679	0.600220293770667	1.37163800333686	1.12929414097892	1.4796610867786	0.532421232713437	238	13	3	8.38465177951063	-8.10130094813267	4	COL_CONC-3mgml_N_131	Ly12 3D
239	239	239	0.633475362855938	-0.0427462578779251	-1.33243826219219	-1.03736548644274	0.222523715538575	-0.311609711684283	0.103206902980399	0.654874701446593	239	12	2	-25.0005607183576	-15.7306172718616	4	COL_CONC-3mgml_N_131	Ly12 3D
240	240	240	0.973466599267768	0.420254736193677	-1.23139687830593	-1.03235491931931	0.313633754279544	0.786061710533443	0.441394313540661	-0.484698805524484	240	19	4	-13.9981004587693	-23.7840066214384	4	COL_CONC-3mgml_N_131	Ly12 3D
241	241	241	0.631051400964093	-0.124682043934374	-1.22945424841912	-1.12121748912702	0.0123864195482004	-0.107576923861599	-0.0877466737187586	0.140120269920049	241	12	2	-22.626901818299	-18.6376766387598	4	COL_CONC-3mgml_N_131	Ly12 3D
242	242	242	-0.0562617205609482	-0.586264938184139	-1.28210011857444	-1.23553179862507	-0.232696262156812	-0.920863316832116	-0.444294660625063	0.74755027300548	242	8	2	-21.6384322624822	-8.8055301164697	4	COL_CONC-3mgml_N_131	Ly12 3D
243	243	243	1.69554732145838	0.76735552028102	-1.21422867688276	-1.07579572423457	0.619043576151081	1.30669970376676	0.887632966233201	-0.675422024880099	243	19	4	-12.7089564395013	-23.5118549522139	4	COL_CONC-3mgml_N_131	Ly12 3D
244	244	244	1.07147451645604	0.163144378150169	-1.23695309874059	-1.18709478728164	0.125523053238038	0.721810733238157	0.294224334037259	-0.661835111601568	244	19	4	-13.3979985670201	-22.6161474830149	4	COL_CONC-3mgml_N_131	Ly12 3D
245	245	245	0.399065713066274	0.810860665207179	0.696820273830534	1.63177275598483	0.548427148440425	1.21138964592674	0.796409466231539	-0.660127642086659	245	22	4	10.581004180033	8.20076828921668	4	COL_CONC-3mgml_N_131	Ly12 3D
246	246	246	0.20889781889757	-0.813980151999891	-1.17783158847443	-1.06178332814245	-0.558816976349535	-0.312266051065082	-0.632845353543654	-0.386741930695921	246	11	2	-18.7710773108756	-16.7470207389321	4	COL_CONC-3mgml_N_131	Ly12 3D
247	247	247	0.820452770456418	-0.208480302326555	-1.26260809423692	0.146224142857624	0.0572119854493107	-0.0817004502975207	-0.0394262649680578	0.170191502359926	247	10	2	23.2937507374523	14.0924626671324	4	COL_CONC-3mgml_N_131	Ly12 3D
248	248	248	-1.14649365095422	-0.843129122824179	0.690507216980543	0.723847178983885	-0.736217556349941	-0.74387952319256	-0.922012663940517	-0.127525017183054	248	1	1	-6.40580612322038	18.5717994400629	4	COL_CONC-3mgml_N_131	Ly12 3D
249	249	249	-0.298796523286041	-0.685323671185701	-1.17146967912508	-0.956868878776168	-0.412256998781216	-0.229293871613967	-0.491843296197995	-0.286546504706246	249	12	2	-20.7266834182925	-15.820817599512	4	COL_CONC-3mgml_N_131	Ly12 3D
250	250	250	0.885606973563505	0.396492927058323	-0.161947038271811	-1.16935334725315	0.643878185789229	0.156808150968788	0.602682488010474	0.678826910451414	250	21	4	1.34154101315607	-18.0523353040355	4	COL_CONC-3mgml_N_131	Ly12 3D
251	251	251	0.631527436695256	0.237565559823451	-0.546932355223552	-0.248410104112713	0.279820286576528	0.574490047367729	0.331348160886973	-0.286732658654807	251	19	4	22.2306335285283	-8.12466761916418	4	COL_CONC-3mgml_N_131	Ly12 3D
252	252	252	0.985784738949383	0.786128197643397	0.298383815448379	-1.12362616178986	0.761197326224977	0.323618769282187	0.744691286513668	0.643690224982559	252	21	4	2.01321244755809	-16.2282358361391	4	COL_CONC-3mgml_N_131	Ly12 3D
253	253	253	1.09745038895895	0.180739547867462	-1.2199547376128	-1.10737387256396	0.58939471696921	-0.181391930097082	0.521486559265851	0.994701810161964	253	12	2	-25.2624050037633	-16.1080339721939	4	COL_CONC-3mgml_N_131	Ly12 3D
254	254	254	-0.745543333107794	-1.15492028758525	-1.33904070727781	-1.12872764222279	-0.904307064962155	-0.648487172817085	-1.01626275166902	-0.461366674637579	254	11	2	-26.3540898478571	-9.20508884196034	4	COL_CONC-3mgml_N_131	Ly12 3D
255	255	255	0.291267674528664	-0.532492176184826	-1.18212671773084	-1.16371778166921	-0.295946433521869	-0.0073409156206259	-0.320322984002321	-0.386382086012512	255	19	4	-18.3458777698889	-19.2872758733071	4	COL_CONC-3mgml_N_131	Ly12 3D
256	256	256	0.353352445877724	-0.130956317554165	-0.547941277143069	0.114106267659136	0.17771428391379	0.257582971958927	0.148428378261028	-0.0588536786980917	256	23	4	23.6222691651748	11.4261106635914	4	COL_CONC-3mgml_N_131	Ly12 3D
257	257	257	0.949787773035702	0.497051516973705	-0.497926684969533	-1.13469416130281	0.42969482742713	0.810279274372043	0.532778271097388	-0.357687801875814	257	19	4	9.21939928206012	-17.4544956511066	4	COL_CONC-3mgml_N_131	Ly12 3D
258	258	258	-0.288198694205192	-0.144945655991215	0.840921514451868	0.171914766811103	-0.110144087720169	-0.0351306086406618	-0.182603955844663	-0.106579208546141	258	1	1	-2.03356722492921	9.07731723209839	4	COL_CONC-3mgml_N_131	Ly12 3D
259	259	259	0.317017290373739	-0.0221556933799077	-0.19871068659752	-1.08584601169001	0.146491941720315	-0.0944233712612679	0.0472550017093149	0.303915517154438	259	18	3	0.0422316700884775	-17.3669850728239	4	COL_CONC-3mgml_N_131	Ly12 3D
260	260	260	0.762149064874528	0.840369076192514	0.772401430269819	-1.00340784468425	0.795747715894081	0.325871472971059	0.782744487887082	0.687195050859079	260	18	3	1.29497957129242	-13.4479790336575	4	COL_CONC-3mgml_N_131	Ly12 3D
261	261	261	0.675374113580287	-0.147124072600332	-1.16306835980776	-1.19193547162434	0.206453555930447	0.021565487149157	0.125837095401553	0.250648761506007	261	12	2	-22.7349766020657	-18.7324203008898	4	COL_CONC-3mgml_N_131	Ly12 3D
262	262	262	-0.525878005842452	-0.634689477773226	-0.135309921118987	-1.2077969812392	-0.577292955951222	-0.518169239855773	-0.720628855606057	-0.174826898928214	262	3	1	-0.747151547709827	-7.06713960588814	4	COL_CONC-3mgml_N_131	Ly12 3D
263	263	263	-0.0735607595713754	0.368453629016478	0.987785790698323	0.482176041482524	0.433974867336994	-0.0452574658459936	0.356439535871615	0.630953617579344	263	16	3	-8.25228506153999	7.58077235965166	4	COL_CONC-3mgml_N_131	Ly12 3D
264	264	264	-1.19152507752657	-1.28429289557925	-1.28604960013664	-1.10727977842345	-1.11926018519986	-0.935072396127206	-1.2878649278791	-0.418871701332554	264	9	2	-24.5426809758718	-2.65908801826768	4	COL_CONC-3mgml_N_131	Ly12 3D
265	265	265	-0.495871765914787	-0.804626466778535	-1.19810011255458	-1.1743256380994	-0.626748487738434	-0.659154479981768	-0.803721885408732	-0.0788256935767991	265	8	2	-24.1845546210494	-10.4105279486796	4	COL_CONC-3mgml_N_131	Ly12 3D
266	266	266	-0.103161227495323	-0.823526292212048	-1.22935892716152	0.897854144549015	-0.628362743907262	-0.701716390173651	-0.816320223684277	-0.0320795953524631	266	10	2	17.4253490201361	20.3012631568865	4	COL_CONC-3mgml_N_131	Ly12 3D
267	267	267	-0.79002577549223	-0.428880886628403	0.386217586658317	1.07740145459879	-0.456284999611012	-0.0361595068569399	-0.440356757166906	-0.567176642135878	267	5	1	3.92667521149076	16.4033661179169	4	COL_CONC-3mgml_N_131	Ly12 3D
268	268	268	0.0536759016793398	-0.843280923253219	-1.21077555008127	-1.08961977966654	-0.732952019481343	-0.619967652099138	-0.879745045667213	-0.265531653728417	268	11	2	-21.1749069114743	-13.2106350679057	4	COL_CONC-3mgml_N_131	Ly12 3D
269	269	269	0.402302255219436	-0.0881221905462855	-1.27755353219348	-1.0404926977283	-0.0251875084856668	0.0443623449334708	-0.0868831866339252	-0.0845703173371719	269	19	4	-20.896271273054	-20.7167388692372	4	COL_CONC-3mgml_N_131	Ly12 3D
270	270	270	-0.814426729220142	-0.873705358223484	0.100711239271209	0.498546767404552	-0.592901848045354	-0.605296761901465	-0.759468483403076	-0.0955490496219813	270	1	1	-3.9697214053643	20.2740334121926	4	COL_CONC-3mgml_N_131	Ly12 3D
271	271	271	0.287763360051168	-0.414691947196995	-1.2295834830504	-1.150901626969	-0.203864220953271	-0.467096831282952	-0.364156862145427	0.264679362064582	271	12	2	-24.2435877099921	-14.8225957192247	4	COL_CONC-3mgml_N_131	Ly12 3D
272	272	272	-0.257603838567733	-0.404136864495781	0.195162374647803	-1.18131634666213	-0.358644594776187	-0.409161249004027	-0.500670863233888	-0.0083725348577048	272	3	1	-0.478083149701797	-7.4553280978631	4	COL_CONC-3mgml_N_131	Ly12 3D
273	273	273	-0.590295648377405	-0.861508618132843	-1.12264399029668	-1.2013411122811	-0.714533514850238	-0.643121867999777	-0.872899591786532	-0.214357878511696	273	8	2	-24.7654440462986	-10.2853776549152	4	COL_CONC-3mgml_N_131	Ly12 3D
274	274	274	0.396308429620183	-0.388207502819786	-1.24137084048475	-1.07314229421362	-0.0800870802994388	-0.540769418021457	-0.245357935090384	0.514450819748905	274	12	2	-24.6709781558231	-14.2130352841435	4	COL_CONC-3mgml_N_131	Ly12 3D
275	275	275	1.22708278688463	1.13673282960999	0.127423928765437	0.811744585835816	0.751006688576094	1.52321498864302	1.08035062468347	-0.748128487470975	275	24	4	17.2542410595323	0.0174880284082988	4	COL_CONC-3mgml_N_131	Ly12 3D
276	276	276	-0.686784188319524	-0.260626342498028	0.57143721069745	1.20645798555726	-0.310629555686777	-0.0286772580694275	-0.339518809724803	-0.381457083134149	276	5	1	2.97262056538655	16.8163412990759	4	COL_CONC-3mgml_N_131	Ly12 3D
277	277	277	0.879101624899148	0.848038199390537	-1.13388701257023	0.968678276935403	0.373827277724642	1.17266047487714	0.684825762535554	-0.848561587213161	277	23	4	21.0468941960703	7.47090920649998	4	COL_CONC-3mgml_N_131	Ly12 3D
278	278	278	-0.049323442092079	-0.0803054602996513	0.314120897829425	0.695535108287938	0.0244043856907634	-0.271222200743438	-0.103032765043818	0.344166274699546	278	2	1	-5.87813497663386	14.5046911331098	4	COL_CONC-3mgml_N_131	Ly12 3D
279	279	279	-0.697867934551897	-0.712432819862461	0.857827414528057	-1.19913613153709	-0.537031546468272	-0.855243246645405	-0.760619497511708	0.266151459617209	279	4	1	-2.21032861827975	-3.13721759531694	4	COL_CONC-3mgml_N_131	Ly12 3D
280	280	280	-1.14847905662009	-0.926728300127254	0.409445539963647	0.18346295936426	-0.861498398693054	-0.69472545365442	-1.00514924283596	-0.351133055088474	280	1	1	-8.00710013028455	19.0223422870838	4	COL_CONC-3mgml_N_131	Ly12 3D
281	281	281	0.0565169736024091	-0.299931804671599	-0.46304457874174	1.1274076351088	0.0576219129366542	-0.348408207711727	-0.0780576556981552	0.477160586889707	281	10	2	16.1326978765577	22.223306658235	4	COL_CONC-3mgml_N_131	Ly12 3D
282	282	282	-0.515563625357703	-0.701023798914751	-0.499590719727961	0.435733460541927	-0.759670943014808	-0.502203488303141	-0.853668529479282	-0.436476808925171	282	6	1	11.0126127589329	20.7523077572983	4	COL_CONC-3mgml_N_131	Ly12 3D
283	283	283	-0.464444882430752	-0.827281576022345	-1.30940747883266	-1.06411352899036	-0.816818552814966	-0.324302031352126	-0.799903341791865	-0.717108366554792	283	19	4	-17.3776106976051	-16.7692168490048	4	COL_CONC-3mgml_N_131	Ly12 3D
284	284	284	-0.0601831457153377	-0.48139825083773	-1.20770868920241	0.59949391782195	-0.261026664423805	-0.31570581053607	-0.389359950330483	0.0144860209031122	284	10	2	19.906475337417	17.4531003006856	4	COL_CONC-3mgml_N_131	Ly12 3D
285	285	285	-0.388701560456365	-0.38076093532076	0.101338093516234	0.453049091161343	-0.331367376398472	-0.0896143314176652	-0.378666248104889	-0.339112003163093	285	5	1	3.8481135575907	17.357862195894	4	COL_CONC-3mgml_N_131	Ly12 3D
286	286	286	0.545014312252488	0.149374858697759	-1.16468120930545	-1.10971248758232	-0.0370711104970754	-0.0625524754626069	-0.124618670655517	0.0224111162866352	286	12	2	-22.5431300228168	-20.7744962765736	4	COL_CONC-3mgml_N_131	Ly12 3D
287	287	287	1.29113998654373	0.659526790802884	-1.23962565140014	0.117977445176221	0.360893255859082	1.16935516335021	0.676872164789151	-0.862019109312994	287	25	4	22.4524428162694	-5.01155525108427	4	COL_CONC-3mgml_N_131	Ly12 3D
288	288	288	-0.163655583608943	-0.215912571154717	-0.243121351377118	-0.448665103959775	-0.16705625150197	-0.0103656608073576	-0.222714250605404	-0.210957170468106	288	21	4	6.33192598707331	-20.3917399748718	4	COL_CONC-3mgml_N_131	Ly12 3D
289	289	289	1.25678907474788	0.10632319682307	-1.25976686974734	-1.14715969120604	-0.0164361181221664	0.648782624124804	0.177395060591618	-0.767317500258976	289	19	4	-13.1065949517645	-21.4920480419523	4	COL_CONC-3mgml_N_131	Ly12 3D
290	290	290	-0.109182412572131	-0.0082063533973989	0.298331179543021	0.337570334262031	0.0622331532889223	-0.200737027456044	-0.0542199992827228	0.313652007234819	290	2	1	-8.70785231484889	12.6692298042238	4	COL_CONC-3mgml_N_131	Ly12 3D
291	291	291	-0.945743647700405	-0.93700107418734	-1.22554239071178	-0.603401002647777	-0.957642556043756	-0.495945106486577	-0.971987697080044	-0.70777700001686	291	7	1	19.1654801970983	16.7183669670019	4	COL_CONC-3mgml_N_131	Ly12 3D
292	292	292	1.25855090151561	0.60002609940724	-1.13973256799437	-0.722522214696051	0.647146836907104	0.823525268305525	0.712349359804645	-0.0828079097523617	292	19	4	-15.8297183565587	-23.9488662802196	4	COL_CONC-3mgml_N_131	Ly12 3D
293	293	293	0.698561999007988	0.0880398854953229	-1.11640844716864	-1.12647769020163	0.267876545638032	-0.167640341228793	0.165356799178516	0.549971679350197	293	12	2	-24.8851168573767	-16.8729474014455	4	COL_CONC-3mgml_N_131	Ly12 3D
294	294	294	0.833192077014829	0.935348552912608	0.350228149840591	0.953287534517928	0.71293376497961	0.766198261045516	0.757902461754789	0.0708204479603454	294	24	4	17.5151316065651	5.15521174001717	4	COL_CONC-3mgml_N_131	Ly12 3D
295	295	295	-0.0345851914321725	-0.57624613367766	-1.20960681467363	-1.13071255148544	-0.260152827551734	-0.436294148153751	-0.414262645690677	0.15419648328257	295	12	2	-24.2347165916114	-13.7581868171943	4	COL_CONC-3mgml_N_131	Ly12 3D
296	296	296	0.367534417659007	0.124024767572527	-1.3143290050677	0.0911546982963691	0.0196073550754292	0.395785108575572	0.0702345378781866	-0.428562210623129	296	23	4	23.164867660065	9.83509310603619	4	COL_CONC-3mgml_N_131	Ly12 3D
297	297	297	0.828365979954354	0.451573323553902	0.300026547867298	-0.987706088065671	0.515611093512524	0.39724332290708	0.496313488356391	0.231470923845277	297	21	4	4.35806800342308	-15.2407380605752	4	COL_CONC-3mgml_N_131	Ly12 3D
298	298	298	0.467753816047539	-0.343330344038106	-1.2517748511165	-1.17610983871142	-0.0633253742792701	-0.358678054768496	-0.205326349828758	0.327606365621192	298	12	2	-24.1232316032843	-15.6648856792381	4	COL_CONC-3mgml_N_131	Ly12 3D
299	299	299	-0.271034693059824	-0.778477959843487	-1.24735912815364	-1.05743087801034	-0.562569664620534	-0.675417377312001	-0.750252233840826	0.0254785116400903	299	12	2	-23.7353443305804	-10.5750077946209	4	COL_CONC-3mgml_N_131	Ly12 3D
300	300	300	0.185043867748899	0.10422407167644	-1.30101936938181	0.734938067956348	-0.0640232110844997	0.358581148233109	-0.0027427045574906	-0.497388183297727	300	23	4	20.4302535412549	12.1767457195948	4	COL_CONC-3mgml_N_131	Ly12 3D
301	301	301	0.469814809747958	0.234793437581731	-1.29498558365095	1.10096471864906	-0.0250192024578806	0.666301599076385	0.183676223699651	-0.798895678034345	301	23	4	19.6587079227803	10.5848235021749	4	COL_CONC-3mgml_N_131	Ly12 3D
302	302	302	-0.667985183184774	-0.791053823783381	-0.11956964229215	-1.0725841575487	-0.631846786234797	-0.542239412382288	-0.772957044437854	-0.219951681304589	302	3	1	-1.16492594363505	-4.4364124246355	4	COL_CONC-3mgml_N_131	Ly12 3D
303	303	303	0.182540406521211	-0.0212907341021449	-0.165850398735082	-0.741686628878535	0.171000730905848	-0.0769323219492828	0.0747774967726001	0.316516617848897	303	18	3	-1.51681557141732	-17.3897646039893	4	COL_CONC-3mgml_N_131	Ly12 3D
304	304	304	0.538012211838727	0.572894283016936	0.225798804493843	0.887508077676117	0.531671237504874	-0.0367194621121257	0.464582254897088	0.751478989546007	304	10	2	17.4260066691742	23.5960905340278	4	COL_CONC-3mgml_N_131	Ly12 3D
305	305	305	0.117234304978908	-0.42107906808519	-1.2802465808312	-1.05597542034036	-0.402255558070806	-0.0235113363856078	-0.400102279303231	-0.509628626588047	305	19	4	-17.0598113215471	-20.5172959519227	4	COL_CONC-3mgml_N_131	Ly12 3D
306	306	306	0.0861466333440885	-0.287277605553015	-1.12444142890772	-0.793277328913646	-0.102902257167355	0.0142956053172913	-0.162025101878592	-0.153704115872029	306	19	4	-19.9412891738024	-19.6195604571544	4	COL_CONC-3mgml_N_131	Ly12 3D
307	307	307	1.54160470327319	1.6975131761492	1.43599527722426	-0.605066934030682	1.60902179257234	1.31226770053352	1.75341507611363	0.638890645854867	307	21	4	6.51910984734061	-12.867573587071	4	COL_CONC-3mgml_N_131	Ly12 3D
308	308	308	1.09127626869343	0.486680182155184	-0.607203251947151	-1.11434559240917	0.603065529706797	0.42506153193863	0.588703574744561	0.316181591971116	308	19	4	5.19114874941544	-19.3321875304185	4	COL_CONC-3mgml_N_131	Ly12 3D
309	309	309	1.28638327036038	0.438992255863078	-1.14446160581087	-1.05446791546252	0.716684526496266	0.18428310599904	0.685057699630245	0.744390219371739	309	12	2	-24.0368537631496	-18.6478369443073	4	COL_CONC-3mgml_N_131	Ly12 3D
310	310	310	-0.546133898392984	-0.708378883343812	-1.28968069013459	1.0887053016358	-0.609886197427878	-0.97568570010689	-0.852800505539152	0.307334640688688	310	10	2	16.0225011891206	22.3003045962842	4	COL_CONC-3mgml_N_131	Ly12 3D
311	311	311	-0.747476871895163	-1.35079324341483	-1.39575668816335	0.735576017709515	-1.7071446921965	-0.934444036508256	-1.57093375730861	-1.20387837577358	311	7	1	14.6146630264466	17.8373871946015	4	COL_CONC-3mgml_N_131	Ly12 3D
312	312	312	0.372460815106664	-0.610524815674731	-1.28364935104058	-1.06113580599846	-0.360357299931354	-0.295122941193395	-0.471361947490149	-0.141676744166192	312	12	2	-20.2917453755627	-16.9511160449639	4	COL_CONC-3mgml_N_131	Ly12 3D
313	313	313	-1.40248190084048	-1.4687222337883	-1.33007876847483	0.614536825427362	-1.5686800004007	-0.864549448140364	-1.47540174140533	-1.09945777957622	313	6	1	12.7809912186863	19.0827076536289	4	COL_CONC-3mgml_N_131	Ly12 3D
314	314	314	-0.484456746861967	-0.891286226017172	-1.31917894059836	-1.13818710019085	-0.761214237737185	-0.35473340970751	-0.78514868514152	-0.60796498152868	314	11	2	-18.6984100588182	-15.8348155800399	4	COL_CONC-3mgml_N_131	Ly12 3D
315	315	315	-1.23847635967956	-1.2385478102572	0.907212531436093	-0.246203531834639	-0.977146273413605	-1.06641729133745	-1.2205789911222	-0.0783774552379831	315	4	1	-12.1309443284619	15.9794673772342	4	COL_CONC-3mgml_N_131	Ly12 3D
316	316	316	-1.00539137158414	-1.21331927681824	-1.32241006286597	-1.20502413215049	-1.00318054894411	-0.80042827932016	-1.14986453534634	-0.418705689559784	316	8	2	-25.0258141753251	-5.74696369176658	4	COL_CONC-3mgml_N_131	Ly12 3D
317	317	317	1.14580606288421	-0.0133147620444988	-1.28557356440075	-1.0712899804989	0.094398913804208	0.286741232396221	0.0861503550744533	-0.203503124759942	317	19	4	-17.8775076927024	-20.4375658921153	4	COL_CONC-3mgml_N_131	Ly12 3D
318	318	318	0.514179076382767	-0.598274691523552	-1.28464650983641	-1.08946190089475	-0.0503818592018422	-0.674744734208536	-0.22498576306572	0.708005027961387	318	12	2	-22.9772306077952	-11.7015217462529	4	COL_CONC-3mgml_N_131	Ly12 3D
319	319	319	0.105795548439891	0.24475623572192	0.327472586863137	0.268890004231274	0.34385253566266	-0.342251986838365	0.235702665194921	0.851942110783928	319	17	3	-13.1741131892052	3.28637839030608	4	COL_CONC-3mgml_N_131	Ly12 3D
320	320	320	-1.24169211245427	-1.24897255246068	0.212517881584927	0.346929476125051	-1.09178022309384	-1.00443724330125	-1.29500586523803	-0.302517537292819	320	1	1	-6.40930443224964	19.4031978231871	4	COL_CONC-3mgml_N_131	Ly12 3D
321	321	321	-0.472326728675443	-0.668675066350817	-1.30694116423485	-1.0580059632073	-0.788519925378899	-0.242859783692115	-0.737997619844115	-0.772925251118092	321	19	4	-15.5401524441416	-19.2929372750833	4	COL_CONC-3mgml_N_131	Ly12 3D
322	322	322	1.31521241220825	1.18693440377163	0.521665504100208	-1.03801918128523	0.904063443325562	0.889830377577836	0.965613611492465	0.18376094835235	322	21	4	6.78579043703504	-15.0283623760372	4	COL_CONC-3mgml_N_131	Ly12 3D
323	323	323	-0.82314867575381	-1.01027236548581	-1.30269455729839	-1.22744357240103	-0.895178572745229	-0.861986371570578	-1.09070882674863	-0.203897975900392	323	8	2	-23.6399341811968	-7.08107719948854	4	COL_CONC-3mgml_N_131	Ly12 3D
324	324	324	0.640568661459107	0.0322662332952433	-0.771874862297015	0.446197172358866	0.417577712219303	-0.429200607542095	0.315114476262807	1.05019318086374	324	10	2	22.1988889946503	17.6488777100912	4	COL_CONC-3mgml_N_131	Ly12 3D
325	325	325	0.671034811510145	0.250091663194682	-0.578665342713416	-1.06563058261444	0.355837770471084	0.303779712072617	0.323222221436344	0.125701513814268	325	19	4	5.4725104298679	-19.0991097075695	4	COL_CONC-3mgml_N_131	Ly12 3D
326	326	326	0.701519593395942	-0.0714469556453417	-1.34065747251744	-0.466343222208541	0.151883911606292	0.412783528538213	0.174509193435309	-0.271624341334164	326	19	4	-15.4766494524826	-20.8125434156049	4	COL_CONC-3mgml_N_131	Ly12 3D
327	327	327	0.320734301639174	-0.471023833586443	-1.20021085887119	-1.1363080302122	-0.273560989797919	-0.262043808168262	-0.387143352584943	-0.0638883770562025	327	12	2	-21.5429085596877	-17.3639380377899	4	COL_CONC-3mgml_N_131	Ly12 3D
328	328	328	0.405990115615886	-0.277755833044305	-1.2307996528511	-0.971873765420817	-0.0173087021564109	0.272915170651345	-0.0059566638250202	-0.336645131507574	328	19	4	-17.0289515035782	-21.2578629721601	4	COL_CONC-3mgml_N_131	Ly12 3D
329	329	329	1.04849660424116	0.539139782075112	-1.13112698292491	-1.03295129014988	0.556245362920834	0.584760154059115	0.571652317056478	0.0702410163918735	329	19	4	-18.7780246167536	-23.3693066387311	4	COL_CONC-3mgml_N_131	Ly12 3D
330	330	330	0.6346716904417	-0.136845516802647	-1.20164947983453	-1.18038436155322	-0.0270085444729335	0.318544905814309	0.0051057305686013	-0.402009781376528	330	19	4	-16.5932346129111	-22.1061862888766	4	COL_CONC-3mgml_N_131	Ly12 3D
331	331	331	-0.185715818089098	-0.389893409507365	-1.22339915145734	-1.07982939696304	-0.312658099024895	-0.293775016433552	-0.429972581178158	-0.0795908508379437	331	12	2	-23.0868180071205	-16.8368593480372	4	COL_CONC-3mgml_N_131	Ly12 3D
332	332	332	0.542117571016565	-0.261923756140713	-1.32456282024465	-1.10082051604895	0.125389229440689	-0.0310337479803878	0.0364886892289089	0.202934084289519	332	12	2	-22.55435823654	-18.286704437931	4	COL_CONC-3mgml_N_131	Ly12 3D
333	333	333	0.327254563041587	-0.13929381508043	-0.464853403322587	-1.08588985371603	0.167747012708035	-0.0269456832475991	0.07921916284279	0.254745937194149	333	12	2	1.32363417033129	-18.7370499438711	4	COL_CONC-3mgml_N_131	Ly12 3D
334	334	334	0.903338102627839	0.475657990244649	-0.476009298103013	-1.12794177181774	0.405797762802689	0.754951996172908	0.493757315150587	-0.326002533559992	334	19	4	9.02589411378831	-17.4818906700923	4	COL_CONC-3mgml_N_131	Ly12 3D
335	335	335	0.278785887481256	-0.0358222742590328	-1.11137950147188	-0.0952933987653387	0.078205333104302	-0.212009746988436	-0.0394993716587229	0.347911464934589	335	12	2	23.2022887277404	15.3434163939798	4	COL_CONC-3mgml_N_131	Ly12 3D
336	336	336	0.15842129627446	-0.011264569611394	0.0420014078343981	-0.12167686914481	-0.0368291139603554	0.370552205169571	0.0207097683355578	-0.47486271424669	336	24	4	11.228898332818	-2.03475893759594	4	COL_CONC-3mgml_N_131	Ly12 3D
337	337	337	0.10085320818903	-0.0218339946027223	-0.013960207639974	-1.1189067702824	0.146012661544755	-0.7912029338555	-0.0096376007935991	1.1038105114816	337	17	3	-7.43362929128048	-11.8364075545114	4	COL_CONC-3mgml_N_131	Ly12 3D
338	338	338	-0.356443554162576	-0.534227500969096	-1.22831655705583	-1.08329498346437	-0.506669026128359	-0.185697611963356	-0.542856122107175	-0.462587682688782	338	19	4	-18.6226537427559	-19.3554494568772	4	COL_CONC-3mgml_N_131	Ly12 3D
339	339	339	-0.846804066269797	-0.47464195610633	1.27077658560171	-1.19566816976908	-0.173334145666773	-0.875600226338608	-0.375290276292603	0.77474101624165	339	15	3	-3.97452485889976	-3.66455768636313	4	COL_CONC-3mgml_N_131	Ly12 3D
340	340	340	0.933652011236693	1.03457288517315	0.548020859253541	-0.707889826118787	0.848580720552271	0.683593712462553	0.876907428816663	0.346689170752784	340	21	4	5.63588590905579	-14.8025507627141	4	COL_CONC-3mgml_N_131	Ly12 3D
341	341	341	1.32396959506014	1.00064417617792	-0.0585989168959839	-1.04945812004952	0.85580488742849	0.902184109919816	0.921491506659363	0.105186911484162	341	21	4	7.87030701775714	-17.0596274368787	4	COL_CONC-3mgml_N_131	Ly12 3D
342	342	342	-0.655260454122131	-1.09151909168989	-1.23820106985105	-1.18941138565904	-0.725433394453198	-0.783905517998353	-0.923828789483284	-0.067151970947908	342	8	2	-23.8478515629955	-7.54617505785144	4	COL_CONC-3mgml_N_131	Ly12 3D
343	343	343	-0.206339586425998	-0.420138563520373	-1.13761586496336	0.826553521408492	-0.308955191169978	0.0851369155465643	-0.288989636160913	-0.509985162596663	343	7	1	18.102148622288	14.8665986149853	4	COL_CONC-3mgml_N_131	Ly12 3D
344	344	344	0.0223299347136567	0.424338732633878	1.01618423451975	0.668728575157904	0.47798750534901	0.0444966656765413	0.412218842050174	0.586550899205772	344	16	3	-7.16831539026985	9.10690751637731	4	COL_CONC-3mgml_N_131	Ly12 3D
345	345	345	-0.0129581916354779	-0.334742297068681	-1.30974850345746	-0.993016373098054	-0.525196157302027	-0.0050239652294691	-0.463936610469599	-0.694881432472366	345	19	4	-14.77072119208	-20.8410158470091	4	COL_CONC-3mgml_N_131	Ly12 3D
346	346	346	-0.426556558722454	-0.662592954969015	-0.982958860351935	-1.145054316869	-0.352386128251906	-0.724472306979075	-0.553347218153271	0.362239602131424	346	8	2	-21.477362189119	-8.10278533181772	4	COL_CONC-3mgml_N_131	Ly12 3D
347	347	347	0.446044097761869	0.522282036099768	0.323840992603334	-1.13271266470661	0.471870510650236	0.0696873471401604	0.408025174325194	0.549448609854737	347	18	3	0.409359258463166	-14.2223798850672	4	COL_CONC-3mgml_N_131	Ly12 3D
348	348	348	0.0613029661545664	-0.398008420995837	-0.788600587706946	-0.995544417594807	-0.12669104363556	-0.0376454559468238	-0.197507178117856	-0.125764841663475	348	12	2	-21.1720302398434	-18.6205221123031	4	COL_CONC-3mgml_N_131	Ly12 3D
349	349	349	-0.245719944899492	-0.985786482699347	-1.15965607674082	-1.24194702112561	-0.72920259881464	-1.23472738763389	-1.01074149532924	0.445771672585538	349	8	2	-22.2068851694694	-6.71144208117578	4	COL_CONC-3mgml_N_131	Ly12 3D
350	350	350	-0.267008704458894	-0.801203035079597	-1.22211593624652	0.195250343953385	-0.710086082733149	-0.684606770387277	-0.882328848101672	-0.160762386389708	350	10	2	19.4435390896513	18.7054896802628	5	COL_CONC-4mgml_N_81	Ly12 3D
351	351	351	0.858593819499469	0.903661789206995	0.673161136009308	0.898066155918551	0.696395168703151	0.786548117859043	0.747138601586426	0.0253765658680747	351	24	4	13.0840011620019	2.73590800559444	5	COL_CONC-4mgml_N_81	Ly12 3D
352	352	352	0.491003412790149	0.165539130073391	0.090661290077482	-1.15306746452549	0.299685599253707	0.104780365960257	0.232720487154411	0.279421637665169	352	21	4	2.07499888440838	-15.6628748827508	5	COL_CONC-4mgml_N_81	Ly12 3D
353	353	353	0.440177850176382	0.195639691744983	-1.04835797735063	-0.444377968610377	0.176602478358162	0.275640454506641	0.152290655636047	-0.0810832703514583	353	19	4	-19.3839562913483	-24.3892402533246	5	COL_CONC-4mgml_N_81	Ly12 3D
354	354	354	0.244958942599019	0.502951245585594	0.673269329373678	1.32885617827261	0.194681655022572	0.835088250928862	0.394610601551437	-0.699717277138739	354	22	4	9.48312712273964	9.11076505729053	5	COL_CONC-4mgml_N_81	Ly12 3D
355	355	355	0.815834751695755	0.137266534698529	-1.14615615331887	-1.06570438438824	0.0057620618308947	0.534163049577394	0.126196310880834	-0.606016215237035	355	19	4	-13.5333016376956	-22.7346338759935	5	COL_CONC-4mgml_N_81	Ly12 3D
356	356	356	0.590896907517201	0.465243798402891	-0.120684203628321	-1.04679881490361	0.383840415636925	0.176918755694215	0.328912997449732	0.308810617722599	356	21	4	2.81155544438268	-17.2506915501938	5	COL_CONC-4mgml_N_81	Ly12 3D
357	357	357	-0.506053756436449	-1.68166733646765	-1.22768419877155	-1.24846016947387	-1.57383693879815	-1.36742967344683	-1.7857952955546	-0.528575313719111	357	8	2	-26.7053779455616	-4.24321423936878	5	COL_CONC-4mgml_N_81	Ly12 3D
358	358	358	-0.310449479621804	-1.00489970965881	-1.32937596038045	-1.21759903357837	-1.16854150274477	-0.41948426819734	-1.01389498099664	-1.07697932448365	358	19	4	-15.074520444205	-17.2631898605179	5	COL_CONC-4mgml_N_81	Ly12 3D
359	359	359	0.560139733731052	0.530926407167464	-1.23789884675779	0.855491326529612	-0.222174008254964	1.04995124400919	0.410787245960513	-1.50269336299139	359	23	4	19.3124127651279	6.98280066906872	5	COL_CONC-4mgml_N_81	Ly12 3D
360	360	360	0.266772472407149	0.243430869375892	0.304484772314567	0.150423518595859	0.234626018429535	-0.0466698899343362	0.144307391634589	0.366629120974097	360	17	3	-13.2840786821275	0.654689044294375	5	COL_CONC-4mgml_N_81	Ly12 3D
361	361	361	1.17637352502442	1.33752751089702	0.723730961173854	-0.149598448483038	1.16071182200144	0.621064524504419	1.20810813789767	0.834937091116626	361	21	4	2.96625163274645	-15.9529581755977	5	COL_CONC-4mgml_N_81	Ly12 3D
362	362	362	1.3435847863191	1.05033616915054	-0.0543472243198523	0.746774849023486	0.896200787369246	1.4046024170417	1.10899311486714	-0.41815327275359	362	25	4	19.361474862927	-1.70812397858569	5	COL_CONC-4mgml_N_81	Ly12 3D
363	363	363	1.59469590614132	0.942185059645364	-1.3187532786614	-1.1560915976928	0.843245043931855	1.19171733616865	0.988534993391692	-0.244215452287875	363	19	4	-14.6854462442867	-24.4709802517071	5	COL_CONC-4mgml_N_81	Ly12 3D
364	364	364	1.65206856341583	1.23521680644438	-0.0406205948911442	-0.811608941280595	1.0844692732423	1.1465620391615	1.18917736887598	0.129476082170057	364	21	4	9.06221443703115	-17.2454940774593	5	COL_CONC-4mgml_N_81	Ly12 3D
365	365	365	1.20426356534612	0.670503761754464	-0.551358221831461	-0.640235218890459	0.704403399278053	0.882581170591166	0.778433224282554	-0.074272791017266	365	19	4	-14.1060438803918	-24.9530307727556	5	COL_CONC-4mgml_N_81	Ly12 3D
366	366	366	0.978339653424444	0.558909002530386	-0.517714365993279	-1.13758312980076	0.631086441491824	-0.0047420223815201	0.57755784990574	0.847367708262689	366	12	2	0.844655557571312	-18.9185882807519	5	COL_CONC-4mgml_N_81	Ly12 3D
367	367	367	1.05146218780441	1.00780431957963	0.217080640718491	0.976240811480076	0.579367670020248	1.23644859474951	0.827377264306953	-0.647640905215852	367	24	4	16.4265082400062	2.68101448283497	5	COL_CONC-4mgml_N_81	Ly12 3D
368	368	368	1.67910444520405	1.35914906943415	0.711028500036527	-1.06885247098375	1.16248237113975	1.23923408885143	1.28237848780931	0.127080270478301	368	21	4	7.64235744701521	-14.9106972539477	5	COL_CONC-4mgml_N_81	Ly12 3D
369	369	369	-0.0200304082164451	-0.156584452847007	0.115054395130666	-1.0696050175558	-0.157710274274594	-0.464843873233272	-0.317088292979679	0.323663964797172	369	18	3	-2.57421192208924	-9.23058348513029	5	COL_CONC-4mgml_N_81	Ly12 3D
370	370	370	-0.503556473555136	-1.33163145271436	-1.28791448102435	-0.74567869393394	-0.964381008769693	-0.767876245511208	-1.10893398636269	-0.404343248185697	370	11	2	-26.9213979702963	-5.90472051334523	5	COL_CONC-4mgml_N_81	Ly12 3D
371	371	371	0.326270096138956	0.336911368986012	0.37785208751986	0.35615483266244	0.26308083568578	0.356166583538626	0.249817659445033	-0.0582312277182008	371	22	4	9.60968700671791	4.49545206948649	5	COL_CONC-4mgml_N_81	Ly12 3D
372	372	372	0.398617043540555	-0.112421399462582	-1.25173641660613	0.26322415995834	-0.1101900934906	0.455897386950112	0.0181033584860655	-0.670785715495143	372	23	4	22.0248716176126	9.22798125880354	5	COL_CONC-4mgml_N_81	Ly12 3D
373	373	373	0.549228262239406	0.770267182468849	-1.22034258407181	1.94407697317845	0.11720603387647	1.50429768241936	0.867479272137939	-1.57193482186316	373	23	4	17.7498531104278	9.06585360238318	5	COL_CONC-4mgml_N_81	Ly12 3D
374	374	374	1.05236149917086	0.652715429458944	-1.21957541269013	-0.0760050099834792	0.18927852800937	1.06949124377992	0.538728212849211	-0.976232541651781	374	25	4	22.0106125785084	-5.19350760770331	5	COL_CONC-4mgml_N_81	Ly12 3D
375	375	375	1.24260803028243	0.637457408221385	-0.323258161788239	-1.18221589687181	0.757577686068135	0.768721384568456	0.800729185627141	0.127480161505774	375	21	4	7.11252990523745	-18.2321298850659	5	COL_CONC-4mgml_N_81	Ly12 3D
376	376	376	0.0581705065879388	0.204517493815924	0.907615065433331	-0.243375587860999	0.152750670006428	0.155924230198245	0.10069583874736	0.0246392358589811	376	3	1	1.35797524611273	-4.74823270322654	5	COL_CONC-4mgml_N_81	Ly12 3D
377	377	377	0.621540904640271	0.317034009051456	-1.33215310849221	-1.12354117598163	0.196033320704092	0.242042295269272	0.160800651873983	-0.016559844263365	377	19	4	-20.410259897154	-22.439329837722	5	COL_CONC-4mgml_N_81	Ly12 3D
378	378	378	-0.128440591287486	-0.138729558719117	-1.14736657832665	-0.850267530761857	-0.269651866814385	-0.282145521129682	-0.388907207455371	-0.0355783120987617	378	12	2	-24.0934594706276	-17.8428051140472	5	COL_CONC-4mgml_N_81	Ly12 3D
379	379	379	0.937527085428193	0.642565604554128	-0.433585821316832	-0.151646996610543	0.272179171064915	0.994958526144408	0.527239385923449	-0.780005377177144	379	25	4	18.830301899693	-6.17353037520187	5	COL_CONC-4mgml_N_81	Ly12 3D
380	380	380	0.254600253176506	0.144396787208923	0.030598886721067	-1.06826390000225	0.19757628787984	-0.50152283066544	0.0623392139989274	0.839785215062281	380	18	3	-5.62988709225141	-13.6018183994531	5	COL_CONC-4mgml_N_81	Ly12 3D
381	381	381	0.703264175371151	1.33986362322864	2.47461747382973	1.16121546759171	1.88432635189979	1.20461269782105	2.05705982731856	1.129854356842	381	13	3	-2.65293836642395	6.09397166837679	5	COL_CONC-4mgml_N_81	Ly12 3D
382	382	382	0.0028196953106848	0.0456429361830901	1.03154144004322	0.303054032317707	0.0628641797980422	0.146756769166814	0.0178838641005677	-0.084743946885406	382	1	1	-1.31439517690894	8.9439656821933	5	COL_CONC-4mgml_N_81	Ly12 3D
383	383	383	-0.36667045253233	0.0901520651769876	0.854013580487388	1.01991118700997	0.0804837213393693	0.120375875942334	0.0265039290522678	-0.0309289023209534	383	1	1	0.218717679582041	14.8931446006372	5	COL_CONC-4mgml_N_81	Ly12 3D
384	384	384	1.18986210424159	0.906332561809853	0.287393865834132	-1.11770858346456	0.827183216890357	0.926052251680774	0.899843492853253	0.0395810665438984	384	21	4	7.39086479174611	-15.5259383736848	5	COL_CONC-4mgml_N_81	Ly12 3D
385	385	385	2.03851344896284	1.72785801094196	0.046845163694634	0.931958910165132	1.40705687711687	1.91772719330457	1.68467361432914	-0.326162828264694	385	25	4	19.5175585078522	-4.09862795618914	5	COL_CONC-4mgml_N_81	Ly12 3D
386	386	386	1.37819624909654	1.35247566324019	0.58777484836914	0.655980499955404	0.975094684404578	1.46818690502156	1.1912597442364	-0.385955146894731	386	24	4	15.1917346213754	-3.18921211210586	5	COL_CONC-4mgml_N_81	Ly12 3D
387	387	387	-0.0004441138772665	-0.346163197188007	0.524242648626909	1.03347080006538	-0.300804638965017	-0.136216228964053	-0.371986627182942	-0.244797666369097	387	5	1	1.8347581099794	20.1462317963218	5	COL_CONC-4mgml_N_81	Ly12 3D
388	388	388	1.20631952585409	1.35983935318505	0.982830687991105	0.249473326896331	1.21500184031745	1.25121798065613	1.33549415047895	0.183377056558688	388	20	4	11.3356734985921	-9.40393697352766	5	COL_CONC-4mgml_N_81	Ly12 3D
389	389	389	0.85317075217615	0.670422888776407	0.112826755223851	0.0278391911806101	0.5175033183726	0.471200142543944	0.511518641775447	0.149025850405495	389	19	4	12.1431127882877	-16.212966958538	5	COL_CONC-4mgml_N_81	Ly12 3D
390	390	390	0.974300685029289	1.05381206789143	0.691917605764054	0.579775356966385	0.837037752092109	1.08780970179788	0.950583871500843	-0.133116343676021	390	24	4	13.4436696047856	-2.56959848676273	5	COL_CONC-4mgml_N_81	Ly12 3D
391	391	391	0.784825069625539	0.615127963845574	-0.0266630291561731	0.52995921851824	0.323416383332498	1.06379723935354	0.593794939160305	-0.79074008341038	391	24	4	17.1250436327503	1.2759137957934	5	COL_CONC-4mgml_N_81	Ly12 3D
392	392	392	0.61979589444213	0.202667587966076	-0.594665886233676	-1.04676808863944	0.276793729071405	0.428845101050345	0.281797717655684	-0.1234379387162	392	19	4	7.27928943601633	-18.8302289364714	5	COL_CONC-4mgml_N_81	Ly12 3D
393	393	393	0.172833240177175	-0.26627599443701	0.382705949649174	-0.161038449503581	-0.169881128113635	-0.0120388120474277	-0.225550364660131	-0.212803486913456	393	3	1	1.71336146777417	-2.67168123816503	5	COL_CONC-4mgml_N_81	Ly12 3D
394	394	394	-0.411152312675625	-0.472953060515657	-0.674700029600472	0.147792112447469	-0.42439278751868	-0.211670914688836	-0.494631823411941	-0.322983738609936	394	7	1	16.7721874420938	17.7168411155731	5	COL_CONC-4mgml_N_81	Ly12 3D
395	395	395	1.17056936300186	1.56308979075999	1.33452792278711	1.23005787928573	1.41378910522221	1.47042132338894	1.56982719758931	0.196731008411791	395	24	4	10.2065517840076	0.722678789182901	5	COL_CONC-4mgml_N_81	Ly12 3D
396	396	396	-0.475760688044625	-0.77234356150218	-1.23247808250932	0.490169927952657	-0.719905809711438	-0.350509013872629	-0.757945691786315	-0.557709683735947	396	7	1	17.3554001002311	17.0203678161862	5	COL_CONC-4mgml_N_81	Ly12 3D
397	397	397	0.696104919698902	0.535361179430205	0.515491039741496	-1.09668891702443	0.361958976447909	0.535735738497003	0.38541680985829	-0.1326280377432	397	21	4	5.40795362256626	-13.3673183128007	5	COL_CONC-4mgml_N_81	Ly12 3D
398	398	398	-0.138159853230641	-0.693157922635795	-1.2514117276536	-1.12926078933967	-0.629812056239232	-0.583727415953884	-0.784506848803818	-0.169571362976962	398	12	2	-22.7079730854372	-13.4315334928801	5	COL_CONC-4mgml_N_81	Ly12 3D
399	399	399	1.01885229962503	0.52779895464626	-1.19555151647821	-1.05953574527745	0.272028852139462	0.591997380971006	0.331798084222224	-0.317241337605044	399	19	4	-15.449192335818	-24.2991964217973	5	COL_CONC-4mgml_N_81	Ly12 3D
400	400	400	0.17752427288396	-0.385057781636119	-0.740293466534527	-1.21131452003169	0.0436329327831247	-0.631944006533765	-0.117778016144636	0.78425422387682	400	12	2	-20.2813201654407	-9.34359341498256	5	COL_CONC-4mgml_N_81	Ly12 3D
401	401	401	0.171766311578365	-0.547176116933197	-1.25591963165147	-1.08233962530927	-0.7106471714943	-0.0043235421151922	-0.55128183874774	-0.943092574172211	401	19	4	-13.4536260496347	-19.8980236516671	5	COL_CONC-4mgml_N_81	Ly12 3D
402	402	402	-0.386232055386627	-0.0341509616874864	0.720594378726181	0.623446548529837	-0.0409910884455525	-0.0006643280637205	-0.112820306693928	-0.0539221256236552	402	1	1	-1.31943532462675	14.4896801515326	5	COL_CONC-4mgml_N_81	Ly12 3D
403	403	403	1.04268605333662	0.915397642637621	-0.493835298108567	0.205385749536986	0.468784705278563	1.165287426687	0.72732474836648	-0.713409875855617	403	25	4	19.7116539636312	-3.87739012700624	5	COL_CONC-4mgml_N_81	Ly12 3D
404	404	404	1.09159474415551	0.478993939927993	-1.31782876064838	0.189615555740896	0.502662648726682	0.6862508811136	0.549037471927127	-0.117845921694915	404	19	4	24.072546456998	10.8301314090522	5	COL_CONC-4mgml_N_81	Ly12 3D
405	405	405	0.445244578030817	0.686271826952408	0.667607279963599	0.852568020193487	0.581839171448513	0.510696267447973	0.581467988307768	0.189477657119635	405	22	4	6.54403162464913	8.03144358217349	5	COL_CONC-4mgml_N_81	Ly12 3D
406	406	406	-0.127957920237306	-0.148977200813247	-0.131050266697573	0.476485068172269	-0.0060367769388159	-0.40228556738263	-0.151485433141276	0.454134860273706	406	6	1	15.2626101936315	24.258095068808	5	COL_CONC-4mgml_N_81	Ly12 3D
407	407	407	1.82783263026902	2.10121494441493	1.33952840821601	0.755963465618858	1.90509214766425	1.75405034720284	2.11467690728959	0.526305234349583	407	20	4	11.7744611682238	-8.88014109119174	5	COL_CONC-4mgml_N_81	Ly12 3D
408	408	408	1.14849372242095	0.917303506349033	-1.20004471959216	1.47095246927949	0.400746781400911	1.53705852172836	0.954868737214366	-1.2313080180142	408	23	4	20.060622357704	7.58674704075281	5	COL_CONC-4mgml_N_81	Ly12 3D
409	409	409	0.839463798540239	0.723374845122386	0.026484664933371	-1.13923961801008	0.703910417270092	-0.242897328880966	0.650692889824364	1.2181388106369	409	18	3	-3.65525283973	-15.7253637343531	5	COL_CONC-4mgml_N_81	Ly12 3D
410	410	410	-0.121939988056135	-0.703068683519234	-1.2625453198342	-1.09581157416939	-0.577097490868912	-0.55326994708132	-0.731054370995853	-0.134238711137019	410	12	2	-22.8449304246561	-13.4408752869064	5	COL_CONC-4mgml_N_81	Ly12 3D
411	411	411	0.949023782670081	1.18585244089937	0.569829030267402	1.23925498451635	0.837431897163493	1.16339345868275	0.974403551754682	-0.219429173220284	411	24	4	14.5500184923587	4.10719083246821	5	COL_CONC-4mgml_N_81	Ly12 3D
412	412	412	1.23278036729968	1.7018541806358	1.40738358562959	1.6692925918167	1.52437817408461	1.78730329279628	1.74139046470569	-0.0198020412489735	412	24	4	10.8954493236923	2.72081727733951	5	COL_CONC-4mgml_N_81	Ly12 3D
413	413	413	0.347894315908531	0.799354807189216	1.17139314749642	1.60257395659808	0.610554634204081	1.11649458246138	0.788105019604329	-0.468219097369275	413	22	4	8.02197489006212	8.78322424910544	5	COL_CONC-4mgml_N_81	Ly12 3D
414	414	414	1.07607235271982	0.610128649838301	-1.31096908368592	0.507819422764637	0.467631846233488	0.943239025794601	0.614887047612643	-0.459835086706653	414	23	4	23.1156604746244	7.60613561147005	5	COL_CONC-4mgml_N_81	Ly12 3D
415	415	415	0.512721733059803	0.628428512584976	-0.0289154741554042	1.61176083406699	0.286042331362961	0.836434267572609	0.44781705156892	-0.579381306380768	415	22	4	14.6729425880794	10.6065306389524	5	COL_CONC-4mgml_N_81	Ly12 3D
416	416	416	0.980534766474742	0.826047701413691	-0.623268136755269	0.843594515061151	0.47214636791841	1.10881529896432	0.698184448964555	-0.64404396986802	416	23	4	20.9601693357219	6.49113881659741	5	COL_CONC-4mgml_N_81	Ly12 3D
417	417	417	1.21458583956924	1.05398156999573	0.198412278913081	-0.473562476323157	0.974931622447782	0.503776876164152	0.993602777569951	0.721844022296189	417	21	4	2.91987012639802	-18.0160617537028	5	COL_CONC-4mgml_N_81	Ly12 3D
418	418	418	1.23441439554583	0.951702386524094	-0.214040916708825	0.426791277687851	0.7446146632794	1.19707548804804	0.915726655965319	-0.381952248613699	418	25	4	20.0812821190491	-4.60643463579141	5	COL_CONC-4mgml_N_81	Ly12 3D
419	419	419	-0.58196046543791	-0.834361609330843	-1.13569672748812	-1.14889843862506	-0.570013945687083	-0.609004181893945	-0.740457199353276	-0.0607552872226003	419	8	2	-24.2519071989378	-10.0774293076941	5	COL_CONC-4mgml_N_81	Ly12 3D
420	420	420	1.3259871072567	1.33643342659158	-0.392273297661121	1.06212096282743	0.659334098706868	1.77870588412948	1.21681758888817	-1.16396210852281	420	24	4	18.2306440082258	1.41846003255327	5	COL_CONC-4mgml_N_81	Ly12 3D
421	421	421	1.44447366938988	0.912578473153548	-1.11931104907705	-0.170662100836724	0.815424343711873	0.983924491539739	0.903211021865326	-0.0425959845887505	421	19	4	23.9742888485377	-7.50931331143958	5	COL_CONC-4mgml_N_81	Ly12 3D
422	422	422	0.453146407768724	0.470905182902336	-0.001279903416429	0.795448797738924	0.335659847238459	0.618872195736384	0.390526466042457	-0.263229165499377	422	23	4	16.9656112700384	7.95636465515073	5	COL_CONC-4mgml_N_81	Ly12 3D
423	423	423	1.87770058242991	1.26562698083706	-0.960669305307263	-0.131257148597778	1.03886829807246	1.67371037778773	1.32516319937282	-0.537003269456658	423	25	4	21.7135844755732	-7.63374616367989	5	COL_CONC-4mgml_N_81	Ly12 3D
424	424	424	1.27573146119213	0.760070029953572	-1.29525629475351	-1.12775427387692	0.503753832900686	0.953635031650987	0.644225638069776	-0.423589516013021	424	19	4	-14.1350839837629	-24.3389633133493	5	COL_CONC-4mgml_N_81	Ly12 3D
425	425	425	1.07824547047369	1.02516147285726	0.401165825400766	0.357943194221487	0.797535745376429	1.21588102934316	0.961968665487345	-0.332957114631136	425	20	4	15.3622711341149	-4.78626794284426	5	COL_CONC-4mgml_N_81	Ly12 3D
426	426	426	1.19726270203992	1.1557168944041	0.419965862590429	0.775199231872579	0.824325943736852	1.30294759918675	1.01594840067975	-0.397248182596035	426	24	4	16.2176010416258	-0.846890638042198	5	COL_CONC-4mgml_N_81	Ly12 3D
427	427	427	0.89086827328237	1.04156981752318	0.612255048785013	0.773255867602121	0.918915446634576	0.754023764050113	0.959008603957274	0.359603770162917	427	24	4	11.9857909141275	-4.30042405665923	5	COL_CONC-4mgml_N_81	Ly12 3D
428	428	428	1.14102237745167	0.412263828030196	-1.27107224882008	-1.0298339838465	0.163408925676944	0.875450057156974	0.40194959541743	-0.7878095197859	428	19	4	-12.6165358563069	-22.9345011167145	5	COL_CONC-4mgml_N_81	Ly12 3D
429	429	429	0.500883959442511	-0.750371386437935	-1.25962257267699	-1.19013109469044	-0.368838283586042	-0.258204243561269	-0.467067082216659	-0.195407174080153	429	12	2	-19.6660137705796	-17.0404202873794	5	COL_CONC-4mgml_N_81	Ly12 3D
430	430	430	1.13897335867331	0.519064724049175	-0.607484920207286	-1.13703140932741	0.693035750776119	0.528558967344541	0.695568204538126	0.317300181513375	430	19	4	5.6764902563075	-19.2350073849194	5	COL_CONC-4mgml_N_81	Ly12 3D
431	431	431	0.938841845474812	0.81693791512529	0.64109130158854	-1.11907674983237	0.719032894150822	0.342826581347575	0.700644525965788	0.56537153958421	431	21	4	2.29006597778902	-14.2959148838276	6	CucE-1nM_N_49	Ly12 3D
432	432	432	2.05481393428586	1.86120988283011	-0.172657592535033	0.622005200222396	1.26702251146916	1.95336127438724	1.6036303227699	-0.553920041950175	432	25	4	19.2642851638805	-5.17302526519256	6	CucE-1nM_N_49	Ly12 3D
433	433	433	1.27776857011793	0.739275981127532	-0.472727910415057	-0.99176827607137	0.788558439509004	0.292789034459512	0.772332416331656	0.715612603919856	433	12	2	1.99928012845666	-19.3123739760213	6	CucE-1nM_N_49	Ly12 3D
434	434	434	1.23253488104725	1.42820919132898	1.0447373933435	1.60248899334898	0.973564139487214	1.83441997679632	1.37659638271677	-0.808764479719608	434	24	4	12.8013135870335	3.61907553326919	6	CucE-1nM_N_49	Ly12 3D
435	435	435	1.1637207709358	0.321604058408572	-1.29401661280746	-1.13887943366267	0.319694196671732	0.337258538970737	0.296364831782656	0.0390190747293994	435	19	4	-20.3460877155258	-21.8900451327488	6	CucE-1nM_N_49	Ly12 3D
436	436	436	2.02093098484132	2.37027165782479	1.71132431674631	1.72952738647779	2.15181826543739	2.5635930221059	2.50002358635665	-0.0746311130722448	436	24	4	12.6760059199415	-0.865443407546616	6	CucE-1nM_N_49	Ly12 3D
437	437	437	0.586152250820283	-0.317120501277022	-1.23207344823133	-1.15122188194282	-0.472069633199354	0.120065403375787	-0.364311256133874	-0.767722375646038	437	19	4	-13.7336103006129	-20.4057199806222	6	CucE-1nM_N_49	Ly12 3D
438	438	438	1.83590352854038	1.52703504672055	0.470052328381767	-1.05516362104792	1.25872382817397	1.30970136829197	1.38891284719983	0.174513740731792	438	21	4	8.14030779441487	-15.5822793366983	6	CucE-1nM_N_49	Ly12 3D
439	439	439	1.32577268718069	1.32182668025211	0.418145633108291	-1.15454143587459	1.10275590643529	-0.038319397406893	1.11934194255609	1.51518959152546	439	18	3	-2.66863711439056	-15.6222773666003	6	CucE-1nM_N_49	Ly12 3D
440	440	440	1.34872062962711	1.573142615784	0.971016978566944	0.484177987661763	1.34999322973548	1.15432445032689	1.45927640472018	0.474787902286856	440	20	4	11.0140397755521	-10.2243569134521	6	CucE-1nM_N_49	Ly12 3D
441	441	441	1.62638781039196	1.00739763747294	-0.539204978465148	-1.05403684946049	0.998900415673867	0.87564035042886	1.05817743061598	0.326584032584716	441	19	4	7.30506876174304	-18.976957109362	6	CucE-1nM_N_49	Ly12 3D
442	442	442	0.976836035773446	1.00983711166916	0.956013569236287	0.554087282944285	0.803131282887045	0.956690067483425	0.885287801409659	-0.0277061067474724	442	24	4	10.8555500478795	-1.89682560906027	6	CucE-1nM_N_49	Ly12 3D
443	443	443	1.42165869881583	1.35792981870867	0.853049888400085	-1.06314187755035	1.09577633159047	0.723977600929833	1.14362945823529	0.630070499407676	443	21	4	4.22986287603982	-14.9033883391429	6	CucE-1nM_N_49	Ly12 3D
444	444	444	1.0686919399904	0.746405037285714	0.218770499187134	-1.05568854587392	0.553510362859288	0.705062390706912	0.59834567534559	-0.0716236827033413	444	21	4	7.46567016404131	-15.3634540031402	6	CucE-1nM_N_49	Ly12 3D
445	445	445	0.488482724131589	-0.268844222600369	-1.28281281447573	-1.11101871512003	-0.0958584096515887	-0.105856815558907	-0.188570946650609	-0.0062631954163946	445	12	2	-21.7248352000433	-18.8025683002815	6	CucE-1nM_N_49	Ly12 3D
446	446	446	1.44990248335458	1.73901041239025	0.980097461507133	1.32937114781606	1.42833027330679	1.73470309690473	1.64258196141146	-0.0875048959478566	446	24	4	13.9415383639106	-0.281008942922636	6	CucE-1nM_N_49	Ly12 3D
447	447	447	1.9831810418199	1.1203670357748	-1.25223382838807	-1.00779900147211	1.09677145223418	1.44247039125369	1.27571234414651	-0.194082785637502	447	19	4	-14.2574096020796	-24.4062307423191	6	CucE-1nM_N_49	Ly12 3D
448	448	448	1.1583009994206	0.642895529230553	-1.19940337886287	-1.16190885286145	0.432603981276324	0.852926304564165	0.552038817039056	-0.402804198376193	448	19	4	-14.3521319285771	-24.4267334283287	6	CucE-1nM_N_49	Ly12 3D
449	449	449	1.39384498296466	1.70825122983476	1.2247299332841	1.00880083621273	1.59820927159142	1.11763277890054	1.7277850850736	0.848083159167032	449	20	4	9.09567761150747	-8.68033477969269	6	CucE-1nM_N_49	Ly12 3D
450	450	450	1.32191996983289	1.26813790899062	0.749085393784261	0.836769221059794	0.809091823566784	1.59261608328689	1.15057543297553	-0.750373643005093	450	24	4	13.9751896944027	-0.257845625431368	6	CucE-1nM_N_49	Ly12 3D
451	451	451	0.468270412860524	-0.336152242341218	-1.26149797273035	-1.11912732690974	-0.107262795971497	0.108993844373978	-0.134721615524724	-0.268320820317953	451	19	4	-18.974595761587	-20.3293365285433	6	CucE-1nM_N_49	Ly12 3D
452	452	452	1.13228360937129	0.17800518921074	-1.30294143928784	-1.06315120536234	0.286049769487993	0.349262601672068	0.268533081467146	-0.0196568130136503	452	19	4	-19.8526911854402	-21.6181559625821	6	CucE-1nM_N_49	Ly12 3D
453	453	453	1.305164933562	0.832477490489518	-1.27686145884787	-0.380751853827693	0.548189551416611	1.24915706520313	0.817069339717657	-0.703835839377145	453	25	4	22.284383080311	-7.27409971793459	6	CucE-1nM_N_49	Ly12 3D
454	454	454	0.265361135492552	0.0696576983752814	0.122305050227728	-1.15934232996601	0.18539615851785	-0.731053977648704	0.0377293661778336	1.08724572118722	454	17	3	-6.94099576269924	-12.1596649055385	6	CucE-1nM_N_49	Ly12 3D
455	455	455	0.352282574916898	0.0665896693597041	0.237678410489143	-1.12458209698714	0.0452443324898951	-0.0211042923119304	-0.0388071381332503	0.0846063958214633	455	18	3	2.48823122580814	-12.7256142903583	6	CucE-1nM_N_49	Ly12 3D
456	456	456	1.49555272441393	1.17125530431405	-0.39703611281856	0.216116255066615	0.978672094754574	0.865186221131907	1.03602430008285	0.311608656064909	456	19	4	24.2496002051993	-8.10648700392823	6	CucE-1nM_N_49	Ly12 3D
457	457	457	0.59058423055352	0.892533711815623	0.952304914116948	0.966923631850085	0.756652036088557	0.858045217796853	0.819162646438033	0.0236205607170989	457	22	4	8.69818560188424	4.67571596234202	6	CucE-1nM_N_49	Ly12 3D
458	458	458	1.00061284826235	0.0022400165648015	-1.32478746291334	-1.09919730192677	0.181117930167037	-0.245431811700241	0.0644822382248853	0.52360388373187	458	12	2	-24.0233046044292	-16.8167736441742	6	CucE-1nM_N_49	Ly12 3D
459	459	459	1.1742504877456	0.0934509659570489	-1.30725190246846	-0.954811172011078	0.397397252122582	-0.417708829334663	0.292551235271929	1.01006786426467	459	12	2	-25.3429756796158	-15.2220899386139	6	CucE-1nM_N_49	Ly12 3D
460	460	460	1.75675582993761	2.12124535983186	1.51461905267044	1.49238237390873	1.94890287559468	1.98411284169794	2.18885536264316	0.320431997122248	460	24	4	12.3084784998507	-2.1700968816179	6	CucE-1nM_N_49	Ly12 3D
461	461	461	1.47675006383437	1.43994187593281	0.611868764248246	0.408637110370652	1.06793755174061	1.55738431164361	1.29424031319987	-0.364574826069199	461	20	4	15.0093670778623	-5.89856903102103	6	CucE-1nM_N_49	Ly12 3D
462	462	462	1.85335846012162	1.62276887391899	0.504447409558961	-0.664327928548611	1.2084380306731	1.60928882567356	1.4206903790406	-0.236769418921928	462	20	4	12.3851774466042	-12.2421065887214	6	CucE-1nM_N_49	Ly12 3D
463	463	463	0.185105099359098	-0.481050339123616	-1.21678413118379	-1.13519433067123	-0.253865475906952	0.0415280132490602	-0.270271035322879	-0.386388555126135	463	19	4	-18.2889174210935	-20.178773108777	6	CucE-1nM_N_49	Ly12 3D
464	464	464	0.960252212666177	1.0958037489852	0.70455384442272	0.590143199541583	0.988916626816732	1.08935461341788	1.0867340870204	0.0677272113747663	464	24	4	13.2106180735452	-4.4785570104638	6	CucE-1nM_N_49	Ly12 3D
465	465	465	1.08607936918721	0.761488504257542	0.308091084307735	-1.11662965646528	0.837445420181015	0.287746755403958	0.826222317217274	0.786624835126582	465	21	4	1.21207901086387	-16.5371631764759	6	CucE-1nM_N_49	Ly12 3D
466	466	466	1.92225598668245	1.58724071271806	0.337440162383623	-1.01273970935411	1.27093128767411	1.42479510122309	1.4239071805287	0.0585675550829339	466	21	4	9.0067782203864	-15.7609124556925	6	CucE-1nM_N_49	Ly12 3D
467	467	467	1.72881318416042	2.00103294236968	1.26534171235076	1.57451313134278	1.67801283616925	2.11166693780985	1.96520696874302	-0.18750458548435	467	24	4	13.5137836505151	-0.0362579739342438	6	CucE-1nM_N_49	Ly12 3D
468	468	468	0.498586709363091	0.39070362463437	0.819468262202852	-0.960657475187596	0.436672483584205	-0.100666824306954	0.354939585040162	0.698212610554337	468	18	3	-0.512138671687496	-10.7503817592499	6	CucE-1nM_N_49	Ly12 3D
469	469	469	0.906991241091628	0.813812796869124	0.248092709634029	0.268465533507361	0.383424103392299	1.0920891970885	0.640659513644809	-0.743189813154896	469	24	4	14.8595697081161	-2.40894978535311	6	CucE-1nM_N_49	Ly12 3D
470	470	470	1.64536446008452	1.3104837537332	0.158172599296613	-0.180094885715039	1.07392143859044	1.52764215104577	1.28722849080743	-0.322420890378198	470	20	4	16.1015135078861	-10.0523839357619	6	CucE-1nM_N_49	Ly12 3D
471	471	471	1.65037519122434	1.88326536858903	1.13513853670351	0.803456739706404	1.67443960264385	1.49919392015883	1.84169549582294	0.511402512540578	471	20	4	12.2030492038743	-8.36170411944721	6	CucE-1nM_N_49	Ly12 3D
472	472	472	1.68368742979454	1.72568028362303	0.818992674023532	0.376432732212854	1.39439711322317	1.59258386892149	1.5762820460619	0.0305072351037565	472	20	4	13.9329479572812	-8.88659458855193	6	CucE-1nM_N_49	Ly12 3D
473	473	473	0.871589526088888	0.556387237041418	-1.12512281717696	-1.07198346802055	0.410365713515944	0.569752294082835	0.436608499450792	-0.107131428868224	473	19	4	-17.0987401878705	-24.2868559770837	6	CucE-1nM_N_49	Ly12 3D
474	474	474	0.892388791676304	0.663963180436338	-1.27851451618068	0.938559285083105	0.248351887143086	0.902404561505443	0.46124514154323	-0.70545704324115	474	23	4	21.4019084621451	8.54028145925773	6	CucE-1nM_N_49	Ly12 3D
475	475	475	0.226688596661193	0.0777873703026503	0.966101484950219	-1.15776846155327	0.188661041272414	-0.205029061963856	0.0768227732960732	0.487248023069158	475	3	1	-0.509724704551428	-7.92335500042162	6	CucE-1nM_N_49	Ly12 3D
476	476	476	1.2689985103884	0.433664868578	-1.22078137208431	-1.0557982770591	0.395741341266586	0.602431215513566	0.43381374262497	-0.164186523028716	476	19	4	-16.6828058733951	-23.5360009952589	6	CucE-1nM_N_49	Ly12 3D
477	477	477	1.67559546600555	1.56764495375609	0.634531927837481	0.0962037836181847	1.18415573759215	1.45522881235665	1.35328672720071	-0.0921634198840221	477	20	4	14.167384233335	-9.93696985514728	6	CucE-1nM_N_49	Ly12 3D
478	478	478	1.44496425437027	0.996885304991262	-0.706858940582383	0.338808526217332	0.746245738932328	1.41891904520704	1.01986227254982	-0.634653712480345	478	25	4	21.3928841987	-5.15941250159711	6	CucE-1nM_N_49	Ly12 3D
479	479	479	1.64982797113439	1.36461661284571	0.474844311911197	-1.18793985785495	1.05999817371673	1.34177225313317	1.21432619009257	-0.127448547648644	479	21	4	8.57681823977113	-15.0426725421855	6	CucE-1nM_N_49	Ly12 3D
480	480	480	1.43884190014885	1.76128018301091	1.0778591945448	1.92834862891038	1.47380686489939	1.9924767470327	1.76302571110925	-0.322993258208114	480	24	4	13.4786310321525	3.57475721551452	7	CucE-10nM_N_42	Ly12 3D
481	481	481	1.19813367400831	1.1801677803862	0.822972447432955	2.19018292706503	0.910176423839338	1.71942456801753	1.27633574644504	-0.76120979671245	481	22	4	12.8896979249984	7.03045661270888	7	CucE-10nM_N_42	Ly12 3D
482	482	482	2.11128456805036	2.14940221595071	1.09134680414643	-1.19382224799724	1.8781038851341	1.63312656130496	2.07416589694169	0.62923083597025	482	21	4	6.82435443309071	-14.7713549789071	7	CucE-10nM_N_42	Ly12 3D
483	483	483	-0.352485804113231	-0.846816567966406	-1.1691919611472	-1.1438596748826	-0.58391144951822	-0.968183890038329	-0.825213247289471	0.333368146431415	483	8	2	-22.0334641876364	-7.47317532209446	7	CucE-10nM_N_42	Ly12 3D
484	484	484	1.21349085116983	1.43253566174932	0.954968490907765	0.995199773475375	1.1582343457466	1.36810958184539	1.3074044699582	-0.0266527926713743	484	24	4	13.0708809808171	-0.977947835110351	7	CucE-10nM_N_42	Ly12 3D
485	485	485	1.42813046051469	1.02999517766991	0.426238763928934	-1.17066350178506	0.585718934759367	1.20117844405372	0.812699300198205	-0.598645715807732	485	20	4	9.43866015880847	-14.3588910978896	7	CucE-10nM_N_42	Ly12 3D
486	486	486	1.64422382526558	1.58235221928677	-0.0290546503561874	1.23318919447641	0.970868559596266	1.90742528621601	1.42157780121585	-0.896236854011624	486	24	4	18.1009191138383	0.657899730842549	7	CucE-10nM_N_42	Ly12 3D
487	487	487	0.612826083598922	0.790869838233352	0.223735188250428	1.67884647311139	0.353981791056341	1.32253543900864	0.778153410446305	-1.04722932937165	487	22	4	13.1840577246166	7.299253344767	7	CucE-10nM_N_42	Ly12 3D
488	488	488	1.74864387478722	1.79578978814858	0.760094443804101	1.31262079916293	1.31542349100507	1.87743107297316	1.60178589578612	-0.402112598126629	488	24	4	15.7978870640298	-0.369441192221401	7	CucE-10nM_N_42	Ly12 3D
489	489	489	1.72217792782514	1.43801133060111	0.277384778113345	-0.410564606593863	1.1184298014333	1.53386857053143	1.32364897034172	-0.270196762193649	489	20	4	14.4515381687233	-11.0589055695569	7	CucE-10nM_N_42	Ly12 3D
490	490	490	1.27463861334712	1.47497617919341	0.737621060131619	1.44742826753533	1.10467731548556	1.75635135318535	1.40642445857201	-0.54415553246028	490	24	4	14.3612651918539	2.59772998359399	7	CucE-10nM_N_42	Ly12 3D
491	491	491	1.70027952802692	0.91324292009003	-1.26999367913486	-1.10212552666497	0.91420029562361	1.02180548162796	1.00213803351862	0.0456572950678011	491	19	4	-16.4708203323714	-24.2792679589377	7	CucE-10nM_N_42	Ly12 3D
492	492	492	0.988895186534458	1.14394151364032	1.53457526560128	-1.10138539523201	1.23556050664643	0.577995770505317	1.29041747861099	0.984273157481555	492	18	3	1.2004713879288	-11.6984135379166	7	CucE-10nM_N_42	Ly12 3D
493	493	493	1.71656834535707	0.881814199036902	-1.28948198941893	-1.12784024015865	0.95641231002794	1.10462664343791	1.06021040263755	0.0068177336231025	493	19	4	-16.1406205806759	-24.2798459965055	7	CucE-10nM_N_42	Ly12 3D
494	494	494	-0.02784055463221	-0.831436483945107	-1.23632949971795	-1.08362445376295	-0.516710028448059	-0.573882272118383	-0.683983722495071	-0.0299953983493677	494	12	2	-22.9414868946324	-12.6715848608808	7	CucE-10nM_N_42	Ly12 3D
495	495	495	0.482802150649243	0.156585216952549	-0.0551472850286749	0.691233174452928	-0.372237969923672	0.649741030410261	0.0436281626119822	-1.2430866235892	495	22	4	14.4519579333855	5.69855450164023	7	CucE-10nM_N_42	Ly12 3D
496	496	496	-0.0764286106411343	-0.267854556018762	-0.140479278613295	-1.07831606069579	-0.0700145577411869	-0.78358331264743	-0.254195135874742	0.806858767355574	496	17	3	-8.03902476600122	-11.0662450355768	7	CucE-10nM_N_42	Ly12 3D
497	497	497	0.852421117192051	0.0901703436732	-1.1690631386536	1.19156048934353	-0.455147207063472	0.695180892343826	0.0613304578912609	-1.40590028959749	497	23	4	18.7036878494776	9.39807911559631	7	CucE-10nM_N_42	Ly12 3D
498	498	498	0.496177942493551	-0.387761623078377	-1.26159557380983	-1.11761982693737	0.0545676900359905	-1.0365710722315	-0.122713938785836	1.26372062432134	498	8	2	-21.3394865520634	-8.97437861289397	7	CucE-10nM_N_42	Ly12 3D
499	499	499	1.26290580814912	1.08689032784209	-0.0454651794883527	0.82912442928458	0.568660565820669	1.55395371750262	1.0207108539232	-1.02670865385816	499	24	4	17.4895043822724	0.730974372327758	7	CucE-10nM_N_42	Ly12 3D
500	500	500	0.5680077302355	0.739354494901516	1.36219079025585	1.29867912414198	0.801228662724754	0.544238977332896	0.80972273212575	0.443623280499206	500	1	1	0.36783065011283	11.6099602091355	7	CucE-10nM_N_42	Ly12 3D
501	501	501	0.952026756645082	0.861834092165234	-0.905898412067652	0.97068380741718	0.433371248179962	1.19450269290561	0.726402301304755	-0.794219849620135	501	23	4	20.8741104886679	7.09110304091003	7	CucE-10nM_N_42	Ly12 3D
502	502	502	1.55255932879235	0.795144896599723	-0.849288602487296	-1.08400095369841	0.893299980195322	0.858784060029132	0.949487488855284	0.205070939573085	502	19	4	-17.7524909150576	-24.4997900143163	7	CucE-10nM_N_42	Ly12 3D
503	503	503	-1.58666620814227	-1.84604990920763	-1.35653124017035	-1.19555713238133	-1.47839013889592	-1.53810691503124	-1.78400937380828	-0.20514953272559	503	9	2	-23.3093470390847	-0.0652250489815148	7	CucE-10nM_N_42	Ly12 3D
504	504	504	1.55907099515444	0.977968388849735	-1.2074646771791	-1.02725162540304	0.688627084104012	0.837522341441112	0.752616971778039	-0.0435512815033143	504	19	4	-16.2722558398862	-24.5781535970029	7	CucE-10nM_N_42	Ly12 3D
505	505	505	0.307137483621226	0.331448600001772	0.0629666400147721	1.04009636253021	0.137823295618501	0.714432970339147	0.297279393037516	-0.636949250860322	505	22	4	12.9233959595167	8.72636250626195	7	CucE-10nM_N_42	Ly12 3D
506	506	506	1.47816329441941	1.75117372190502	1.13535476241443	0.69437663136391	1.59353896068009	1.38627843537079	1.74351343794736	0.53320391954512	506	20	4	11.3358241538973	-8.94773497232486	7	CucE-10nM_N_42	Ly12 3D
507	507	507	0.379126034312913	0.576543502794332	0.978659425629659	0.162868769759519	0.592075246902598	-0.196206042006913	0.52390098080906	1.01529787627244	507	15	3	-11.2567855754422	1.47356687241459	7	CucE-10nM_N_42	Ly12 3D
508	508	508	1.15439792202381	1.17029893674328	1.20263792179401	-1.17070219545032	1.08717805964887	0.844166782814469	1.14613624668199	0.480513618030113	508	21	4	3.78977553261857	-13.0854518291725	7	CucE-10nM_N_42	Ly12 3D
509	509	509	1.12497871457586	1.18968277800819	0.650787858681923	1.08414273091064	0.69419030617358	1.56852813682026	1.08107352365651	-0.875986625145302	509	24	4	13.8921627675545	2.26098912874951	7	CucE-10nM_N_42	Ly12 3D
510	510	510	1.40310561502607	1.44636709560728	0.218077883908501	1.95347642447929	0.702942525579738	2.09928861352429	1.4894891602924	-1.4741044948275	510	24	4	15.2202551605091	4.48485547724693	7	CucE-10nM_N_42	Ly12 3D
511	511	511	1.11816788339135	1.08304892224779	1.06849134925611	-0.985185593000105	1.07480139507222	0.640483054240332	1.11392149024718	0.6980156700486	511	21	4	2.7350721113168	-13.4505121878571	7	CucE-10nM_N_42	Ly12 3D
512	512	512	-0.113381049558635	-0.0191405754313457	1.25510777935215	0.533696950475527	0.0387760602124601	0.109922633330788	-0.0131738878447145	-0.0745604478899805	512	1	1	-1.36076381807335	9.67906113724624	7	CucE-10nM_N_42	Ly12 3D
513	513	513	0.932851747649581	0.263066839288007	-1.285432794493	-0.84151735815136	0.0473120374761704	0.411556598065989	0.0962828789818139	-0.409721920855524	513	19	4	-15.1373915795754	-22.7001667438758	7	CucE-10nM_N_42	Ly12 3D
514	514	514	1.72432908966563	1.48927186427814	0.133900851682438	0.677250723217066	1.10078871883192	1.61462941931152	1.34095448526158	-0.386518014897219	514	25	4	18.6362009756725	-4.37123068621374	7	CucE-10nM_N_42	Ly12 3D
515	515	515	0.121717016090649	-0.288656343487019	-1.16797732632102	-1.06939322215598	-0.441190895955057	0.0225520303876882	-0.401594810842309	-0.614493957760809	515	19	4	-15.008113842502	-21.1877461864644	7	CucE-10nM_N_42	Ly12 3D
516	516	516	1.15790473909461	0.807737310100267	-0.903841854796621	0.908882552499277	0.636319411751202	1.19505301979153	0.841047528739596	-0.524103111762837	516	23	4	21.9096022397911	7.21598564875458	7	CucE-10nM_N_42	Ly12 3D
517	517	517	1.27906686483583	1.07602027048866	-1.25689628587296	0.738804472364399	0.655893419419742	1.3136670880007	0.912222580943686	-0.634266270717067	517	25	4	22.5934764775555	6.68229830301626	7	CucE-10nM_N_42	Ly12 3D
518	518	518	0.906570704305489	0.498367058611862	-1.23046549870761	0.785386874911334	0.421398493326257	0.703020577910933	0.487193004137536	-0.245525585830202	518	23	4	22.4813418020704	10.3693699275079	7	CucE-10nM_N_42	Ly12 3D
519	519	519	0.851589827020302	0.318179143451018	-1.07190175222761	-0.577552425851167	0.329692591596389	0.528967156806737	0.356247406771866	-0.167897498861259	519	19	4	-15.7047803372841	-22.9719534311997	7	CucE-10nM_N_42	Ly12 3D
520	520	520	0.813181557808237	-0.0575192397636638	-1.26320440028786	-1.12208475811879	-0.0032262645457563	0.166720538170135	-0.0320975004998351	-0.195850361632977	520	19	4	-19.2027984293527	-21.0997512535187	7	CucE-10nM_N_42	Ly12 3D
521	521	521	1.06013982520991	-0.0858949663610993	-1.31462111105785	-1.09203993161129	0.139633270412043	0.214347170410748	0.10339550946782	-0.0599829007742883	521	19	4	-19.8728995668089	-20.2083005084568	7	CucE-10nM_N_42	Ly12 3D
522	522	522	-1.35532588878206	-1.28011618581283	0.577848075636817	1.23056347641297	-1.32097467212186	-0.673051698837527	-1.24981879118	-0.989012106254015	522	1	1	1.25026012317364	17.5426306466498	8	CucE-50nM_N_71	Ly12 3D
523	523	523	-1.25725367520432	-1.24123981314756	-1.31552678382982	0.886986929303567	-1.4395314694846	-0.679805271570376	-1.29576062978061	-1.13941709323014	523	7	1	13.1672001010596	17.8713830065605	8	CucE-50nM_N_71	Ly12 3D
524	524	524	-0.137368166438751	-0.769570196516115	-1.3314260509289	-1.06765066245911	-0.524776356283523	-0.26601523164453	-0.589620204518447	-0.394466888085599	524	12	2	-19.6166608968264	-16.5802860987394	8	CucE-50nM_N_71	Ly12 3D
525	525	525	-0.242023396828503	-0.903995329290981	-1.22467588178195	-1.01492945173256	-0.879504269934656	-0.193224381149573	-0.747264124230079	-0.951332036290622	525	19	4	-14.2567244410254	-18.4136379206105	8	CucE-50nM_N_71	Ly12 3D
526	526	526	-1.17410233594834	-1.34927069076468	-1.36374745091812	0.795107212353032	-1.11416286341839	-1.048783112865	-1.32825996309889	-0.281428515342788	526	6	1	14.2953860986326	21.877992573359	8	CucE-50nM_N_71	Ly12 3D
527	527	527	-0.942222959111771	-1.3573012762509	-1.27717398796485	-1.14593382379901	-1.40861909716637	-0.949369358968608	-1.46741911939333	-0.78847366289064	527	11	2	-27.3820742843672	-4.62587718790368	8	CucE-50nM_N_71	Ly12 3D
528	528	528	-0.326063276625008	-0.594305751979283	0.0427678146502357	-1.21244832926217	-0.6287876942337	-0.421001925859714	-0.727005155280357	-0.355161114602972	528	3	1	1.02961667251101	-6.11048089206503	8	CucE-50nM_N_71	Ly12 3D
529	529	529	0.127951963011333	-0.60107499746013	-1.29031025836709	-0.0553122783302572	-0.691757298379486	-0.279226404304099	-0.705174593924724	-0.602054363465946	529	23	4	21.2846452314382	13.7199618274226	8	CucE-50nM_N_71	Ly12 3D
530	530	530	-0.352542544016116	-0.592044507558592	-1.30525128121572	0.875900858900385	-0.48119150015547	-0.468908854020325	-0.62473959290618	-0.103215468933331	530	10	2	18.1995653580876	18.3591925473286	8	CucE-50nM_N_71	Ly12 3D
531	531	531	0.0909463727932301	-0.249501001713715	-1.24465293096089	-1.06167725995831	-0.0862597469650762	-0.824036147294848	-0.274828828314569	0.831662905690796	531	12	2	-21.4767115702976	-9.25251677395482	8	CucE-50nM_N_71	Ly12 3D
532	532	532	-1.24981286741885	-1.27117337794992	0.0266984404957521	0.509002327274182	-1.43046415649706	-0.66781137120909	-1.28386760703487	-1.14110044268597	532	5	1	2.37279552349784	17.0895341907006	8	CucE-50nM_N_71	Ly12 3D
533	533	533	-0.990825802991796	-1.08189716718247	0.0079496087514136	1.25695694762823	-1.00051222343158	-0.870461639602378	-1.17599666683725	-0.334684165708777	533	6	1	0.147700469050401	21.205276705097	8	CucE-50nM_N_71	Ly12 3D
534	534	534	0.263396780768199	-0.16953900189533	-1.11224593738002	-1.0932069960113	-0.483209613763809	0.0160022785669643	-0.429221480118938	-0.663025222668914	534	19	4	-13.7382983700172	-21.0238639181254	8	CucE-50nM_N_71	Ly12 3D
535	535	535	-1.10869011068687	-0.985027866395677	-1.31521581980619	0.753029784006511	-1.02688335078702	-0.571383600499834	-1.05153866749667	-0.713477977115532	535	7	1	14.1614279874993	18.648153684016	8	CucE-50nM_N_71	Ly12 3D
536	536	536	-0.457859800002124	-0.802038784704315	-1.27603309564752	-1.04899601021199	-0.590413343183177	-0.539156178834703	-0.738009593369017	-0.16821851503113	536	12	2	-24.9707943618405	-11.2040100348791	8	CucE-50nM_N_71	Ly12 3D
537	537	537	-0.117035122389727	-0.93747118223175	-1.28608776371758	1.01218092952908	-0.409706758682887	-0.951277351824387	-0.640226163405133	0.546347049318428	537	10	2	16.6772226558576	22.4476763704793	8	CucE-50nM_N_71	Ly12 3D
538	538	538	0.0022902818237253	-0.873555342760928	-1.24856325981964	-1.20316010450361	-0.819316304789799	-0.557456006305521	-0.918541295375401	-0.452568508258602	538	11	2	-19.5581142690152	-14.6542041002255	8	CucE-50nM_N_71	Ly12 3D
539	539	539	-0.171315785989395	-0.453671633333437	-1.28986180858758	-1.15884697292663	-0.376263872056948	-0.351942738673205	-0.501305749919393	-0.0976167578136817	539	12	2	-23.1571804224431	-16.5965038496602	8	CucE-50nM_N_71	Ly12 3D
540	540	540	-1.02717833997477	-0.827553577294458	-1.27986950813948	1.01555545737588	-1.34915219309335	-0.144778385933241	-0.82855711520875	-1.63353967244999	540	7	1	13.9026516167863	13.8004909080292	8	CucE-50nM_N_71	Ly12 3D
541	541	541	0.270655883728483	0.509392022395087	0.741681803035338	-1.05741633826385	0.584608270427323	-0.361584251693042	0.509385959083464	1.19534039325298	541	18	3	-4.81990855759206	-10.8268062233053	8	CucE-50nM_N_71	Ly12 3D
542	542	542	0.292162498496796	-0.760456949353809	-1.14536274815684	-1.05322042414656	-0.37554955760949	-0.76171806548241	-0.582290701234736	0.374129627382007	542	12	2	-22.7523179967925	-11.1850313594846	8	CucE-50nM_N_71	Ly12 3D
543	543	543	-0.441221263124738	-0.569915987815575	-1.26868956755175	1.04708494232201	-0.500369869187404	-0.246603237236527	-0.564222762467032	-0.384209252346145	543	7	1	17.0046910315712	17.2356186533932	8	CucE-50nM_N_71	Ly12 3D
544	544	544	-0.021446790863493	0.100799316820075	0.384089212217265	0.602197849219901	-0.0985527683625663	0.32887635424772	-0.0390112036893301	-0.509325339070668	544	22	4	7.63904862763299	10.3566924202592	8	CucE-50nM_N_71	Ly12 3D
545	545	545	-0.184931160478417	-0.772521253699263	-1.28911461445815	-1.20825714953325	-0.674284819138028	-0.328683533992659	-0.718635739883043	-0.521923079489833	545	19	4	-18.7357430955944	-17.1133937840088	8	CucE-50nM_N_71	Ly12 3D
546	546	546	0.0621325201302298	0.029296509987147	-0.0172018962613981	-1.26084101633327	0.059822957846185	-1.16831946322047	-0.119626851622868	1.42209811951994	546	17	3	-7.73001316022258	-11.2538994109429	8	CucE-50nM_N_71	Ly12 3D
547	547	547	0.190038839611684	-0.21988829829093	-1.22573905794997	0.399958342301272	-0.292202242864673	0.391230386712584	-0.112392947784195	-0.839308096636276	547	23	4	20.4829306752979	9.96109682539061	8	CucE-50nM_N_71	Ly12 3D
548	548	548	-1.1961989015056	-1.03345059093869	-0.551290339467583	1.01498228214655	-0.938337781529886	-0.609704136438054	-1.02044922810311	-0.551324433327429	548	6	1	11.1185414494454	20.7461184026585	8	CucE-50nM_N_71	Ly12 3D
549	549	549	-0.364042418434578	-0.866337284911064	0.391911273226206	2.15679504643188	-0.735687953201938	-1.00776463185948	-0.983470016619474	0.17636076542949	549	6	1	9.19366875633018	22.8048661121643	8	CucE-50nM_N_71	Ly12 3D
550	550	550	-1.63157403398742	-1.13412640270505	0.634776262677405	1.0789439397741	-0.833953713317932	-1.19999774490604	-1.11376489323765	0.266124240562281	550	2	1	-7.14637799897934	15.6820849168148	8	CucE-50nM_N_71	Ly12 3D
551	551	551	-0.744555604813106	-0.963516769591693	-1.30835137983886	0.134870466256077	-0.942377777803434	-0.692919002115944	-1.06164212072083	-0.461108031058081	551	10	2	16.8748083433805	19.6690563986752	8	CucE-50nM_N_71	Ly12 3D
552	552	552	-0.0452670299509736	-0.542010928724025	-1.33292027078681	-0.792067219042331	-0.968345234758987	0.214696187318492	-0.449365880128533	-1.53851544755507	552	25	4	21.3835482898596	-2.34214109000938	8	CucE-50nM_N_71	Ly12 3D
553	553	553	-1.39898088992519	-1.15443784300921	2.96678017696379	0.772197928755209	-0.436696538751804	-0.402863188386987	-0.567732230938929	-0.119735924925962	553	1	1	-10.8298440786448	18.9084569798213	8	CucE-50nM_N_71	Ly12 3D
554	554	554	-1.32051550747621	-1.17485280629941	-0.129180061795952	0.80790834936651	-1.08621251596772	-1.06989923360432	-1.3133847906146	-0.219880083005247	554	6	1	-2.8621090862476	20.7458156863172	8	CucE-50nM_N_71	Ly12 3D
555	555	555	-1.31427091359321	-1.01189286200741	0.661987060103811	-0.726633965133286	-0.6981379244599	-1.6026660792056	-1.00634705471898	0.909941483251571	555	4	1	-6.57164257904892	-0.427337895434132	8	CucE-50nM_N_71	Ly12 3D
556	556	556	-1.56343112248198	-0.978008810471745	0.737784823003633	1.48210074595321	-0.740251482885823	-0.746031318445117	-0.92607302047676	-0.13043438541321	556	1	1	-2.85549944129238	18.6453754939356	8	CucE-50nM_N_71	Ly12 3D
557	557	557	-1.29150983622896	-0.927870072615535	0.319594884250004	1.06593594688663	-1.14081752968305	-0.349354632701908	-0.952831026112893	-1.12056571295876	557	5	1	3.54418308499791	16.3168725110478	8	CucE-50nM_N_71	Ly12 3D
558	558	558	-1.396067743875	-1.05988895208865	0.295286824495962	1.18101286848489	-1.2318932110973	-0.458792729056281	-1.06390939314441	-1.11633381215878	558	5	1	3.30049950723183	16.8655970622022	8	CucE-50nM_N_71	Ly12 3D
559	559	559	-0.794775574261351	-0.998145979295854	-0.177594507072026	-1.16438323583553	-0.709672978765688	-0.936025107510608	-0.944570897034496	0.128644825332264	559	15	3	-7.9321081017352	-4.20629640837049	8	CucE-50nM_N_71	Ly12 3D
560	560	560	-0.585621806049475	-0.902887254881455	-1.23519836632191	-0.763715540462444	-0.713249050657158	-1.00186057192524	-0.960431384797431	0.199512836991103	560	8	2	-22.13038253027	-5.09834837346186	8	CucE-50nM_N_71	Ly12 3D
561	561	561	-0.487691197671459	-0.740514609813166	-1.11366732681503	-0.24762988679142	-0.522615938259295	-0.75225183621834	-0.728544242121009	0.167055554118645	561	10	2	18.1515615156101	22.5985261805929	8	CucE-50nM_N_71	Ly12 3D
562	562	562	-0.481826807535407	-1.01900397184315	-1.22572158431591	0.603160002842465	-1.09322490714854	-0.43763002093142	-0.998901791289861	-0.955653219495419	562	7	1	15.6328964109468	16.342746126368	8	CucE-50nM_N_71	Ly12 3D
563	563	563	-0.530904452697408	-0.83962690010086	-1.34037951377339	-1.16168153843874	-0.746404418877044	-0.679941513262612	-0.910744288235344	-0.214573882048109	563	12	2	-24.797273035805	-10.7281150041259	8	CucE-50nM_N_71	Ly12 3D
564	564	564	0.753152809080623	-0.0535688356331031	-1.12755724762096	-1.09759138802603	-0.206577503797336	0.410372699977715	-0.0591041649430839	-0.747070599340169	564	19	4	-13.1122633064625	-21.4961571773795	8	CucE-50nM_N_71	Ly12 3D
565	565	565	-0.906649467970466	-1.12036378846859	-1.23837315341256	-1.21573014464714	-0.8900704372718	-1.13697752874168	-1.15742190432552	0.118855741948815	565	8	2	-22.1523349727613	-4.61939523840814	8	CucE-50nM_N_71	Ly12 3D
566	566	566	-1.2645569914025	-1.14649580062612	0.19699725333843	0.0646234964696238	-0.903682791829672	-1.07771497208472	-1.15739862242387	0.0326086554006917	566	2	1	-9.64754133042151	14.7156213342117	8	CucE-50nM_N_71	Ly12 3D
567	567	567	0.30389568400478	-0.801349806063963	-1.07114407421754	-1.17099230607522	-2.09846066610403	-0.828560322846343	-1.54799743350045	-1.84757550725172	567	25	4	-14.4820126427916	-15.7918795135495	8	CucE-50nM_N_71	Ly12 3D
568	568	568	-1.09920500130009	-1.01915927622782	0.525897566220333	-1.15589819255614	-0.838350270262257	-1.3620956454323	-1.14063220815952	0.446494174022174	568	4	1	-5.44459404677565	-1.56625722760027	8	CucE-50nM_N_71	Ly12 3D
569	569	569	-0.709078830466352	-0.761447356673154	-1.31265793902784	-0.971665931238853	-0.674509301897634	-0.876361498782399	-0.898938927664346	0.107008077725135	569	8	2	-22.4185247305753	-6.9327282241248	8	CucE-50nM_N_71	Ly12 3D
570	570	570	0.118069463849399	-0.466004168363865	-1.31476443400613	-0.861649621070463	-0.705248577416945	0.0171729599720223	-0.534529981552085	-0.960587885296061	570	25	4	-13.0595698790032	-19.4306007095833	8	CucE-50nM_N_71	Ly12 3D
571	571	571	-0.920228359611558	-1.04031963994871	-0.017912721720223	-1.22737336805968	-0.741467467789255	-1.27164947173151	-1.02794635184633	0.471829373740339	571	15	3	-7.78578593736307	-3.77957843114398	8	CucE-50nM_N_71	Ly12 3D
572	572	572	0.113947080691639	-0.687468053874789	-1.29169804291421	-1.14174539854759	-0.467845143208115	-0.46874126369092	-0.61311911607618	-0.0856029115131402	572	12	2	-22.4071805320838	-14.308082910691	8	CucE-50nM_N_71	Ly12 3D
573	573	573	-0.0209157092969011	-0.569266884610089	-1.28178459780282	-1.01657094693196	-0.578748874113609	-0.450935830157959	-0.69981839865654	-0.254014094107105	573	12	2	-21.2062727391173	-15.1932274360228	8	CucE-50nM_N_71	Ly12 3D
574	574	574	-0.954305584576713	-0.940294334178431	-1.31805859587869	0.642445241920136	-1.16686978066751	-0.333756021003908	-0.949008468618961	-1.17324283285118	574	7	1	14.4574397718512	15.6710753748569	8	CucE-50nM_N_71	Ly12 3D
575	575	575	-1.11864675619413	-1.19595361755411	0.301159349249913	-1.25516560384463	-0.928053765612958	-1.36073809392375	-1.2335104299136	0.325262868333647	575	4	1	-5.49450567831169	-1.78739398843201	8	CucE-50nM_N_71	Ly12 3D
576	576	576	-1.37516233515495	-1.16197639509976	0.310227965578114	0.236272979900607	-0.872959338000881	-1.29058867764909	-1.16708405460049	0.318168119596965	576	2	1	-9.37819975215265	13.5101166722037	8	CucE-50nM_N_71	Ly12 3D
577	577	577	-0.610430175464682	-1.2322212241586	-1.18491126721005	-1.14984656546102	-1.04981939982144	-1.40821510517212	-1.36345966888706	0.217364450381502	577	8	2	-22.4335296931001	-4.32847225337731	8	CucE-50nM_N_71	Ly12 3D
578	578	578	-0.62403678956319	-0.99420460076063	-0.341395171693927	0.268162028991116	-0.977281405387582	-0.705711215701794	-1.09070005719824	-0.49297519568216	578	6	1	9.13302530359019	22.6314792826468	8	CucE-50nM_N_71	Ly12 3D
579	579	579	-0.29014295924199	-0.669433243414205	-1.25231445296544	-1.11995036989244	-0.505854877594401	-0.379774495018717	-0.61771637626467	-0.238525400369096	579	12	2	-21.914363122129	-15.6383994296166	8	CucE-50nM_N_71	Ly12 3D
580	580	580	-0.308387718278062	-0.795316965366924	-1.31656347911655	0.79652940453581	-0.812411829490755	-0.799835299227795	-1.00293648178363	-0.164886304593521	580	10	2	17.0149890347007	20.4489926199921	8	CucE-50nM_N_71	Ly12 3D
581	581	581	-0.689600897491398	-1.36720242151895	-0.934322184787253	1.40817710595724	-1.95662002538725	-1.42685908798779	-2.01668865288126	-0.970959608299416	581	6	1	9.69850871825548	21.0257440399194	8	CucE-50nM_N_71	Ly12 3D
582	582	582	-0.660235171756839	-0.571360435981333	0.955626562859214	0.595012128259238	-0.625993189019753	-0.149581556152183	-0.598928330660105	-0.663269580429735	582	1	1	1.0729688779019	14.7404522388192	8	CucE-50nM_N_71	Ly12 3D
583	583	583	-1.33015243655041	-0.927584833903768	0.493897017079055	1.1256236492188	-0.952814787482738	-0.456698315528998	-0.946979605409017	-0.746427255606107	583	1	1	1.28950095581021	17.5153519119712	8	CucE-50nM_N_71	Ly12 3D
584	584	584	-0.246506737415227	-0.0805107318155072	0.69353223550299	-1.15297985391573	0.0277714594306232	-0.407847738333474	-0.116263710596012	0.505628152840672	584	15	3	-2.56013288701124	-7.43019851464519	8	CucE-50nM_N_71	Ly12 3D
585	585	585	-0.646605799367358	-0.656466466590047	0.457114793628526	0.859279045961798	-0.379804867074295	-1.566641171897	-0.640005619229248	1.29323389100383	585	2	1	-12.7428337770755	8.64273370166238	8	CucE-50nM_N_71	Ly12 3D
586	586	586	-1.05419330735129	-1.32769091927899	-0.283316781395363	-1.22582664542842	-0.888249772253552	-1.35467215115718	-1.19176095830716	0.371395365702809	586	15	3	-8.38513782513323	-3.44231931294708	8	CucE-50nM_N_71	Ly12 3D
587	587	587	-0.184173236057705	-0.30589314165746	-1.23150389580993	1.07692169046691	-0.621103039988136	0.0990577687131224	-0.445182316425667	-0.942409005785951	587	7	1	16.8743053760673	13.5171580892047	8	CucE-50nM_N_71	Ly12 3D
588	588	588	0.258483034237907	-0.543712802814908	-1.20784203189717	0.470361602640073	-0.32120990750575	-0.468429412259473	-0.479210757156998	0.109661882061599	588	10	2	20.65699548585	17.559102020154	8	CucE-50nM_N_71	Ly12 3D
589	589	589	-0.362192038768986	-0.742421617404486	-1.30351638026649	-1.09430068588184	-0.632458196509528	-0.811881259950299	-0.845659940365748	0.0890258518239649	589	8	2	-23.0235797465346	-9.21721596529098	8	CucE-50nM_N_71	Ly12 3D
590	590	590	-0.458481605057436	-0.299305209981294	0.451192581530822	-1.14264760584448	-0.0553634918860922	-1.02892698810046	-0.249286661752895	1.10828133732542	590	15	3	-7.48377353613853	-7.04708267432861	8	CucE-50nM_N_71	Ly12 3D
591	591	591	-0.49907930799005	-1.20681084777182	-1.27199380423234	-1.07928973866304	-1.38135178726186	-0.508817684173603	-1.14606142920586	-1.25824947136243	591	11	2	-15.0338265417715	-16.0730225550078	8	CucE-50nM_N_71	Ly12 3D
592	592	592	-0.46959637085493	-0.903496263506212	-1.23160997429383	-1.164603778774	-0.808813614314741	-1.14494573236599	-1.07963588287537	0.23641353353129	592	8	2	-22.1218391705246	-6.5532575437425	8	CucE-50nM_N_71	Ly12 3D
593	593	593	-1.63226645597597	-1.09301419295607	0.811544649328179	0.339821589793635	-0.725865371942253	-1.48131280260099	-1.02999742900855	0.733527322666809	593	2	1	-10.5677487250818	11.9727670304042	9	CucE-100nM_N_97	Ly12 3D
594	594	594	-1.33542966772886	-1.15956866478105	0.573906818210824	-1.03061781832265	-0.97709522097046	-1.05882348741874	-1.21846229979929	-0.0870339159740196	594	4	1	-2.47944651944932	-0.0222002220861125	9	CucE-100nM_N_97	Ly12 3D
595	595	595	-1.74645831879598	-1.09582567116589	0.939346314444363	1.06574970063697	-0.716278256519615	-1.47900950035998	-1.01921611804246	0.743671019771136	595	2	1	-8.76156383857152	13.911321699111	9	CucE-100nM_N_97	Ly12 3D
596	596	596	-1.50889284348503	-1.05755319438394	0.621414452509848	-1.1027187472507	-0.731370321430894	-1.50119230131685	-1.03748934068415	0.749022961927689	596	4	1	-6.04075260770806	-1.13869546030591	9	CucE-100nM_N_97	Ly12 3D
597	597	597	-1.44225099147625	-0.971602366203481	0.793147850788507	-1.1646314710125	-0.599567440913684	-1.46669260484716	-0.887977825360146	0.885221583784073	597	4	1	-6.03686991982361	-1.6638827949365	9	CucE-100nM_N_97	Ly12 3D
598	598	598	-1.35927848195356	-1.02704822029362	0.789840071912528	1.32681187107798	-0.76740707463102	-1.01939188312679	-1.01643794926109	0.147403553127137	598	1	1	-5.53639256179484	17.5185091971836	9	CucE-100nM_N_97	Ly12 3D
599	599	599	-1.46891056837786	-1.23012850234758	0.790626483699152	1.25357902468962	-0.955533576222604	-1.05373517187999	-1.19820607121669	-0.0641149623414416	599	1	1	-4.94392833288296	18.9105900941384	9	CucE-100nM_N_97	Ly12 3D
600	600	600	-1.62007631512001	-1.08375446932561	0.774579603296604	0.7586012165674	-0.720337810673731	-1.61412848452648	-1.03200287994198	0.893494296247071	600	2	1	-9.34527416585725	12.8633782827487	9	CucE-100nM_N_97	Ly12 3D
601	601	601	-1.49979803229592	-1.01156138015612	0.668063383937997	-0.0133136261676006	-0.703292168381375	-1.41958261389055	-1.00053216341816	0.6927195743819	601	2	1	-11.0579607038891	10.7585540534082	9	CucE-100nM_N_97	Ly12 3D
602	602	602	-1.19508370024616	-1.21226539619517	-1.25130405402355	-1.11638983622139	-0.900320078908061	-1.50875971872391	-1.22252043660274	0.532324784377266	602	8	2	-21.5431363740125	-2.89867239238602	9	CucE-100nM_N_97	Ly12 3D
603	603	603	-1.25170830524286	-1.11820845893296	0.537354568482008	-0.352119721007175	-0.979097751124382	-0.782166923086776	-1.12527752745244	-0.40755790570497	603	2	1	-11.3273446273151	17.8002617805418	9	CucE-100nM_N_97	Ly12 3D
604	604	604	-1.54573790193925	-1.03709667300828	0.806784859164697	0.807842051558354	-0.701997572208761	-1.33071343056558	-0.991678737427374	0.592344308882412	604	2	1	-9.04994932668726	13.9031168748951	9	CucE-100nM_N_97	Ly12 3D
605	605	605	-1.47719969868643	-1.19738749698999	0.427845381714775	-1.16730077923036	-0.982117770093343	-1.19482508083153	-1.2565529009884	0.0625186838028101	605	4	1	-3.72350713070371	-0.534176840035605	9	CucE-100nM_N_97	Ly12 3D
606	606	606	-1.59506322892609	-1.09703230907474	0.937767031496823	0.731796651243409	-0.790956126023202	-0.989425244115015	-1.03278940080414	0.0815583844936376	606	2	1	-8.71750522944915	16.8797442820272	9	CucE-100nM_N_97	Ly12 3D
607	607	607	0.511127955874115	-0.502639897621784	1.03714232691721	1.08354525066556	-0.840885680093369	-0.43518251584092	-0.873667736045693	-0.621824549614952	607	5	1	1.70940109642922	21.0312031852352	9	CucE-100nM_N_97	Ly12 3D
608	608	608	-1.6812131729537	-1.08011743596399	0.887804685840163	0.524787772944564	-0.693949305861415	-1.66597836132363	-1.00463161358576	0.988269310457398	608	2	1	-10.5798012582219	11.4948166474748	9	CucE-100nM_N_97	Ly12 3D
609	609	609	-0.53308886461109	-1.00919356481818	-1.21330738623009	-1.17811705126532	-0.818523453126322	-0.647517389886152	-0.955081056050848	-0.348038694791754	609	11	2	-25.5722456558307	-9.6688886216187	9	CucE-100nM_N_97	Ly12 3D
610	610	610	-0.870924248682289	-0.828031139862088	0.267037773653957	-1.18065087623791	-0.454039679143451	-1.34263775233926	-0.717200275333951	0.936839811980707	610	15	3	-7.72883978269974	-4.30559389448911	9	CucE-100nM_N_97	Ly12 3D
611	611	611	-1.55015627386479	-1.17007655812331	0.527291739972235	0.0317932655382629	-0.870886438915133	-1.22373910494688	-1.15458105998697	0.244129640364323	611	2	1	-10.8437365739969	13.3024645581938	9	CucE-100nM_N_97	Ly12 3D
612	612	612	-1.28433172249299	-1.61688671303365	-1.37594699654668	-1.18849826993556	-1.41763045132536	-1.19758575741092	-1.60544488360733	-0.515318156173346	612	9	2	-24.8702680193799	-1.31420744344517	9	CucE-100nM_N_97	Ly12 3D
613	613	613	-0.24166315707356	-0.249828551523896	0.852856310036203	1.11839013194105	-0.0428405386528241	-0.876923528520282	-0.228702646533713	0.950350229918437	613	2	1	-8.41634695594387	12.8782308849043	9	CucE-100nM_N_97	Ly12 3D
614	614	614	-1.51593211606701	-1.19902205617175	-1.32171184859991	1.0068328981268	-1.70843572007688	-0.502397941867913	-1.20174133391617	-1.70198116690176	614	7	1	12.221517693675	15.9520328519358	9	CucE-100nM_N_97	Ly12 3D
615	615	615	-1.65324729474199	-1.21598523777385	0.682434430665588	0.68945251369166	-0.958406243858896	-1.19895094743483	-1.23513402622093	0.0988919819669922	615	2	1	-8.28029637019363	16.2135633707535	9	CucE-100nM_N_97	Ly12 3D
616	616	616	-1.51837293244736	-1.00689234371803	0.732209196186613	0.754483827876154	-0.740002449096331	-1.13788629128552	-1.0091957731365	0.320102471709159	616	2	1	-8.59540475363003	15.1850446936192	9	CucE-100nM_N_97	Ly12 3D
617	617	617	-1.41067553961734	-1.08067192496257	0.717932476744673	1.39081280063692	-1.07412792948504	-0.564741879253172	-1.07185716812926	-0.784136722422384	617	1	1	0.803286037166215	17.6890924464491	9	CucE-100nM_N_97	Ly12 3D
618	618	618	-1.41332045351321	-1.13111475381324	0.565158693707164	-1.18283348029499	-0.774927910875644	-1.22118801012916	-1.05672511547529	0.369214989593736	618	4	1	-4.66708159899277	-1.17529773607644	9	CucE-100nM_N_97	Ly12 3D
619	619	619	-1.27711062676222	-0.880170650794671	0.861029254763286	0.424061013531021	-0.650996127903751	-0.969484895975307	-0.89322886474873	0.245366577066991	619	2	1	-10.3815557575369	15.0045995173567	9	CucE-100nM_N_97	Ly12 3D
620	620	620	-0.685491615429982	-0.995842384570946	0.847252511080712	0.962594612849488	-0.822342698356227	-0.886107319815619	-1.03630996676378	-0.0790164111036842	620	1	1	-6.92693725292192	20.5480545539177	9	CucE-100nM_N_97	Ly12 3D
621	621	621	0.128244137454767	-0.992260307388582	-5.57001092771069	-1.17536837614908	-11.6245282830201	-1.6633055450915	-2.44244000941228	-13.5970643101758	621	24	4	15.7293073707688	4.62109328140473	9	CucE-100nM_N_97	Ly12 3D
622	622	622	-1.37384420802728	-0.956664586092799	0.641389293008103	1.04269588834234	-0.714796988251956	-1.10403039267902	-0.978544641120704	0.314831310289792	622	2	1	-7.25100086927956	15.4526116943698	9	CucE-100nM_N_97	Ly12 3D
623	623	623	-1.63032272382959	-1.34577744846369	0.584340450856934	-1.14492382067427	-0.938266879119006	-1.67800519445513	-1.27888414801721	0.676147915370696	623	4	1	-5.79779031324189	-0.581262603455669	9	CucE-100nM_N_97	Ly12 3D
624	624	624	-1.60061499721448	-1.1365010497104	0.745173897053095	-0.272409661591355	-0.802589083945726	-1.40490942878516	-1.10725147955887	0.543391467540122	624	2	1	-11.0727446260103	10.7235019774715	9	CucE-100nM_N_97	Ly12 3D
625	625	625	-1.21011241402772	-1.01747078037639	0.577815623938762	-1.22098729730493	-0.739031508997569	-1.27723554129386	-1.02599066464426	0.481497006970876	625	4	1	-5.19917486944987	-1.7881284901893	9	CucE-100nM_N_97	Ly12 3D
626	626	626	-1.36213403670768	-1.08119297313706	0.377097050507511	1.07973321073601	-1.29956361151088	-0.44879976766458	-1.07648456266333	-1.21809249096961	626	5	1	3.13784390737555	16.4016771397119	9	CucE-100nM_N_97	Ly12 3D
627	627	627	-1.52000796538715	-1.18464267497509	0.573016777895885	-1.05178029027983	-0.8984030640243	-1.16590909033997	-1.17115476923435	0.140979006153271	627	4	1	-3.73753443539754	-0.214745396740657	9	CucE-100nM_N_97	Ly12 3D
628	628	628	-1.63955661728224	-1.24114348229233	0.68700855092185	-1.15523117754405	-0.916839166886106	-1.49526653850377	-1.23873775159788	0.494784606480427	628	4	1	-5.00038294941142	-0.566663103174283	9	CucE-100nM_N_97	Ly12 3D
629	629	629	-1.34785817864903	-1.14802789736054	0.415250708841848	0.204610205759872	-0.912652696647106	-0.96941941886341	-1.13776701077189	-0.103779349557146	629	2	1	-9.25369109322041	16.7747825350007	9	CucE-100nM_N_97	Ly12 3D
630	630	630	-1.59704716101658	-1.11661634745724	0.743798258172845	-1.14894785344302	-0.764061883085016	-1.72397291042119	-1.08695211233543	0.961363848820079	630	4	1	-6.35125000789312	-1.17792624245721	9	CucE-100nM_N_97	Ly12 3D
631	631	631	-0.203655088231869	-1.14403706171025	-10.5167439253969	-1.15196360615805	-22.0653186683081	-0.74906208069788	-1.50599931812344	-28.5762901575021	631	24	4	15.6792505525871	4.58723344736226	9	CucE-100nM_N_97	Ly12 3D
632	632	632	-1.29603152765786	-0.920934320280044	0.166445330490799	1.64366982870299	-1.2721275110426	-0.180105258138677	-0.847457284454978	-1.49019534861789	632	5	1	5.98307996398096	15.3956674035828	9	CucE-100nM_N_97	Ly12 3D
633	633	633	-1.58098395745196	-1.02355845138944	0.624245498499784	1.58871200205114	-0.740806740673624	-0.912418786531982	-0.969059703953324	0.0599884579882706	633	1	1	-3.32825289969092	19.5996020721642	9	CucE-100nM_N_97	Ly12 3D
634	634	634	-1.45295973440672	-1.00705732490565	0.841775538292441	0.299580725548656	-0.714248207248525	-1.02190899431872	-0.964919573534964	0.221213640261431	634	2	1	-10.7057798820267	14.663177943766	9	CucE-100nM_N_97	Ly12 3D
635	635	635	-1.60551091369682	-1.09389511141903	0.661077818397465	0.428912361079678	-0.74909105637401	-1.67568858779781	-1.06765172088503	0.9258619639507	635	2	1	-10.8540857542471	11.225325493974	9	CucE-100nM_N_97	Ly12 3D
636	636	636	-1.38439222929843	-1.24722746930276	0.313077139199382	-0.188827779916208	-0.971039277714939	-1.29322327739845	-1.26560992595239	0.190348577593993	636	2	1	-11.2051761513695	12.5734476601545	9	CucE-100nM_N_97	Ly12 3D
637	637	637	-1.65020672336141	-1.08588085822777	0.774186635549631	1.17446384311604	-0.768068033522702	-1.25932256245371	-1.05449378438805	0.422179637656959	637	2	1	-7.50930968709788	15.2383554645912	9	CucE-100nM_N_97	Ly12 3D
638	638	638	-1.56109311277369	-0.942409363991066	0.86243257658525	0.954831980705942	-0.590683058757337	-1.57435721383443	-0.883032370822068	1.02077059892948	638	2	1	-9.11412607180272	12.8529639881087	9	CucE-100nM_N_97	Ly12 3D
639	639	639	-1.43414932207459	-1.12504898512938	0.457105295741116	-0.987268111413475	-0.815758456407713	-1.222346341409	-1.09878397262636	0.316074604382453	639	4	1	-4.83235249121667	-0.366360001813211	9	CucE-100nM_N_97	Ly12 3D
640	640	640	-1.0712536191945	-0.863472409757843	-1.26626186569066	1.3379627193644	-0.974511949933669	-0.2307164305178	-0.809540286425845	-1.03500499755453	640	7	1	13.7971314015355	16.6654417520198	9	CucE-100nM_N_97	Ly12 3D
641	641	641	-1.56942380407902	-1.01510291945421	0.872464816919795	-1.17811175733523	-0.666338997769887	-1.8741848707275	-0.980149652418762	1.26431341950195	641	4	1	-6.79977650642324	-1.60153394639654	9	CucE-100nM_N_97	Ly12 3D
642	642	642	-1.6865923609172	-1.11281787249141	0.76691186325049	0.800600027641085	-0.742302430354957	-1.74095175987647	-1.06296273942956	1.00989979776852	642	2	1	-9.31268774395198	12.6951239238738	9	CucE-100nM_N_97	Ly12 3D
643	643	643	-1.70272432574381	-1.20575777769755	0.56483607467015	1.10231544392344	-0.863445660337288	-1.58191374498543	-1.18916216020442	0.665565312987279	643	2	1	-8.00015059054891	14.1001874525473	9	CucE-100nM_N_97	Ly12 3D
644	644	644	-1.59971159290807	-1.01987995516065	0.700073519651903	1.2660104418937	-0.685329189470287	-1.54485935986892	-0.988799989353857	0.860614854778669	644	2	1	-8.07029354323121	13.7753772124532	9	CucE-100nM_N_97	Ly12 3D
645	645	645	-0.712947459071057	-0.850880016020442	-1.25327025660293	0.56370899491614	-0.962649099954399	-0.365010561817008	-0.895711106532783	-0.864887644606021	645	7	1	15.442434856668	16.5372261993766	9	CucE-100nM_N_97	Ly12 3D
646	646	646	-1.63217622654739	-0.997672806747125	0.783178893872014	1.28378057005352	-0.649580182319912	-1.62036526382538	-0.95212181375371	0.995056081908342	646	2	1	-8.32323759128965	13.4730456936705	9	CucE-100nM_N_97	Ly12 3D
647	647	647	-0.919090130396371	-0.692891907823863	0.638784121153965	-1.20527565820032	-0.385210616432361	-1.07529243267889	-0.624083184108915	0.721508554931952	647	15	3	-6.03046281022116	-3.74993913500628	9	CucE-100nM_N_97	Ly12 3D
648	648	648	-1.21343752080513	-0.938541058043169	-0.308242151368792	1.37919948589191	-0.846858775881797	-0.439726283091689	-0.879524836890496	-0.624572772481135	648	6	1	7.0051702180194	19.0661460543522	9	CucE-100nM_N_97	Ly12 3D
649	649	649	-0.843065614558981	-0.778277207524356	-1.24595978087016	1.74587732464896	-1.21311154626555	0.0444445543953116	-0.638451819352167	-1.66945003428943	649	7	1	13.8914618672933	14.1307584825048	9	CucE-100nM_N_97	Ly12 3D
650	650	650	-0.76080780534751	-0.975829923803795	-1.2216534494436	1.02746758414796	-0.996057268641678	-0.392797068739202	-0.928382692058031	-0.87753271068822	650	7	1	14.449512071394	17.2422257483659	9	CucE-100nM_N_97	Ly12 3D
651	651	651	-1.58593943879914	-1.00639317705334	0.818578890764039	1.22733258702145	-0.667605531585385	-1.3020971385734	-0.951796761910631	0.605348593226822	651	2	1	-7.79653090533279	14.6143446068581	9	CucE-100nM_N_97	Ly12 3D
652	652	652	-1.23047109391245	-0.989464502950672	0.131211934249711	0.558397402284341	-0.929849995395828	-0.811469519801598	-1.10059685266964	-0.308191541329709	652	1	1	-3.8400482522095	19.4672614089928	9	CucE-100nM_N_97	Ly12 3D
653	653	653	-1.19693604247034	-0.785292064480276	0.551932175363368	-0.7394382617801	-0.506156912146393	-1.47554707350747	-0.782472127445345	1.02001162220654	653	4	1	-7.16655933966488	-1.19120951300654	9	CucE-100nM_N_97	Ly12 3D
654	654	654	-1.22309671799156	-1.12319592843357	-0.12638306972892	1.22701672102613	-1.09077635841999	-0.73443743490769	-1.17558777500897	-0.61138276842874	654	6	1	3.41926610285667	20.0189947570399	9	CucE-100nM_N_97	Ly12 3D
655	655	655	-1.58894976963934	-1.10830961884724	0.818909780105784	-1.04247809782384	-0.755803126635635	-1.44782841914301	-1.06039921712464	0.655117556499498	655	4	1	-5.25727613881683	-0.649723529890569	9	CucE-100nM_N_97	Ly12 3D
656	656	656	-1.27746317148049	-1.08414604269921	-1.37277176094332	1.14465446521604	-1.35014483379233	-0.507452004316847	-1.13658026316973	-1.21818594840664	656	7	1	13.3619182132971	17.0990478901235	9	CucE-100nM_N_97	Ly12 3D
657	657	657	-1.37762540339317	-1.07852699344812	0.612046636721254	-1.17713761408549	-0.757003257740477	-1.60030141306128	-1.07243449071151	0.828693661245905	657	4	1	-6.3945995719929	-1.55552009288961	9	CucE-100nM_N_97	Ly12 3D
658	658	658	-1.46799077415961	-0.987505431339724	0.79430092334742	-1.02948223093503	-0.635430695996262	-1.85868686552181	-0.943917618407906	1.28774180043439	658	4	1	-7.03479270155247	-1.43134264983926	9	CucE-100nM_N_97	Ly12 3D
659	659	659	-0.282161230049916	-0.305607864520242	-1.33002099845003	0.693872881604271	-0.677103421879228	0.228023678319334	-0.371812248970402	-1.16528771398114	659	23	4	17.5755488814855	11.5221714800021	9	CucE-100nM_N_97	Ly12 3D
660	660	660	-1.44777573472812	-0.933457980295339	0.761605356817247	0.311556465379129	-0.670127465516716	-1.12064274072572	-0.934864214429562	0.393510041296421	660	2	1	-10.525778995415	13.351381164348	9	CucE-100nM_N_97	Ly12 3D
661	661	661	-1.53447564997194	-1.0653897898534	0.508541262600007	0.850490125249564	-0.867211789541488	-1.05887915790112	-1.11933129232678	0.0596232922157203	661	2	1	-6.81658304232732	16.4653572195553	9	CucE-100nM_N_97	Ly12 3D
662	662	662	-1.29369214314103	-0.913568018997879	0.531618299952512	1.27535839570814	-1.01873580342244	-0.362191700540894	-0.917795509274015	-0.942950380791585	662	5	1	2.64999080795264	16.814384720371	9	CucE-100nM_N_97	Ly12 3D
663	663	663	-1.30563424655986	-0.973627696552177	0.434210133838019	0.980264978528026	-0.933498265119646	-0.694263411088126	-1.05618607103834	-0.447717454156788	663	1	1	-1.23681160045669	18.7691333433711	9	CucE-100nM_N_97	Ly12 3D
664	664	664	-1.53642766474452	-0.929948182926616	0.887671642256865	0.858444294337295	-0.701411054703432	-0.83728438539106	-0.915536361968424	0.0262230574877443	664	1	1	-7.04528758456746	17.3990464202526	9	CucE-100nM_N_97	Ly12 3D
665	665	665	-1.43692139470981	-0.99014156544033	0.471973225424506	1.15979491311102	-0.89203685997987	-0.683180343902438	-1.02260389221128	-0.405138043072787	665	1	1	-1.17302518179979	18.8065580991035	9	CucE-100nM_N_97	Ly12 3D
666	666	666	-1.16645852120422	-0.942997245545208	0.427593421924259	1.47083789518072	-1.10229303687557	-0.280136061058873	-0.888537341310154	-1.14869662104894	666	5	1	4.13050175445766	16.4519056949027	9	CucE-100nM_N_97	Ly12 3D
667	667	667	-1.30020856712567	-0.891047889622101	0.64185078698221	1.02069496481873	-0.862155398193323	-0.496086313969286	-0.917442449819239	-0.580227293225132	667	1	1	-0.205568907531594	17.456162905001	9	CucE-100nM_N_97	Ly12 3D
668	668	668	-1.49175110868088	-0.958594421103388	0.932116376183826	0.226133398055318	-0.712104798635248	-1.04795037119776	-0.967140088890569	0.253992218617444	668	2	1	-11.0599156671638	14.1331161064633	9	CucE-100nM_N_97	Ly12 3D
669	669	669	-1.53222325809731	-1.11281564149347	0.747199450015052	0.473136402424327	-0.866102202042137	-1.06060810351305	-1.11867738844744	0.0630899667154309	669	2	1	-9.35478525169028	16.3218375832157	9	CucE-100nM_N_97	Ly12 3D
670	670	670	-1.40797581373542	-0.821073594510359	1.18493900957601	-1.07465415647522	-0.459207960260071	-1.30518846444647	-0.721118464118278	0.886919192592451	670	4	1	-5.18350555515196	-1.57568890348619	9	CucE-100nM_N_97	Ly12 3D
671	671	671	-0.674494244099984	-0.671469552570594	0.48397650476744	-1.09071384759883	-0.493982715492529	-0.623670759294328	-0.675020937145499	0.05752695095397	671	4	1	-1.945935067956	-3.58251402922111	9	CucE-100nM_N_97	Ly12 3D
672	672	672	-1.44235047459504	-0.928273562374032	0.751691286615444	0.917520388023356	-0.769586217055699	-0.640561864887927	-0.915523975487195	-0.290743770908926	672	1	1	-3.54500931846515	17.6283368750664	9	CucE-100nM_N_97	Ly12 3D
673	673	673	0.387981689183354	0.0653924865352207	-1.08896585638745	0.305848556431495	-0.0213744562244164	0.639554539623404	0.169455543398632	-0.763303432617322	673	23	4	21.6499356299795	7.8770334564021	9	CucE-100nM_N_97	Ly12 3D
674	674	674	-1.28770476233536	-1.14445674314128	0.255790889906532	1.46200977307822	-1.21577913670824	-0.576258166938044	-1.14215830069748	-0.959879578300212	674	5	1	3.20303011304841	18.120866013363	9	CucE-100nM_N_97	Ly12 3D
675	675	675	-1.45407564989753	-0.927424968610864	1.18508060167766	0.853150137425564	-0.567063673683325	-1.13016483901065	-0.826999971420668	0.54194534522706	675	2	1	-9.80401263561889	14.5105702788966	9	CucE-100nM_N_97	Ly12 3D
676	676	676	-1.47252865798938	-1.11997611213001	0.50935871267362	1.48738268790422	-1.02035596628484	-0.670131630980036	-1.10074772945387	-0.591317697287487	676	1	1	0.256886729886042	18.8732213103955	9	CucE-100nM_N_97	Ly12 3D
677	677	677	0.242690072935489	-0.228268306191898	-1.16191823581851	0.77586426578647	0.101437580737538	-1.2251493391732	-0.0719792058086617	1.54290753991002	677	10	2	17.7277936581048	23.2628022360883	9	CucE-100nM_N_97	Ly12 3D
678	678	678	-1.56544006091429	-1.2035140304399	0.196485993047366	1.80154551603241	-1.15301436037365	-0.506225647178356	-1.06944845413794	-0.956607167881329	678	5	1	3.93168636434964	18.2346314353543	9	CucE-100nM_N_97	Ly12 3D
679	679	679	-1.57842279872112	-1.05580345831178	1.01568918548834	1.47706542563116	-0.703863566772247	-1.18637045545344	-0.978327511051179	0.424018377720072	679	2	1	-6.99185695055783	15.8284932152384	9	CucE-100nM_N_97	Ly12 3D
680	680	680	-1.55343248446179	-1.05205414023705	0.944434626906714	1.98009152354241	-0.803119670101814	-0.631021171902748	-0.937298083205179	-0.346441429459466	680	1	1	-0.527252033607927	18.7494459998115	9	CucE-100nM_N_97	Ly12 3D
681	681	681	-1.44528286397094	-1.41435918185405	0.0237178805797185	0.944413165089817	-1.11027149681039	-1.21227968118047	-1.37653210411859	-0.0883948936999674	681	1	1	-3.55288759222521	20.5572828371833	9	CucE-100nM_N_97	Ly12 3D
682	682	682	-1.55165748105245	-1.08001809955255	0.841896146885732	1.6839153946033	-0.828985847035695	-0.811621500585424	-1.02035352262622	-0.173456123491803	682	1	1	-2.40592844905226	18.9449527853944	9	CucE-100nM_N_97	Ly12 3D
683	683	683	-1.41530990489341	-1.12273363757743	0.595173373294736	-0.247449127478879	-0.912803071947185	-1.26906193618543	-1.2038794992406	0.240281197836478	683	2	1	-11.494628594323	12.3395229106652	9	CucE-100nM_N_97	Ly12 3D
684	684	684	-1.57182024011345	-1.13878538630286	0.787014932888289	1.08001200864466	-0.861039086717261	-1.07176464707757	-1.11634911130988	0.0826623883530847	684	2	1	-6.57822377126289	17.1300324881552	9	CucE-100nM_N_97	Ly12 3D
685	685	685	-1.52699647368126	-1.09361373725918	0.76976285081059	1.38340450635738	-0.976830476996621	-0.652172709872239	-1.0651476087495	-0.553884345102	685	1	1	-0.638039987626963	18.0997431342373	9	CucE-100nM_N_97	Ly12 3D
686	686	686	-1.43900278321794	-0.981738804426716	0.812834426733911	1.5660940427716	-0.789372404267695	-0.64371332360513	-0.93180190624606	-0.313519389703036	686	1	1	-1.23086474849545	18.5703462361793	9	CucE-100nM_N_97	Ly12 3D
687	687	687	-1.50108360308011	-1.0930147098019	0.781294456455182	1.50569791824911	-0.945895283842676	-0.684646986652733	-1.06033049138953	-0.475304434469816	687	1	1	-0.792588336478448	18.4588283824622	9	CucE-100nM_N_97	Ly12 3D
688	688	688	0.135770919215755	-0.610483599132456	-1.22065735545774	1.57588018647888	-0.74227480096637	-0.182520072470587	-0.679031353193658	-0.780555243614917	688	7	1	16.3884487112203	15.8549208621582	9	CucE-100nM_N_97	Ly12 3D
689	689	689	-0.166981070236787	-0.395936903353604	-1.25900700717508	0.623584783977631	-0.285335411234308	-0.454082351441738	-0.442002849706747	0.141037889131203	689	10	2	20.0032577823856	17.9494008862619	9	CucE-100nM_N_97	Ly12 3D
690	690	690	0.140432628645567	-0.0107300412467551	-0.207300119975395	-1.04882274941598	-0.169440079646435	-0.160206444533152	-0.268290448446793	-0.0419843745690979	690	21	4	2.31901440407741	-15.5945396013969	10	DCT_10nM_N_114	Ly12 3D
691	691	691	0.227907526075297	-0.190502338932326	-1.24878657282733	0.224955308363002	-0.531694545684731	0.318845748264555	-0.257299131756881	-1.07564673711836	691	23	4	20.4901100899103	8.8534103829985	10	DCT_10nM_N_114	Ly12 3D
692	692	692	1.29851122579453	1.30376004112857	0.56485056927321	0.306667111881024	1.15792305992087	1.0726432491882	1.24911807187723	0.312395042616964	692	20	4	13.6399176248858	-11.1813904647138	10	DCT_10nM_N_114	Ly12 3D
693	693	693	0.396589381254323	0.513154393141769	0.815342020051877	0.0698657207682208	0.467330296545601	0.146649110055719	0.411436870840391	0.454969752487987	693	3	1	-2.00698032282024	-6.52676275385322	10	DCT_10nM_N_114	Ly12 3D
694	694	694	0.159162752064177	-0.263692288878188	-1.15087389686364	-1.18913336196543	-0.0956308020304342	-0.128853914984548	-0.193869980609289	0.0204619624686844	694	12	2	-22.9567580531051	-18.5419261333458	10	DCT_10nM_N_114	Ly12 3D
695	695	695	0.586577603594086	0.118243845958174	-1.29901688266107	-0.130411343506808	-0.136031715364311	0.741730519053523	0.186881241034365	-1.03365596803015	695	25	4	22.9361683415629	5.57369691248484	10	DCT_10nM_N_114	Ly12 3D
696	696	696	0.871067671612843	0.510397897945874	-0.13924886098573	-0.963106635240052	0.525029624958806	0.732060997445382	0.581419553038729	-0.140638123050584	696	21	4	8.36848814270362	-16.7959372366597	10	DCT_10nM_N_114	Ly12 3D
697	697	697	0.754856510607754	-0.0234687166731899	-1.2817698344189	-1.09897051584986	-0.132215464137742	0.546678638416456	0.0591339837534601	-0.804468460835513	697	19	4	-13.0101030546252	-22.0315416043465	10	DCT_10nM_N_114	Ly12 3D
698	698	698	0.227309290572937	0.18441903973957	-1.17257952320559	0.62029175338371	0.0428201644866089	0.0915210166691595	-0.0144766135397811	-0.0480235584010451	698	10	2	21.3908840034795	14.1872314389915	10	DCT_10nM_N_114	Ly12 3D
699	699	699	1.62654972445227	1.54904972345385	0.642343441765809	-0.681066485092154	1.29569110723658	1.31021359889629	1.42533156817762	0.223242529926308	699	21	4	8.70085310934211	-14.7142877722336	10	DCT_10nM_N_114	Ly12 3D
700	700	700	1.45371550773876	0.795943492950062	-1.18880196465277	-1.05201671530564	0.487405132687341	1.0304119521063	0.667860391451933	-0.533609467552926	700	19	4	-13.3027767225321	-24.0357919660326	10	DCT_10nM_N_114	Ly12 3D
701	701	701	0.990696240036964	0.738957435160251	0.0012040599384987	-0.50828436183457	0.460777279508173	0.942984689737319	0.610146231625445	-0.468687416292318	701	20	4	14.6996785325256	-10.8877193676787	10	DCT_10nM_N_114	Ly12 3D
702	702	702	1.16112535715417	0.853610546044533	-0.257094836278554	-1.14486210184254	0.697918057940881	0.782663379282976	0.747639192234438	0.0318714218035583	702	21	4	7.75872844593716	-17.5229881200551	10	DCT_10nM_N_114	Ly12 3D
703	703	703	1.51938790543556	1.65495681263653	0.546932375902308	1.33565940528248	1.02796937194331	2.0324661264001	1.52876277929399	-0.963720025571102	703	24	4	15.4368629817824	1.26206188510275	10	DCT_10nM_N_114	Ly12 3D
704	704	704	0.913653137713324	0.207163628266547	-1.19175460590135	-1.0697400213877	0.41374330702318	0.179548115110866	0.359848956997838	0.345682568670556	704	12	2	-22.5107612201343	-19.9232052560968	10	DCT_10nM_N_114	Ly12 3D
705	705	705	-0.328326321696608	-0.199432969500716	-0.117175484357862	-0.654833531763183	-0.127774638709149	-0.830426364398107	-0.321608628743112	0.78362049444134	705	17	3	-9.21071938865473	-8.21604534696549	10	DCT_10nM_N_114	Ly12 3D
706	706	706	1.12790274162674	1.16711544195543	0.807767396631274	-1.11877596922156	0.997927493949984	0.694801560665004	1.03512665097714	0.533052892787199	706	21	4	3.91175451727432	-14.378821950236	10	DCT_10nM_N_114	Ly12 3D
707	707	707	1.21019261942476	0.987710629279439	-0.151986981947822	-1.18101884247953	0.711260736418091	0.751690135315484	0.753209710418925	0.0852569709122317	707	21	4	7.38997800960275	-17.0774434927183	10	DCT_10nM_N_114	Ly12 3D
708	708	708	0.670393154233963	0.478534588617709	0.13698848767403	-1.20758279386871	0.448509656417206	0.519707877950963	0.457293370335074	0.0012519708526811	708	21	4	5.75631606527899	-15.2070906374898	10	DCT_10nM_N_114	Ly12 3D
709	709	709	0.200601987490368	0.285381647289559	-1.07490717343771	1.17004688594602	-0.081347909894804	0.69961273935486	0.179300523044041	-0.912314036617409	709	23	4	18.1688554801874	10.559351956019	10	DCT_10nM_N_114	Ly12 3D
710	710	710	-0.0915681703134362	-0.382339044104095	-1.21998681435482	0.209183057366927	-0.244868447221503	-0.396060899347927	-0.391699291436829	0.128362832914952	710	10	2	21.0630338492828	17.2853357250453	10	DCT_10nM_N_114	Ly12 3D
711	711	711	1.11069894148323	1.0512021089821	0.603842328364331	-0.987812565971702	0.985963846019789	0.77075211927639	1.03087923123663	0.429832362478689	711	21	4	5.0875341874536	-15.0194231458162	10	DCT_10nM_N_114	Ly12 3D
712	712	712	0.824718460924546	0.172629096181126	-1.26510456784397	0.337680337166876	0.215814491081798	0.38157112254485	0.216200969612138	-0.150475729012259	712	23	4	23.3226126248133	11.6829414288569	10	DCT_10nM_N_114	Ly12 3D
713	713	713	0.405690391709989	0.0822378395829876	-1.20226160796285	-0.977629503929951	0.0278832150913208	0.233568184263833	0.0149374466446056	-0.23114951660761	713	19	4	-18.3500985723703	-22.7770976566397	10	DCT_10nM_N_114	Ly12 3D
714	714	714	0.805461191959471	0.619731820629174	-0.234817422670518	-1.02987395485464	0.469599369866501	0.482239320088226	0.468183467002323	0.0724351882549062	714	21	4	6.69716529786098	-17.5274259794502	10	DCT_10nM_N_114	Ly12 3D
715	715	715	-0.678429641127958	-0.528268078122533	0.26626114710931	-1.2336503322562	-0.315694993294316	-1.0117906667188	-0.542631153192356	0.741290356424111	715	15	3	-7.26765701115888	-5.97862932958176	10	DCT_10nM_N_114	Ly12 3D
716	716	716	1.17154447212886	0.883036244797369	-1.31002618595656	0.899358755149566	0.408326536035844	1.44828724529506	0.888782410916213	-1.11920614767351	716	23	4	21.4180329791085	6.63090673517964	10	DCT_10nM_N_114	Ly12 3D
717	717	717	1.17247715172917	1.012931530781	0.24748685691574	0.402815374035515	0.582545222749547	1.12859016102014	0.775195912408688	-0.519482568528905	717	25	4	16.5539576283709	-3.47382515981963	10	DCT_10nM_N_114	Ly12 3D
718	718	718	1.11335332638616	0.218062461778808	-1.30746810074958	-1.11803639933523	0.286552524796636	0.17892076203732	0.232290435690213	0.176720706287029	718	19	4	-21.4664620637329	-20.7757343844722	10	DCT_10nM_N_114	Ly12 3D
719	719	719	0.0922718509875611	-0.229805079896336	-0.889634886041247	0.383619119478317	-0.148223714648303	0.0929317050796002	-0.172135254695038	-0.304512055554473	719	23	4	20.3549060991379	13.5557727021771	10	DCT_10nM_N_114	Ly12 3D
720	720	720	1.09637784045789	0.536140567882917	-1.29174706517942	-1.08834584142873	0.515280905136209	0.566245027243806	0.529418026205262	0.0368633123903057	720	19	4	-18.8848078710876	-23.2134616151799	10	DCT_10nM_N_114	Ly12 3D
721	721	721	-0.286889496162896	-0.20685880284821	0.912026254774116	0.106521705437624	-0.167271193081302	-0.0228242140769898	-0.226906936380263	-0.196930209971574	721	1	1	-1.72342873891175	8.8985806819805	10	DCT_10nM_N_114	Ly12 3D
722	722	722	0.721366880062588	0.584824316698073	0.0416157398110217	-1.04944855422431	0.389741877022232	0.580903556825544	0.422277724902283	-0.147457024544257	722	21	4	7.49670913915644	-15.4557149090024	10	DCT_10nM_N_114	Ly12 3D
723	723	723	0.109584304019673	-0.186714913512601	-1.21049329281813	-1.09754461238131	-0.417699123012711	0.208393577614562	-0.284540638887917	-0.796668576464698	723	19	4	-12.9682668437486	-22.2135155225808	10	DCT_10nM_N_114	Ly12 3D
724	724	724	0.293329955926884	0.190221310214174	0.814423670107449	0.635861105615327	0.153418963959516	0.365844829784648	0.159781245417585	-0.215648295027864	724	5	1	3.61995111146384	12.1170809839702	10	DCT_10nM_N_114	Ly12 3D
725	725	725	1.28521180916111	0.855845233211016	-1.11273924725909	-1.03586541799611	0.660087259432873	0.869718480409253	0.736465278733548	-0.118616025555619	725	19	4	-15.4731258858434	-24.6819392894205	10	DCT_10nM_N_114	Ly12 3D
726	726	726	-0.296851308611317	-0.505974006990014	-0.196618921565367	-1.18977459103566	-0.396560569794364	-0.355229698901887	-0.519699886671292	-0.120917759769874	726	18	3	0.0769181762598937	-9.18764942690837	10	DCT_10nM_N_114	Ly12 3D
727	727	727	0.989564217278532	0.863596959326099	0.0207429629710681	0.242548518314379	0.733408161402122	0.730412887173705	0.769960429604886	0.139248962846423	727	25	4	20.4311687799316	-9.54093855408181	10	DCT_10nM_N_114	Ly12 3D
728	728	728	-0.0451894490643756	-0.247014916708792	-1.11884574838133	-0.0677281618086798	-0.358893995410027	0.241691768226621	-0.235478028881392	-0.75647435254116	728	23	4	21.8326924923785	8.70167240911723	10	DCT_10nM_N_114	Ly12 3D
729	729	729	0.880846288153121	0.425080783352356	-0.0026337341465327	-1.13456850310931	0.550713874000411	0.311842244300544	0.519110560822299	0.376418661115985	729	21	4	3.24209240594853	-17.4075343102911	10	DCT_10nM_N_114	Ly12 3D
730	730	730	1.45337762433426	0.960009721682141	-1.25926005428117	-1.04966301362344	0.6915269307681	0.873090450332461	0.764597365299268	-0.0805470776252945	730	19	4	-16.0194213836478	-24.5973425669055	10	DCT_10nM_N_114	Ly12 3D
731	731	731	0.524948036284657	0.378904096703308	-0.54161457742923	0.619558903217623	0.200225768240185	0.665747234281688	0.311696283796595	-0.497764036704667	731	23	4	20.3870236563741	7.87625511267969	10	DCT_10nM_N_114	Ly12 3D
732	732	732	0.0211152069968996	-0.109810545830571	0.269992087963891	-0.992672800973299	-0.201272016634304	0.0097027605372091	-0.243046613448171	-0.279660460556011	732	3	1	3.1788582841185	-10.7439982961012	10	DCT_10nM_N_114	Ly12 3D
733	733	733	0.655791783478477	0.233886576417864	-1.25282550310487	0.459901886251898	-0.0377590384341498	0.678021872780595	0.184824883651528	-0.829357129430931	733	23	4	21.7284922978286	8.02071810870239	10	DCT_10nM_N_114	Ly12 3D
734	734	734	0.880717872692698	0.581957467195374	-1.19664969727542	-0.99697402306543	0.382790498852926	0.229907418880015	0.336154827292581	0.246530938968772	734	19	4	-22.1329947995132	-21.583090427644	10	DCT_10nM_N_114	Ly12 3D
735	735	735	0.419368880322754	-0.397465078942633	-1.27543409255191	-1.18185964340273	-0.20835367367049	0.178115288597294	-0.180266809907175	-0.482598160547423	735	19	4	-16.7296714684335	-21.010727339345	10	DCT_10nM_N_114	Ly12 3D
736	736	736	0.531251733878433	0.417763310237345	0.197229781260977	-0.392014371808518	0.319188847038937	0.533652840661405	0.349009820606464	-0.187293742012154	736	20	4	9.60745287183131	-14.260584016305	10	DCT_10nM_N_114	Ly12 3D
737	737	737	0.0605546532325504	0.283872515943676	0.537280230798539	1.70420926831114	0.0784864765519384	0.648716647612732	0.228390829844849	-0.640607399035239	737	5	1	8.89311374317699	12.2126253789643	10	DCT_10nM_N_114	Ly12 3D
738	738	738	0.61877182381575	0.367323463644404	-0.0794956998528346	0.251159932432188	0.492177803324101	0.406167089946881	0.474752533481105	0.189956476939648	738	19	4	24.5351084512698	-7.25268443910608	10	DCT_10nM_N_114	Ly12 3D
739	739	739	0.165136225153595	-0.0908347351701569	-1.23055049329962	-1.08483598928036	-0.222324140648138	0.0834395059149898	-0.230606758051222	-0.392462277861429	739	19	4	-18.0701452978887	-22.5834428547457	10	DCT_10nM_N_114	Ly12 3D
740	740	740	-0.100819957740517	-0.499827815751723	-1.21530846542074	-1.05751689643272	-0.316520407865045	-0.420924740040819	-0.464687676875747	0.0613396333538362	740	12	2	-24.1816563402198	-14.3775094161789	10	DCT_10nM_N_114	Ly12 3D
741	741	741	1.3161624815964	0.787375530001622	-1.20311004456544	0.240264283025468	0.460633149710336	1.14340815362739	0.710647013855527	-0.699147466629605	741	25	4	23.2745031532107	5.54579285130542	10	DCT_10nM_N_114	Ly12 3D
742	742	742	1.17687022122037	0.245134951825646	-1.34632850161527	-1.04274903449495	0.210129605901503	0.591309563797062	0.286081129167647	-0.399029623946396	742	19	4	-15.4345307126668	-22.7448103902913	10	DCT_10nM_N_114	Ly12 3D
743	743	743	0.420601238458753	-0.280209827207283	-1.18106684150928	-1.05587156948427	-0.316342727277593	-0.173528567372467	-0.396929859552666	-0.222658334856324	743	19	4	-19.8065256905174	-18.279253957246	10	DCT_10nM_N_114	Ly12 3D
744	744	744	0.32694299057717	0.0249367262014339	-0.298721641665788	-1.18136982192084	0.21201021371093	-0.590007932922231	0.0739819670061205	0.960702308307161	744	17	3	-5.87645131107085	-14.7740329328288	10	DCT_10nM_N_114	Ly12 3D
745	745	745	0.356972649094957	0.0694685587749594	-1.33436984653758	-0.614936688829584	-0.0395804500502694	0.101736388111982	-0.0824738106011082	-0.169689044180886	745	19	4	-19.7933551960295	-24.2734820999848	10	DCT_10nM_N_114	Ly12 3D
746	746	746	0.637154142897448	0.0866520291789924	-1.15584224366964	-1.10317910710708	0.227845379940141	0.137664171638562	0.167551407121527	0.145800654380789	746	12	2	-21.971617308808	-20.4428496991954	10	DCT_10nM_N_114	Ly12 3D
747	747	747	1.03837720500663	0.603368095709539	-1.2767755780198	-0.396440750387551	0.412367670814351	0.972496902214097	0.592789249302495	-0.567176454636314	747	25	4	22.8612538703481	-7.17049546971839	10	DCT_10nM_N_114	Ly12 3D
748	748	748	0.279058389380821	-0.251327586827339	-1.24301414988802	-1.04923633226154	-0.227138441230948	-0.429953077577363	-0.380934620964201	0.190955008116657	748	12	2	-24.2976081686978	-15.5090777213551	10	DCT_10nM_N_114	Ly12 3D
749	749	749	0.735073386397862	0.43957644545831	-1.21900757741021	-1.12059167983016	0.350440770769922	0.379347282150089	0.334399626145043	0.0316814330933689	749	19	4	-19.9580859423934	-22.8249738961602	10	DCT_10nM_N_114	Ly12 3D
750	750	750	0.793869270333182	0.428466186309298	0.0241444369423167	-1.09843881696773	0.29756620763805	0.35095235627496	0.279348843613388	-0.0062343370362731	750	21	4	5.87656150878004	-15.8892136217412	10	DCT_10nM_N_114	Ly12 3D
751	751	751	0.824051820223809	0.893979942133664	0.530542155384527	-1.06618944259898	0.859519069902541	0.318584714412498	0.852813625512485	0.780642917926688	751	18	3	0.851799492693663	-14.9313511758402	10	DCT_10nM_N_114	Ly12 3D
752	752	752	0.697144084277674	0.827916419953059	0.555261160267888	0.401151750895415	0.679117341442901	0.660483840603251	0.704049742902364	0.147162604057006	752	20	4	12.2970567116664	-6.41694578247993	10	DCT_10nM_N_114	Ly12 3D
753	753	753	1.09961015620061	0.999641133783501	0.550824250287827	-1.13027413965925	0.838386171141005	0.609643031167741	0.856611573659678	0.418051229711312	753	21	4	4.48336201523548	-15.054774673435	10	DCT_10nM_N_114	Ly12 3D
754	754	754	-1.10766943947536	-1.03309012504544	0.0001539497935659	-1.15279923641719	-0.702501113827011	-1.04355363301785	-0.956810309473459	0.261752858973747	754	4	1	-6.53217534079383	-2.61467660580618	10	DCT_10nM_N_114	Ly12 3D
755	755	755	0.444738529190392	0.066167590692856	-0.560990366158511	-1.06571894431757	0.149949504576575	0.0136117342548965	0.0685937178237865	0.184405973722399	755	12	2	2.49141202297268	-19.0015010559623	10	DCT_10nM_N_114	Ly12 3D
756	756	756	0.368771675963034	-0.128207187101305	-0.117849723223895	-1.11647990852941	-0.162672393428851	0.0882826607482174	-0.184829438355521	-0.318446427584324	756	21	4	5.39249333980132	-13.6933728567241	10	DCT_10nM_N_114	Ly12 3D
757	757	757	1.04430554796228	0.46982621189614	-1.18767007571332	0.24310279235134	0.384680711051215	0.456375437681525	0.384005964084941	-0.0111378889802906	757	19	4	23.8921204934172	11.7488787458531	10	DCT_10nM_N_114	Ly12 3D
758	758	758	0.353074718855553	-0.439728151197712	-1.3264098966948	-1.03308687625727	-0.351156303598231	-0.122656203761854	-0.406030048558657	-0.327549994377529	758	19	4	-19.050591719476	-18.5259019297582	10	DCT_10nM_N_114	Ly12 3D
759	759	759	0.605592262399427	-0.115471084065389	-1.24342181992483	-1.04022720019664	0.0174212715631784	0.145460627955245	-0.0214758512958954	-0.143879260553391	759	19	4	-19.7795833988775	-20.9758422232161	10	DCT_10nM_N_114	Ly12 3D
760	760	760	0.634309546231581	-0.290249609703001	-1.15867283490915	-1.1601540382141	-0.028573662958239	0.118820613156211	-0.0680529532870232	-0.174633286560014	760	19	4	-19.5886343821516	-20.0181865669697	10	DCT_10nM_N_114	Ly12 3D
761	761	761	1.27526805088358	0.43182032909249	-1.20401738596015	-0.975165338473024	0.443284388305439	0.6055384730568	0.475073526769934	-0.104330259820463	761	19	4	-16.9755884296711	-23.422632473605	10	DCT_10nM_N_114	Ly12 3D
762	762	762	0.803723920189185	-0.0916221612412053	-1.30311951380037	-1.03343667684232	0.171495224733769	0.187974711715227	0.125410157699762	0.01282296614186	762	19	4	-20.5997776233971	-20.3954946692017	10	DCT_10nM_N_114	Ly12 3D
763	763	763	1.0349204200429	0.497301762849447	-1.16341356381465	-1.00335127597704	0.408844325055736	0.817065410526974	0.520381641489858	-0.393300666677416	763	19	4	-14.271321611049	-24.0236668512656	10	DCT_10nM_N_114	Ly12 3D
764	764	764	1.29777702630273	0.86122416830491	-1.0330196372701	0.351639355345525	0.701522072308023	1.06959467396761	0.834864942172772	-0.292977692951072	764	25	4	23.4431391926452	-5.53073156388988	10	DCT_10nM_N_114	Ly12 3D
765	765	765	0.996821772009725	0.64738666021251	-1.34096395642177	-1.02160278117634	0.371478702453082	0.771854620596369	0.475196424353716	-0.391206423834186	765	19	4	-14.5569485367852	-24.3361937142183	10	DCT_10nM_N_114	Ly12 3D
766	766	766	0.897001824259605	0.505100494698526	-1.32329481034495	0.0706371981991224	0.297690533898151	0.819091718139499	0.446521490620572	-0.543916713218824	766	25	4	23.7031689897769	6.45973213339007	10	DCT_10nM_N_114	Ly12 3D
767	767	767	1.11396571486354	0.770488557138989	0.0965288914135272	-1.1069856467291	0.730206300689944	0.633099773518727	0.749323561128624	0.246781069871716	767	21	4	5.90160278653702	-16.6348219102052	10	DCT_10nM_N_114	Ly12 3D
768	768	768	0.674796355910119	0.104367771238547	-1.26299661748457	-1.02878038960408	0.106487603569591	0.0033990418155272	0.0245082815894047	0.138157762860023	768	12	2	-22.3962589167372	-20.0287151950418	10	DCT_10nM_N_114	Ly12 3D
769	769	769	1.26170086998499	0.748802216873111	-1.20159901484914	-1.12386293392918	0.339557332390626	1.03939045214139	0.587463872573968	-0.741165661695116	769	19	4	-12.5979079281965	-23.9375573220378	10	DCT_10nM_N_114	Ly12 3D
770	770	770	-0.268880209128765	-0.425229403783996	-1.21437887869703	-0.724948989923383	-0.404381787345737	-0.128466744933527	-0.447346300774607	-0.391881261224289	770	19	4	-17.7912319394729	-19.0480815630226	10	DCT_10nM_N_114	Ly12 3D
771	771	771	0.158710445304284	0.116505315159693	0.358573142560672	-0.148728039305712	0.0913683867071881	0.214758591882063	0.0616133029293403	-0.124844783879013	771	3	1	4.26547356512393	-6.13817038919871	10	DCT_10nM_N_114	Ly12 3D
772	772	772	0.93825859030502	0.204400239571295	-1.18600768778678	-1.16980238295722	0.313811304476556	0.0427428722410343	0.238146239608997	0.369541717406597	772	12	2	-23.2425270973486	-19.2517378246273	10	DCT_10nM_N_114	Ly12 3D
773	773	773	-0.117013427011494	-0.57707507994098	-0.554332819654473	-1.03462003893644	-0.0778344106206496	-0.511854435959959	-0.239849070646627	0.484235456967921	773	8	2	-19.2446759181999	-8.87879082886555	10	DCT_10nM_N_114	Ly12 3D
774	774	774	0.515196090408676	0.4072202252403	-0.274897293404782	0.25009403361627	0.191135683905107	0.506340916563945	0.238690199698762	-0.326748018853194	774	25	4	21.6502466560233	4.91608532214284	10	DCT_10nM_N_114	Ly12 3D
775	775	775	1.29263830826301	0.690428312614192	-1.18032659650608	-1.18760066643518	0.635867904592197	0.758901984768063	0.685454233389584	-0.0236088094931488	775	19	4	-17.0142905238543	-24.2376677822889	10	DCT_10nM_N_114	Ly12 3D
776	776	776	1.20825239562217	1.40020382275396	0.763911287759675	1.0266465861258	1.08673289318353	1.39917709995172	1.25394681309902	-0.1577350899953	776	24	4	14.2891318608281	-0.371325778385599	10	DCT_10nM_N_114	Ly12 3D
777	777	777	1.29025073938859	1.39540472643054	0.680242582243571	0.727131105568528	1.07318291619287	1.36204787822962	1.23145649777241	-0.133153843561924	777	24	4	14.7285175890429	-3.46912316488935	10	DCT_10nM_N_114	Ly12 3D
778	778	778	1.00187312807534	0.821444018014487	-0.296985637798455	1.12044989315034	0.630728502057086	1.12400525531058	0.805092317046973	-0.449934610075629	778	23	4	19.83091146406	7.02605158337999	10	DCT_10nM_N_114	Ly12 3D
779	779	779	-0.058114103560965	-0.308575553013158	-1.34440264412768	-0.997830736381953	-0.149483205910728	-0.56161100256219	-0.321247411289357	0.445815888542568	779	12	2	-25.3453893066376	-13.8635078006781	10	DCT_10nM_N_114	Ly12 3D
780	780	780	0.318270948216492	-0.490047208117397	-0.120588851321278	-1.10438802292643	-0.286179255823601	0.218999794345441	-0.208645621126218	-0.633396148791031	780	21	4	6.3056279226385	-13.2593003859967	10	DCT_10nM_N_114	Ly12 3D
781	781	781	-0.613891515860828	-0.727620884055467	-1.24988100166368	0.357663492842027	-0.838061459612185	-0.133254843632258	-0.689902840692714	-0.964943403331625	781	7	1	16.700002292231	14.0323778006252	10	DCT_10nM_N_114	Ly12 3D
782	782	782	-0.82528253654278	-0.610339577884153	0.061607062102889	0.952234713308528	-0.402594099468387	-0.870967108952038	-0.624084581913905	0.463566963388379	782	6	1	-6.33599860652607	14.204401828464	10	DCT_10nM_N_114	Ly12 3D
783	783	783	0.801905349468459	0.620672320795879	0.0528023719662367	-1.08501490483996	0.540501991440529	0.487937496917058	0.536969612762915	0.16047826076552	783	21	4	5.52085881424601	-16.1955067683382	10	DCT_10nM_N_114	Ly12 3D
784	784	784	0.637885981528288	-0.0446738656469903	-1.23705940181206	-1.11941489954148	0.0022129608516461	0.194228519909862	-0.0187571869717151	-0.220198093866737	784	19	4	-18.9265604976679	-21.7860232392662	10	DCT_10nM_N_114	Ly12 3D
785	785	785	1.38607301301866	0.881830607619359	-1.01876426405921	-1.22014569903005	0.699092460846643	1.13904549782132	0.859506716152563	-0.376011473506178	785	19	4	-13.7216388157568	-24.9783231554088	10	DCT_10nM_N_114	Ly12 3D
786	786	786	1.36075008291963	1.00699914088339	-0.933580611982838	0.674097222462492	0.708104288860298	1.38194502669265	0.978368615596493	-0.643057763399027	786	25	4	22.4638391310456	5.88634493855548	10	DCT_10nM_N_114	Ly12 3D
787	787	787	-0.125021012353285	-0.162128424418645	0.491317510521228	-1.08241508319261	-0.229983849237361	0.0610086479522263	-0.245191944547198	-0.376909986256511	787	3	1	2.1747779392764	-6.77131059622185	10	DCT_10nM_N_114	Ly12 3D
788	788	788	0.980582234885854	0.574396893550379	-1.25944017662745	-0.974333776899663	0.388292569903059	0.830947770330778	0.51175182121126	-0.43666787457902	788	19	4	-14.0067177260514	-24.0832676206091	10	DCT_10nM_N_114	Ly12 3D
789	789	789	-0.0679908949750297	-0.0560117337275356	0.188486059700546	-1.11402084426396	-0.112474368832143	-0.0540850708671996	-0.189901770059109	-0.0879110890593449	789	3	1	2.23398872401879	-11.1194585451439	10	DCT_10nM_N_114	Ly12 3D
790	790	790	0.527359128838312	0.158340720879571	-1.16789429485537	-1.16749847556633	0.186494495695205	0.263146053491104	0.157654379949474	-0.0535316360999024	790	19	4	-20.0412680015219	-22.3565931031135	10	DCT_10nM_N_114	Ly12 3D
791	791	791	1.15252108174536	1.10411403938336	0.625055061410858	0.516321899298554	0.68827068523515	1.1377443625661	0.851180019235287	-0.388953701534347	791	24	4	13.9135741266793	-2.76391816542976	10	DCT_10nM_N_114	Ly12 3D
792	792	792	0.331388741194981	-0.0854083547327773	0.352522231856903	-1.04921416496969	-0.186676471437725	0.254504779259901	-0.13060451778461	-0.541443409546085	792	3	1	5.32842824035814	-12.3559864543679	10	DCT_10nM_N_114	Ly12 3D
793	793	793	0.847237753572098	0.390758859618389	-1.31775384556849	-1.02972910683548	0.213528805433928	0.737921710677629	0.354480430738807	-0.562938432514614	793	19	4	-13.7695952018871	-23.6827114952125	10	DCT_10nM_N_114	Ly12 3D
794	794	794	1.20743948438369	1.21131273527742	0.669498301946957	0.575082409338636	0.928808836127477	1.0865190718245	1.0307599916133	-0.0092035966008325	794	20	4	14.4521017578126	-5.24998786534583	10	DCT_10nM_N_114	Ly12 3D
795	795	795	0.933438328126625	0.708065106486506	-1.07921686940706	0.61455098021589	0.423176223879515	0.916810163121497	0.573291676993147	-0.488778141696291	795	23	4	22.4815533081317	7.4221303637798	10	DCT_10nM_N_114	Ly12 3D
796	796	796	0.847299115223202	0.32807716216576	-1.27466495752012	0.332912498105156	-0.109367765026366	0.826840475445052	0.257942318104435	-1.09586749549267	796	23	4	21.8813771358466	6.57343554122842	10	DCT_10nM_N_114	Ly12 3D
797	797	797	1.46814001167485	1.65480289760632	0.958052958508078	1.15805554847839	1.26887758184097	1.75930666318581	1.52109413135826	-0.328494675277744	797	24	4	13.983700019305	-0.568966877028427	10	DCT_10nM_N_114	Ly12 3D
798	798	798	-0.137757898571507	0.0246140847125736	0.746254554273608	-1.18307384558695	0.0956861484097677	-0.280750961329258	-0.0301008379841437	0.450209475208644	798	3	1	-1.5495277569588	-7.83037287637865	10	DCT_10nM_N_114	Ly12 3D
799	799	799	-0.611207406783956	-0.343110245146708	0.274913031351048	0.30083382426659	-0.169103640157302	-0.776016230996757	-0.363363666995294	0.66597217313518	799	2	1	-12.0330317876708	9.08060882787493	10	DCT_10nM_N_114	Ly12 3D
800	800	800	0.394124351636208	0.160526732672625	0.329687383597223	-0.99837039790731	0.0899132608935276	0.0655682039618867	0.0219631690759046	0.0446197310818205	800	21	4	3.0789613641439	-12.4818644037411	10	DCT_10nM_N_114	Ly12 3D
801	801	801	0.216022951532815	0.049781947399952	-0.22285930108289	0.0473140539494887	-0.127842887728308	0.363455588213325	-0.0406236957469807	-0.58812898872461	801	24	4	18.0631750017319	1.88886074795466	10	DCT_10nM_N_114	Ly12 3D
802	802	802	0.960055136031042	0.801112305152742	0.487099461291126	0.249115773348448	0.70262752150224	0.622775224594211	0.720169323222247	0.221850720973309	802	20	4	13.449091626461	-11.6196440187091	10	DCT_10nM_N_114	Ly12 3D
803	803	803	0.324307078444315	0.28612336793617	0.200414958077199	0.216033524910434	0.250048129202795	0.107665276420165	0.183689828495932	0.209886808118861	803	17	3	-14.7165845546708	-3.42182973840039	10	DCT_10nM_N_114	Ly12 3D
804	804	804	1.27185007217672	0.912059951202678	0.0560711437757866	-1.13374536538886	0.839551017244338	0.342063773089039	0.832259894411315	0.727028708350001	804	21	4	2.36645845432415	-17.6781485719833	11	DCT_50nM_N_117	Ly12 3D
805	805	805	-0.0073640273567016	0.192479976729869	0.682594940334006	0.461924871699542	0.10530700794649	0.206536990707371	0.0712612371841412	-0.0968037042024062	805	14	3	2.0269233951092	11.6339596265342	11	DCT_50nM_N_117	Ly12 3D
806	806	806	1.41904985042222	1.07890598752513	-0.426552703264014	-0.910914880910883	0.774135539922511	1.23800105911366	0.953529515637968	-0.389588692554652	806	20	4	10.56127553036	-16.8403321657854	11	DCT_50nM_N_117	Ly12 3D
807	807	807	1.03498039684289	0.23695749054815	-1.25795488626194	-1.07952793490226	0.263187734521308	0.698073356896172	0.368321000265003	-0.450907443961911	807	19	4	-14.7154295775925	-23.1726043906466	11	DCT_50nM_N_117	Ly12 3D
808	808	808	0.846340108229658	0.232308447198155	-1.20426041382023	0.113691330328248	0.242848663557853	0.411303103381691	0.247857343831693	-0.148569248598963	808	19	4	23.8516447739336	11.4302666201361	11	DCT_50nM_N_117	Ly12 3D
809	809	809	0.619158635367413	0.0607254539058995	-1.17890532781365	-1.09336121145379	0.12335479937901	-0.0555528440425797	0.0302310034391146	0.228390135213391	809	12	2	-23.2871458235046	-18.9691323263255	11	DCT_50nM_N_117	Ly12 3D
810	810	810	0.842873542296378	0.851849041199699	0.554262949299397	-1.06115546510844	0.782343628368992	0.379669703825616	0.772556456887858	0.60750380716795	810	21	4	2.05322526884037	-14.6587237254978	11	DCT_50nM_N_117	Ly12 3D
811	811	811	0.89635221173237	0.171522274860808	-1.22164888848473	-1.09511145563821	0.343403605377341	0.525449872529926	0.366673174742196	-0.145564884731326	811	19	4	-17.6439716002038	-22.863175359617	11	DCT_50nM_N_117	Ly12 3D
812	812	812	1.0437243355624	0.599063495361622	-0.852222112218199	-0.976078589123419	0.51526817685399	0.73955825354397	0.575466829896211	-0.162274316536287	812	19	4	-15.0888303810131	-24.8614738958013	11	DCT_50nM_N_117	Ly12 3D
813	813	813	-0.913702397944683	-0.721064536022474	0.0319771228624755	-1.13379639673026	-0.55570155963694	-0.912649373271274	-0.788337453970301	0.307198432772062	813	15	3	-6.92670416869793	-4.19081535184718	11	DCT_50nM_N_117	Ly12 3D
814	814	814	1.06775967298414	1.03526823602914	0.545903112228655	-1.10645320338714	0.971084862526001	0.21948453291063	0.973675409664078	1.0433373873653	814	18	3	-0.375145454453881	-15.4049127384496	11	DCT_50nM_N_117	Ly12 3D
815	815	815	0.980581272180787	0.427872825255942	-1.31091982424504	-0.991099129996482	0.23330036864544	0.882008161539464	0.441705103417107	-0.70210341619801	815	19	4	-12.8598163611868	-23.3811988823408	11	DCT_50nM_N_117	Ly12 3D
816	816	816	-0.674925529847635	-0.36330826878791	0.40027199275764	0.130754076255268	-0.348214066370883	-0.532674616692471	-0.517871426703159	0.147447900389225	816	2	1	-10.906624682127	13.782613435008	11	DCT_50nM_N_117	Ly12 3D
817	817	817	1.01875090699695	1.14599607701328	0.658502330612413	0.60577801506767	1.03701132312958	0.479239825593085	1.06109023388698	0.832854057368063	817	17	3	-0.0213023745776493	-20.45226968169	11	DCT_50nM_N_117	Ly12 3D
818	818	818	0.918694853756327	0.460124334079596	-1.21859435888849	0.0873549157227604	0.297034916564394	0.880156888946339	0.476631039841077	-0.614949515166019	818	25	4	23.4780561341584	6.03406177811449	11	DCT_50nM_N_117	Ly12 3D
819	819	819	1.08668680647665	0.721042831726995	-1.22208503129316	0.251584925914847	0.350866526054065	0.960240681035	0.54983595362701	-0.635142630274513	819	25	4	23.201887051182	6.18315182680742	11	DCT_50nM_N_117	Ly12 3D
820	820	820	1.26093216093355	0.463035388706765	-1.32809961032002	-1.08055647969277	0.463842556587685	0.749941384983643	0.536870829300925	-0.242809433793218	820	19	4	-15.8993301629511	-23.6860326246979	11	DCT_50nM_N_117	Ly12 3D
821	821	821	0.944566288977339	0.759429637680843	0.397286553105069	0.83920989253452	0.501882372001425	0.876267200171008	0.611735389464803	-0.337197808980833	821	24	4	15.7682835661579	3.31777563958622	11	DCT_50nM_N_117	Ly12 3D
822	822	822	1.32461758828008	0.850773498826845	-0.360917574988685	-1.21507532258757	0.60189836643668	1.09346359959583	0.772084337242463	-0.45330680781862	822	20	4	9.73386702928518	-16.6448519537384	11	DCT_50nM_N_117	Ly12 3D
823	823	823	0.311960318326006	-0.0406044854728412	-1.14613867278977	-1.11659677577596	-0.0495392035971561	0.135373213009164	-0.0799012022865199	-0.221620372725276	823	19	4	-19.2130578302291	-22.2110804040778	11	DCT_50nM_N_117	Ly12 3D
824	824	824	1.16599706271668	1.2809536796438	1.09072186799328	-0.725231277917932	1.17001817953254	0.951274506177037	1.24589005592082	0.467972202402676	824	21	4	5.2247897073804	-13.4386585039647	11	DCT_50nM_N_117	Ly12 3D
825	825	825	0.941892793838358	0.569560582127335	-0.824110800914017	0.0300412417181487	0.500394637244816	0.645854762421477	0.535836109615988	-0.0744602765033499	825	19	4	24.0679164123784	-6.78880308382219	11	DCT_50nM_N_117	Ly12 3D
826	826	826	0.463420718758526	0.411868927970376	0.242240458370098	-1.08336360151198	0.334526813110643	0.147465767143117	0.274508134728344	0.276861067433832	826	21	4	2.3171414937062	-14.441268830903	11	DCT_50nM_N_117	Ly12 3D
827	827	827	0.531785296256853	0.159778561737064	-1.35160445457303	-1.15857219270473	0.172696170861642	0.0065743908483768	0.0897397997256101	0.222837085765312	827	12	2	-23.1947149936805	-19.5551922443327	11	DCT_50nM_N_117	Ly12 3D
828	828	828	0.667358226894048	0.306241828712366	-1.34548409156422	-1.10286137985575	0.231267571593769	0.154144804659593	0.174070604715226	0.131431428338401	828	19	4	-22.0053434707366	-21.1970580492618	11	DCT_50nM_N_117	Ly12 3D
829	829	829	-1.22917854505208	-1.00741738721197	0.08101452349286	0.629575020504905	-0.809119568795732	-0.82272787831116	-1.00702531547888	-0.134192739530346	829	1	1	-3.82516175296549	19.9652829046072	11	DCT_50nM_N_117	Ly12 3D
830	830	830	0.740737861814495	0.243924169231972	-1.20297216827663	0.489011886306282	0.0749461636869353	0.461585101044115	0.136709392643486	-0.430333855463742	830	23	4	22.486851336925	9.98241617493202	11	DCT_50nM_N_117	Ly12 3D
831	831	831	0.0751409802196752	-0.388984095880757	-1.31088293393163	-1.06618631385287	-0.524910535984406	0.0552809078993336	-0.42918570751757	-0.763785036351789	831	19	4	-14.264038641354	-20.8129501196974	11	DCT_50nM_N_117	Ly12 3D
832	832	832	-0.484569869102026	-0.209618240465581	-1.16377360528413	1.19237449692253	-0.674424124823742	0.417591919467993	-0.21880790987278	-1.37950945483404	832	7	1	15.6289579464263	11.9392118603762	11	DCT_50nM_N_117	Ly12 3D
833	833	833	0.700625436729655	0.619042786244637	0.649950161071888	-1.08333302760738	0.560352046065001	0.379261776458206	0.538461619166428	0.31181802851401	833	21	4	3.08426548569618	-13.2782779134609	11	DCT_50nM_N_117	Ly12 3D
834	834	834	1.56975182808029	1.71485760339868	1.19601333483881	-0.459877240178298	1.54165571099729	1.23152211021797	1.67308045526268	0.641788041509349	834	21	4	7.23574266360715	-13.2093963741415	11	DCT_50nM_N_117	Ly12 3D
835	835	835	-0.692625066397699	-0.55740911860501	-0.0280499009140893	0.373757474953283	-0.372294179711486	-0.535651225640844	-0.5415765206217	0.118742956203728	835	2	1	-6.60979925108786	14.8156032602578	11	DCT_50nM_N_117	Ly12 3D
836	836	836	0.192639318405315	0.0330912697614441	-1.10216407322585	0.903497068195094	-0.0167762429146763	0.376634243165549	0.0369365041611367	-0.455098278821968	836	23	4	19.5525285817645	12.7695320070495	11	DCT_50nM_N_117	Ly12 3D
837	837	837	1.02857270075937	0.286332982619809	-1.19141968545874	0.194466059852247	-0.227101323997929	0.624106782906438	0.0701229086536843	-1.02001143296365	837	25	4	22.6544880158152	6.27429165899815	11	DCT_50nM_N_117	Ly12 3D
838	838	838	0.431174187311214	-0.183927833281381	-1.26387078272742	0.366229529923986	0.116864489640048	-0.374219129169826	-0.0172322200326411	0.585849230861783	838	10	2	21.9235937496315	16.9946070966705	11	DCT_50nM_N_117	Ly12 3D
839	839	839	1.04564537203898	0.816186536376464	-1.01226643537086	-1.15081551228302	0.361871417722872	0.940881847664406	0.546273903356857	-0.598219743826477	839	19	4	-12.7705271870394	-24.8715153216374	11	DCT_50nM_N_117	Ly12 3D
840	840	840	0.949426568128285	0.25223566648972	-1.34374408040917	-1.01656656147951	0.277598770775729	0.223977780799464	0.232396677122198	0.113009395069365	840	19	4	-21.1980918588902	-21.2879170570513	11	DCT_50nM_N_117	Ly12 3D
841	841	841	-0.969392880398678	-1.0692904104271	-1.24531880678038	-1.05104481205662	-0.863502025798106	-0.846550042222876	-1.05980513403876	-0.179373834949247	841	8	2	-23.7597572928308	-4.57111099761625	11	DCT_50nM_N_117	Ly12 3D
842	842	842	0.906176720018129	0.266092404973906	-0.551283459476835	-1.01694783342686	0.457175399505247	0.464044202636822	0.452591868378172	0.0767651065227363	842	19	4	6.54161040249213	-19.1271167853747	11	DCT_50nM_N_117	Ly12 3D
843	843	843	1.47422459361637	0.636504283632473	-1.15035450189817	-1.07648580657256	0.326255527966623	1.12677096490488	0.634169945582058	-0.859303345057932	843	19	4	-12.1518171286762	-23.0228685435947	11	DCT_50nM_N_117	Ly12 3D
844	844	844	-1.11290334859492	-1.19575981870355	-1.25131599577485	-1.16326745081555	-0.967744511544925	-0.990650171339894	-1.19085416160682	-0.152884073684338	844	8	2	-23.2614660918707	-3.6896644660745	11	DCT_50nM_N_117	Ly12 3D
845	845	845	1.32752463558166	0.384033352985309	-1.11831604930046	-1.00678374012774	0.662612320468295	0.494827061784462	0.659617855124126	0.315467699753136	845	19	4	-21.079547725629	-21.4443005438496	11	DCT_50nM_N_117	Ly12 3D
846	846	846	-0.139717680126222	-0.527725279691381	-1.32033777702069	-1.0343921844292	-0.487632772708493	-0.0352737342550625	-0.458842601172291	-0.610014737483993	846	19	4	-16.1666700365569	-20.1964986437295	11	DCT_50nM_N_117	Ly12 3D
847	847	847	0.537219489235339	0.755333833959729	0.723154486390307	-1.11410625471163	0.68999673803263	-0.741999494491978	0.625502928332891	1.77299845049019	847	17	3	-6.38142379885647	-11.5589685797142	11	DCT_50nM_N_117	Ly12 3D
848	848	848	1.14891411598438	0.420042658307614	-1.22299511151655	-1.10390417523862	0.350701347831199	0.624417548167626	0.404299384596388	-0.249533695938235	848	19	4	-16.0770519445159	-23.7785162376048	11	DCT_50nM_N_117	Ly12 3D
849	849	849	0.370372588566763	-0.233942425988052	-1.20096835939997	-1.07750194550286	-0.262065483930282	0.192853682037036	-0.207632467981134	-0.571187025034194	849	19	4	-15.1462716084962	-21.600916334606	11	DCT_50nM_N_117	Ly12 3D
850	850	850	0.80859347494253	0.504015382610383	0.440779278350356	-1.04791236787119	0.471613821712671	0.372565935476436	0.448554971140524	0.201127064147762	850	21	4	4.11049712726907	-14.2053532776399	11	DCT_50nM_N_117	Ly12 3D
851	851	851	1.20628256987631	0.525086455888372	-1.20413406526466	-1.07987891468181	0.443850524568935	0.455311761220366	0.438204995743984	0.0690214187345471	851	19	4	-19.7802283780621	-22.7297755692673	11	DCT_50nM_N_117	Ly12 3D
852	852	852	1.15236627843912	0.347961959466151	-1.30522949153674	-1.03512111403046	0.161607764160303	0.739681966617514	0.32431822109336	-0.634227605319016	852	19	4	-13.3132150405656	-22.8663275750518	11	DCT_50nM_N_117	Ly12 3D
853	853	853	0.572616980193502	-0.301634664696743	-1.26300554546885	-1.00427398393442	-0.311592498859603	0.34004758792403	-0.153199217101238	-0.806372004997183	853	19	4	-13.2953590342127	-20.8960074839637	11	DCT_50nM_N_117	Ly12 3D
854	854	854	0.496319498573582	-0.209501975576397	-1.2285082350575	-1.05346525896635	-0.178131063908676	0.279019898512181	-0.113364762161716	-0.558208729049106	854	19	4	-15.0617194592704	-21.604809190649	11	DCT_50nM_N_117	Ly12 3D
855	855	855	1.15294445257711	0.665714566604166	-0.709393632616919	-1.17628164000999	0.594236195124043	0.799951245924863	0.660077047362665	-0.126310577816782	855	19	4	8.25943857665423	-18.5707136287689	11	DCT_50nM_N_117	Ly12 3D
856	856	856	0.527626355614785	0.556715142015474	0.607046220487246	-0.146940784008842	0.465479256907748	0.398212356948645	0.447247401188037	0.16347773233306	856	21	4	5.08415711060076	-11.9008239678978	11	DCT_50nM_N_117	Ly12 3D
857	857	857	0.521286319209769	-0.111047882703055	-1.28114199553224	-1.17296330499887	-0.231944436231742	0.0422312970081055	-0.254062935801822	-0.35795214963527	857	19	4	-18.4054120396684	-21.5620425248243	11	DCT_50nM_N_117	Ly12 3D
858	858	858	0.670274503058659	0.499569451806164	-1.20329805374652	0.732612455920438	0.162934230150941	0.740725313591265	0.325634156960749	-0.633656701911149	858	23	4	21.4947157956884	8.6956057664047	11	DCT_50nM_N_117	Ly12 3D
859	859	859	0.964915245177411	0.443834983542789	-1.10708044065895	0.206701377736556	0.399060268499376	0.766121609246396	0.492999377886817	-0.347823725733503	859	25	4	23.7889420823317	7.07062534534194	11	DCT_50nM_N_117	Ly12 3D
860	860	860	1.13171012398058	1.12850695754121	0.858383889372801	-1.19663927438616	0.998890895330224	0.630372993104405	1.03004414489214	0.608360530704134	860	21	4	3.27580473199889	-14.1898293380845	11	DCT_50nM_N_117	Ly12 3D
861	861	861	1.04432208121928	0.838517672589232	-0.248037287915582	-1.01306129370552	0.529185628211961	0.761636750309422	0.593832372287893	-0.169073450975461	861	21	4	8.95359485277802	-16.8769998207551	11	DCT_50nM_N_117	Ly12 3D
862	862	862	-0.829795474219554	-0.379985256408018	0.638473746850562	-1.01282398757374	-0.305967511215887	-0.687478463881699	-0.500400861085492	0.381663276339856	862	15	3	-3.99315246182792	-3.77230449662179	11	DCT_50nM_N_117	Ly12 3D
863	863	863	-0.59403605687319	-0.383744440447085	0.153798312366071	0.457333941492484	-0.384257496028419	-0.268422001976141	-0.482941030057472	-0.204238384904433	863	1	1	-0.476765907974921	18.95007684724	11	DCT_50nM_N_117	Ly12 3D
864	864	864	-0.230895860214618	-0.655022448626195	0.0312471876989246	0.764850186214251	-0.442333492316711	-1.10468478313709	-0.689237573611039	0.679071144613179	864	6	1	-7.61964286881744	12.6758408043081	11	DCT_50nM_N_117	Ly12 3D
865	865	865	-0.117709098484743	-0.0239690941669711	0.818143890704141	0.809477710739141	-0.130558397573518	0.217479167280563	-0.110038494494683	-0.424038473181263	865	5	1	3.272340643863	13.3039384336757	11	DCT_50nM_N_117	Ly12 3D
866	866	866	-0.252318895079674	-0.46522186814661	-0.709922194913079	0.328466660392979	-0.183240952012982	-0.845295687927949	-0.384194161932786	0.726707474160916	866	9	2	16.5457910836915	23.8771859254898	11	DCT_50nM_N_117	Ly12 3D
867	867	867	0.0102895649701893	0.0260690811336812	0.431890740917284	-0.319037021052841	0.0709994369752729	0.106901849263676	0.0146016843116614	-0.0281012995143316	867	3	1	1.51795698300511	-5.81829718267537	11	DCT_50nM_N_117	Ly12 3D
868	868	868	1.22000433522161	0.614883249933851	-1.30805678754905	-0.587777116376703	0.554978329477678	0.94065286173136	0.675931917089256	-0.340336662228173	868	19	4	-13.8643049375081	-23.0462655250278	11	DCT_50nM_N_117	Ly12 3D
869	869	869	0.548129335485137	0.0888320150593575	-1.20414168616502	-1.16299687545928	-0.203441383083328	0.464582898488598	-0.0252074315853398	-0.805169200285093	869	19	4	-12.7278534498455	-22.9072899187559	11	DCT_50nM_N_117	Ly12 3D
870	870	870	0.512961632229884	0.11302389438378	-1.13451262913207	-1.15266307837915	-0.191274683489653	0.615269541039825	0.0776494369502929	-0.962062679106613	870	19	4	-11.7532519980881	-22.8322422630212	11	DCT_50nM_N_117	Ly12 3D
871	871	871	0.671106029503018	0.526222497280214	0.236232469829826	0.531388951441512	0.344838098802479	0.585298498323612	0.386528004230674	-0.212411616316115	871	24	4	16.3568409197794	2.88747464836685	11	DCT_50nM_N_117	Ly12 3D
872	872	872	0.143338634213766	-0.0154944834315906	0.226355643254076	-1.00651293779185	0.0907513566579333	0.135165101749594	0.0394436097297984	-0.0342224930675553	872	21	4	3.21067027579905	-12.4014367659188	11	DCT_50nM_N_117	Ly12 3D
873	873	873	1.10675081500328	0.661466478845833	-1.30561927815613	0.282693352749619	0.472049388057978	0.780815316704508	0.553991091530631	-0.267332120089589	873	25	4	23.9211331315243	8.23299644398712	11	DCT_50nM_N_117	Ly12 3D
874	874	874	0.290147416612777	-0.0194839968157297	0.26788137017395	-1.09849377032297	-0.0946840738336839	-0.144441720725696	-0.196604749778065	0.0396339006683332	874	18	3	2.3632320198378	-11.250246508535	11	DCT_50nM_N_117	Ly12 3D
875	875	875	1.13258796421592	0.772801854294109	-0.454015082165795	-0.241095004278725	0.636303219285571	1.00726333945697	0.762190692960993	-0.308371976942388	875	25	4	19.9221083361178	-9.49996229866607	11	DCT_50nM_N_117	Ly12 3D
876	876	876	0.239248687088875	0.134117840424224	-0.179974652436229	-1.08550704885683	0.182845195193659	-0.305969313543475	0.0604761057212685	0.595460106872703	876	18	3	-3.62838234744647	-15.725667679815	11	DCT_50nM_N_117	Ly12 3D
877	877	877	0.229691920958981	-0.0645333348320592	-1.19829067306954	-0.46036140059982	-0.170095600855119	0.204795461207232	-0.142691629199057	-0.462211861736635	877	19	4	24.4560661881051	-6.17360825447818	11	DCT_50nM_N_117	Ly12 3D
878	878	878	0.646953375160148	0.366753627156341	-0.780159892115877	-1.15155862875878	0.361335320313692	-0.106723421657761	0.272043818695268	0.604665297855402	878	12	2	-25.8471411556914	-17.331730413156	11	DCT_50nM_N_117	Ly12 3D
879	879	879	0.415300157925035	-0.0809153114817942	-1.23540509116743	-1.09484743843002	-0.0156080809959261	-0.247107324280471	-0.140028531627057	0.263080725557672	879	12	2	-24.2414116812745	-17.1814036014895	11	DCT_50nM_N_117	Ly12 3D
880	880	880	0.622170914789195	0.167870287026581	-1.16679108954819	0.0109844131496835	0.115404436213089	0.466983178984596	0.167579062786228	-0.382561183512188	880	25	4	23.8254102063026	8.47332024237257	11	DCT_50nM_N_117	Ly12 3D
881	881	881	1.153659182962	0.827767525704172	0.0017241526000374	-1.06335755289016	0.80760589568768	0.729713457280843	0.84249695203763	0.239038228446887	881	21	4	6.53944834601444	-17.1330927309249	11	DCT_50nM_N_117	Ly12 3D
882	882	882	0.88288000926476	0.610592110620834	-1.27383278789758	0.834267033382276	-0.189442201454795	1.12169994785106	0.479291899058563	-1.54145906020126	882	23	4	19.9870468090516	6.56034488478507	11	DCT_50nM_N_117	Ly12 3D
883	883	883	0.215976662860423	0.274322774461402	0.568427087457209	-1.00902874140094	0.221516472372304	-0.10084184076673	0.123650445204288	0.411378435286906	883	18	3	0.200214634596053	-10.6735269376087	11	DCT_50nM_N_117	Ly12 3D
884	884	884	1.24209277997676	0.693567182013398	-0.260423837263465	-1.17165737761621	0.665857464379464	0.846941689006661	0.735065042603172	-0.0847497147210737	884	21	4	8.16645384366424	-17.4515549775389	11	DCT_50nM_N_117	Ly12 3D
885	885	885	-1.0224407763827	-0.940430738871972	0.183843506612427	-1.21203675583428	-0.589924732754765	-1.13710148800137	-0.852192542942797	0.519416431258283	885	15	3	-7.05900154868957	-3.51425371506948	11	DCT_50nM_N_117	Ly12 3D
886	886	886	0.711135628505176	0.281386138023719	-1.06884499482876	-1.11186727835236	-0.0071741908535347	0.43121799986945	0.0679251620662044	-0.504999995780983	886	19	4	-14.2576446727474	-24.2571772240743	11	DCT_50nM_N_117	Ly12 3D
887	887	887	-0.633192790847771	-0.238911044176919	0.574246878853344	0.929329593072939	-0.164954310479891	-0.335969860599961	-0.302970963074437	0.165935685434247	887	1	1	-4.41063384603742	17.2039238939985	11	DCT_50nM_N_117	Ly12 3D
888	888	888	-0.675548593049072	-0.291809900013972	0.547215442163789	1.05055760984289	-0.142587731915793	-0.38131970002619	-0.288905107719888	0.247877196204661	888	1	1	-4.87082404186836	16.5832153144051	11	DCT_50nM_N_117	Ly12 3D
889	889	889	0.189569132948507	-0.480706898313025	-1.24453785202992	-1.12199642657073	-0.61046754647992	0.0377532135846138	-0.480775816829843	-0.857787224138217	889	19	4	-13.5709050071119	-20.3207180595673	11	DCT_50nM_N_117	Ly12 3D
890	890	890	1.03976565193654	0.871424521481661	0.52475592058727	0.0891577076828666	0.641205806374525	0.68493117662539	0.673032105554993	0.0684979001359329	890	20	4	13.1007963803554	-11.1969590771538	11	DCT_50nM_N_117	Ly12 3D
891	891	891	-0.384935345118212	-1.05137582797807	-1.21953476646299	-1.07285073471232	-0.718656389717847	-0.59981306247941	-0.861496836253421	-0.269615879120242	891	11	2	-25.6913695421212	-9.28080836304059	11	DCT_50nM_N_117	Ly12 3D
892	892	892	0.247875009754441	0.130024718157015	0.194415192886313	0.349314437716324	0.143754762741797	-0.0115299695864883	0.0580104899647571	0.20502715540407	892	6	1	8.45000485295467	23.3536036204602	11	DCT_50nM_N_117	Ly12 3D
893	893	893	0.630531202622304	0.693359826317169	0.599358100130256	0.235693444502999	0.547228620355531	0.458164263489886	0.53809873283657	0.203658773286986	893	20	4	9.95999913695464	-9.39716720429316	11	DCT_50nM_N_117	Ly12 3D
894	894	894	0.293423927030367	-0.218707101951509	-0.0597707529421762	-1.02486973198565	-0.236047210519039	-0.0408447621632636	-0.287997761126962	-0.267978973898017	894	21	4	4.77297641575505	-13.0737980381472	11	DCT_50nM_N_117	Ly12 3D
895	895	895	0.382523563748075	0.343975273814758	0.410392824336226	-0.0731557915931892	0.312491007355737	0.0738422462881144	0.241101466826862	0.332050070785814	895	18	3	-0.888449352490633	-12.0057509484369	11	DCT_50nM_N_117	Ly12 3D
896	896	896	0.524852895160197	0.466955811606141	0.130776545105999	-0.681190886063429	0.340518686573843	-0.318077157399469	0.233391403970697	0.819719878047873	896	18	3	-5.0056793961803	-14.65134467411	11	DCT_50nM_N_117	Ly12 3D
897	897	897	0.79494698272796	0.556819690231817	-1.33909002822163	-0.106931743479163	0.276129859410132	0.750935485010599	0.400622022372279	-0.494375247942716	897	25	4	23.6924636890401	-5.99965599563683	11	DCT_50nM_N_117	Ly12 3D
898	898	898	0.310577608992819	0.0127916112908503	-1.21527516643249	0.510307043449611	-0.147486126314396	0.211055149860699	-0.124522225920892	-0.439240817606174	898	23	4	21.1291207151988	12.2445895183091	11	DCT_50nM_N_117	Ly12 3D
899	899	899	0.155993783259617	-0.117711431248114	-1.18315568931039	1.05437876581487	-0.0916557493329421	0.29322000240782	-0.0505701378616513	-0.459158361071144	899	23	4	19.0843913834115	13.6910604170044	11	DCT_50nM_N_117	Ly12 3D
900	900	900	1.29503993452113	0.844019043858829	-1.16975546575785	-1.19568891762151	0.506761330654208	1.01215562956283	0.671927482116261	-0.486811955028877	900	19	4	-13.6231167162235	-24.6174673147283	11	DCT_50nM_N_117	Ly12 3D
901	901	901	0.607280099681729	0.101046216026625	-1.19442309569881	-1.08092858304578	0.0588743530389647	0.258123290722888	0.0480091915127302	-0.218016385832149	901	19	4	-18.3842846934882	-22.7026292932806	11	DCT_50nM_N_117	Ly12 3D
902	902	902	1.36774533834021	0.676492508648397	-1.23225205980696	0.291993507201082	0.684031571202605	0.843037758632775	0.749975656176757	-0.0560187589409233	902	25	4	24.6537325714055	-6.31878499542609	11	DCT_50nM_N_117	Ly12 3D
903	903	903	1.3486020890263	1.10925211792814	0.880590392158087	0.688064053055709	0.824243212587544	1.16562778965647	0.964570490120853	-0.239590965530848	903	24	4	13.0097804589133	-2.43888287874	11	DCT_50nM_N_117	Ly12 3D
904	904	904	1.02534972741892	0.452423428015781	-1.192512846049	0.224344800095791	0.377974162709851	0.937202059919811	0.554179848993605	-0.572509668554386	904	25	4	23.383279467802	6.38989949947617	11	DCT_50nM_N_117	Ly12 3D
905	905	905	0.486747034139676	0.410675466351851	1.02429150336493	-1.13796047615637	0.481716835366564	0.197088440602363	0.432599494870602	0.416212478978504	905	3	1	1.42001700158949	-10.499230532404	11	DCT_50nM_N_117	Ly12 3D
906	906	906	0.894437805139014	0.189316006732522	-1.28894985069557	-1.0969021796849	0.0991463129270031	0.437379710575006	0.143946549095806	-0.370239204892598	906	19	4	-16.1187005867241	-23.1836719818169	11	DCT_50nM_N_117	Ly12 3D
907	907	907	-0.322343043667894	-0.674820986828318	-1.29017495193929	-0.895731499301413	-0.831881828556667	-0.170218785041357	-0.712255990923153	-0.914231180193734	907	19	4	-13.5635663991329	-18.8371511951433	11	DCT_50nM_N_117	Ly12 3D
908	908	908	1.0715181182076	1.36322738097682	1.50001350269703	0.890106978080934	1.34285605472411	1.13581461227169	1.44965173129276	0.486532411029841	908	13	3	7.74713761889261	-0.0849057623390748	11	DCT_50nM_N_117	Ly12 3D
909	909	909	0.889018476217641	0.359789353524377	0.219046745625473	-1.06114786892794	0.165430982611915	0.658370074746831	0.285786988846524	-0.53570738691909	909	20	4	8.38121640262775	-14.4009255266788	11	DCT_50nM_N_117	Ly12 3D
910	910	910	0.308816391402114	-0.257619627900409	-1.21139800917721	-0.984364199132073	-0.480024629245105	0.365459528718993	-0.205588538107429	-1.06026981744687	910	25	4	-12.1007950845061	-20.8384283815833	11	DCT_50nM_N_117	Ly12 3D
911	911	911	-0.295164532461969	-0.563677725419451	-1.30170770340929	0.642836998932916	-0.531305617589029	-0.0924272382736205	-0.514089992898296	-0.60261377260935	911	7	1	18.2790891412882	15.1439178936519	11	DCT_50nM_N_117	Ly12 3D
912	912	912	0.291017488335622	-0.368922750758117	-1.17195695218781	-1.13767433286091	-0.204455791446251	-0.189635341791424	-0.307019624660526	-0.054887078661977	912	12	2	-21.9851128541241	-18.1932803696453	11	DCT_50nM_N_117	Ly12 3D
913	913	913	1.03156553370294	0.637569988306723	-1.16983950997576	-1.07451682115986	0.448246318785346	0.794685855671566	0.54066623890744	-0.315023258910403	913	19	4	-14.7796608474202	-24.5023185708016	11	DCT_50nM_N_117	Ly12 3D
914	914	914	0.239163176796114	0.0441017618021599	-1.26596733893818	0.468451996356694	-0.362866504377663	0.325202121629136	-0.18632494025962	-0.857719562565838	914	23	4	20.3754508964315	9.84757263416381	11	DCT_50nM_N_117	Ly12 3D
915	915	915	0.919967075732342	0.773293503507203	-0.28222067543714	1.01452284847809	0.460239226370657	1.15813966423943	0.71873384312677	-0.716598116304539	915	23	4	18.38898089494	5.25885113402308	11	DCT_50nM_N_117	Ly12 3D
916	916	916	0.974380671572642	0.878987202671242	0.282036209132294	-1.05926011333484	0.687252569322768	0.457693832882076	0.679839870665085	0.391002352593192	916	21	4	4.21628352435798	-15.8989244963152	11	DCT_50nM_N_117	Ly12 3D
917	917	917	0.96568554546316	0.835759771813599	-1.21079124321913	1.28332193365945	0.123591860578738	1.38426882004354	0.764147504754664	-1.42551371070676	917	23	4	19.6270234432429	7.23315758731329	11	DCT_50nM_N_117	Ly12 3D
918	918	918	0.0101022620153386	-0.614671059996884	-1.27474593794826	-1.04308486827055	-0.696715437609527	-0.276023326250126	-0.706471350033733	-0.612348952422994	918	19	4	-16.9734350842731	-17.674442319691	11	DCT_50nM_N_117	Ly12 3D
919	919	919	0.578558016144958	0.0261768229060421	-1.2635439234645	-1.14088728227961	0.0881944792768568	0.115598219614433	0.0322374848876424	-0.0151530579897881	919	19	4	-21.0443153161631	-21.0424315730252	11	DCT_50nM_N_117	Ly12 3D
920	920	920	0.885114224554309	0.0923937905960113	-1.2264402282081	-1.10059389677001	0.158407963970216	-0.329576052904267	0.0318469085031498	0.589980824699956	920	12	2	-24.9236467027063	-16.2591199318264	11	DCT_50nM_N_117	Ly12 3D
921	921	921	0.909911987342051	-0.0666479754152998	-1.24055616205777	-1.11397838754052	0.178373643166212	0.327462944215657	0.168506948204352	-0.138259577613853	921	19	4	-18.8956773666769	-21.2582479562756	12	Jasp_1nM_N_74	Ly12 3D
922	922	922	-0.0223123517240869	-0.652890785161131	-1.26754187186811	-1.14859837059024	-0.367900822856025	-0.196415565732895	-0.445682798681758	-0.265145924763286	922	12	2	-20.7329133102337	-17.6425351890547	12	Jasp_1nM_N_74	Ly12 3D
923	923	923	-0.562068089191008	-1.48785753826317	-1.06076394987211	-1.15515299974489	-2.11873075113431	-0.985328037772688	-1.69568392892248	-1.69450600787042	923	22	4	4.17264627867617	3.9905918351987	12	Jasp_1nM_N_74	Ly12 3D
924	924	924	-0.0339230756803515	-0.236530102369335	-1.13334161996373	-1.10003245585222	-0.325620436425377	0.0652229288158256	-0.309072427691205	-0.509338623136093	924	19	4	-17.1762338203372	-22.3087707467542	12	Jasp_1nM_N_74	Ly12 3D
925	925	925	0.774124480132795	0.49090261647032	0.747447062607419	-1.06133343377919	0.395759065385205	0.608302613370328	0.435631438090774	-0.170908563319301	925	21	4	5.23982223083842	-12.8053437580067	12	Jasp_1nM_N_74	Ly12 3D
926	926	926	0.417557692196882	0.0422884359910299	-0.505255742884615	-0.276907217081049	0.209842555559371	-0.0320341119804673	0.120944715915282	0.316750871168746	926	12	2	-24.4229063682512	-16.016991458884	12	Jasp_1nM_N_74	Ly12 3D
927	927	927	0.447904339589223	0.0740482286370555	-1.24219681257397	-1.11062660832763	0.0085558574314628	0.278707354553929	0.0157048788837797	-0.308794425578753	927	19	4	-17.6469152553525	-23.1018109490699	12	Jasp_1nM_N_74	Ly12 3D
928	928	928	0.29082542188186	-0.399182413976066	-1.26525286418615	-1.15477280314142	-0.173569095883626	-0.0846541179960698	-0.251096892673223	-0.134295350975208	928	12	2	-21.0151804781112	-19.04491925779	12	Jasp_1nM_N_74	Ly12 3D
929	929	929	1.02722876012753	0.350349002306929	-1.30952356117949	-0.954764148299216	0.27190799541688	0.830211969931599	0.43612658803733	-0.591088799481397	929	19	4	-13.4208252204897	-23.1831326195063	12	Jasp_1nM_N_74	Ly12 3D
930	930	930	0.92845454082199	0.73902435452653	0.751544568276077	-1.09399993819848	0.78115838280632	0.486838792281931	0.781946486807602	0.482795359987978	930	21	4	3.00912998648154	-13.7889121029488	12	Jasp_1nM_N_74	Ly12 3D
931	931	931	-0.2330304632811	-0.297163460160358	-0.423551815084139	0.0759321902249214	-0.474001922789354	-0.0782993145586307	-0.471940144138384	-0.542397740215932	931	7	1	14.6965918754494	12.8072685204852	12	Jasp_1nM_N_74	Ly12 3D
932	932	932	-0.113181023135875	-0.440263620739676	-1.3110829510003	-0.922590178629198	-0.377784693723929	-0.185551959726907	-0.449506743966507	-0.290813060402218	932	19	4	-20.064970829748	-18.7606176644446	12	Jasp_1nM_N_74	Ly12 3D
933	933	933	1.38617602965811	0.926221819791329	-0.287218487055975	-1.06041545195645	0.854057567616869	1.01701527610434	0.946158274372121	-0.0290743964713035	933	19	4	8.67464451602088	-17.6062924428967	12	Jasp_1nM_N_74	Ly12 3D
934	934	934	0.416014920187359	-0.241421747950922	-1.21663082678249	-1.12940208532128	-0.167634980784536	0.12378137975791	-0.174868601399665	-0.365851614340196	934	19	4	-17.8220531599386	-21.347252305599	12	Jasp_1nM_N_74	Ly12 3D
935	935	935	0.721936247247026	-0.237081025873085	-1.28527975736819	-0.953736461881235	-0.0855421389028798	-0.0161506346270421	-0.156028289225897	-0.0955644603752343	935	19	4	-19.9869247380323	-18.7494441433289	12	Jasp_1nM_N_74	Ly12 3D
936	936	936	0.863371065168482	-0.135335515177444	-1.17190005512874	-1.09200002013331	-0.0730392799285879	-0.0251314455808934	-0.147564393793753	-0.068566541038122	936	19	4	-19.986301153093	-18.5696936656051	12	Jasp_1nM_N_74	Ly12 3D
937	937	937	0.913185949305976	0.257714992569559	-0.0800062719425945	-1.05533482612387	0.0277346155500569	0.458869096291199	0.103529051258092	-0.490197385513003	937	21	4	8.7112456711896	-15.1245031602002	12	Jasp_1nM_N_74	Ly12 3D
938	938	938	1.25125532701977	0.333175524339971	-1.23810965656262	-1.20262818956197	0.425524836199853	0.704322706238214	0.490915515760747	-0.241516739207696	938	19	4	-16.1977751411515	-23.4813353095464	12	Jasp_1nM_N_74	Ly12 3D
939	939	939	-1.13154399547714	-1.28453702968913	-0.359664397245236	0.525380721248391	-1.12170586193798	-1.00231928131344	-1.31674040847603	-0.344874062379181	939	6	1	10.3311991111118	23.5246491881506	12	Jasp_1nM_N_74	Ly12 3D
940	940	940	0.441273662177564	0.288479212784548	-1.28833213439712	1.96265639009878	-0.439227469315679	1.11583012879373	0.442134378615064	-1.86794862723789	940	23	4	17.0401933785208	9.97121609732856	12	Jasp_1nM_N_74	Ly12 3D
941	941	941	-0.594667073970721	-0.552723562516508	0.152899959836675	0.475472271433865	-0.648643170873759	-0.185223387848422	-0.630898456550631	-0.652537336849715	941	5	1	3.48925922129968	16.1264613260501	12	Jasp_1nM_N_74	Ly12 3D
942	942	942	1.18164524721952	0.314457866229751	-1.32111386505088	-1.07175264558359	0.149435356561919	0.661197944529173	0.277121022965175	-0.560295783130129	942	19	4	-13.8513987995381	-22.7170448243939	12	Jasp_1nM_N_74	Ly12 3D
943	943	943	-0.552558288874681	-1.00553249756407	-0.21002717666036	-1.14675863458163	-0.69934964933883	-1.16061584036522	-0.970394946086243	0.400450664875235	943	15	3	-8.77837569751927	-5.17871696073146	12	Jasp_1nM_N_74	Ly12 3D
944	944	944	0.647456301750128	-0.318742877889801	-1.26684479412138	-1.03643649087781	-0.12454827214347	-0.245658250734001	-0.246446955993121	0.116080985532786	944	12	2	-21.9608248133276	-17.151664059512	12	Jasp_1nM_N_74	Ly12 3D
945	945	945	0.0323362985499004	-0.0930456584686978	0.399291742280398	-1.12850241540811	-0.0680701418191913	-0.247225244257258	-0.192100014481255	0.193227637633929	945	3	1	0.0769332854428842	-8.99853373496198	12	Jasp_1nM_N_74	Ly12 3D
946	946	946	0.42215903380708	0.338170672689426	0.178471146689045	-1.01390992566095	0.278205853118589	0.019714418139152	0.198303289673098	0.348498744653638	946	18	3	1.15416716756012	-14.6641197950746	12	Jasp_1nM_N_74	Ly12 3D
947	947	947	0.958505078504718	0.111911921952705	-1.21598643140928	-1.12064664120462	0.210615707734233	0.52151398871368	0.259064285767745	-0.318192553164653	947	19	4	-16.2591761018545	-22.8108188753188	12	Jasp_1nM_N_74	Ly12 3D
948	948	948	1.09983014620445	0.603470124145166	-1.3022902577534	-1.10088147801163	0.294742670114361	0.759867879940502	0.417002999689977	-0.479806760579371	948	19	4	-14.1363879423339	-24.1726699511337	12	Jasp_1nM_N_74	Ly12 3D
949	949	949	1.54085737734657	1.18988195801305	-1.09486236609604	0.257287701342174	0.837801527581045	1.31614324067523	1.03097111951881	-0.394431235567491	949	25	4	22.8262998109528	-6.07050535981098	12	Jasp_1nM_N_74	Ly12 3D
950	950	950	1.17851677885017	1.29956123171191	0.672680110802083	0.737807711620861	1.13885529316305	1.00873095838373	1.22050461113342	0.360386353477867	950	20	4	13.5818187580149	-6.45494314321746	12	Jasp_1nM_N_74	Ly12 3D
951	951	951	0.713499256979974	0.352339480229326	-1.21612391409378	0.637674715902804	0.224409758511882	0.629971955612287	0.312281187173131	-0.424398226653698	951	23	4	22.1319830924788	9.61463394106443	12	Jasp_1nM_N_74	Ly12 3D
952	952	952	0.654374181993524	0.82523198584429	0.931750054581297	-1.05485072385861	0.759538225022954	0.231487137210307	0.735848886909405	0.747327459491537	952	18	3	0.631544637322026	-12.252429355511	12	Jasp_1nM_N_74	Ly12 3D
953	953	953	0.507024931461873	-0.0534812226530963	-1.1424061618921	0.948644963744576	-0.563223461021764	0.516456086213926	-0.111748876718028	-1.34474457270587	953	23	4	18.3294904219293	9.73811910284732	12	Jasp_1nM_N_74	Ly12 3D
954	954	954	1.33277612623564	0.845906847027418	-0.261107220159567	-1.20328256774888	0.854145861677809	0.708354564190372	0.886126777566706	0.325665614959587	954	21	4	6.23832677050899	-18.1712615919564	12	Jasp_1nM_N_74	Ly12 3D
955	955	955	0.245526097497457	0.186852292006632	0.418956965575625	-1.18307838465263	0.227267471236177	-0.241257508394352	0.114520001958153	0.580375163462992	955	18	3	-1.0882176810052	-11.9141747465597	12	Jasp_1nM_N_74	Ly12 3D
956	956	956	0.952392845733614	0.172212795762919	-1.22900081381767	-0.991915151547005	-0.0163203026758508	0.80136813755406	0.274161270366358	-0.942469442811734	956	19	4	-12.1203317056005	-22.065005254706	12	Jasp_1nM_N_74	Ly12 3D
957	957	957	1.38177797430336	1.53915130521577	0.85094284556242	-1.1623748703307	1.26872356420007	1.03908122751958	1.36032160995064	0.498771355211584	957	21	4	5.55481375546092	-14.6860493604108	12	Jasp_1nM_N_74	Ly12 3D
958	958	958	1.36714307222272	1.65375689311745	0.973152976437753	1.10556825457346	1.40753888195665	1.6163911248374	1.59390318340186	0.0206870960849742	958	24	4	13.5661697969299	-1.69051407640304	12	Jasp_1nM_N_74	Ly12 3D
959	959	959	0.411648057704522	-0.157546483709019	-1.27460022823692	-0.994284460323012	-0.172717905951228	0.196959993858243	-0.147920533843726	-0.456708008175034	959	19	4	-16.2701631685131	-21.8005599864771	12	Jasp_1nM_N_74	Ly12 3D
960	960	960	1.45592190668048	1.33257757480208	0.359753791249349	0.311161386659542	1.01902255971206	1.39395934580906	1.1969652275721	-0.242071356586589	960	20	4	16.2483036960335	-7.2488272650278	12	Jasp_1nM_N_74	Ly12 3D
961	961	961	0.830344673901705	1.01293244012702	0.579507530289191	0.763692661903931	0.910502781584986	0.244243344058137	0.905858681159358	0.934070514178031	961	17	3	-14.0420103066335	-1.71744407522776	12	Jasp_1nM_N_74	Ly12 3D
962	962	962	-0.208087194835699	-1.01761226651306	-1.27120923755251	-1.08882082214166	-1.12027796752178	-0.764682079839454	-1.20860335678716	-0.61599200281227	962	11	2	-19.3027706879526	-13.2806938220912	12	Jasp_1nM_N_74	Ly12 3D
963	963	963	0.381173721545933	-0.238599427061741	-1.20583512089092	-1.06082314069169	-0.205173011914476	0.0567545315714697	-0.228638020419301	-0.338922772586903	963	19	4	-18.279802370551	-21.064850176229	12	Jasp_1nM_N_74	Ly12 3D
964	964	964	-0.986316466807414	-0.479406886968222	0.945314665043603	-1.18987741877476	-0.162351299409161	-1.63051536035849	-0.387111330406127	1.65671972119397	964	15	3	-7.34989681332048	-3.86429435047281	12	Jasp_1nM_N_74	Ly12 3D
965	965	965	-0.459254546698519	-0.589183047279999	-1.3086327514703	1.36679461721975	-0.741338707642807	-0.142665426795996	-0.65429255968221	-0.825095671963706	965	7	1	15.6836644750156	16.0760450078265	12	Jasp_1nM_N_74	Ly12 3D
966	966	966	0.650423015526449	0.446136427475347	0.0768746781833575	0.424635811198411	0.0558746161496991	0.943343574365278	0.400087762593855	-1.00927213817452	966	24	4	15.1895415389473	2.34730436334225	12	Jasp_1nM_N_74	Ly12 3D
967	967	967	1.7536475097561	1.90085854597982	1.01971633660121	0.430487438572259	1.59895136443745	1.70179338763509	1.79301975054278	0.177927397491529	967	20	4	13.0690251421753	-9.1659200857035	12	Jasp_1nM_N_74	Ly12 3D
968	968	968	1.04769781852521	0.67885867249104	-0.547757888892873	-0.988273542400156	0.603145791907284	0.700475697899297	0.641504512458713	-0.0001363876471365	968	19	4	8.00361845125266	-18.583798392681	12	Jasp_1nM_N_74	Ly12 3D
969	969	969	-0.281714281742976	-0.816150768357478	-1.18904279827015	-1.05362513416456	-0.814819260645065	-0.396420016891139	-0.838221594044336	-0.631584347480716	969	11	2	-17.683570451304	-16.3800783352893	12	Jasp_1nM_N_74	Ly12 3D
970	970	970	1.7970639212039	1.52296063391375	0.0572828282419491	-0.190810231888413	1.16831436169792	1.57462297833748	1.37701971720075	-0.25046977999609	970	20	4	16.5791888784832	-10.3291505175646	12	Jasp_1nM_N_74	Ly12 3D
971	971	971	1.18437351334372	0.733555896241539	-1.17524893770309	-0.972667142732166	0.386137282244248	1.03370520593489	0.609228537367965	-0.672492484342735	971	19	4	-12.6077211160201	-23.87892136155	12	Jasp_1nM_N_74	Ly12 3D
972	972	972	1.15631596262419	0.578445685501611	-1.12888759011728	-0.820779606138215	0.235375948215856	1.13172160887989	0.599572117952749	-0.986231767373668	972	25	4	20.4296750168921	-8.91952271779771	12	Jasp_1nM_N_74	Ly12 3D
973	973	973	0.914459088287115	0.506942242041503	-1.1393478329301	0.268419896054337	0.416888165880539	0.651769339384492	0.466688386076883	-0.192659853710231	973	25	4	23.803476469433	9.32261819899254	12	Jasp_1nM_N_74	Ly12 3D
974	974	974	1.12287478100342	-0.033433110924278	-1.34521760975597	-1.07800198330927	-0.0115280015197468	0.363530856831419	0.0348664605333231	-0.433042144444527	974	19	4	-16.0836759936844	-20.8012354182048	12	Jasp_1nM_N_74	Ly12 3D
975	975	975	1.40299335543977	0.984307478557495	-0.619372288063051	-1.14787673288489	0.764924651784518	1.12171023632309	0.902612951045127	-0.268269498060861	975	19	4	9.54996291532326	-17.6783305634625	12	Jasp_1nM_N_74	Ly12 3D
976	976	976	0.371088147451766	0.10575027157132	-1.03781174851965	-1.10202473568495	0.152010985628999	-0.021070367315421	0.0645188547591573	0.227002636764421	976	12	2	-23.850523681425	-19.0119813972807	12	Jasp_1nM_N_74	Ly12 3D
977	977	977	1.07603225457582	0.74943851807763	-0.326723847619811	-0.115898624948101	0.624918870092841	0.977264635729858	0.742535606671625	-0.289093907236966	977	25	4	19.6738198577339	-9.02700854635962	12	Jasp_1nM_N_74	Ly12 3D
978	978	978	1.13154564440457	0.644924119071695	-0.528846692920836	-0.976630810366885	0.641973766601827	0.81193505669388	0.704679857818504	-0.0763931309691221	978	19	4	8.4572156479268	-18.4100801631505	12	Jasp_1nM_N_74	Ly12 3D
979	979	979	-0.0888663615361413	-0.446997253833489	-1.15909417609707	-1.11790856266796	-0.367850337420311	-0.163107574105705	-0.433723890848415	-0.303346332827268	979	19	4	-20.2876778419103	-19.2738571551353	12	Jasp_1nM_N_74	Ly12 3D
980	980	980	0.630039997207716	-0.0878893991895016	-1.28300255202444	-1.13551783336303	-0.0983021128914231	0.221068181055985	-0.0856930410042745	-0.385129461053404	980	19	4	-17.118103593434	-21.9745345777019	12	Jasp_1nM_N_74	Ly12 3D
981	981	981	-0.412732471580355	-0.413177481061709	0.204740053837522	-1.1097618638881	-0.38332747129286	-0.568559180727642	-0.558686000143008	0.141831821780201	981	15	3	-2.20360783379289	-6.42166164397599	12	Jasp_1nM_N_74	Ly12 3D
982	982	982	0.450750922066257	-0.164226728344907	-1.18881583370459	-1.07803004807434	-0.142855372997881	0.0032920223591993	-0.198580302897635	-0.194362668831435	982	19	4	-20.1207039375291	-20.6836927467104	12	Jasp_1nM_N_74	Ly12 3D
983	983	983	1.29756348319318	1.13641261210827	0.422603148096797	-1.08182118712947	0.96980536988593	0.963150474289768	1.04325621473061	0.187227996557984	983	21	4	6.96532004428665	-15.360734703006	12	Jasp_1nM_N_74	Ly12 3D
984	984	984	0.99744979309541	0.354874648413654	-1.22439856695473	-0.966843395691543	0.213314281675431	0.918326873834529	0.452291770384967	-0.770493243234473	984	19	4	-12.4559078079454	-23.0539231223717	12	Jasp_1nM_N_74	Ly12 3D
985	985	985	0.99318278669574	0.860231755852025	-1.09631362575652	0.850743946758299	0.441043035504373	1.21230507202633	0.74093224326645	-0.804438338974686	985	23	4	21.4931282701312	6.99624151763189	12	Jasp_1nM_N_74	Ly12 3D
986	986	986	0.727869419393572	0.0738887784015074	-1.31931810326639	-1.10377411024252	0.225591581101237	0.276566998514075	0.196006449131361	-0.0167924182738271	986	19	4	-20.1909540239973	-21.5621402293362	12	Jasp_1nM_N_74	Ly12 3D
987	987	987	1.30409319666573	1.04593918513962	-0.0416566961270629	0.690730449698896	0.765890633475196	1.35411706308479	0.99924145452487	-0.533994456672808	987	25	4	18.9395076524259	-1.45610496144803	12	Jasp_1nM_N_74	Ly12 3D
988	988	988	0.508347657012114	-0.233316762536203	-1.25468107876749	-0.989775979463141	-0.0886905477700095	-0.0686724363720846	-0.172822561608052	-0.0394220623968281	988	12	2	-21.1775313078081	-19.1325886733016	12	Jasp_1nM_N_74	Ly12 3D
989	989	989	1.23687942330195	0.651524843770371	-1.2330355610847	-1.03785011200553	0.351351634258802	0.984261638669495	0.562938682874536	-0.662093285583371	989	19	4	-12.9188602227263	-23.728557143616	12	Jasp_1nM_N_74	Ly12 3D
990	990	990	1.06564940570988	1.01141383714523	0.151924628446582	0.702762590611689	0.800041439131397	0.783521824516403	0.84456822018656	0.16712587175206	990	25	4	21.2819972963814	-3.12653419373629	12	Jasp_1nM_N_74	Ly12 3D
991	991	991	0.37085909633064	-0.0679035392070683	-1.1628588949984	-1.05829675300216	0.0767259641392948	-0.224483447837827	-0.0427421247775313	0.360268981755757	991	12	2	-24.6293286983913	-16.6845419545137	12	Jasp_1nM_N_74	Ly12 3D
992	992	992	0.664907324743836	0.488748744849787	-0.010933169316242	-1.17691005168637	0.197296797166716	0.651111960736123	0.303089409733952	-0.48485696016036	992	21	4	8.56579569025914	-14.9231108708746	12	Jasp_1nM_N_74	Ly12 3D
993	993	993	1.13119085485889	0.864086896184687	0.25647035641692	-0.974338990747068	0.749435653856796	0.441721485247727	0.743307162497438	0.492310269249134	993	21	4	3.81336128998777	-16.6220177846792	12	Jasp_1nM_N_74	Ly12 3D
994	994	994	0.0160306692217514	-0.362144932228022	-0.0985083705375292	-1.17999244139135	-0.234307499414006	0.0512353592928376	-0.252232972911967	-0.371449487508804	994	21	4	4.68209982532898	-12.9724917821152	12	Jasp_1nM_N_74	Ly12 3D
995	995	995	0.681215322029865	0.0124461971671026	-1.20808494658124	-1.15157079823378	0.0732496332125836	0.121827869344411	0.0204155341616909	-0.0422479562544346	995	19	4	-20.7888461966877	-21.0785420500262	13	Jasp_10nM_N_47	Ly12 3D
996	996	996	0.703335224357312	0.230384293072285	-1.22882794424	0.909232819698087	0.157103515962348	0.422760245415843	0.182100210416048	-0.276123285808537	996	23	4	21.2943335792957	12.4523096612486	13	Jasp_10nM_N_47	Ly12 3D
997	997	997	1.16480855529003	0.761225933574051	-0.901800668476757	-1.13068686780269	0.648810365753744	0.381967837490784	0.630209769871749	0.426719460876793	997	19	4	-22.2683210492116	-21.7897392056968	13	Jasp_10nM_N_47	Ly12 3D
998	998	998	0.572646159319478	0.245573049763972	0.126943347884935	-1.09262480334164	0.0752434344042505	0.361916886837593	0.09716022019102	-0.315427838724368	998	21	4	6.27141708829241	-13.9551341648157	13	Jasp_10nM_N_47	Ly12 3D
999	999	999	-0.320680689538632	-0.531207462759928	-1.15424446170251	-1.13167847874199	-0.300055470227654	-1.10439897551534	-0.530954961646013	0.86855299013943	999	8	2	-21.1052463145422	-7.43369046986491	13	Jasp_10nM_N_47	Ly12 3D
1000	1000	1000	0.648607850297494	0.227096054618179	-1.20816946550483	-1.05102624801164	0.139145065341863	0.187442185649509	0.096008160239708	-0.0297229001481076	1000	19	4	-20.4920082716744	-22.0828768706309	13	Jasp_10nM_N_47	Ly12 3D
1001	1001	1001	1.18805704762946	0.858922558270587	-0.360236451759157	-1.02107034827043	0.722105532180356	0.749118924486622	0.762925214602082	0.102678872261281	1001	21	4	7.75179756372497	-18.1435765003307	13	Jasp_10nM_N_47	Ly12 3D
1002	1002	1002	0.690419327494805	0.425323425029318	0.140442552686482	-1.07597802629818	0.522770889244477	0.49207502905915	0.520664790203136	0.132069921905501	1002	21	4	5.24385949772314	-15.695326421941	13	Jasp_10nM_N_47	Ly12 3D
1003	1003	1003	0.498149957955723	-0.0725105534271189	-1.18426620546974	-0.465616134057111	-0.446115014564163	0.418079319754513	-0.155615450563123	-1.07548689772818	1003	25	4	22.7398410755403	-4.41684972764783	13	Jasp_10nM_N_47	Ly12 3D
1004	1004	1004	0.356736006866341	0.133498757015993	0.199812518154129	-0.954818109140473	0.0839772693816577	0.180561242238696	0.0455563489930915	-0.0954155743420763	1004	21	4	4.40903285889427	-13.2776526474852	13	Jasp_10nM_N_47	Ly12 3D
1005	1005	1005	0.737785679176693	0.793176440886848	0.739404763181879	0.517303310645721	0.44644397518301	0.989521120641264	0.622337124038657	-0.5412751818646	1005	24	4	11.4465678383828	0.335206156607792	13	Jasp_10nM_N_47	Ly12 3D
1006	1006	1006	1.00147592790299	0.863833137653421	-0.0969549568501297	0.855295321177043	0.711937236301257	0.891042858610172	0.787316515942689	-0.0739437387011264	1006	23	4	21.2570387301219	6.41853296251143	13	Jasp_10nM_N_47	Ly12 3D
1007	1007	1007	1.03485475622768	0.693441628335743	-1.23389025195631	-1.1047808602992	0.510486588013418	0.557766104532169	0.523050693783187	0.0402087988273058	1007	19	4	-18.5757239402723	-23.7573580881154	13	Jasp_10nM_N_47	Ly12 3D
1008	1008	1008	0.532039834027063	0.0315476548179991	-1.35096756954751	-1.13343026385489	-0.0516911436360016	0.0400138994000793	-0.111017852250803	-0.114932320990103	1008	19	4	-20.8007320525115	-21.3814525273034	13	Jasp_10nM_N_47	Ly12 3D
1009	1009	1009	1.30116344358542	0.546229124836329	-0.664376723120832	-1.04110676060396	0.700666031446654	0.785956985656964	0.750931243734583	0.0317533923551723	1009	19	4	7.60235397415393	-19.2798542673292	13	Jasp_10nM_N_47	Ly12 3D
1010	1010	1010	1.14860902890768	0.994295337685901	0.199977124774522	0.606876666807103	0.718987330481766	1.26351815770216	0.926586734332924	-0.492477549615574	1010	24	4	17.4667001470661	-1.55522124735442	13	Jasp_10nM_N_47	Ly12 3D
1011	1011	1011	0.33218089419023	-0.379925587545006	0.41084118584267	-1.06749357033692	-0.247619883334472	-0.219508473237391	-0.352958677373815	-0.0781499872505773	1011	3	1	1.69576261979243	-7.26855740750263	13	Jasp_10nM_N_47	Ly12 3D
1012	1012	1012	0.169731776742026	-0.117403689509538	-0.172943985465572	-1.0618628436266	-0.140697711268876	-0.0242901963303537	-0.205373652962517	-0.159794792902267	1012	21	4	4.00260264624093	-14.5150923625339	13	Jasp_10nM_N_47	Ly12 3D
1013	1013	1013	0.0230925486673977	-0.165859137110662	0.765722102591599	-1.07839975644968	-0.114736009321592	-0.342422845247036	-0.254694754851302	0.240344772655338	1013	3	1	-0.506220496986414	-6.36739938197581	13	Jasp_10nM_N_47	Ly12 3D
1014	1014	1014	0.689359793242154	0.145895538794114	-1.31923119314501	-0.787324132195392	0.140909375901138	0.525151387077895	0.209656436681428	-0.415365380553734	1014	19	4	-14.8500571531096	-22.4444588341227	13	Jasp_10nM_N_47	Ly12 3D
1015	1015	1015	1.01587755064302	0.735437478874426	-1.25627714141158	1.2494311124028	0.395005144263921	1.08556979053456	0.642953291195185	-0.720249595466609	1015	23	4	20.9287022932023	8.82994570042981	13	Jasp_10nM_N_47	Ly12 3D
1016	1016	1016	0.801400296480671	0.154864678796866	-1.22873437673193	-0.958758213138446	0.361283610064695	0.0202958130042387	0.284936297984966	0.458663120072613	1016	12	2	-23.7561512925433	-18.3603167745345	13	Jasp_10nM_N_47	Ly12 3D
1017	1017	1017	0.76788112857853	0.433144332024956	0.290023225263282	-1.00472344734507	0.353934011277884	0.0833873570162903	0.285072657519004	0.376371900961783	1017	21	4	2.02888086768137	-15.1563413540041	13	Jasp_10nM_N_47	Ly12 3D
1018	1018	1018	-1.57768378923198	-1.80374898530156	-0.299887832264405	-1.20921925533065	-1.37295254680732	-1.34456365220442	-1.63436710242923	-0.286850452149615	1018	4	1	-3.8097762271529	1.47069228004981	13	Jasp_10nM_N_47	Ly12 3D
1019	1019	1019	0.692487813990439	0.645892379063246	0.0858847578798777	0.907287857112751	0.43748851540502	0.608171353393557	0.470834416101	-0.115087348486856	1019	23	4	17.5512520401251	8.00151074754847	13	Jasp_10nM_N_47	Ly12 3D
1020	1020	1020	0.891299564793869	0.0156515550565588	-1.20964751648567	-1.00459234463323	0.286917375375643	0.170376684157997	0.231084575218354	0.187023790464508	1020	12	2	-21.5573951508715	-20.0705952605312	13	Jasp_10nM_N_47	Ly12 3D
1021	1021	1021	0.809442194621791	0.592403229397516	0.297368803847391	-1.03517463267357	0.604108625054748	0.118989643297602	0.55604274331868	0.669221069123217	1021	18	3	0.401563614895996	-15.8596187472562	13	Jasp_10nM_N_47	Ly12 3D
1022	1022	1022	0.703220199343104	0.302065628244594	-1.25045317914541	0.382530610021655	-0.159527647023689	0.889651486664557	0.291003067074777	-1.23494873569867	1022	23	4	21.2146392841794	6.48288174770906	13	Jasp_10nM_N_47	Ly12 3D
1023	1023	1023	0.351255970683485	-0.778651243529569	-1.26543264703094	-1.16451930715407	-0.630405428605305	-0.714258486947609	-0.821307583564356	-0.0203950060734575	1023	12	2	-21.9356713416392	-12.839857531865	13	Jasp_10nM_N_47	Ly12 3D
1024	1024	1024	0.962569671650173	0.520013354359929	-1.22040354046318	-1.18270273589075	0.353104933035258	0.791846497511423	0.470656427083628	-0.438687287698249	1024	19	4	-14.3884055112443	-24.4033135183488	13	Jasp_10nM_N_47	Ly12 3D
1025	1025	1025	0.654163324173753	0.524298270950214	0.112007604788035	1.36057819449337	0.527515132218238	0.813265317464017	0.609028279622787	-0.230618408987723	1025	22	4	15.6886516487989	10.410845922334	13	Jasp_10nM_N_47	Ly12 3D
1026	1026	1026	0.345422085128621	-0.397446129709334	-1.29455513621977	-1.09613640301977	-0.32668313516689	-0.19341838252269	-0.411818551025638	-0.213601729554752	1026	12	2	-20.224200190827	-18.2795457187459	13	Jasp_10nM_N_47	Ly12 3D
1027	1027	1027	0.0233368466421111	-0.0931080127184307	-1.19594461288689	0.940255284841123	-0.406592273246545	0.421366936676446	-0.139327715082245	-1.02653757706099	1027	23	4	17.9300266087876	11.2684672939713	13	Jasp_10nM_N_47	Ly12 3D
1028	1028	1028	1.29830002673267	0.480227196927098	-1.17323560859594	-1.18062864730048	0.345844740260529	0.793736389655433	0.466492558948252	-0.450544271911075	1028	19	4	-14.3405650247257	-23.8568703147188	13	Jasp_10nM_N_47	Ly12 3D
1029	1029	1029	0.838021653950905	0.417253343673376	-1.17592039377029	-0.958244047242027	0.170679944991808	0.362110404425197	0.172663080904955	-0.18833026713889	1029	19	4	-17.3786258341913	-24.0113014150679	13	Jasp_10nM_N_47	Ly12 3D
1030	1030	1030	0.0792758360621192	-0.778481415774386	-1.27588936307819	-1.01250977541818	-0.587837707581338	-0.707741694189599	-0.780998462279895	0.0289065397163194	1030	12	2	-22.6490716813001	-12.1199196563836	13	Jasp_10nM_N_47	Ly12 3D
1031	1031	1031	0.885717017899985	0.0216740658301628	-1.29178877951419	-0.991287591577319	-0.132074139996804	0.570968809369952	0.0741835937761066	-0.832187052326486	1031	19	4	-12.8180491371885	-21.6513941186068	13	Jasp_10nM_N_47	Ly12 3D
1032	1032	1032	0.780501524793345	0.587823934678156	0.064888385132795	-1.04856039092735	0.545336030051355	0.391431670334348	0.525108989190607	0.277803400261076	1032	21	4	4.2934089336726	-16.5064228006589	13	Jasp_10nM_N_47	Ly12 3D
1033	1033	1033	1.26990744576894	1.43972139752271	0.819938952752647	0.626396491406507	1.25100495011391	1.13352029903646	1.35315379404615	0.366631673782965	1033	20	4	12.7018973983892	-8.10887874720429	13	Jasp_10nM_N_47	Ly12 3D
1034	1034	1034	0.50616170534939	-0.122637152224653	-1.2892776741125	-1.01355301962741	-0.217545231471727	0.0346924680242009	-0.24628428510823	-0.330081056099026	1034	19	4	-18.3404192211401	-21.1882559545255	13	Jasp_10nM_N_47	Ly12 3D
1035	1035	1035	1.15225199993841	1.35177277209995	0.794120731394273	1.27881573711132	0.928967007860431	1.62220432803838	1.23252406769961	-0.624444720204698	1035	24	4	13.6039755819211	2.52124615048185	13	Jasp_10nM_N_47	Ly12 3D
1036	1036	1036	0.804212432816887	0.500795254783207	0.242161189425525	-1.02065265920562	0.436689748564396	0.685985225937001	0.493835512507066	-0.205553811330206	1036	21	4	7.59929884820368	-14.8110782807901	13	Jasp_10nM_N_47	Ly12 3D
1037	1037	1037	1.14746458864569	0.891544195359229	-0.339725328769178	-1.14894880196894	0.682728439852341	0.831719478144613	0.745871483989062	-0.0447535967780459	1037	21	4	8.25987183079984	-17.5559218909428	13	Jasp_10nM_N_47	Ly12 3D
1038	1038	1038	1.1623137089543	0.90016580667949	-0.0720989214053262	-1.1594938393603	0.700029413172641	0.886619026116605	0.775707392061717	-0.0847471542392122	1038	21	4	8.21152627025927	-16.410473008651	13	Jasp_10nM_N_47	Ly12 3D
1039	1039	1039	0.399580012918421	-0.0171667995265677	-0.55652176700115	-0.97215076849718	0.0858693850467686	0.285046009630588	0.0786678620783489	-0.212934543340569	1039	19	4	7.10939252136108	-19.0460001273707	13	Jasp_10nM_N_47	Ly12 3D
1040	1040	1040	1.13256358303403	0.5861578731556	-1.23217413842442	-1.03961658540867	0.356017053670681	0.82406027721407	0.486760509383839	-0.471812899605635	1040	19	4	-13.9118251342489	-24.0188367420286	13	Jasp_10nM_N_47	Ly12 3D
1041	1041	1041	-0.419540836751062	-0.513917271654932	0.433128321930562	-1.13816735279986	-0.356918056986169	-0.701057625219502	-0.554726788149803	0.329292374157438	1041	15	3	-3.4583401115357	-5.21316989838245	13	Jasp_10nM_N_47	Ly12 3D
1042	1042	1042	0.926250304798434	0.0292966999675792	-1.25926115949959	-1.07910335576542	0.0910003222906352	0.0680196623013499	0.0235255125460864	0.0432534617525414	1042	19	4	-21.098038949248	-20.2856157217514	14	Jasp_50nM_N_53	Ly12 3D
1043	1043	1043	0.811408423012016	0.0641638131130916	-1.21705306351576	-1.06473850685294	0.120648179745989	0.381900885613726	0.139263257910335	-0.27781403369392	1043	19	4	-16.9798368266793	-22.5762030097994	14	Jasp_50nM_N_53	Ly12 3D
1044	1044	1044	1.19263041829266	0.752759902618846	-0.800261190069341	0.130071817260725	0.709165552141718	0.70077608599976	0.74083662144751	0.140957297557913	1044	19	4	24.4876808121492	-7.098024118948	14	Jasp_50nM_N_53	Ly12 3D
1045	1045	1045	1.42909861578776	1.27308541104786	0.230938454584519	-1.06633762915729	1.07733672600287	0.568158379078724	1.11166087129166	0.784492274515213	1045	21	4	3.30101405430669	-17.2122505011276	14	Jasp_50nM_N_53	Ly12 3D
1046	1046	1046	0.360728966003443	-0.128916878547567	-1.27020284977277	0.284805684540682	-0.124127836063976	0.244186433995834	-0.0941432472238461	-0.44614373760333	1046	23	4	22.1225246322688	11.3298450545563	14	Jasp_50nM_N_53	Ly12 3D
1047	1047	1047	0.556079637372367	-0.366809179303956	-1.22245169081651	-1.15019853856118	-0.275607132031583	-0.212641719158577	-0.375224633282038	-0.123376462417396	1047	12	2	-20.2817566131323	-17.7376745943056	14	Jasp_50nM_N_53	Ly12 3D
1048	1048	1048	1.06692681653779	0.900660218622014	0.0398281683144669	-1.07691984056004	0.818696404524799	0.212872896982081	0.800681352539166	0.847635198853139	1048	21	4	1.08855583971673	-17.4182039837075	14	Jasp_50nM_N_53	Ly12 3D
1049	1049	1049	-0.362857108214031	-0.551515975713949	0.613518753133681	-1.17615322743392	-0.367836693680001	-0.48018548980036	-0.525649492888124	0.0609646671370984	1049	3	1	-0.711830416021398	-4.85050560424905	14	Jasp_50nM_N_53	Ly12 3D
1050	1050	1050	1.09490281556555	0.653840999959279	-1.01649470652685	-1.05360777559077	0.558452391812198	0.571057921611324	0.57078683176731	0.0889279491454753	1050	19	4	-18.6236186851718	-23.7602706845282	14	Jasp_50nM_N_53	Ly12 3D
1051	1051	1051	1.13071164142017	0.551994944230976	-1.23413308191925	-1.05720589187932	0.361705586142747	0.846581317161655	0.500703621833028	-0.49009850776995	1051	19	4	-13.854888238304	-23.9499493105862	14	Jasp_50nM_N_53	Ly12 3D
1052	1052	1052	1.17278376360977	0.700180053151241	-1.19643740495951	0.215384315472512	0.472114892677262	0.930727618285527	0.612499885664111	-0.439479911500076	1052	25	4	23.7738474330159	6.29234564216786	14	Jasp_50nM_N_53	Ly12 3D
1053	1053	1053	1.79155399750542	2.09758593429827	1.27913583958425	-0.403941578627198	1.92041316242005	1.29781708673541	2.1018342357408	1.07091393115486	1053	21	4	6.92047410157072	-12.9633600944997	14	Jasp_50nM_N_53	Ly12 3D
1054	1054	1054	1.01094490492092	0.825149007891154	0.332223404551335	0.301332459622841	0.745202497673479	0.940178235175692	0.829737517789468	-0.0860171720572173	1054	20	4	16.3792696891598	-6.95368826521204	14	Jasp_50nM_N_53	Ly12 3D
1055	1055	1055	1.03710285695692	1.38805810730141	1.06796920049174	1.06063174323346	1.24930773159433	1.00384942110992	1.33588002563153	0.513347130825073	1055	24	4	10.7108764049041	-3.58960908142547	14	Jasp_50nM_N_53	Ly12 3D
1056	1056	1056	1.42373183754746	1.08754594121309	-1.20547251850852	0.846752272315754	0.587163871056879	1.39369171173322	0.921909550662428	-0.817897751588197	1056	25	4	22.1542523101164	6.47520303174957	14	Jasp_50nM_N_53	Ly12 3D
1057	1057	1057	0.416672817825707	-0.283985839253657	-1.2004604852607	-1.05040406548763	-0.143772811728229	-0.202277278948436	-0.255179512976558	0.0405932493070062	1057	12	2	-22.430356787686	-17.8214551251074	14	Jasp_50nM_N_53	Ly12 3D
1058	1058	1058	0.843520519159179	0.901869889591477	0.577810209648334	0.733082596342986	0.661212997819795	0.965448109625232	0.76702304744102	-0.227098569929512	1058	24	4	13.7157017997499	0.979804719901796	14	Jasp_50nM_N_53	Ly12 3D
1059	1059	1059	1.47551771469474	0.928406624179302	-1.16811454412883	-1.15523406151201	0.766133180914504	1.14100833730594	0.91040810462741	-0.288828932735486	1059	19	4	-14.2878829945987	-24.6653369540531	14	Jasp_50nM_N_53	Ly12 3D
1060	1060	1060	0.98469141399208	0.391140661441608	-1.19821497141576	-1.05295003985391	0.213606342283926	0.604902638014813	0.29417159865308	-0.410008548629262	1060	19	4	-14.8236314140106	-23.8471291003341	14	Jasp_50nM_N_53	Ly12 3D
1061	1061	1061	-0.779058696235724	-1.25593496082708	-0.752843099736034	-1.23757818467016	-1.11069857394164	-1.30250104519785	-1.39997325568338	0.0146912401296319	1061	9	2	-20.3294415621671	-2.34632468488554	14	Jasp_50nM_N_53	Ly12 3D
1062	1062	1062	-0.0143934109928124	-0.20021109205728	-1.28754639255694	-1.16685713224993	-0.171619908801364	-0.372399054912914	-0.316140676492762	0.198896975382077	1062	12	2	-24.8379230754027	-16.1655315058825	14	Jasp_50nM_N_53	Ly12 3D
1063	1063	1063	0.856043823125192	0.181015512456025	-1.25045739837676	-1.02832602946396	0.098707474502635	0.631451824861479	0.231319917909889	-0.59379531477014	1063	19	4	-13.7034390619523	-22.9446794649901	14	Jasp_50nM_N_53	Ly12 3D
1064	1064	1064	0.976981374999839	0.790512959947864	-0.0718243708360606	-1.06387394118319	0.559550361881937	0.510599592722156	0.559727991570492	0.159853680398796	1064	21	4	6.17067867498345	-16.9345576679769	14	Jasp_50nM_N_53	Ly12 3D
1065	1065	1065	0.930479698447025	0.192912116517094	-1.15500414278552	-1.00676248983295	0.422089827241273	0.285239919873533	0.384508712158058	0.235387516562573	1065	19	4	-21.5151698395472	-20.8164919452816	14	Jasp_50nM_N_53	Ly12 3D
1066	1066	1066	1.46009195846773	0.949662473991823	-0.848945748935306	-1.03841918220276	0.723998258525878	1.14439477449437	0.879842924833402	-0.348930973431039	1066	19	4	-13.3228933331946	-24.9312612791732	14	Jasp_50nM_N_53	Ly12 3D
1067	1067	1067	0.115903380936016	-0.770513368985308	-1.22919314941713	-1.20739379957374	-0.294958897599487	-0.976247468395691	-0.517155868815801	0.728118156795176	1067	8	2	-21.8682698124032	-8.69060702590936	14	Jasp_50nM_N_53	Ly12 3D
1068	1068	1068	0.184068040441921	-0.326645031316248	-1.27498548875294	-0.127129909578291	-0.18735328326445	-0.0342798462554009	-0.246967378294859	-0.21055987012747	1068	23	4	23.194118908886	12.9181433329102	14	Jasp_50nM_N_53	Ly12 3D
1069	1069	1069	1.19691102692513	1.1191992770805	-0.257811960383687	0.757845764429254	0.67742000122871	1.41974511546635	0.982413163006173	-0.727421804753038	1069	25	4	18.9162357368693	-0.23370741281181	14	Jasp_50nM_N_53	Ly12 3D
1070	1070	1070	-0.0496673848773028	-0.348296561748251	-1.11278543065383	-1.16891640961108	-0.200686025687584	-0.178443880012466	-0.300739193861783	-0.0627158512879114	1070	12	2	-22.8913090205413	-18.1009192572387	14	Jasp_50nM_N_53	Ly12 3D
1071	1071	1071	1.21717732607341	0.606049414191796	-1.24365111958131	-0.734667812165858	0.356102270990946	1.10982450807911	0.637561640877875	-0.800015522925033	1071	25	4	21.7007244485739	-8.37649033538637	14	Jasp_50nM_N_53	Ly12 3D
1072	1072	1072	1.43774875972578	1.6731805328972	-0.29791689093401	1.96796609912121	0.780402401901416	2.3951306609867	1.7653212171698	-1.71066162780119	1072	24	4	16.7901851198711	3.88210487709703	14	Jasp_50nM_N_53	Ly12 3D
1073	1073	1073	-0.181738295167772	-0.964445857951367	-1.20190953134597	-1.02691138336551	-0.584143431061476	-0.529161672729395	-0.729716440334149	-0.17133670346034	1073	11	2	-22.803686790276	-12.4036998561259	14	Jasp_50nM_N_53	Ly12 3D
1074	1074	1074	0.812661320380649	0.319140615469979	-1.33380482447639	0.643170135168944	0.121032481421837	0.682675588054336	0.270876143582201	-0.622863279229203	1074	23	4	22.0027706911486	8.98807093415239	14	Jasp_50nM_N_53	Ly12 3D
1075	1075	1075	0.877736298795299	0.528913296280401	0.0786405063743927	-0.793647145565683	0.680331448164998	0.677912453515626	0.708633651590324	0.128758476857291	1075	21	4	7.08452909773812	-16.893104553033	14	Jasp_50nM_N_53	Ly12 3D
1076	1076	1076	0.708836296352649	0.207045205999658	-1.23139568032779	-1.17340387064376	0.225737783736181	-0.0825002083814982	0.130375586482937	0.39593718478019	1076	12	2	-24.1587426646251	-18.3640631492844	14	Jasp_50nM_N_53	Ly12 3D
1077	1077	1077	0.865208315232476	-0.0100751000318476	-1.14957160963776	-0.991216126274525	-0.0422824875809018	0.553573129190786	0.109228881287205	-0.692411831872742	1077	19	4	-13.1537360651656	-21.719457838294	14	Jasp_50nM_N_53	Ly12 3D
1078	1078	1078	0.346770726271984	0.187963697899599	-1.14469563514328	0.687015023883103	-0.167807870735583	0.680869967226163	0.132122103464943	-1.00612482157923	1078	23	4	19.846374755679	8.82893153376768	14	Jasp_50nM_N_53	Ly12 3D
1079	1079	1079	0.822214609863757	0.415345789461823	-0.26749833990189	-1.09566596790735	0.572752215197612	0.140831749331684	0.523680841696566	0.602294589255403	1079	21	4	1.65368280361134	-18.361486421939	14	Jasp_50nM_N_53	Ly12 3D
1080	1080	1080	1.60486844893452	1.81696237607991	1.01654948558906	-0.0171755386206511	1.64562795609694	1.012795707819	1.77636234428868	1.03179142633783	1080	21	4	7.15517854338	-12.6606018371956	14	Jasp_50nM_N_53	Ly12 3D
1081	1081	1081	0.0741724853803462	-0.457076353905767	-1.16726051032728	-1.01835098715724	-0.564822287253873	0.237349763138595	-0.327723456563334	-1.02621053606174	1081	25	4	-12.4387400441809	-20.2684987572733	14	Jasp_50nM_N_53	Ly12 3D
1082	1082	1082	0.615386830461371	0.450221898455654	-0.103635966991265	0.316110874845115	0.413499971751228	-0.264657094895932	0.318351957701679	0.855708080768013	1082	8	2	-15.6826125862185	-1.84895841726138	14	Jasp_50nM_N_53	Ly12 3D
1083	1083	1083	0.6357922213688	-0.313707230888029	-1.18583782778756	-1.04097301846833	-0.101955742933837	0.0618807326278611	-0.146372402493627	-0.207112240540992	1083	19	4	-19.2059126796117	-19.3789153267853	14	Jasp_50nM_N_53	Ly12 3D
1084	1084	1084	1.15241643009089	1.18301648205774	0.34554108515456	1.4319088070005	0.8716062070288	1.47258716371458	1.12293736650383	-0.529072501655194	1084	24	4	16.1151339651651	4.18404823557316	14	Jasp_50nM_N_53	Ly12 3D
1085	1085	1085	1.91704473459317	2.15471521241951	1.44377875335516	0.186687901503653	1.9965813926239	1.66303223695464	2.20681007779346	0.752930448269274	1085	20	4	9.27095306002325	-11.8499103548813	14	Jasp_50nM_N_53	Ly12 3D
1086	1086	1086	0.0037300538595888	-0.25867366326269	-1.1229923305134	-0.134760280106527	-0.240330115695783	0.189098235998472	-0.195908549354059	-0.537875657512894	1086	23	4	22.852596422799	9.71428993100556	14	Jasp_50nM_N_53	Ly12 3D
1087	1087	1087	0.705556929183561	0.249132216883902	-1.2508654529034	-0.0378080309698431	0.0464500054746518	0.829781631595323	0.319344853081514	-0.891373293867825	1087	25	4	23.0801207753993	5.69169335528846	14	Jasp_50nM_N_53	Ly12 3D
1088	1088	1088	0.693966545909748	0.472967181418568	-0.253091076480618	-1.12297327913016	0.356550342012165	0.512878779479496	0.374195702780516	-0.113583083791007	1088	21	4	7.40956951970914	-16.9620594964013	14	Jasp_50nM_N_53	Ly12 3D
1089	1089	1089	0.292942434054826	-0.1527053335766	-1.24578963108701	-1.19107872905042	-0.048101093127174	-0.656352919825037	-0.221083180952922	0.689917281093457	1089	12	2	-25.6391154706956	-14.5053773589089	14	Jasp_50nM_N_53	Ly12 3D
1090	1090	1090	0.85685006328317	0.458072985318456	-1.22623348837618	0.489406609262411	0.17964239029972	0.701466628689355	0.315601104493732	-0.566262137395841	1090	23	4	22.5623697367687	8.07105512740885	14	Jasp_50nM_N_53	Ly12 3D
1091	1091	1091	0.99201480320177	0.481115604816425	-1.22332290750545	-0.587172716336457	0.155218459588209	1.01926268388456	0.490887267919407	-0.96396347903616	1091	25	4	21.6095040432734	-7.40427586302305	14	Jasp_50nM_N_53	Ly12 3D
1092	1092	1092	0.868795825856303	0.494103109434845	-0.304227650229164	-1.14847888232626	0.365494613799176	0.409535886049853	0.355269501028039	0.0170805828890523	1092	21	4	6.56016778803342	-17.7095457981372	14	Jasp_50nM_N_53	Ly12 3D
1093	1093	1093	1.37524903972947	0.772071283722821	-1.18981789265622	-1.09101440955585	0.590888785559871	1.12187371584472	0.777486932765017	-0.500635025485816	1093	19	4	-13.4597482614596	-24.1940053523726	14	Jasp_50nM_N_53	Ly12 3D
1094	1094	1094	0.429435203461862	-0.544133536235983	-1.21300022365826	-1.02997395346265	-0.376916025968488	-0.0427220508191517	-0.391914679759152	-0.453752363043636	1094	19	4	-17.3368795169989	-18.2728697576515	14	Jasp_50nM_N_53	Ly12 3D
1095	1095	1095	0.945388355881169	0.799430329487193	-0.963175115051338	1.08340258100809	0.484581135004036	1.18799066892682	0.748586032530429	-0.718420077499557	1095	23	4	20.8655289029203	7.74215670930952	15	Jasp_100nM_N_43	Ly12 3D
1096	1096	1096	0.69339241836644	0.297568478845329	-1.19267174482581	-1.11453759563323	0.208334787951442	-0.389509990139415	0.0816118205343701	0.725445658679337	1096	12	2	-25.7275063600299	-15.9551562957286	15	Jasp_100nM_N_43	Ly12 3D
1097	1097	1097	1.42334643734276	1.17979483395275	0.0642838696674006	-0.219717665718187	0.883211166017593	0.995796126937442	0.967554208480275	0.0341976384578196	1097	20	4	15.0855159878031	-12.6187486192677	15	Jasp_100nM_N_43	Ly12 3D
1098	1098	1098	1.38938971405602	1.04051770149252	-0.784579890252313	0.751335499037696	0.73951370397833	1.40843342637449	1.01045100306417	-0.631587790229973	1098	25	4	22.2198221583041	5.7353830313628	15	Jasp_100nM_N_43	Ly12 3D
1099	1099	1099	0.506053067783409	0.445476700004498	0.704094210088985	-1.17552358398312	0.434187411404121	0.289545093576349	0.39727748056748	0.24658041625778	1099	21	4	2.62150239840972	-12.2609130387823	15	Jasp_100nM_N_43	Ly12 3D
1100	1100	1100	1.1706874690901	0.594146054947503	-0.890813622268222	-1.0817402108699	0.612022717785374	0.874361883785917	0.697510473773371	-0.188072786849975	1100	19	4	-14.8331091014973	-24.9973951758268	15	Jasp_100nM_N_43	Ly12 3D
1101	1101	1101	1.07717692472146	0.796351301946134	-0.0151731670466596	-1.1893467088042	0.634237011360234	0.898048518244043	0.723266977556593	-0.185650872499119	1101	21	4	8.3310204596653	-15.9444924325056	15	Jasp_100nM_N_43	Ly12 3D
1102	1102	1102	0.486998208947354	-0.130613422343152	-1.09095263486617	-1.01019119311924	0.12108035267746	0.176181001431517	0.0769985803176026	-0.0408846205178398	1102	19	4	-20.3990557349209	-20.6851931767969	15	Jasp_100nM_N_43	Ly12 3D
1103	1103	1103	0.544617943266013	-0.0397034102716209	-1.18385776285426	-1.0628441761721	-0.264564560438693	0.35565562345029	-0.120679106620733	-0.761565159622718	1103	19	4	-13.0238524221172	-21.9638146045184	15	Jasp_100nM_N_43	Ly12 3D
1104	1104	1104	0.194265486323882	-0.440398934154822	-1.26187963540285	-1.17282653159729	-1.05913013487484	0.0939832537237714	-0.570778153507912	-1.52094189040746	1104	25	4	20.2389718096255	-8.28021824280074	15	Jasp_100nM_N_43	Ly12 3D
1105	1105	1105	1.33949779745288	0.248923230791254	-1.25624063724483	-0.906607896722541	0.189457363895392	0.445012503859078	0.215216333936594	-0.25852643492272	1105	19	4	-16.4884435318894	-21.6890989814173	15	Jasp_100nM_N_43	Ly12 3D
1106	1106	1106	-0.290813374022982	-0.463690826087134	-0.194424347738431	-0.992456680208315	-0.464330727863933	-0.582034664502912	-0.638144658780946	0.0492490943613848	1106	15	3	-2.77391136292492	-8.39540482909548	15	Jasp_100nM_N_43	Ly12 3D
1107	1107	1107	0.849060399414181	0.950498979138497	0.820113367164282	-0.992306376925151	0.826762791573406	0.53207306923091	0.835338610210061	0.491665329596564	1107	21	4	3.02004791360832	-13.4932751908273	15	Jasp_100nM_N_43	Ly12 3D
1108	1108	1108	1.49759686394114	1.16812645519829	0.150386557824937	-0.614168257344639	1.06388032610499	1.26662042771232	1.19722825872624	-0.0359270455102277	1108	20	4	9.95836989033524	-16.1233937922923	15	Jasp_100nM_N_43	Ly12 3D
1109	1109	1109	0.219340054889321	-0.594465884237589	-1.20736059419978	-1.11447420093099	-0.47246144884428	-0.297952072565519	-0.562999548157111	-0.287982199452969	1109	12	2	-19.6331954634906	-17.2551065223475	15	Jasp_100nM_N_43	Ly12 3D
1110	1110	1110	0.73889450261125	0.261653442043755	-0.512430710568757	-1.09037400527359	-0.0176474691430985	0.299172169024911	0.0040081002248785	-0.36726390310425	1110	19	4	8.77504499456119	-17.7823861317497	15	Jasp_100nM_N_43	Ly12 3D
1111	1111	1111	0.841362568061772	0.541620497699892	-1.18569943916605	-0.943215121974043	0.159914841947848	0.834972811641524	0.376229857005942	-0.745966345495517	1111	19	4	-12.2151916682811	-23.6830053654569	15	Jasp_100nM_N_43	Ly12 3D
1112	1112	1112	0.33791654447538	-0.0743190566884522	-1.22943779571803	-1.08491220997321	-0.0483133384616041	0.146895139178669	-0.0750842282725075	-0.233222583967097	1112	19	4	-19.025363340492	-21.9463375699157	15	Jasp_100nM_N_43	Ly12 3D
1113	1113	1113	0.786014072897858	0.443682204146369	-0.090238756781257	-1.00404144860965	0.44704254333107	0.609974019299988	0.479563516665509	-0.104412608525611	1113	21	4	7.68570230046383	-16.5404215347715	15	Jasp_100nM_N_43	Ly12 3D
1114	1114	1114	-0.443111223923379	-0.30978311761023	1.06367282203708	0.218455601746747	-0.0954950446582879	-0.844550886692392	-0.286388758264152	0.842911795370358	1114	4	1	-6.15951135474425	2.31110824417215	15	Jasp_100nM_N_43	Ly12 3D
1115	1115	1115	0.277130531343441	-0.551594727833498	-1.26212035012014	-1.18060987222549	-0.337172591943955	0.0207644400101587	-0.336972778630831	-0.47367148302543	1115	19	4	-17.4813713989283	-19.739579373874	15	Jasp_100nM_N_43	Ly12 3D
1116	1116	1116	-0.328745893644917	-0.0742623279030712	0.665979290885627	-1.15787888752589	-0.0734687719169608	-0.769102191724251	-0.257131343599133	0.785613120278655	1116	15	3	-5.56753864433558	-6.86735895919995	15	Jasp_100nM_N_43	Ly12 3D
1117	1117	1117	1.05636726684966	0.581977195646003	-0.390945492175061	-1.05086516163708	0.514090768095605	0.824356688260378	0.602152937266489	-0.261270524963943	1117	19	4	9.10791811442081	-17.399762391709	15	Jasp_100nM_N_43	Ly12 3D
1118	1118	1118	0.446953333159701	-0.27367237367722	-1.21083633159736	-1.14861759242833	-0.379728024440506	0.209828091532656	-0.264744532651957	-0.747660229166543	1118	19	4	-13.6551054486248	-21.1284246096804	15	Jasp_100nM_N_43	Ly12 3D
1119	1119	1119	1.40216328096311	1.43822279575975	0.512436171080547	0.143292287090227	1.13267541249388	1.34801988955847	1.27943811989088	-0.0376692720313767	1119	20	4	14.3922690396058	-9.64068208761379	15	Jasp_100nM_N_43	Ly12 3D
1120	1120	1120	0.609958537133774	-0.22085536807356	-1.19902057618761	-0.987550129116227	0.188126668102435	-0.352475566086036	0.0622206417100881	0.65593733639066	1120	12	2	-24.8553661279292	-15.0155616183576	15	Jasp_100nM_N_43	Ly12 3D
1121	1121	1121	0.375528609346884	0.274863634614661	0.315513967055833	-1.1209589269702	0.202648112603147	-0.0393619567979009	0.112538652062939	0.315571918027985	1121	18	3	1.16126281976004	-13.1680547845628	15	Jasp_100nM_N_43	Ly12 3D
1122	1122	1122	0.244616810339814	0.0764508943813386	0.303376445512251	-1.03296590852956	0.0074009801479737	0.179531894348758	-0.0193074186358516	-0.19639181806374	1122	21	4	4.16870152467544	-12.4307452060976	15	Jasp_100nM_N_43	Ly12 3D
1123	1123	1123	0.268707105811057	0.371869610841264	0.694205445836736	-1.16099397043289	0.32188309223661	0.194340517174594	0.26969998572692	0.206138643775181	1123	3	1	2.0090946821808	-11.2725909004517	15	Jasp_100nM_N_43	Ly12 3D
1124	1124	1124	0.54848198229291	0.0498320766494245	-1.2548303560964	0.730047228705163	-0.333157780032999	0.642249252455398	0.0486859889194542	-1.182343187655	1124	23	4	19.8461017505145	8.97038289050163	15	Jasp_100nM_N_43	Ly12 3D
1125	1125	1125	0.779148579528708	1.00607413423463	0.836660646097135	-0.828666477332944	0.907705735700207	0.562161278300454	0.925069853278629	0.565081131541441	1125	21	4	2.75717878321017	-13.385003698192	15	Jasp_100nM_N_43	Ly12 3D
1126	1126	1126	1.07339120804296	0.429840330698024	-1.20212883378405	-1.08358879114223	0.317676214807537	0.697139445077668	0.406257516532111	-0.377142494981519	1126	19	4	-14.8994988372003	-23.9113711679354	15	Jasp_100nM_N_43	Ly12 3D
1127	1127	1127	0.597483705328538	-0.147557166180508	-1.15174346009769	-1.03917391592228	0.051042937768365	0.0303090433982656	-0.0220133703820511	0.0332730944545488	1127	12	2	-21.4164680919204	-19.6627001570424	15	Jasp_100nM_N_43	Ly12 3D
1128	1128	1128	0.41072141156045	0.0302704751979892	-1.1696542039653	-1.18939790374852	-0.0711008545169052	0.0171961706943634	-0.134182957873977	-0.114610989933028	1128	19	4	-21.1799971297952	-21.5528923258549	15	Jasp_100nM_N_43	Ly12 3D
1129	1129	1129	0.215444621432066	-0.171396495522524	0.0894532208547406	-0.955296648760855	-0.166107089533004	0.311150662892255	-0.0900838499795656	-0.57908302562751	1129	21	4	6.11996599668107	-12.8837548179914	15	Jasp_100nM_N_43	Ly12 3D
1130	1130	1130	-0.491690731849413	-0.835869031538575	-1.30756639944766	0.2687891836893	-0.751748260824065	-0.641939759575006	-0.902151814483656	-0.265363444967714	1130	10	2	18.6506719758652	18.6838142827006	15	Jasp_100nM_N_43	Ly12 3D
1131	1131	1131	1.24921676991134	0.939442399754445	-1.29756425935872	0.432391568497999	0.550271730209493	1.20316906500939	0.79304150791892	-0.648222146344664	1131	25	4	23.0628403035819	6.23098608243635	15	Jasp_100nM_N_43	Ly12 3D
1132	1132	1132	0.915740752474513	0.703081166849516	-0.25591238579535	0.291961541262272	0.378841122742916	1.01721786343217	0.596194257932037	-0.663283731344769	1132	25	4	19.0410503128922	-2.08486716636227	15	Jasp_100nM_N_43	Ly12 3D
1133	1133	1133	0.413663500737337	-0.221049110933638	-1.23294723227273	-1.10209510137748	-0.245064387521069	0.0541514310040559	-0.258827553962437	-0.389150325867427	1133	19	4	-17.822248255847	-21.1780915562262	15	Jasp_100nM_N_43	Ly12 3D
1134	1134	1134	0.69238486658056	0.0634874727112053	-1.20627442850203	-1.0841701567501	0.298437691530234	0.428184847829837	0.300239180854914	-0.0938046001430296	1134	19	4	-18.8581625669583	-22.2989753290696	15	Jasp_100nM_N_43	Ly12 3D
1135	1135	1135	0.336580890338698	0.181580357684529	-0.338829529956187	1.36097262856381	-0.0791477777335166	0.520092966576979	0.0705896124148616	-0.703127496703032	1135	7	1	15.2782115002597	11.9769585743575	15	Jasp_100nM_N_43	Ly12 3D
1136	1136	1136	-0.537631127436633	-0.658507269628486	-0.505188883381336	0.409218738532476	-0.672473840945042	-0.586330385631348	-0.82025930359261	-0.223495012995924	1136	6	1	12.7471837274927	22.2977258506264	15	Jasp_100nM_N_43	Ly12 3D
1137	1137	1137	1.21865251972354	0.727119335483017	-0.551866464555676	-1.11938373300809	0.650236348988105	0.313102789776689	0.623879596583959	0.507741319587599	1137	12	2	2.68824298614642	-19.3124212020352	15	Jasp_100nM_N_43	Ly12 3D
1138	1138	1138	0.291574645843666	-0.230138865564354	-1.16791862344121	0.74614639575246	-0.390763439770169	0.166246818690234	-0.295533532454806	-0.712311555393727	1138	23	4	19.2349677893377	12.6480719061923	16	LatB-100nM_N_71	Ly12 3D
1139	1139	1139	0.533168433757218	0.450976195693422	-0.117738884605835	-0.979577483052255	0.250934486406164	0.448254445508777	0.265902155275898	-0.180235744814813	1139	21	4	7.65086601832105	-15.887131119071	16	LatB-100nM_N_71	Ly12 3D
1140	1140	1140	1.3778104251732	0.506479165123885	-1.20466004747357	-0.432993323728694	0.32904457322879	0.948624864105945	0.531171447700525	-0.650909368487193	1140	25	4	22.5574052769785	-7.57682858815436	16	LatB-100nM_N_71	Ly12 3D
1141	1141	1141	0.103345983343894	-0.0080021522239162	0.986158045886261	-1.11049195514736	0.130903619295782	-0.789170644773883	-0.0268901784560092	1.08131893630073	1141	15	3	-5.80625053319389	-7.18778296760409	16	LatB-100nM_N_71	Ly12 3D
1142	1142	1142	1.08486127687977	0.776645081438551	0.663483630526433	-0.951468411933914	0.48592890796277	1.04323716736358	0.673098394745654	-0.550313838821987	1142	20	4	8.98548935180105	-13.7416043881206	16	LatB-100nM_N_71	Ly12 3D
1143	1143	1143	0.528963681884305	0.283119872033439	-0.622856563002695	-1.12395805594412	0.192448833360672	0.135807853400924	0.133324607435914	0.100711578081522	1143	21	4	4.13279864382166	-19.0702347227585	16	LatB-100nM_N_71	Ly12 3D
1144	1144	1144	0.584216334297837	-0.325464562773229	-1.16071317500848	1.18102422924504	-0.0117115697805578	-0.150140955559052	-0.119219302705425	0.156873715041978	1144	10	2	20.1488084080519	16.8931890838779	16	LatB-100nM_N_71	Ly12 3D
1145	1145	1145	0.8879076685987	0.845753433700444	0.284079605528594	0.888029203567874	0.669133317425388	0.916055639098275	0.757809351805634	-0.159784914902608	1145	24	4	17.2202691808456	3.20472757170143	16	LatB-100nM_N_71	Ly12 3D
1146	1146	1146	0.0791271443213038	-0.0610523816628414	1.00719135372089	0.329045787447654	-0.0346662900228925	-0.185846212884708	-0.148228754773751	0.167272283446174	1146	4	1	-11.3797670444581	19.2118777921902	16	LatB-100nM_N_71	Ly12 3D
1147	1147	1147	0.523261371627761	0.0296259800224258	-1.21418531028685	-1.13903650137396	0.102075168389293	-0.139568639992609	-0.0046027431443476	0.29652768569689	1147	12	2	-24.0424178676766	-17.9978422916394	16	LatB-100nM_N_71	Ly12 3D
1148	1148	1148	0.653233113483794	0.265067989018815	-1.19755350627412	-1.1292898726991	0.0497298892217198	0.300685351317107	0.0553179037328687	-0.279115646080044	1148	19	4	-17.3307715190841	-23.8582855102975	16	LatB-100nM_N_71	Ly12 3D
1149	1149	1149	0.615623828473124	0.333390937573607	0.189188793743363	0.0850182960048864	0.22641415116853	0.103362998149589	0.159713628581868	0.183300113725465	1149	21	4	-14.5288962149268	-15.7380386132166	16	LatB-100nM_N_71	Ly12 3D
1150	1150	1150	0.203430923973278	0.431648886585463	1.18686867531253	-0.44239281319476	0.540569494096615	-0.410900720202778	0.457062846602427	1.1932491573783	1150	15	3	-5.95925235862932	-6.92567159176676	16	LatB-100nM_N_71	Ly12 3D
1151	1151	1151	1.08807418360747	1.09143973240671	1.40538507834771	0.543943093336191	1.08205998044219	1.03852775451422	1.16729158448325	0.250383158233936	1151	13	3	8.11362112664199	-6.19863706429112	16	LatB-100nM_N_71	Ly12 3D
1152	1152	1152	1.12434480308169	0.99603036282748	-0.0786476569596514	1.20596418242921	0.495074144705857	1.3308867106832	0.840120037235941	-0.868595721998959	1152	24	4	17.1608359144029	4.08197229450187	16	LatB-100nM_N_71	Ly12 3D
1153	1153	1153	1.41279747450975	0.200106359625399	-1.24800949605755	-1.06674619713629	-0.0880920761454902	0.916635568113534	0.332318648533386	-1.1706501751664	1153	25	4	-12.0826035317819	-21.2275109414326	16	LatB-100nM_N_71	Ly12 3D
1154	1154	1154	0.644590842866401	0.498351932049549	0.405311634972659	-1.13036538042526	0.491299640041718	0.0908274822016257	0.430993704995924	0.551080582454966	1154	18	3	0.905932272312535	-14.3179289808639	16	LatB-100nM_N_71	Ly12 3D
1155	1155	1155	1.09899334292623	0.223153437027897	0.743798860482571	-1.19398361770297	-0.0309849670579665	0.510689376926444	0.0924398498902959	-0.628070628952715	1155	21	4	5.71400506998838	-12.6060543504875	16	LatB-100nM_N_71	Ly12 3D
1156	1156	1156	0.100707033617009	-0.263965849740435	-1.23515316489844	0.441582353773476	-0.294796509250923	-0.482564696820049	-0.456614986058991	0.16113957548284	1156	10	2	20.8632742650633	17.4054276023793	16	LatB-100nM_N_71	Ly12 3D
1157	1157	1157	1.46220817600882	0.959349700825877	-1.27966979693696	0.742101171698483	0.595510520271024	1.20446142545471	0.820246350202639	-0.589354798828767	1157	25	4	22.8195727523468	6.95475099759097	16	LatB-100nM_N_71	Ly12 3D
1158	1158	1158	0.299669611197905	-0.31580968429552	0.49289505334449	0.864310769271022	-0.290129353792561	-0.308582857440796	-0.413938972457183	-0.0325228895975894	1158	1	1	1.28144460991804	21.3385270588626	16	LatB-100nM_N_71	Ly12 3D
1159	1159	1159	0.819765798246306	0.107234258345775	-1.25011017674821	-1.09503058635953	0.0958739112860819	0.124587666189563	0.0413890309120157	-0.0152361154699717	1159	19	4	-20.8842126766786	-21.1325094024428	16	LatB-100nM_N_71	Ly12 3D
1160	1160	1160	0.683824468249419	0.483008448452554	-1.14104911200049	-1.07572314832112	0.421223272471371	-0.426646366816961	0.319383894365044	1.05212206542646	1160	12	2	-26.0841295543614	-15.5316100270309	16	LatB-100nM_N_71	Ly12 3D
1161	1161	1161	0.864486140260553	0.748831667790148	0.417301464113341	-1.01115346194944	0.596668726559956	0.682548010416552	0.631304544884401	0.0118199235257129	1161	21	4	6.38820520509308	-14.5397302495249	16	LatB-100nM_N_71	Ly12 3D
1162	1162	1162	0.790048592642376	0.047062656515971	-1.29263982948876	-1.0526525682082	-0.0771613198792451	0.583990525368906	0.108567925272223	-0.773889708199388	1162	19	4	-13.0107147095568	-22.2672689314379	16	LatB-100nM_N_71	Ly12 3D
1163	1163	1163	0.0012864319292366	-0.329280329042761	-1.1701097215068	0.547545000173114	-0.352362035456246	-0.133241041966724	-0.410910419411785	-0.316997549956733	1163	10	2	19.6447580315491	15.3421861560023	16	LatB-100nM_N_71	Ly12 3D
1164	1164	1164	0.194829634084297	-0.395063848569122	-1.29224870027103	-1.10641202606695	-0.298782785628479	-0.479942186632214	-0.459976745247836	0.152808547012915	1164	12	2	-24.079110158978	-14.9339111687231	16	LatB-100nM_N_71	Ly12 3D
1165	1165	1165	1.3151499239456	0.760386969906223	-1.25422286760475	-1.03770547632111	0.644841670028767	0.76422600542099	0.694856038777773	-0.0177538923678728	1165	19	4	-16.9446591853214	-24.1957538200777	16	LatB-100nM_N_71	Ly12 3D
1166	1166	1166	1.11966349538162	0.341175520646706	-1.25545793404571	-1.02526083886243	0.182043310161974	0.159432636641858	0.128604921165141	0.0596871204475095	1166	19	4	-21.1033492698881	-21.4909685750285	16	LatB-100nM_N_71	Ly12 3D
1167	1167	1167	0.0798605916989276	-0.466677507073321	-1.34256371246607	0.165419062362912	-0.43101148229022	-0.358973183027882	-0.54992580471702	-0.162577108218356	1167	10	2	21.1476932183008	16.1539986609996	16	LatB-100nM_N_71	Ly12 3D
1168	1168	1168	0.0735531718970707	-0.0852271168169915	-0.0618976222470231	-1.01922866769832	-0.0816975830896472	-0.441346585605401	-0.235516263318329	0.398074767517844	1168	18	3	-4.92223407772411	-13.7404100922463	16	LatB-100nM_N_71	Ly12 3D
1169	1169	1169	-1.09304364303494	-0.757666439478339	-0.425534224664044	1.36630967979649	-1.14912211211164	-0.0621230461744864	-0.722648371617036	-1.46164685134668	1169	5	1	8.84142326321096	14.625955277621	16	LatB-100nM_N_71	Ly12 3D
1170	1170	1170	0.29862375645253	-0.174162501547227	-1.21468197851203	-0.981752746356688	-0.100938752538116	-0.475700956232743	-0.259921009392307	0.411875466240672	1170	12	2	-25.1255451417711	-14.8938081494203	16	LatB-100nM_N_71	Ly12 3D
1171	1171	1171	-0.988381071476313	-0.906888840554115	0.221690358486822	0.92280729098444	-0.87307556696907	-0.744255373876826	-1.03259545371558	-0.309672684752169	1171	1	1	-1.52187751911735	20.1734592819672	16	LatB-100nM_N_71	Ly12 3D
1172	1172	1172	0.457809522179043	0.180540355174692	0.743329717539807	-0.0136158435878637	0.0471151123250595	0.419897431929979	0.0996373113446198	-0.41956747082067	1172	24	4	8.36929250829172	-1.94910902441903	16	LatB-100nM_N_71	Ly12 3D
1173	1173	1173	0.934632078341543	0.0059319052041238	0.140356254804633	0.693698428568598	-0.140320134409455	-0.152194773260538	-0.240154516775894	-0.0123407078483355	1173	10	2	19.6961288370073	20.6092425929371	16	LatB-100nM_N_71	Ly12 3D
1174	1174	1174	0.0737789286898519	-0.577241751145688	-1.2031116272883	-1.07299698240768	-0.637149619208419	-0.026011022872753	-0.533051554727188	-0.820124104367003	1174	19	4	-13.933545118782	-19.7917110483662	16	LatB-100nM_N_71	Ly12 3D
1175	1175	1175	0.142998790349155	-0.267425291582873	0.64660972615709	-1.100296003793	-0.267246339122959	-0.149654027154351	-0.349217317140605	-0.184589451698721	1175	3	1	1.54193888359014	-6.2270125183263	16	LatB-100nM_N_71	Ly12 3D
1176	1176	1176	0.630410232211555	0.166717974406892	-1.25381570660939	-1.05926007272375	0.0466207983529098	0.380378146664679	0.0830651537844638	-0.374822971305506	1176	19	4	-16.1891662463225	-23.5264979573102	16	LatB-100nM_N_71	Ly12 3D
1177	1177	1177	-0.240762984066008	-0.591334730894401	0.123580085471801	0.357513900759877	-0.566002822190867	-0.219796267194513	-0.597705206523811	-0.502567533636522	1177	5	1	3.2390109279185	18.0976016190577	16	LatB-100nM_N_71	Ly12 3D
1178	1178	1178	1.07399590918241	1.11400382147516	1.08722594422539	0.960363288346734	0.777302222326901	1.43610425196615	1.04695259677707	-0.612966081869887	1178	24	4	11.7658691010238	1.41180501983293	16	LatB-100nM_N_71	Ly12 3D
1179	1179	1179	1.32055430014739	0.365537307187688	-1.31827013445174	-1.05524553092799	0.45438932140749	-0.0118007861142053	0.381560503059474	0.619749536653869	1179	12	2	-23.9201655649553	-18.405024846712	16	LatB-100nM_N_71	Ly12 3D
1180	1180	1180	0.201241755476979	-0.332600504345529	-1.05475469428653	-1.0422148138985	0.0045778525687887	-0.268941223194209	-0.122978400308542	0.315095471285653	1180	12	2	-24.4521949680759	-15.4464661968961	16	LatB-100nM_N_71	Ly12 3D
1181	1181	1181	-0.259508719294253	-0.437317102350713	0.416223730361841	-0.644763335089842	-0.54408279649555	-0.31069278322289	-0.62155394245907	-0.368892898675587	1181	3	1	0.901018088094417	-2.63768013837868	16	LatB-100nM_N_71	Ly12 3D
1182	1182	1182	-1.48380031707472	-0.941848909046338	0.790693565265849	1.65788108033054	-0.664388453440232	-1.1843581008751	-0.936520079207431	0.474369315734768	1182	2	1	-6.38237989876367	15.5107616042794	16	LatB-100nM_N_71	Ly12 3D
1183	1183	1183	-1.43790575739521	-0.888287230100005	0.74187377234594	1.1927477766067	-0.620727690246017	-1.18284247475922	-0.889854370642476	0.530874938420831	1183	2	1	-7.52925172414105	14.7810908988666	16	LatB-100nM_N_71	Ly12 3D
1184	1184	1184	-1.47091643629322	-0.940347695461883	0.891665598471095	1.06687602344393	-0.645197955335051	-1.3624266077158	-0.932215909604518	0.704554988334205	1184	2	1	-8.51915037752197	13.9798028120114	16	LatB-100nM_N_71	Ly12 3D
1185	1185	1185	0.347262708006666	0.312357638901413	0.54291629093732	-0.114689642546505	0.202169506331024	0.0881182698102739	0.133260715105142	0.16847059042797	1185	3	1	1.76682115360969	-7.49113183550494	16	LatB-100nM_N_71	Ly12 3D
1186	1186	1186	0.264807418915742	-0.30331121019081	0.273841075261069	-0.95134649348879	-0.406027260001841	-0.0859386044681663	-0.430633895605555	-0.442937299037795	1186	3	1	2.73475223981148	-6.98928908851383	16	LatB-100nM_N_71	Ly12 3D
1187	1187	1187	-1.43488885884752	-0.890938435206604	0.959877708960422	0.573226388472634	-0.565422014973545	-1.58981280487609	-0.854777589356924	1.0722278680834	1187	2	1	-10.8985736773459	10.9742262599512	16	LatB-100nM_N_71	Ly12 3D
1188	1188	1188	-0.0396372209329456	0.0609312365044418	0.716026971938155	-1.04868673402027	0.0719361274954307	0.0690140145618882	0.0062036791215691	0.0166778902066259	1188	3	1	1.36298824808628	-8.39756005360184	16	LatB-100nM_N_71	Ly12 3D
1189	1189	1189	0.733069095732509	0.850339010297231	0.332634956988414	1.06458973586817	0.465567876931613	1.26424225117007	0.784567071494043	-0.831391197060254	1189	24	4	14.0479378838757	4.1882893799761	16	LatB-100nM_N_71	Ly12 3D
1190	1190	1190	-0.0033875095930236	-0.92450988076774	-1.2929427158711	-1.07110114389303	-0.519708369846505	-0.517005768214867	-0.671494953381358	-0.0993411951883812	1190	12	2	-22.4601596406954	-13.1351979666697	16	LatB-100nM_N_71	Ly12 3D
1191	1191	1191	0.658497588735597	0.975580459031987	0.746471543486798	1.30350218703079	0.855334612502716	0.39944955125532	0.853955332947081	0.682154402317069	1191	6	1	-1.3175312750374	10.5526110169934	16	LatB-100nM_N_71	Ly12 3D
1192	1192	1192	1.08558823293674	0.270808707508171	-1.20744576932225	-1.09948046208591	0.179227597039057	0.243997257739499	0.146233327723346	-0.0412260865405407	1192	19	4	-20.1423582899369	-21.9023374829265	16	LatB-100nM_N_71	Ly12 3D
1193	1193	1193	-1.41725319038549	-0.901708877165619	0.628619462356336	0.613411550629533	-0.597471703928591	-1.26333012934131	-0.872032167645582	0.654373045300226	1193	2	1	-9.33983200990065	13.1018472329212	16	LatB-100nM_N_71	Ly12 3D
1194	1194	1194	0.368371889435078	0.121968354130539	-0.0599475264647998	0.541630351912753	-0.304936990931593	0.60513854958613	0.0293288285974205	-1.10205768929162	1194	22	4	14.340623328898	5.45212297311412	16	LatB-100nM_N_71	Ly12 3D
1195	1195	1195	0.881588956894571	1.09441635541413	0.94233802971588	0.939317161825281	0.771004481745575	1.356743384158	1.00374684175137	-0.530189572529649	1195	24	4	11.861201710097	1.82219698163676	16	LatB-100nM_N_71	Ly12 3D
1196	1196	1196	-0.239634438408398	0.0036959944042931	-0.0102577174020059	1.0773117775021	-0.184522860508422	0.299762371931917	-0.106966279719059	-0.590567052010131	1196	5	1	9.9663176934606	13.5266833613439	16	LatB-100nM_N_71	Ly12 3D
1197	1197	1197	0.33310126908738	0.353856228678662	0.577382767772958	-1.02477599687753	0.364528139364548	-0.0480819129081792	0.281038079671626	0.54155117699132	1197	18	3	-0.0060825006412806	-11.7175485823791	16	LatB-100nM_N_71	Ly12 3D
1198	1198	1198	-1.42898453006412	-0.917549143807696	0.606000043751331	0.912680102515044	-0.622683397752874	-1.22302017364944	-0.895896876952146	0.57442627811032	1198	2	1	-8.22775124169456	14.1082131667076	16	LatB-100nM_N_71	Ly12 3D
1199	1199	1199	0.999703738167874	0.18200702706867	-1.31021081208332	-0.978249639407759	0.228976379495444	0.266975394877859	0.196716323993982	-0.001256974333222	1199	19	4	-20.2819783960436	-21.5449910162121	16	LatB-100nM_N_71	Ly12 3D
1200	1200	1200	0.420635399351714	-0.327696785632286	-1.27230360161902	-1.03071522996745	-0.525220141880231	0.101321079359289	-0.40155363550384	-0.817093915875525	1200	19	4	-13.4713669614853	-20.4386598812367	16	LatB-100nM_N_71	Ly12 3D
1201	1201	1201	0.32626426945432	0.424603876529811	-0.0275155807579972	1.09894794404196	0.16874313865595	0.678040172786441	0.297360344833859	-0.553887805511736	1201	22	4	13.9796996281126	9.43281235876672	16	LatB-100nM_N_71	Ly12 3D
1202	1202	1202	-0.693018670653661	-0.289576786580977	0.997748057650271	1.09076844094729	-0.0670339616369705	-1.06806158362045	-0.264053025237737	1.13767398257403	1202	2	1	-9.03151282488927	12.274759875428	16	LatB-100nM_N_71	Ly12 3D
1203	1203	1203	-1.02318783674552	-0.993752766516684	0.507429167077092	-1.17249530936186	-0.754094226973666	-1.06711132064506	-1.0121279349435	0.21998911193057	1203	4	1	-3.62858324792436	-1.82839858071238	16	LatB-100nM_N_71	Ly12 3D
1204	1204	1204	0.531877989040378	-0.315812761884361	-1.11599087194946	-1.11953595573567	-0.165287739861049	-0.0977960271066672	-0.247803993039567	-0.108148541085758	1204	12	2	-20.4659116333334	-18.4854026234746	16	LatB-100nM_N_71	Ly12 3D
1205	1205	1205	0.624543877826518	0.496724962866237	0.148436251707725	0.718604520925198	0.309877193037521	0.378243779707089	0.297200128461512	-0.0211657890065144	1205	23	4	16.665469433895	8.48879116280745	16	LatB-100nM_N_71	Ly12 3D
1206	1206	1206	0.949714335096397	0.561695902242625	0.314593449444801	0.241359178478207	0.274437324336719	0.630359368533409	0.348261697137506	-0.358102571054618	1206	24	4	15.7424029211158	-4.04579828500702	16	LatB-100nM_N_71	Ly12 3D
1207	1207	1207	0.154894109498084	-0.424513594777299	-1.14012747105506	0.860410317360896	-0.88884279520523	0.0506094378073207	-0.570219238120149	-1.24393257049938	1207	23	4	17.0629366578006	12.5022931252405	16	LatB-100nM_N_71	Ly12 3D
1208	1208	1208	-1.39962520313394	-1.09640861990412	0.349359396280098	0.86155725954542	-0.772141314588036	-1.1994533685342	-1.05087895842978	0.347961465445448	1208	2	1	-7.49844793525354	14.7441433477351	16	LatB-100nM_N_71	Ly12 3D
1209	1209	1209	-0.815068976866515	-0.746967621217392	0.766672312841206	-1.20385385611187	-0.552749316775101	-0.680718930112913	-0.74240797569682	0.0446706248349568	1209	4	1	-1.70203740931922	-3.23809985569425	17	LatB-500nM_N_62	Ly12 3D
1210	1210	1210	-1.39222876079028	-0.90335091408565	0.65503410187108	0.950959710855943	-0.693376651386897	-0.678388061661265	-0.866425074536113	-0.145615387632277	1210	1	1	-4.50477701944306	18.0084765894511	17	LatB-500nM_N_62	Ly12 3D
1211	1211	1211	-1.33567281216565	-0.846668390317384	0.839860460475476	0.909861071157504	-0.657681087054197	-0.61678278013592	-0.817867087044578	-0.168773355011306	1211	1	1	-4.95451230487259	17.8409152083808	17	LatB-500nM_N_62	Ly12 3D
1212	1212	1212	-1.15422311581411	-1.1556179003903	0.198212357346288	-0.298041950983202	-0.699988129081913	-1.11278390606104	-0.964659041504689	0.344644473924721	1212	2	1	-5.22196148679813	2.27410840226728	17	LatB-500nM_N_62	Ly12 3D
1213	1213	1213	-1.33257659933022	-0.875168227258897	0.861857986572445	-1.20969056607064	-0.569101890731332	-1.22272416078666	-0.837657737117052	0.645568184379694	1213	4	1	-5.00379433552351	-1.97045694046033	17	LatB-500nM_N_62	Ly12 3D
1214	1214	1214	-1.37449242631032	-0.808856665128564	0.838804376873956	0.792873607651743	-0.542310580376446	-0.800931013523606	-0.756688166862929	0.196709144068814	1214	2	1	-8.30515159353758	16.353067990334	17	LatB-500nM_N_62	Ly12 3D
1215	1215	1215	-1.35562143253705	-0.795905541809348	0.825071305694881	0.73858265469686	-0.537639816205404	-0.860023349015938	-0.76199048965633	0.270831868823513	1215	2	1	-8.81791426344466	15.7014710224426	17	LatB-500nM_N_62	Ly12 3D
1216	1216	1216	-1.05051992553893	-0.68170864835514	-1.29924195516644	1.28354303894513	-1.2184279468214	0.0276846229581354	-0.654386976702687	-1.65728694607166	1216	7	1	13.9885344684719	13.5342205540001	17	LatB-500nM_N_62	Ly12 3D
1217	1217	1217	-1.37795703999332	-0.798187982360406	0.8243662237397	1.03231827604668	-0.580327108906572	-0.65246010793043	-0.760833473099164	-0.0245870833470988	1217	1	1	-5.05485256764035	17.6273307286415	17	LatB-500nM_N_62	Ly12 3D
1218	1218	1218	-1.19513948229629	-0.766019092109255	0.230250563630828	1.21033823109566	-1.03043499533537	-0.137618239904207	-0.757431296176783	-1.21657188629786	1218	5	1	5.23961246464698	15.3627684984254	17	LatB-500nM_N_62	Ly12 3D
1219	1219	1219	-1.11051093214275	-0.780697658901125	0.382251583203026	1.0127255797128	-0.860700737670813	-0.336187690099307	-0.829482607109657	-0.761995188098524	1219	5	1	2.46563375217576	17.0744192273905	17	LatB-500nM_N_62	Ly12 3D
1220	1220	1220	-0.963658305116437	-0.617641715057674	-1.241481423508	1.11905590739023	-1.21144328552303	0.0708752579536505	-0.614131960529394	-1.69759084203886	1220	7	1	14.0717685744075	12.913971204201	17	LatB-500nM_N_62	Ly12 3D
1221	1221	1221	-1.02952517982066	-0.893192501040206	-1.16846264867583	0.953781937405226	-1.92817127563885	-0.160432593655796	-0.888875525703215	-2.38801202134475	1221	22	4	12.1029473638861	11.2810914053125	17	LatB-500nM_N_62	Ly12 3D
1222	1222	1222	-0.163099479646862	-0.427191060808606	-1.1491034423485	1.04058178344067	-0.80227082480452	0.105518180434344	-0.503074898575876	-1.19152366529925	1222	7	1	16.1332944122428	12.9397043321642	17	LatB-500nM_N_62	Ly12 3D
1223	1223	1223	-0.968528539483994	-0.82701796864752	0.740757014306242	0.806722404863967	-0.915616845823462	-0.317033990663479	-0.843999708970558	-0.85726345451921	1223	1	1	1.35210964727076	15.6926320994555	17	LatB-500nM_N_62	Ly12 3D
1224	1224	1224	-1.32202097707596	-0.876479723883073	0.763681643568352	0.566654472608134	-0.57579127855936	-1.27801997616311	-0.849379501085376	0.700173716031008	1224	2	1	-9.85261573278665	12.7129715557892	17	LatB-500nM_N_62	Ly12 3D
1225	1225	1225	-0.653136199988545	-0.712270392792749	-0.548401322193922	0.307203430575381	-1.00826068876322	-0.205060560640651	-0.802363019044918	-1.10950469188707	1225	5	1	9.81700358468259	13.6192240844324	17	LatB-500nM_N_62	Ly12 3D
1226	1226	1226	-1.33362490381353	-0.751506864696429	0.904804064422504	0.988612911730235	-0.542275435773682	-0.569449403089295	-0.705511737136584	-0.0691946385266762	1226	1	1	-4.78642976770799	17.4304830098001	17	LatB-500nM_N_62	Ly12 3D
1227	1227	1227	-1.29826760156212	-0.764540904603307	0.761943801962053	1.38515894706486	-0.501204477291394	-1.05896177437885	-0.749192934167125	0.548001112108679	1227	2	1	-6.99131946301861	14.9815253047016	17	LatB-500nM_N_62	Ly12 3D
1228	1228	1228	-1.24082920658389	-0.679094911337674	0.848147864273551	0.696121274740709	-0.41828394017553	-0.853824744899724	-0.63855374384727	0.422940497286271	1228	2	1	-9.48072638742654	14.4691743599588	17	LatB-500nM_N_62	Ly12 3D
1229	1229	1229	-1.40471083061356	-0.864298700554398	0.888947192719604	0.525625939883306	-0.592177136045111	-0.889889561328428	-0.821387042095845	0.232388219012042	1229	2	1	-9.95752076660851	15.4099294158533	17	LatB-500nM_N_62	Ly12 3D
1230	1230	1230	-1.11410595433747	-0.998280511502681	0.0431821322576445	1.17042406473332	-0.785063320168622	-0.720958390370519	-0.955453567562202	-0.21902338860673	1230	6	1	-1.17277257704911	20.8089446016248	17	LatB-500nM_N_62	Ly12 3D
1231	1231	1231	-1.3081476374079	-0.894337360708204	0.788152686061078	0.767778039653253	-0.638616628632058	-1.02413138442733	-0.889188416241284	0.324665506888438	1231	2	1	-8.62464860584842	15.3674173968318	17	LatB-500nM_N_62	Ly12 3D
1232	1232	1232	-1.31265325443519	-0.748228297925415	0.885180132828938	1.10272832130081	-0.520698986393144	-0.638049553548345	-0.703048363105744	0.038405204581796	1232	1	1	-5.15035599072841	17.5747376704259	17	LatB-500nM_N_62	Ly12 3D
1233	1233	1233	-0.804018813666617	-0.500380921731258	0.75003573047198	-1.20007435630234	-0.224260837404902	-1.18258041947862	-0.448584913126474	1.05949221555241	1233	15	3	-6.73804904887919	-4.71402676187802	17	LatB-500nM_N_62	Ly12 3D
1234	1234	1234	-1.18686962550779	-0.667133769819917	0.948074576362462	0.689737714025032	-0.408464386501267	-0.877160856676759	-0.630995191830019	0.462851568463165	1234	2	1	-9.81346189000083	14.2723379059043	17	LatB-500nM_N_62	Ly12 3D
1235	1235	1235	-0.782405016245967	-0.69204652191285	0.62421703196613	-1.25529906108609	-0.434186408203907	-1.19965715305267	-0.686903501379541	0.799054352696306	1235	15	3	-6.58989476232399	-4.220882253951	17	LatB-500nM_N_62	Ly12 3D
1236	1236	1236	-1.23648382468794	-0.788352006727852	0.726415314855816	-1.16132021098796	-0.514042124089328	-1.57516056300165	-0.795301492584678	1.12393868190636	1236	15	3	-6.93498687183819	-2.41206213584569	17	LatB-500nM_N_62	Ly12 3D
1237	1237	1237	-1.31094732622483	-0.732776250753963	0.841638456542185	0.909261744797431	-0.44276148050628	-1.24738376112653	-0.699392193905651	0.842447921538729	1237	2	1	-9.0256116974794	13.071646954212	17	LatB-500nM_N_62	Ly12 3D
1238	1238	1238	-0.614355453039438	-0.651238931712194	0.505633509316491	-1.20621143629162	-0.515680323757431	-0.767501017284531	-0.724566218659845	0.193828095566092	1238	15	3	-2.43117153484658	-4.09310266493745	17	LatB-500nM_N_62	Ly12 3D
1239	1239	1239	-0.728656754538479	-0.698630574101755	0.292164965845285	0.398731792332061	-0.70593966848742	-0.441796339460387	-0.79061308324942	-0.434197160518191	1239	1	1	-0.724779222259478	17.66843972699	17	LatB-500nM_N_62	Ly12 3D
1240	1240	1240	-1.29337947972033	-0.740268601101234	0.766963282444317	0.710463609473069	-0.480537657732602	-1.10649217746022	-0.731193218107976	0.630180272212139	1240	2	1	-9.35731883212786	13.3009552916674	17	LatB-500nM_N_62	Ly12 3D
1241	1241	1241	-1.15769825153352	-0.660935092178706	0.788724528377644	-1.08023097074684	-0.403065244609133	-1.52278563559996	-0.665746239823396	1.21181679542938	1241	15	3	-7.03945595852398	-2.51806343227635	17	LatB-500nM_N_62	Ly12 3D
1242	1242	1242	-1.20687571668052	-0.528546018017249	0.961681166185398	0.993471204640911	-0.254720098440618	-1.02300337133174	-0.475388532890823	0.835518068232262	1242	2	1	-9.03741460298485	12.9866309610702	17	LatB-500nM_N_62	Ly12 3D
1243	1243	1243	-1.12437357722405	-0.631764172247217	0.743382215962964	1.38439314825106	-0.466002224468592	-0.346302872548005	-0.574596899681285	-0.223814543612026	1243	1	1	-0.647454799929031	18.1433995216969	17	LatB-500nM_N_62	Ly12 3D
1244	1244	1244	-0.757084571955406	-0.574636117519683	1.13921308783993	0.112387951429141	-0.416628964359372	-0.318221540754993	-0.525345042639853	-0.190209500338717	1244	1	1	-10.8913276941489	18.8524565671807	17	LatB-500nM_N_62	Ly12 3D
1245	1245	1245	-0.0174687519364655	-0.224842518026574	0.203688704520811	-0.531175192518999	-0.112018685291309	-0.09602088367773	-0.200635015877287	-0.039122853616631	1245	3	1	0.884828609511675	-6.33764919660048	17	LatB-500nM_N_62	Ly12 3D
1246	1246	1246	-1.3600405221418	-0.982051569460554	0.637290969947713	0.709192630523619	-0.734418725736929	-1.05176950237879	-0.99000848238926	0.22861148658014	1246	2	1	-8.22232512643224	15.6103454203072	17	LatB-500nM_N_62	Ly12 3D
1247	1247	1247	-1.34738995632165	-0.912309371943536	0.706549235055547	-1.17120201734234	-0.609340420540799	-1.54758818537278	-0.903084310471985	0.965125088517184	1247	4	1	-6.5554099517235	-1.96250954208767	17	LatB-500nM_N_62	Ly12 3D
1248	1248	1248	-1.50301175362602	-0.988617116527083	0.624326206492953	0.703838225583468	-0.637292030643849	-1.56700292906684	-0.935714438255822	0.950141135044743	1248	2	1	-9.29861616657537	12.5573498816311	17	LatB-500nM_N_62	Ly12 3D
1249	1249	1249	-0.910280816158596	-0.735026948941978	0.566361621631452	0.974940322926498	-0.808813743867694	-0.293549998079211	-0.778069659237233	-0.741760517096463	1249	5	1	1.99844311023262	16.5433476137522	17	LatB-500nM_N_62	Ly12 3D
1250	1250	1250	-1.27576189485452	-0.852758266968599	0.588981760756637	1.17033811621034	-0.905220001849435	-0.365773127876759	-0.869257917492306	-0.7873965374938	1250	1	1	1.7991456474529	16.9509921388448	17	LatB-500nM_N_62	Ly12 3D
1251	1251	1251	-1.38086665891122	-0.9787455718788	0.658429004175299	0.623306083399757	-0.81966364218152	-0.778987693610016	-1.00239992495472	-0.198512744545902	1251	1	1	-6.61698347577424	18.3228521518873	17	LatB-500nM_N_62	Ly12 3D
1252	1252	1252	-1.06756477053086	-0.865067163134379	0.613580615256805	-1.23149821185084	-0.59470339737696	-1.54532269522764	-0.886349466396049	0.982049207247676	1252	15	3	-6.99603030973633	-2.84505509197847	17	LatB-500nM_N_62	Ly12 3D
1253	1253	1253	-1.52026428671152	-1.0360162754589	0.557739150473363	1.57905852529165	-0.747033583539345	-1.13515614218093	-1.0159515363231	0.307585693080662	1253	2	1	-5.75407968202296	15.9506664368335	17	LatB-500nM_N_62	Ly12 3D
1254	1254	1254	-1.26866234955064	-0.838504072540976	0.415616139141371	1.35882737267928	-0.747255821990283	-0.495826192590364	-0.842335498453601	-0.427240963691433	1254	1	1	0.533871296836299	18.994786267294	17	LatB-500nM_N_62	Ly12 3D
1255	1255	1255	-1.20532687601931	-1.11263304239228	0.325586929011896	-1.19141667357695	-0.788401346207052	-1.60127075897561	-1.10757741405746	0.787919798440783	1255	4	1	-7.10561182539566	-2.07210820803302	17	LatB-500nM_N_62	Ly12 3D
1256	1256	1256	-1.07442129019132	-1.14000279983356	-1.32964518640595	0.540451679647194	-1.44800799759814	-0.462840035826589	-1.12388459273891	-1.39999817148515	1256	7	1	13.7992113387603	15.5731159078665	17	LatB-500nM_N_62	Ly12 3D
1257	1257	1257	-1.29530027061682	-0.971053957756426	0.670628039577663	0.186602259165285	-0.627286983230394	-1.546548439453	-0.923388564308065	0.939988374143411	1257	2	1	-11.4303214903445	10.111805046084	17	LatB-500nM_N_62	Ly12 3D
1258	1258	1258	-1.15517166425738	-1.13699558526215	-1.32976830679501	0.790502593785788	-1.33153272371263	-0.501790416923423	-1.12692004369765	-1.19986054452081	1258	7	1	13.6150868265226	16.8942866717067	17	LatB-500nM_N_62	Ly12 3D
1259	1259	1259	-1.17695804424339	-0.911471572165935	0.576502045002434	1.03824233156051	-0.673451077057105	-0.823109662674618	-0.886471402217135	0.047238466764865	1259	1	1	-4.73264316879156	18.7355430082528	17	LatB-500nM_N_62	Ly12 3D
1260	1260	1260	-1.30915479252869	-1.01973006310744	0.576224059925827	0.822457189894428	-0.694776622996858	-1.3306262711773	-0.983842444053904	0.601877492201196	1260	2	1	-8.43173803659368	13.8207877483527	17	LatB-500nM_N_62	Ly12 3D
1261	1261	1261	-1.21203466145028	-0.889192809483645	0.730958983093933	1.12108852163389	-0.58936814237079	-1.13490290700724	-0.851369037608857	0.517633003715541	1261	2	1	-7.61006697833496	14.7591814619834	17	LatB-500nM_N_62	Ly12 3D
1262	1262	1262	-1.22316055635496	-0.874453632652369	0.674932531745407	0.704181064655635	-0.644127646345465	-0.740685173093855	-0.840221732782951	-0.0083397524980708	1262	1	1	-6.89617050663926	17.7057558505422	17	LatB-500nM_N_62	Ly12 3D
1263	1263	1263	-1.22351939676177	-0.822967845268779	0.689809804049595	0.868524959116325	-0.578598213298505	-0.920843451120667	-0.81277862517903	0.286066700656402	1263	2	1	-7.71790383099166	15.6198357440956	17	LatB-500nM_N_62	Ly12 3D
1264	1264	1264	-0.815796966311186	-0.647839670437999	0.57305866749891	0.428479867559372	-0.588003397154757	-0.497068986777973	-0.722693392698513	-0.213357692987462	1264	1	1	-7.32970747994712	19.365249844513	17	LatB-500nM_N_62	Ly12 3D
1265	1265	1265	-1.06045004177447	-0.917758288908898	0.836404661575578	0.649070171050236	-0.609325897835232	-1.25115781485301	-0.883950419917027	0.624573758471336	1265	2	1	-9.51931565078734	13.2968767255293	17	LatB-500nM_N_62	Ly12 3D
1266	1266	1266	-1.20389182868147	-0.897273420186068	0.371955094334381	1.07052942008504	-1.20413221163683	-0.258501248009794	-0.899300359813486	-1.30941456194444	1266	5	1	4.18263765100045	15.4194267966478	17	LatB-500nM_N_62	Ly12 3D
1267	1267	1267	-1.23882263674089	-0.838587740951403	0.684060950360469	0.346743112945921	-0.600278624787535	-0.950650042530678	-0.839276719634973	0.291388284296821	1267	2	1	-10.3241534995467	14.120570246522	17	LatB-500nM_N_62	Ly12 3D
1268	1268	1268	-1.20769069514258	-0.777204755882048	0.349320906542226	1.35847669231155	-1.353100347104	-0.027955083019629	-0.722109392913186	-1.77302584682196	1268	5	1	6.06527462027356	13.6684954067162	17	LatB-500nM_N_62	Ly12 3D
1269	1269	1269	-1.0035428238961	-0.757522758476715	0.432195393810438	1.05584358645629	-1.28940077599741	-0.0490122050117222	-0.733614052657072	-1.66385288728954	1269	5	1	5.44519581149946	13.4054574906944	17	LatB-500nM_N_62	Ly12 3D
1270	1270	1270	-1.01077360428365	-0.695058306816988	0.855010386725646	1.01656869646685	-0.463276446969216	-0.678298500475466	-0.657018093673163	0.16125371154128	1270	1	1	-6.32112561697459	17.4487786030175	17	LatB-500nM_N_62	Ly12 3D
1271	1271	1271	0.924456917608757	0.793434892156729	-0.938483239329028	1.09944261371826	0.539269341558801	0.720744368838404	0.590293264397943	-0.108639461833674	1271	23	4	21.7532736129006	10.9024847213208	18	Li5-100nM_N_38	Ly12 3D
1272	1272	1272	1.83691012370817	1.83433097076166	0.807511834771024	1.1568939700479	1.4131016485788	1.80939295798979	1.65182014573543	-0.193632742045437	1272	24	4	15.9356173127635	-2.29796702358053	18	Li5-100nM_N_38	Ly12 3D
1273	1273	1273	2.29915248966701	1.82128441295735	-0.273089222267998	0.388200203570729	1.37007709198443	2.23540129405177	1.81278066329763	-0.740474565353011	1273	25	4	19.0190752236832	-6.32075739648877	18	Li5-100nM_N_38	Ly12 3D
1274	1274	1274	2.17963519145759	1.56377875414708	-0.144866531775379	-1.1795377243142	1.36532105795014	1.7136074841512	1.58256486171105	-0.147327325656293	1274	20	4	9.70411879341594	-16.8232968379541	18	Li5-100nM_N_38	Ly12 3D
1275	1275	1275	1.54796176198186	0.65888902431274	-1.27004440627631	-0.549710455940735	0.703855115440498	1.02040917255525	0.819558308656387	-0.233355697787284	1275	19	4	-14.2934853908152	-22.915006252127	18	Li5-100nM_N_38	Ly12 3D
1276	1276	1276	1.43945994194276	1.03757338924393	-0.822255223561931	0.710773002259625	0.755909380955081	1.20698643324263	0.927871215008373	-0.378270942634315	1276	25	4	22.8949909386593	6.25911021378212	18	Li5-100nM_N_38	Ly12 3D
1277	1277	1277	2.10494597377436	1.57923615853701	-0.610100398574234	0.339169364107152	1.26004648794419	1.74655865830574	1.50964957444081	-0.325629795351177	1277	25	4	21.5055892886331	-6.79781587597313	18	Li5-100nM_N_38	Ly12 3D
1278	1278	1278	2.13499879842947	1.65580108830285	0.154134859620669	-1.15597472619725	1.35055987569459	1.72181368229848	1.57273212666239	-0.176448070598286	1278	20	4	9.68823713752701	-15.9973410767735	18	Li5-100nM_N_38	Ly12 3D
1279	1279	1279	1.68589777982124	1.16090616036376	-0.190800887110226	-1.02359903035777	0.895953650531906	1.27517662799252	1.05891737467697	-0.26978487541329	1279	20	4	9.85971187117369	-16.6783766682018	18	Li5-100nM_N_38	Ly12 3D
1280	1280	1280	1.91026908971056	1.05476411339246	-1.21274055509136	-1.09179524135606	1.08145594581653	1.16600413931437	1.19024514435924	0.103118913099139	1280	19	4	-16.2366532399131	-24.4553147768376	18	Li5-100nM_N_38	Ly12 3D
1281	1281	1281	2.02362950355144	1.32736497945627	-1.25513286527236	-0.893922630215312	1.06236460171791	1.67072254255497	1.33888214248497	-0.502224586716198	1281	19	4	-12.8233399217914	-24.1700984606505	18	Li5-100nM_N_38	Ly12 3D
1282	1282	1282	2.35367420236205	1.82137761494283	-0.918620902345584	0.164364811575062	1.35970725444234	2.04701336911599	1.70711884146288	-0.537868690611063	1282	25	4	21.4944372152846	-7.04937850650666	18	Li5-100nM_N_38	Ly12 3D
1283	1283	1283	1.58091613328769	1.29671090540193	0.45419142431363	-1.14987103576964	1.04398378603764	1.36708455253014	1.20849255903579	-0.177894475011512	1283	21	4	8.78401463395667	-14.9740227123995	18	Li5-100nM_N_38	Ly12 3D
1284	1284	1284	1.11729865802178	1.10932151168545	0.620192950877593	1.13005769697908	0.842990852592463	1.08796524782701	0.95569578917373	-0.125353141341674	1284	24	4	15.5308733363296	3.13107842617641	18	Li5-100nM_N_38	Ly12 3D
1285	1285	1285	1.87325176432813	1.38086496919478	-0.562021444197115	-0.666109200953428	1.04734206277989	1.61204928292805	1.30247029405816	-0.454855775452642	1285	20	4	17.9793068967833	-10.9105320520673	18	Li5-100nM_N_38	Ly12 3D
1286	1286	1286	2.08091379857241	1.97583744718398	0.270958181440771	1.21712717662657	1.33601131226259	2.3626539475074	1.87652728465881	-0.932122396811951	1286	24	4	17.5815887026388	-1.23792994873163	18	Li5-100nM_N_38	Ly12 3D
1287	1287	1287	1.96296249792828	1.35595400187734	-0.372225178642768	-1.03710660073986	1.285182409691	1.03210852039845	1.37716019901766	0.528739752556373	1287	19	4	7.13036965168504	-18.7779382312523	18	Li5-100nM_N_38	Ly12 3D
1288	1288	1288	1.35438231292754	1.08891072740101	0.125469093755687	-1.08927391513301	0.921942139067826	0.514109816235949	0.936197261934854	0.639280252284483	1288	21	4	3.62713965380757	-17.3586768393728	18	Li5-100nM_N_38	Ly12 3D
1289	1289	1289	1.85179330845135	1.87628917431869	1.08206925589058	-0.723666874076444	1.66121758570673	1.37225138980173	1.81544244830499	0.639608355157035	1289	21	4	6.95154805916206	-14.4101209947194	18	Li5-100nM_N_38	Ly12 3D
1290	1290	1290	2.36509551557149	2.42814196376511	0.348435646768878	2.09268026592866	1.67917421473314	3.06306744540193	2.50854411477856	-1.27902520056885	1290	24	4	17.0323858971041	1.31129809109528	18	Li5-100nM_N_38	Ly12 3D
1291	1291	1291	1.45963500105175	0.670961829797745	-0.402799313571903	-1.10521993644973	0.602619196348694	0.568958858428766	0.612545599743936	0.15026161039638	1291	19	4	6.97322372183909	-18.6463706692324	18	Li5-100nM_N_38	Ly12 3D
1292	1292	1292	1.752466724701	1.28597219340633	0.29662535755748	-1.16070448835446	1.20737287380248	1.07640323041442	1.30039346717099	0.3740451663207	1292	21	4	6.8858441512877	-16.535352394505	18	Li5-100nM_N_38	Ly12 3D
1293	1293	1293	1.98103229281762	1.67270679336445	0.223575360538484	-1.12870684541536	1.35848395548887	1.37258909602092	1.498229734636	0.235349591657763	1293	21	4	8.33942955606523	-16.3934168257959	18	Li5-100nM_N_38	Ly12 3D
1294	1294	1294	0.708065196699849	0.406817493547844	0.361722151970894	-0.107190197873814	0.188240380295592	0.828246704433304	0.387306422243798	-0.700450155063515	1294	24	4	11.8720152615979	-2.84168989658705	18	Li5-100nM_N_38	Ly12 3D
1295	1295	1295	1.75925629359376	1.70878253007899	0.392609149795164	0.468168640722044	1.27930231426203	1.47676063688766	1.44357638978725	0.010031642618832	1295	20	4	16.75753323414	-8.46896572858473	18	Li5-100nM_N_38	Ly12 3D
1296	1296	1296	1.44383626560169	0.817619732100261	-1.14713405914429	-1.1831352093009	0.771442972897707	1.06153947399608	0.887771859080506	-0.190442973888998	1296	19	4	-14.9888853345213	-24.677828431841	18	Li5-100nM_N_38	Ly12 3D
1297	1297	1297	1.99896098022533	2.01211317427557	0.854266391850626	-1.18166152607098	1.71642990885624	1.4672196291603	1.88378709104942	0.604156387571459	1297	21	4	6.71077925346554	-15.1638744532384	18	Li5-100nM_N_38	Ly12 3D
1298	1298	1298	0.510492461107153	-0.345303762584335	-1.26881022701587	-1.1619831918621	-0.0189833208051087	-0.964393186140701	-0.205204664313179	1.08267209444526	1298	12	2	-21.527577273315	-9.45641735387515	18	Li5-100nM_N_38	Ly12 3D
1299	1299	1299	1.51775121491126	0.763422294418686	-1.21172337904465	-1.05641220160122	0.746287426027874	0.95415482251654	0.834550697789508	-0.100627579742546	1299	19	4	-15.7475448698483	-24.2466963478615	18	Li5-100nM_N_38	Ly12 3D
1300	1300	1300	1.84311350368364	1.54329004557817	-0.616361809923387	0.449820730041544	1.05476379341062	1.73052249460825	1.36284291328332	-0.581069208768241	1300	25	4	20.9388440943944	-5.53804078951032	18	Li5-100nM_N_38	Ly12 3D
1301	1301	1301	1.72243161629294	0.942807572921819	-0.728635720353395	-1.01708853401997	0.95279319146231	1.20896078595181	1.08441616176473	-0.117880606859617	1301	19	4	-14.0039035279398	-25.3183706938918	18	Li5-100nM_N_38	Ly12 3D
1302	1302	1302	2.02492540352702	1.47192650628657	-0.899631537746815	-0.366616138868779	1.09469997817246	1.74875334914396	1.39648464489769	-0.548736700667073	1302	25	4	20.6129692345783	-9.00330755447427	18	Li5-100nM_N_38	Ly12 3D
1303	1303	1303	2.21592149009673	1.7339965670978	-0.360412109985694	0.233229641467954	1.18589686548962	2.16460580348431	1.682236648193	-0.904848273201921	1303	25	4	18.8294044869647	-6.33716471102699	18	Li5-100nM_N_38	Ly12 3D
1304	1304	1304	1.5938087654078	1.12794884271307	-0.174338093759417	-0.210165055946258	0.997467075474987	1.38705825199136	1.17755759581913	-0.262899379318073	1304	20	4	18.1514155617047	-10.2626375319142	18	Li5-100nM_N_38	Ly12 3D
1305	1305	1305	1.80463129714688	1.66040766844704	0.924952080083202	-1.09158472139333	1.33436895013913	1.41004083927083	1.48122221684441	0.160149712356825	1305	21	4	7.68943039402234	-14.4769745836996	18	Li5-100nM_N_38	Ly12 3D
1306	1306	1306	1.43641967563523	0.64655495927926	-1.18679391383601	-1.18219033700767	0.646993201797138	0.814848018934035	0.709863265372765	-0.0730435252139857	1306	19	4	-16.4783991247946	-24.1345990772957	18	Li5-100nM_N_38	Ly12 3D
1307	1307	1307	1.65740642864821	1.47442843391218	0.329487979275681	-1.08080151555606	1.20420146509292	0.969797037757616	1.28419169569509	0.492294775261595	1307	21	4	6.23756133894705	-16.4159030362854	18	Li5-100nM_N_38	Ly12 3D
1308	1308	1308	1.37270966443203	1.36089717339076	0.921287957303579	0.172524408878019	1.11939169545756	1.38092837895302	1.27650817214031	-0.0931995774431856	1308	20	4	12.6049289512721	-8.91684775059746	18	Li5-100nM_N_38	Ly12 3D
1309	1309	1309	1.69335049071184	1.09548924947315	-1.29724119444899	-0.0982558794525304	0.712107985156739	1.45452061173186	1.02052578615599	-0.721099056739158	1309	25	4	22.2740707175524	-6.63429666598049	19	Li5-500nM_N_53	Ly12 3D
1310	1310	1310	1.76121368615606	1.49714479310182	0.394008869175809	0.259020550222444	1.14232453761014	1.48749565570243	1.32740215513138	-0.185041149752566	1310	20	4	16.3271605672102	-8.61855173003545	19	Li5-500nM_N_53	Ly12 3D
1311	1311	1311	2.21638468403359	1.94670529807501	0.147255558955036	0.143579833247662	1.50201560474819	1.97459429277004	1.77823202123791	-0.2648152894503	1311	20	4	17.1973177613103	-9.20993044285098	19	Li5-500nM_N_53	Ly12 3D
1312	1312	1312	2.0262009052067	1.88641353611489	-0.133710966271224	1.35040666062104	1.28970788348819	2.24480674733957	1.77962258029853	-0.858499473677024	1312	25	4	18.8928396980156	-0.493303127118809	19	Li5-500nM_N_53	Ly12 3D
1313	1313	1313	2.22912276691995	1.65366536107741	-0.58320868248052	0.634940140496066	1.38454055509143	1.82399109114749	1.63360715438484	-0.248507401581907	1313	25	4	21.8007426369422	-6.02559271227585	19	Li5-500nM_N_53	Ly12 3D
1314	1314	1314	1.87690978800922	1.11391173198996	-1.2165124189776	-1.20494741837897	1.06473008098317	1.41158219037569	1.23962374487071	-0.201340879533547	1314	19	4	-14.3912036167293	-24.714030432295	19	Li5-500nM_N_53	Ly12 3D
1315	1315	1315	1.93535993307426	1.55140526162937	0.529392095089046	-1.14730120029789	1.16571719852684	1.58110332213871	1.37720845054571	-0.26137990996575	1315	20	4	9.29269619935406	-14.8692116624285	19	Li5-500nM_N_53	Ly12 3D
1316	1316	1316	2.3902563889903	2.33588811900776	0.835345797846703	0.096183607676811	1.96093826922336	1.86887306964669	2.18649318686541	0.468887864666845	1316	20	4	12.4008253166008	-12.5865717879832	19	Li5-500nM_N_53	Ly12 3D
1317	1317	1317	1.85495302128728	1.5607839302922	-0.053866444404158	0.708752933955356	1.0643193360125	1.8074278046981	1.40837648698531	-0.656678345177597	1317	25	4	18.8776085871905	-3.55407091231975	19	Li5-500nM_N_53	Ly12 3D
1318	1318	1318	1.7405075421338	0.915259142521619	-1.16611979306878	-0.962692062504022	0.758087772050125	1.02700171357949	0.865948513215897	-0.168579226652639	1318	19	4	-15.0478874284422	-24.3435811964188	19	Li5-500nM_N_53	Ly12 3D
1319	1319	1319	1.9948073533139	1.95575277566914	1.14168213984276	0.285898815188722	1.64825397682007	1.84772140630362	1.86935587723776	0.0760433963316774	1319	20	4	13.0352086833358	-9.60947503257229	19	Li5-500nM_N_53	Ly12 3D
1320	1320	1320	2.03469865172724	1.7035350867078	-1.10831048341012	1.2693418761978	1.12485099858235	2.12248281082127	1.62875009134826	-0.937892951592713	1320	25	4	21.9313771941482	5.7963885796491	19	Li5-500nM_N_53	Ly12 3D
1321	1321	1321	1.43653660374722	0.992833360104897	0.0843956429148393	-1.06756934370719	0.966685220516078	0.851407569306051	1.02178827357848	0.31144759042151	1321	21	4	6.69230098335526	-17.1541117332148	19	Li5-500nM_N_53	Ly12 3D
1322	1322	1322	1.75488872011197	0.934670686484984	-1.31320276111025	-1.02335039725064	0.879228637571505	1.23687705880617	1.03248350629602	-0.248094760292719	1322	19	4	-14.4822337144004	-24.2130757323961	19	Li5-500nM_N_53	Ly12 3D
1323	1323	1323	1.83542983728115	1.70846327596262	1.03035566061711	-0.974720460712026	1.50052465823688	1.08222420460919	1.61648950485344	0.758445238099633	1323	21	4	5.26574266088983	-15.1048168385969	19	Li5-500nM_N_53	Ly12 3D
1324	1324	1324	1.85842239505294	1.70512397725921	0.266097406040426	0.935075575363519	1.18229221759384	1.78075823867986	1.46827807792435	-0.468652295448058	1324	25	4	18.3295841709596	-2.79213419365716	19	Li5-500nM_N_53	Ly12 3D
1325	1325	1325	2.02011796072912	1.92519594641907	1.34402807472798	-1.20174245207442	1.77163216404489	1.51967231138091	1.94841253690613	0.617537377714944	1325	21	4	6.18107104404309	-14.3844463331746	19	Li5-500nM_N_53	Ly12 3D
1326	1326	1326	2.08179383538401	1.4879737738627	-0.0857771871783429	0.188454558852948	1.31854942346683	1.92497966928888	1.624164883884	-0.45257123463432	1326	25	4	18.6815753190009	-8.00797996158871	19	Li5-500nM_N_53	Ly12 3D
1327	1327	1327	1.13911248694606	0.800000302436762	0.0677550531019766	-1.12082514709916	0.796779281449705	0.323584497539368	0.783703359961035	0.691198761818573	1327	21	4	2.23896045599111	-17.5335748696292	19	Li5-500nM_N_53	Ly12 3D
1328	1328	1328	2.14901789831554	2.14471883958077	0.960328280627905	0.717868042386511	1.73759029106418	2.21972242756504	2.04870201226701	-0.232169143443771	1328	20	4	14.8929502149526	-6.47953405027182	19	Li5-500nM_N_53	Ly12 3D
1329	1329	1329	2.29650414469237	1.87883304170594	0.0079359708570024	0.149760554047082	1.52236051786294	1.95695689693785	1.78845673081842	-0.217409840948291	1329	25	4	17.9804466197428	-9.39453702408331	19	Li5-500nM_N_53	Ly12 3D
1330	1330	1330	2.19060762754068	1.98326447652497	0.947247749189963	0.568056899375783	1.56893997230466	2.06432130135097	1.86206186623248	-0.278620774333243	1330	20	4	14.9412205601715	-7.04277333026181	19	Li5-500nM_N_53	Ly12 3D
1331	1331	1331	1.28009087315826	0.715437622823016	0.927870327901345	0.0682726438795929	0.506957082890502	0.949900376766493	0.644897175874186	-0.415025357110595	1331	20	4	10.0488782143519	-3.07018263358232	19	Li5-500nM_N_53	Ly12 3D
1332	1332	1332	1.89536000481525	1.43532842570141	-1.2788140973825	-1.18385000990743	1.02449179771358	1.50338340694094	1.24116764423799	-0.360492944960066	1332	19	4	-13.6588133117483	-24.7784313510567	19	Li5-500nM_N_53	Ly12 3D
1333	1333	1333	2.21884319743031	1.61095003815627	-0.504479360335442	-1.04386711560275	1.28641839440831	1.85922752488205	1.57374223441707	-0.419893536669988	1333	20	4	16.4003967928203	-12.1804308621118	19	Li5-500nM_N_53	Ly12 3D
1334	1334	1334	1.19272390812419	0.970722712444324	0.22345189482558	-1.02254060396013	0.878842670301455	0.620374996084214	0.900400113279095	0.459693399784268	1334	21	4	4.77814631384618	-16.6175830403695	19	Li5-500nM_N_53	Ly12 3D
1335	1335	1335	1.80599185823341	1.68657930160803	0.571241889955252	-0.989053223470625	1.32825980054559	1.38029708436066	1.46975649607533	0.186172406126346	1335	21	4	8.31010852257025	-15.1396766069621	19	Li5-500nM_N_53	Ly12 3D
1336	1336	1336	2.04932464254938	1.41424070270984	-1.32982690642167	-0.161965875347254	1.01124926535316	1.82408577126318	1.38910759785253	-0.746616487488106	1336	25	4	21.9782663785974	-7.13269205544472	19	Li5-500nM_N_53	Ly12 3D
1337	1337	1337	2.04180430850684	1.8285394867288	0.510547530508491	0.20881972981224	1.34176176192597	1.87497414363893	1.6197724089017	-0.364152465825842	1337	20	4	15.6553660764392	-8.38863788975413	19	Li5-500nM_N_53	Ly12 3D
1338	1338	1338	2.16344340792698	1.48740730983299	-0.613207191106117	-1.13291316307735	1.21959734188656	1.77448946650655	1.49127057288418	-0.411682057360319	1338	19	4	10.5722642727443	-17.1611631788389	19	Li5-500nM_N_53	Ly12 3D
1339	1339	1339	2.5013226929096	2.19330889560868	0.259524168932233	-0.0461518526311164	1.8321647385723	1.75764221200872	2.03784612632088	0.424887547178327	1339	20	4	11.7460591555111	-15.9794746812047	19	Li5-500nM_N_53	Ly12 3D
1340	1340	1340	0.501692198612296	-0.633398748258759	0.664473622861017	-1.03778561397797	-0.915073393527555	-0.527169514924136	-0.964936208615475	-0.615112429338665	1340	3	1	1.68142749420855	-3.44663235345051	19	Li5-500nM_N_53	Ly12 3D
1341	1341	1341	1.94302266914312	1.98216521557946	0.669679668488854	1.20828530106178	1.43495872052885	2.14361218089448	1.8010603297284	-0.548460220553474	1341	24	4	16.240098964004	-1.65881215990354	19	Li5-500nM_N_53	Ly12 3D
1342	1342	1342	1.72904161830345	1.74306833122601	0.799473522329009	1.03082256062607	1.36112929759744	1.80149191433329	1.60736998917898	-0.253890438625528	1342	24	4	15.4276430806686	-2.58008502184359	19	Li5-500nM_N_53	Ly12 3D
1343	1343	1343	1.58865469136061	1.07147360763501	0.134797195565682	0.356445851644063	0.973236957719905	0.94267592934665	1.04300157065229	0.215329340590555	1343	25	4	19.9914264895751	-10.2737604020815	19	Li5-500nM_N_53	Ly12 3D
1344	1344	1344	1.93302153407544	1.6763953602735	0.504755731735956	-0.462133045011606	1.3302934852101	1.40860619208253	1.47700102982056	0.15636099271127	1344	20	4	10.057188508775	-15.225355556401	19	Li5-500nM_N_53	Ly12 3D
1345	1345	1345	1.95534063711999	1.66500747929679	0.826981748790417	-0.308217791632138	1.37777400609161	1.68178419211618	1.58404913371628	-0.0941521221335726	1345	20	4	12.8102821158048	-11.2596700916413	19	Li5-500nM_N_53	Ly12 3D
1346	1346	1346	0.8995665147422	0.556340011708416	-1.29959293856746	-1.04578557056349	0.31878133737562	0.528523903808778	0.347062115466002	-0.181944724764329	1346	19	4	-17.0036894452935	-24.2001136881749	19	Li5-500nM_N_53	Ly12 3D
1347	1347	1347	1.45203163755502	0.689652132172794	-1.15641187657183	0.158494212595901	0.758900037841082	1.00067571657973	0.858706229980367	-0.137249496991613	1347	25	4	24.0786933473919	-6.54701159007972	19	Li5-500nM_N_53	Ly12 3D
1348	1348	1348	1.29528230035987	0.543691406713629	-1.19645486827694	-1.03311081987307	0.593986087738645	0.951354631780583	0.709374778861782	-0.300592536813092	1348	19	4	-14.7409124095311	-23.9620280973954	19	Li5-500nM_N_53	Ly12 3D
1349	1349	1349	1.97077641728289	1.71187386064751	0.635047257433195	-0.784587292383767	1.43482031016909	1.6276812329982	1.62165027041532	0.0441114180646114	1349	20	4	9.488977828546	-14.8591621124695	19	Li5-500nM_N_53	Ly12 3D
1350	1350	1350	2.0769561704468	1.73737141644158	0.0963421153834176	1.04200481472588	1.51105643203864	1.63377247096612	1.69494232704135	0.138818214301264	1350	25	4	21.1577165752999	-5.07877939246041	19	Li5-500nM_N_53	Ly12 3D
1351	1351	1351	1.83974079679126	1.8473900390025	0.810892492203181	0.0600414195964445	1.53598065879336	1.57785721691528	1.70919808848149	0.236310502299072	1351	20	4	12.765970775115	-11.3015601223377	19	Li5-500nM_N_53	Ly12 3D
1352	1352	1352	1.82940664301643	1.2303597976139	-1.26425102204933	-1.02399204764371	1.00427293901871	1.24603107851543	1.13925102678642	-0.0917928147663609	1352	19	4	-14.9434372488887	-24.7027636755419	19	Li5-500nM_N_53	Ly12 3D
1353	1353	1353	1.84700991827499	1.61282748526151	-0.0895196214938154	1.00686782228267	1.30649986809187	1.35954753608647	1.44469977330444	0.180982209029147	1353	25	4	22.0544116056816	-4.50715309589703	19	Li5-500nM_N_53	Ly12 3D
1354	1354	1354	0.862808143843667	0.421015749105648	-1.27355860272073	0.661063389445273	0.0031756355172729	0.862943089922399	0.3239880972052	-0.98720415615013	1354	23	4	21.3499828002147	7.65260358893207	19	Li5-500nM_N_53	Ly12 3D
1355	1355	1355	1.40700672533108	0.945677275728438	-1.30307880733751	0.458141845649249	0.725034268341347	1.16113971503002	0.887164281329575	-0.366787220622307	1355	25	4	23.6524852133907	6.69484598582226	19	Li5-500nM_N_53	Ly12 3D
1356	1356	1356	2.08820078181995	1.85306149561022	0.0013095995231395	0.79771658576177	1.37219483270033	2.02568976792321	1.70517574979976	-0.496710448155404	1356	25	4	19.0049397073243	-4.50907719519449	19	Li5-500nM_N_53	Ly12 3D
1357	1357	1357	2.2203273817496	1.97116728053914	0.657984792026436	-1.14421561879877	1.64235954327163	1.74891895042321	1.84404644095177	0.181694511358761	1357	21	4	8.65443944034262	-15.2458843112004	19	Li5-500nM_N_53	Ly12 3D
1358	1358	1358	1.73131915608494	1.55367897105176	0.109408987162743	0.0556172949873425	1.06789070026865	1.56552857476996	1.29744081076469	-0.37399432444687	1358	20	4	16.8798712279093	-8.71639611349604	19	Li5-500nM_N_53	Ly12 3D
1359	1359	1359	1.46668947697999	1.50307994585004	0.84906231894603	0.841946181302103	1.2520353943078	1.26791134560014	1.3748556639919	0.213603655458113	1359	20	4	14.1919950177399	-5.49685018219098	19	Li5-500nM_N_53	Ly12 3D
1360	1360	1360	2.08582739921281	2.12639789845238	1.15420981404381	-0.190169622291898	1.80447915775338	1.795845081512	2.01414073981959	0.344061262216169	1360	20	4	10.2606864600622	-12.5564102991032	19	Li5-500nM_N_53	Ly12 3D
1361	1361	1361	1.95727077890063	1.73168866200475	-1.1409122221812	1.3317802643242	1.03605878683782	2.21074232247078	1.6607480132712	-1.15775073726387	1361	25	4	21.5307778653175	5.69083403492976	19	Li5-500nM_N_53	Ly12 3D
1362	1362	1362	0.75934813321558	-0.008332541503422	-1.22528806829178	-1.02217319944308	-0.005913454036064	0.320882522367562	0.0211852837413911	-0.376552953100509	1362	19	4	-16.3535013542323	-22.1614159575559	20	Taxol_1nM_N_40	Ly12 3D
1363	1363	1363	1.06028208456088	0.37762943379821	-1.13001994693667	-1.10980715009477	0.445974549450765	0.673913715545691	0.497621422082644	-0.179298113859127	1363	19	4	-16.2942328752359	-23.87613143307	20	Taxol_1nM_N_40	Ly12 3D
1364	1364	1364	0.588954375847174	0.0017499005112019	-1.13024207775518	-1.10656509556403	0.134184081718344	0.412585156992442	0.160732970806324	-0.295009413611433	1364	19	4	-16.9038343047627	-22.8173288107107	20	Taxol_1nM_N_40	Ly12 3D
1365	1365	1365	0.670157116612455	0.550664302174111	0.180966854887658	-0.107278829085858	0.626792111017112	0.0681684815356534	0.577335508168295	0.757871396010517	1365	18	3	-4.7642839494481	-16.1563331041427	20	Taxol_1nM_N_40	Ly12 3D
1366	1366	1366	0.40815542187862	-0.0394059722169207	-1.25672390153912	-1.03652466196817	-0.0310042068014583	0.157134629369283	-0.0577773751130674	-0.221895038176684	1366	19	4	-18.994541802096	-21.9863913933622	20	Taxol_1nM_N_40	Ly12 3D
1367	1367	1367	0.892899736493725	0.486241516678247	0.231321889243801	-1.13115954272552	0.451515705614679	0.208969232442183	0.402782597416431	0.362271850877253	1367	21	4	2.85325772109918	-15.8526165978501	20	Taxol_1nM_N_40	Ly12 3D
1368	1368	1368	1.54065411503496	1.52824280350073	0.800505943497078	0.0839137232696746	1.26885014942661	1.47416841293627	1.43343889348924	-0.000934155331877	1368	20	4	13.1508827505002	-9.96164073161435	20	Taxol_1nM_N_40	Ly12 3D
1369	1369	1369	1.28145963451138	0.712205956641423	-1.34668588515986	-1.04157239172062	0.532275399895241	1.04362735860393	0.703111542070676	-0.488932220963665	1369	19	4	-13.723169126723	-24.0145390026151	20	Taxol_1nM_N_40	Ly12 3D
1370	1370	1370	1.02482094993634	0.364226169027329	-1.09800677950528	-1.08432068176846	0.496813948453923	0.560641094455812	0.511131278553651	0.0186653149594743	1370	19	4	-18.7514893264344	-23.1342681107491	20	Taxol_1nM_N_40	Ly12 3D
1371	1371	1371	1.51674947699104	1.58043180150547	0.893258750544668	0.776825572026659	1.20173603356897	1.61533548603103	1.41742387861171	-0.252657462626402	1371	24	4	14.1859071896188	-3.4143257184515	20	Taxol_1nM_N_40	Ly12 3D
1372	1372	1372	1.2044834906475	0.98016990576142	-0.031682771605685	0.604206789575921	0.581824426251373	1.27498019297413	0.849695833709083	-0.688632590668564	1372	25	4	18.3689432710901	-0.970060259968859	20	Taxol_1nM_N_40	Ly12 3D
1373	1373	1373	1.41162208027281	0.897714989836699	-1.20991700012455	-1.00985762856134	0.666255647435915	0.915270498498895	0.755165025260053	-0.162721902890616	1373	19	4	-15.303840707826	-24.5544408428051	20	Taxol_1nM_N_40	Ly12 3D
1374	1374	1374	1.1212946826772	0.663188960286329	-1.22510453556092	-0.906314822674071	0.397305865245218	0.947260336760069	0.571068936389496	-0.558275654999993	1374	19	4	-13.1194726196735	-23.8745054757952	20	Taxol_1nM_N_40	Ly12 3D
1375	1375	1375	0.460157273429585	-0.266754496199142	-1.13502046455895	-1.0645924872262	-0.428521508825352	0.222983723940107	-0.280739942839209	-0.82786921123081	1375	19	4	-13.1061985059673	-20.8895322264228	20	Taxol_1nM_N_40	Ly12 3D
1376	1376	1376	0.488524545783409	-0.598792777370222	-1.17459000850579	-1.14149121331472	-0.159016636269127	-0.178618151077461	-0.263548382635184	-0.0069253463726157	1376	12	2	-20.9551902762854	-17.1656259822225	20	Taxol_1nM_N_40	Ly12 3D
1377	1377	1377	0.0513205785633311	0.406937217109912	1.05765624041449	-0.389170688540596	0.49962565839298	-0.0252464201784175	0.429990023859528	0.695546185531276	1377	15	3	-3.33606633590358	-6.5702277107538	20	Taxol_1nM_N_40	Ly12 3D
1378	1378	1378	1.5980352778462	1.89208288833083	1.1280472934469	-1.21886564571609	1.71685221249239	0.627236874634564	1.84898412613229	1.56978120830137	1378	18	3	0.0874491424117972	-14.9754705404284	20	Taxol_1nM_N_40	Ly12 3D
1379	1379	1379	0.730186193581061	0.289143049392469	-1.21440409062466	-1.03566238243107	-0.103447504496067	0.635472914820825	0.127985680491435	-0.868106010614092	1379	19	4	-12.1856118864655	-22.9325379295189	20	Taxol_1nM_N_40	Ly12 3D
1380	1380	1380	0.526021665702471	-0.033912109436717	-1.20157340178721	-1.04408113318174	-0.0711164684242007	0.106230945015662	-0.106909515924111	-0.216924428547007	1380	19	4	-19.3042349843757	-21.7508166215843	20	Taxol_1nM_N_40	Ly12 3D
1381	1381	1381	1.05222351130875	0.459174216443356	-1.21922481464553	-0.968778832147191	0.343450230015504	0.927197003480485	0.528302892702594	-0.607072472215726	1381	19	4	-13.0995510730681	-23.5199065101982	20	Taxol_1nM_N_40	Ly12 3D
1382	1382	1382	1.19765389624562	1.28664105226648	1.11508250600003	0.557294282912845	1.10602219844872	1.46580253832347	1.29076074493345	-0.208548003034374	1382	24	4	11.5777409037262	-2.67842798207213	20	Taxol_1nM_N_40	Ly12 3D
1383	1383	1383	1.38796395383965	1.21418608777064	0.0567796708918729	-0.94300892621088	1.01274482271904	0.880109974973302	1.07298616091572	0.339918394512824	1383	21	4	6.9947149545352	-17.1333422367411	20	Taxol_1nM_N_40	Ly12 3D
1384	1384	1384	0.137047486885089	-0.247350008182355	-1.18635616305458	-1.13637238672665	-0.129661532025427	-0.512004389453718	-0.294450923048827	0.415266232299209	1384	12	2	-25.2639791439991	-14.6969438839917	20	Taxol_1nM_N_40	Ly12 3D
1385	1385	1385	0.948449265048238	0.724299338997437	-0.0068232274335728	0.485398045824565	0.336091789541098	0.930689456274917	0.525771399360816	-0.620901718626285	1385	24	4	18.1063768777435	0.0163894441079155	20	Taxol_1nM_N_40	Ly12 3D
1386	1386	1386	0.101062220588869	0.0829605485120293	0.126194852597379	0.780900815783514	0.0522394068647049	0.247796792365666	0.0392580491106075	-0.215003753926133	1386	5	1	10.3509407586282	14.1389262856254	20	Taxol_1nM_N_40	Ly12 3D
1387	1387	1387	0.643231238109361	-0.143750909560939	-1.30316440622244	-1.04987039640893	-0.10407546525564	0.0812161966513729	-0.141717099592017	-0.232154754326357	1387	19	4	-19.2934383676667	-20.7095274174808	20	Taxol_1nM_N_40	Ly12 3D
1388	1388	1388	0.501498972620599	-0.172627362166668	-1.22068940188622	-0.97097326446494	-0.146819596240983	0.279093962304844	-0.0934949947423974	-0.516521830065279	1388	19	4	-15.1811458171212	-21.63033895317	20	Taxol_1nM_N_40	Ly12 3D
1389	1389	1389	0.377007920241422	-0.485875104529175	-1.08505920476991	-1.03610410923571	-0.346636724374629	-0.176011305634628	-0.421884625122044	-0.260220505928259	1389	19	4	-19.2706384408212	-17.6247160810598	20	Taxol_1nM_N_40	Ly12 3D
1390	1390	1390	1.21753968791483	1.44854852760965	0.801030062625059	1.19879334559162	0.976874065092462	1.72473432479939	1.31461151697244	-0.678330244592484	1390	24	4	13.7350512841086	1.59836044220541	20	Taxol_1nM_N_40	Ly12 3D
1391	1391	1391	0.937436603295847	0.861315351904271	0.39034781880183	0.596501350672125	0.685204525339333	0.62949143349706	0.704185303945113	0.190890762257902	1391	25	4	19.9274819046549	-3.3844761112849	20	Taxol_1nM_N_40	Ly12 3D
1392	1392	1392	1.05452065604686	0.441043072300433	-1.21678612436113	-0.994651601256006	0.268594473648631	0.833996464479538	0.43605946045068	-0.599857330818356	1392	19	4	-13.2628848503829	-23.4864099647741	20	Taxol_1nM_N_40	Ly12 3D
1393	1393	1393	0.190829978434957	-0.59721823100787	-1.1842693417114	-1.05086602989915	-0.346082067126074	-0.499749511441008	-0.509291470963505	0.112464298055593	1393	12	2	-23.1325848853498	-13.5562942048503	20	Taxol_1nM_N_40	Ly12 3D
1394	1394	1394	1.56331653812239	1.40084898345423	0.414559575493691	-1.03502153426169	1.13345487619803	1.08945560055804	1.22699791495729	0.260436721506535	1394	21	4	7.35849175893036	-15.6550629304478	20	Taxol_1nM_N_40	Ly12 3D
1395	1395	1395	1.03562608630041	0.809871027621737	0.0757475870262976	-1.16025866875819	0.628831787672398	0.886321860461761	0.715130326069556	-0.179389040957779	1395	21	4	8.2020296785913	-15.6079520496496	20	Taxol_1nM_N_40	Ly12 3D
1396	1396	1396	0.85749879534865	0.40504891050374	-1.33804634329744	-0.539843467053896	0.118569760197855	0.820018660272058	0.346595892900114	-0.783943059112789	1396	25	4	22.5628495756306	-7.08828978624791	20	Taxol_1nM_N_40	Ly12 3D
1397	1397	1397	0.803721776962325	0.631102432992121	0.153645718384449	0.009685473756171	0.451028850897906	0.838375164408739	0.559457004763137	-0.361506059222421	1397	20	4	15.8893697465977	-6.94204681906053	20	Taxol_1nM_N_40	Ly12 3D
1398	1398	1398	1.34549190362974	0.791564179502794	-1.23079317425214	-1.02053822248099	0.508433276272102	1.00413223267575	0.669421647434443	-0.475363315624519	1398	19	4	-13.6247751287665	-24.151526404918	20	Taxol_1nM_N_40	Ly12 3D
1399	1399	1399	-0.210029073697587	-0.697589849695347	-1.28952135593696	-1.12627722853328	-0.424863065844473	-0.457257001795211	-0.572200269248367	-0.0414557376933252	1399	12	2	-23.9517136879493	-13.342214050229	20	Taxol_1nM_N_40	Ly12 3D
1400	1400	1400	1.54246644216233	1.50147825060438	0.216421724726848	1.09310478985021	1.08424371915503	1.8131538773962	1.42279437069786	-0.636676352093293	1400	24	4	17.6726760912357	-0.267909856432886	20	Taxol_1nM_N_40	Ly12 3D
1401	1401	1401	0.811974913430344	0.223476729488532	-1.18214883204825	0.22176490253625	0.314249266155756	0.0826399267575141	0.244165639048457	0.324288017992452	1401	10	2	23.4942021031794	13.712875330647	20	Taxol_1nM_N_40	Ly12 3D
1402	1402	1402	1.24271697802997	0.782511212315238	-0.510701847797918	-1.19197954804824	0.754646483243167	0.649909407427725	0.776506963414434	0.260073526268525	1402	21	4	6.58919822150907	-18.6391399742698	21	Taxol_10nM_N_61	Ly12 3D
1403	1403	1403	-0.140253324898731	-0.407111787973993	0.427534170299608	-1.12357148131902	-0.476814395190254	-0.34057956181202	-0.581321722295939	-0.244814387833305	1403	3	1	0.945987381311395	-5.55786387363954	21	Taxol_10nM_N_61	Ly12 3D
1404	1404	1404	1.61526775685736	1.11207088865013	-1.29515875479791	0.102474301194471	0.804083825977614	1.52757431969958	1.11101324230245	-0.682327822096258	1404	25	4	22.4275591382632	-6.10450526356207	21	Taxol_10nM_N_61	Ly12 3D
1405	1405	1405	0.258793372245942	0.167929165680081	0.855351111244945	-1.0469611755008	0.19127984301409	-0.0634795054213592	0.0974287470659477	0.328114543367016	1405	3	1	0.549263875718458	-8.83194748070948	21	Taxol_10nM_N_61	Ly12 3D
1406	1406	1406	0.885129790126569	0.344620350506074	-0.848495913027244	-0.956835365419955	0.456674770500436	0.127353900130808	0.3979649349666	0.462922819417532	1406	12	2	-23.8715892172171	-19.146787082465	21	Taxol_10nM_N_61	Ly12 3D
1407	1407	1407	1.40798881174624	0.95075969525557	-0.983023301992373	-1.01221161403729	0.812630486555577	0.934932244664239	0.888546688853998	0.0099642859676541	1407	19	4	-15.7666942972858	-24.8471643673737	21	Taxol_10nM_N_61	Ly12 3D
1408	1408	1408	-0.0215022096759645	-0.169108187935221	0.540979934965987	0.734330019290336	-0.190652961642194	-0.20413141434285	-0.29840598130899	-0.0198183762122817	1408	1	1	0.628861388340082	20.8891629337597	21	Taxol_10nM_N_61	Ly12 3D
1409	1409	1409	-0.383041265252295	-0.346063645764174	0.852373745014629	-1.05175429535896	-0.211565970252804	-0.796565034973696	-0.411491656953854	0.632932692584161	1409	15	3	-4.45074672254198	-4.77152352473882	21	Taxol_10nM_N_61	Ly12 3D
1410	1410	1410	0.569014148990207	-0.362970442033481	-1.24416461571224	-1.10876712450055	-0.0358039617192422	0.0600029549786744	-0.0916814819458281	-0.116703105973264	1410	19	4	-20.1573798572611	-19.4480733121417	21	Taxol_10nM_N_61	Ly12 3D
1411	1411	1411	0.430844190905154	-0.0634746245495962	-1.29823915615605	-0.649879738171187	-0.0277467743627786	0.462611711487856	0.0699069182720805	-0.568513891862165	1411	19	4	23.923623555218	-7.00990315469425	21	Taxol_10nM_N_61	Ly12 3D
1412	1412	1412	1.2016715077458	0.57261305723511	-0.83508407015542	-1.09672417884556	0.55841945520134	0.909495936105212	0.666868683681755	-0.299949539991618	1412	19	4	-13.9786980729463	-25.190901041374	21	Taxol_10nM_N_61	Ly12 3D
1413	1413	1413	0.0797256801663736	-0.432142100444525	-1.20306074946702	-1.05543541631824	-0.269171476527101	-0.348712875797146	-0.404512390604197	0.0415422164239714	1413	12	2	-23.5253159429798	-15.8336755958223	21	Taxol_10nM_N_61	Ly12 3D
1414	1414	1414	1.28914940264725	0.483854373479086	-1.34370997690841	-1.15208206354081	0.474441739745046	0.894503585420338	0.598919550800279	-0.394757694564181	1414	19	4	-14.7721248628556	-23.7608208031222	21	Taxol_10nM_N_61	Ly12 3D
1415	1415	1415	0.830712309024704	0.853549015939063	0.797347100568362	0.379139704069659	0.689336464400254	0.903429634601026	0.771180899639332	-0.118326212531554	1415	24	4	10.965028577443	-2.2437127442271	21	Taxol_10nM_N_61	Ly12 3D
1416	1416	1416	0.283443241981385	-0.502454942402772	-1.26464708217893	-1.04004444187723	-0.355551285656131	-0.656431164183686	-0.546653480486857	0.279844136088006	1416	12	2	-23.0844448473019	-12.7198462130605	21	Taxol_10nM_N_61	Ly12 3D
1417	1417	1417	0.302196382626116	-0.0978444881612393	-1.27946140243956	0.74260571825499	-0.548954809471792	0.293726638440436	-0.281533943201037	-1.06981380132455	1417	23	4	19.0332064742837	10.6894251493024	21	Taxol_10nM_N_61	Ly12 3D
1418	1418	1418	0.583588565883542	-0.070057146153711	-0.196651176024711	-1.0705400495117	-0.0169867699273159	0.277046572029363	-0.0041350690079636	-0.340962241129171	1418	21	4	7.6090833390177	-16.0241859610471	21	Taxol_10nM_N_61	Ly12 3D
1419	1419	1419	0.358703560342006	0.100141748669186	-0.0291482320032968	0.0378614135806687	0.0028617368215172	0.18625580825548	-0.0208416766991789	-0.210172676832787	1419	25	4	21.1270709410834	-1.31250150824897	21	Taxol_10nM_N_61	Ly12 3D
1420	1420	1420	0.576660719947999	-0.448137915455245	-1.28651269814614	-0.738112700919861	-0.319696506939031	0.354546727124229	-0.148069785539556	-0.833841548736042	1420	19	4	-13.1212384356554	-19.7484282407279	21	Taxol_10nM_N_61	Ly12 3D
1421	1421	1421	1.02051229580255	0.773934976236636	-1.32039449178773	-0.297851976552462	0.4090354415084	1.00068073438639	0.604938069264544	-0.604002494737689	1421	25	4	22.8993062000892	-6.76610851959847	21	Taxol_10nM_N_61	Ly12 3D
1422	1422	1422	1.450723688915	1.57539251201041	1.08979202585276	0.609631956647389	1.37384586062975	1.17290159977956	1.48663135881861	0.485265808331512	1422	20	4	11.2717418081074	-9.5133929419166	21	Taxol_10nM_N_61	Ly12 3D
1423	1423	1423	1.14006516044112	0.415011025662104	-1.30937156322444	-1.20437259189884	0.413083313136725	0.455365114941093	0.409663442906245	0.0279142101332473	1423	19	4	-19.7588422373405	-22.543966307865	21	Taxol_10nM_N_61	Ly12 3D
1424	1424	1424	0.772240842318483	-0.0893745973476982	-1.2644458694369	-1.01727517182736	-0.059243511832467	-0.283503110074266	-0.189607258367962	0.24668293160449	1424	12	2	-23.0214452578929	-17.0347239909487	21	Taxol_10nM_N_61	Ly12 3D
1425	1425	1425	1.14589845362294	0.231363576616864	-1.1983934519144	-1.10446764708591	0.234705034142566	0.466675049597046	0.258580605109655	-0.22305067366734	1425	19	4	-16.8712892127141	-22.8028480823754	21	Taxol_10nM_N_61	Ly12 3D
1426	1426	1426	1.35331389169432	0.955941370034155	0.163177076078958	-1.06589637581318	1.01789059061465	0.746136836506067	1.06180834260127	0.500705834381188	1426	21	4	5.19437581922173	-17.2280159478562	21	Taxol_10nM_N_61	Ly12 3D
1427	1427	1427	0.780202506144215	0.355832561605105	-1.32604245924694	-0.15603692004163	0.20158013827339	0.711583055237927	0.334188203196519	-0.548618260259092	1427	25	4	23.6861891461382	-5.93862061075949	21	Taxol_10nM_N_61	Ly12 3D
1428	1428	1428	0.823144886305645	0.377317405698682	-1.26456846217865	-1.04093709510493	0.306072173375787	0.553391565293598	0.344738191851428	-0.227470373254718	1428	19	4	-16.5790332757981	-23.8839112107212	21	Taxol_10nM_N_61	Ly12 3D
1429	1429	1429	-0.284951804077273	-1.00400871278538	-1.19138227325325	-1.14293048114056	-0.882661770333943	-0.90580699466071	-1.09381326104303	-0.136853777100168	1429	8	2	-24.916764556674	-7.68688294160651	21	Taxol_10nM_N_61	Ly12 3D
1430	1430	1430	0.48026793694559	-0.4280490968254	-1.27997162149337	-1.14456581737581	-0.550923431732908	0.102953832678271	-0.412455891436656	-0.85326003189244	1430	19	4	-13.6025670945632	-20.2770064597774	21	Taxol_10nM_N_61	Ly12 3D
1431	1431	1431	-0.456333048319385	-0.808364387124624	-1.28301309404877	1.09474638834979	-0.505423717343163	-0.596167451109569	-0.679247707433622	0.0106650208014607	1431	10	2	16.5078246855872	20.3978702537394	21	Taxol_10nM_N_61	Ly12 3D
1432	1432	1432	0.45279034804837	0.402551933463086	0.384686151869944	-1.12267959998771	0.395770637424879	0.204563543134939	0.345180731717592	0.29296521465578	1432	21	4	2.33160115562483	-13.6177817330154	21	Taxol_10nM_N_61	Ly12 3D
1433	1433	1433	0.971063717940789	1.07100752766247	0.779222334420629	0.619440046764186	0.915489808931029	0.885849241987868	0.976108453300961	0.20357858155102	1433	20	4	12.4522036572782	-5.32057347272321	21	Taxol_10nM_N_61	Ly12 3D
1434	1434	1434	1.08993917601314	0.380103599055539	-1.18827976342868	-0.769018091446107	0.218538611344513	0.731680699157234	0.354554675294383	-0.549084615353726	1434	19	4	-13.0204899017412	-22.747285425629	21	Taxol_10nM_N_61	Ly12 3D
1435	1435	1435	0.366450300845303	0.0285151092655567	0.158885556514665	-1.07775067290786	0.0551047205465297	-0.26435844595942	-0.0704447416420463	0.377237155449895	1435	18	3	-0.534903580041234	-13.6756329254493	21	Taxol_10nM_N_61	Ly12 3D
1436	1436	1436	-0.157136083730199	-0.454332844698628	-0.383335570698423	0.526164673059055	-0.647108327364691	-0.10840904392103	-0.587264171438329	-0.73874221297993	1436	7	1	12.3260734752132	14.6816226130836	21	Taxol_10nM_N_61	Ly12 3D
1437	1437	1437	0.624725345613444	-0.149690243324827	-1.25599091842447	-1.00513439291979	-0.499632082912609	0.341947731081982	-0.229448258157692	-1.05941487088323	1437	25	4	-12.4912229977396	-20.7723039745829	21	Taxol_10nM_N_61	Ly12 3D
1438	1438	1438	0.706709310320628	0.581182135456718	-1.19168949242314	1.08998347900666	0.0624757287932622	1.07550360394655	0.499188137215626	-1.15230521182255	1438	23	4	19.822072099868	8.12061706964342	21	Taxol_10nM_N_61	Ly12 3D
1439	1439	1439	0.406205135945239	0.06092720161904	-1.17256924498323	-1.15248451537363	0.0292554252945719	0.232642914403143	0.0157292497183408	-0.228255830598258	1439	19	4	-18.6723935394767	-22.800242728404	21	Taxol_10nM_N_61	Ly12 3D
1440	1440	1440	0.664168033816815	0.450345987498398	0.321180206913229	-0.381023193847349	0.305807417866873	0.54622264474203	0.342152654550547	-0.219587160581284	1440	20	4	9.53942252317949	-13.9816523228341	21	Taxol_10nM_N_61	Ly12 3D
1441	1441	1441	1.52456287302171	1.02018956662631	-1.19546457522873	-1.0319994435451	0.630021945470977	1.19419903320205	0.836619002311339	-0.531523282747945	1441	19	4	-13.1333519407678	-24.311893289414	21	Taxol_10nM_N_61	Ly12 3D
1442	1442	1442	0.814537737402034	0.883805528268736	0.861038372911038	0.406428673461434	0.67363064935851	0.914414017160544	0.761084023100399	-0.151899046262123	1442	24	4	10.6206265721214	-1.74036184211123	21	Taxol_10nM_N_61	Ly12 3D
1443	1443	1443	0.100956885093193	-0.0091833863475183	0.0386650123183927	0.106370061896256	-0.0700073762456384	0.024643758499334	-0.131110192005797	-0.121708782994932	1443	22	4	9.74975037751831	12.7873807668367	21	Taxol_10nM_N_61	Ly12 3D
1444	1444	1444	1.10864207694589	1.17854191837627	0.768988954139428	-1.07884942022428	0.977503696490623	0.722736810629455	1.01635528687865	0.473710937344294	1444	21	4	4.40278659612699	-14.4551378653741	21	Taxol_10nM_N_61	Ly12 3D
1445	1445	1445	0.437456211903901	-0.0295176747379271	-1.32770064972092	0.794160400248783	-0.315623162675713	0.429691545013525	-0.0979413876218985	-0.914741733813462	1445	23	4	19.8113333130126	10.5560447545261	21	Taxol_10nM_N_61	Ly12 3D
1446	1446	1446	0.670163579681076	0.217559221294235	-1.20959603204256	-0.731843033950062	0.132332816549758	0.71113241349672	0.292375980153725	-0.640481956794049	1446	19	4	22.6094589448722	-8.2210754389511	21	Taxol_10nM_N_61	Ly12 3D
1447	1447	1447	1.01253335477764	0.78354180202709	-0.0224654406153184	-1.06227430908424	0.584788367046039	0.412958550536574	0.568316930234513	0.305703592431403	1447	21	4	4.66038728516495	-17.1269448431512	21	Taxol_10nM_N_61	Ly12 3D
1448	1448	1448	0.755101656995652	0.212421606331622	-1.23762904008471	-1.19222080973077	-0.152336717974733	0.718135923548933	0.164166305055208	-1.02830016178043	1448	19	4	-11.9094554642496	-22.664507966809	21	Taxol_10nM_N_61	Ly12 3D
1449	1449	1449	0.465861171539608	-0.128986325926528	-1.11909089542484	0.280256163887946	0.076087482702355	0.19050340828427	0.0415631199815204	-0.117363794749007	1449	23	4	22.7121360162139	12.7328771744034	21	Taxol_10nM_N_61	Ly12 3D
1450	1450	1450	0.95454905020649	0.515032403966447	-1.20083032792864	-1.06867575381433	0.363810034377571	0.538775422241374	0.38787916610544	-0.133650890700009	1450	19	4	-17.1330818585993	-24.0363539120497	21	Taxol_10nM_N_61	Ly12 3D
1451	1451	1451	0.541927654335769	-0.252326252631636	-1.3368194631108	-1.13704763825618	-0.180195352951048	0.285605803355434	-0.111403658729878	-0.56852924223658	1451	19	4	-15.4886284774201	-21.5501865459181	21	Taxol_10nM_N_61	Ly12 3D
1452	1452	1452	0.763291387748537	0.185495140015326	-1.17802238441583	-1.03394690667146	0.154463457925164	0.328456667058286	0.148747564369095	-0.171299363179781	1452	19	4	-18.2378385738968	-22.8479895544063	21	Taxol_10nM_N_61	Ly12 3D
1453	1453	1453	0.878257714889616	0.531912481587768	-1.09486300915072	1.07150104838171	0.425952310406426	0.99564228589224	0.612599739605235	-0.575645339513288	1453	23	4	21.0855821587335	8.97163709721552	21	Taxol_10nM_N_61	Ly12 3D
1454	1454	1454	1.3714957652056	0.961829803508623	-0.841977138838262	-1.20107164858001	0.692534263796525	1.1297535432355	0.851036107791263	-0.37408504595845	1454	19	4	-13.1444187707603	-25.3743628057835	21	Taxol_10nM_N_61	Ly12 3D
1455	1455	1455	-0.182610962165395	-0.104835563655684	0.539571236152768	-1.10890177081996	-0.118703198108781	-0.144365272333186	-0.218638317447518	0.0075026441016489	1455	3	1	0.52563215520031	-7.62980198958566	21	Taxol_10nM_N_61	Ly12 3D
1456	1456	1456	0.580991733622835	0.296918509232415	-0.562799040398255	0.271146444604772	0.309932282933025	0.453193380910564	0.317173815909985	-0.10720235973192	1456	23	4	23.4377430239623	8.54490013902911	21	Taxol_10nM_N_61	Ly12 3D
1457	1457	1457	0.0564984752864378	-0.23280483988067	-0.960707494108941	-0.849406049257895	-0.0841727334107601	-0.21131337241386	-0.200940366441661	0.130486124228491	1457	12	2	-24.0609345360314	-16.3519521347801	21	Taxol_10nM_N_61	Ly12 3D
1458	1458	1458	0.660634149502232	0.143636910645656	-1.13424992120352	0.552279785308636	0.244677780235068	0.357634649086853	0.234061337859126	-0.0844690388846575	1458	23	4	22.469882426932	12.3590499480598	21	Taxol_10nM_N_61	Ly12 3D
1459	1459	1459	1.42082397203958	0.803780631884996	-1.30159567197276	0.583536587941465	0.362106816190238	1.06481860373392	0.613845624715679	-0.740297416806751	1459	25	4	22.8211982640378	6.76435667106601	21	Taxol_10nM_N_61	Ly12 3D
1460	1460	1460	0.764571792923611	0.106760484811638	-1.28172957417634	-1.06753914861791	-0.0256784780927505	0.353520778579281	0.0207937070694083	-0.440419365620416	1460	19	4	-15.7692730353037	-22.8746423005449	21	Taxol_10nM_N_61	Ly12 3D
1461	1461	1461	-0.349067569540094	-0.50235092271115	-1.19072622293123	0.455154155021735	-0.486096995525835	-0.0534766866441358	-0.467190963196332	-0.587052402707964	1461	7	1	18.4664674427332	14.6116446581902	21	Taxol_10nM_N_61	Ly12 3D
1462	1462	1462	0.975477562703257	0.743029977912539	0.495799041148858	-1.21126787944523	0.753556088106534	0.426158899343316	0.746036385458639	0.515687208831594	1462	21	4	2.95490548984996	-15.0275999523206	21	Taxol_10nM_N_61	Ly12 3D
1463	1463	1463	0.442837121144884	0.359949660182709	-0.885774595336457	0.522728404021675	0.0580636930162744	0.722466010469417	0.258452783352816	-0.752584122325977	1463	23	4	20.7717288800743	7.57670856148262	22	Taxol_50nM_N_68	Ly12 3D
1464	1464	1464	0.788688169844497	0.451112353216714	-0.616809322247943	-0.985771067797594	0.40532124708789	0.215218081707052	0.356473458776815	0.293465422578645	1464	12	2	2.87463050127712	-19.6540977112712	22	Taxol_50nM_N_68	Ly12 3D
1465	1465	1465	0.776220462794299	0.324575935683263	-1.33172040795577	0.389693316229484	0.208212209320505	0.623239975411833	0.298170636577544	-0.438272633049717	1465	23	4	22.9679926540837	9.0921235504203	22	Taxol_50nM_N_68	Ly12 3D
1466	1466	1466	1.4465849396079	1.06182119853016	-0.166937345454345	-0.891911369030072	0.912362246028268	1.17026850116764	1.03871185790331	-0.127364900062388	1466	20	4	9.60132727373103	-16.9189903818782	22	Taxol_50nM_N_68	Ly12 3D
1467	1467	1467	0.479754818235901	-0.0375901847035802	-1.13716561713086	-1.04428881462728	-0.105011628206613	0.0566296457318432	-0.150557628547708	-0.205156028310002	1467	19	4	-19.7225327586646	-21.6744848998445	22	Taxol_50nM_N_68	Ly12 3D
1468	1468	1468	0.759996013255147	0.332979602093062	-1.29758215067504	1.02024230228695	-0.118137305050767	0.745108528843374	0.195816882077253	-1.01366441621168	1468	23	4	20.0896489553297	9.31987912564614	22	Taxol_50nM_N_68	Ly12 3D
1469	1469	1469	0.0701877209349013	-0.893407910946382	-1.2081661830676	-1.14823988828285	-0.42044851701899	-1.13985339253653	-0.667668421794917	0.74867287949412	1469	8	2	-21.8674682930424	-7.68183299100867	22	Taxol_50nM_N_68	Ly12 3D
1470	1470	1470	0.736740393338609	0.836639571558533	0.445331520856758	-1.01197103931867	0.720439100558592	0.342541532648723	0.70213353786263	0.567575025145356	1470	21	4	1.94441501634479	-14.8810487833711	22	Taxol_50nM_N_68	Ly12 3D
1471	1471	1471	-0.0198623608727264	-0.291084647727463	-1.31106883310635	0.602318129867202	-0.418804100373959	0.20886871300604	-0.28478770541069	-0.798688590278227	1471	23	4	19.2096276724625	12.1972714356236	22	Taxol_50nM_N_68	Ly12 3D
1472	1472	1472	1.07621785705489	0.834435518064182	-0.916760770812808	-1.12537388848672	0.577435885020253	0.340570308889746	0.55058792764892	0.379062098936291	1472	19	4	-22.3572830635484	-21.9686864029	22	Taxol_50nM_N_68	Ly12 3D
1473	1473	1473	1.05775878498266	0.889681889890553	0.477484553396435	-0.131758776840281	0.762615729165466	0.655410978439145	0.785382761667406	0.264384345651447	1473	21	4	8.72382304396466	-14.762808329749	22	Taxol_50nM_N_68	Ly12 3D
1474	1474	1474	0.987605189367289	1.08799453499902	0.84366364782882	0.640189095686726	0.865201987109309	1.30534416837836	1.04662058530516	-0.345469718914576	1474	24	4	12.3521065987495	-1.29178874911203	22	Taxol_50nM_N_68	Ly12 3D
1475	1475	1475	1.65634871048213	1.24136297963395	-0.190211547080045	0.291314246564127	0.994599215429599	1.60969933553667	1.26652291085516	-0.522519064723583	1475	25	4	19.1653051252316	-6.3019928862387	22	Taxol_50nM_N_68	Ly12 3D
1476	1476	1476	0.760907050953481	0.657708120644486	0.479796702301778	-0.0118262423220971	0.420129587309362	0.586741151160369	0.449824918053776	-0.113624247713626	1476	20	4	12.465573489188	-9.79630162276457	22	Taxol_50nM_N_68	Ly12 3D
1477	1477	1477	0.578412158571728	0.137036410727586	-1.14489427259572	-1.09269560821365	0.193807689083981	0.218524342178604	0.153053999082673	0.0074909091412133	1477	19	4	-20.6519271024165	-21.7745754814413	22	Taxol_50nM_N_68	Ly12 3D
1478	1478	1478	0.776032019208735	0.210757806300924	-1.18426947664272	-1.08713259713365	0.0997754866525513	0.674436774113854	0.254241483732096	-0.641756178234832	1478	19	4	-13.3170738180132	-23.3402610309182	22	Taxol_50nM_N_68	Ly12 3D
1479	1479	1479	0.581765032431285	-0.319928886101997	-1.2042596420259	-1.06462379764099	-0.322272094440753	0.0929719792102601	-0.293835464898666	-0.536752725632047	1479	19	4	-15.9033970795181	-19.6937215580567	22	Taxol_50nM_N_68	Ly12 3D
1480	1480	1480	1.27050361238813	0.465031643455121	-1.1790241691473	-1.06321667875991	0.227480714862342	1.02504801140854	0.524987931688531	-0.874206674874113	1480	19	4	-12.2031674303034	-22.8534704090387	22	Taxol_50nM_N_68	Ly12 3D
1481	1481	1481	1.30696385349303	0.804021166203892	-1.18895308931806	-0.643280638383675	0.529932905354931	1.13619654727892	0.746245108396023	-0.598410614372228	1481	19	4	22.0044303859484	-8.42159327261141	22	Taxol_50nM_N_68	Ly12 3D
1482	1482	1482	1.15613823329336	0.386133026062248	-1.33068755694073	-0.923901600544321	0.205799224031836	1.00211080241145	0.500641834894353	-0.876778807528438	1482	19	4	21.5322135878433	-8.85563642107234	22	Taxol_50nM_N_68	Ly12 3D
1483	1483	1483	1.09026556247016	0.686540069789379	-0.353995812175178	-1.1717849693906	0.658516810581117	0.80915725990186	0.718516112918259	-0.0511319648185069	1483	21	4	7.98024227064639	-17.753692160065	22	Taxol_50nM_N_68	Ly12 3D
1484	1484	1484	0.973087513908368	1.07813973237486	0.707219471794369	0.81404203350606	0.737871126504752	1.21497836487977	0.918261905711883	-0.411517390719719	1484	24	4	13.2461796824802	0.82597385727112	22	Taxol_50nM_N_68	Ly12 3D
1485	1485	1485	-0.803302815054717	-0.940146112785235	0.360706301512748	-1.13765478117175	-0.712116731606184	-0.606780346934734	-0.858779237388334	-0.252886697782323	1485	4	1	-0.589905745375403	-2.79538417099227	22	Taxol_50nM_N_68	Ly12 3D
1486	1486	1486	0.341089313326104	-0.160508344053379	-1.20725836173586	-1.12897687396191	-0.0718181062837179	-0.424377730091713	-0.223058396055939	0.391759152218757	1486	12	2	-25.0290695402197	-15.5289639667438	22	Taxol_50nM_N_68	Ly12 3D
1487	1487	1487	1.4886302011439	1.57210017195622	0.586796930251847	1.21879152099408	1.23038694770965	1.38677740485312	1.37770901256744	0.0481569457032555	1487	24	4	17.5690655012121	-0.429330220489811	22	Taxol_50nM_N_68	Ly12 3D
1488	1488	1488	1.01765377484288	1.16363051542218	0.792631020608076	0.63476581157079	1.01163115432095	0.920740385066405	1.07782575315389	0.291752140209224	1488	20	4	12.2127225325406	-6.35493180212567	22	Taxol_50nM_N_68	Ly12 3D
1489	1489	1489	0.63501827694606	0.161568059126913	0.282357153112067	-1.02345162530195	0.128127217545083	0.359370517523317	0.137328981389086	-0.241951121035071	1489	21	4	5.55114635294922	-13.3651937669984	22	Taxol_50nM_N_68	Ly12 3D
1490	1490	1490	-0.350695725743609	-1.04561298577661	-1.30740925914044	-1.18448541051886	-0.861375966966502	-1.23359349169364	-1.14665937668304	0.268139133798036	1490	8	2	-22.804272664319	-6.6479040126035	22	Taxol_50nM_N_68	Ly12 3D
1491	1491	1491	1.14166993471224	0.312900058413261	-1.31035231765101	-1.07145651475768	0.449858590567529	0.804167752348457	0.545429056115652	-0.323766170286231	1491	19	4	-15.371015514579	-23.3651303198929	22	Taxol_50nM_N_68	Ly12 3D
1492	1492	1492	-0.044533742022678	-0.409359579629287	-1.30644976798337	-1.17563257894188	-0.573572117358876	-0.135574060606203	-0.561318334983831	-0.609428995452431	1492	19	4	-17.055623428875	-20.59493662867	22	Taxol_50nM_N_68	Ly12 3D
1493	1493	1493	1.35516810435063	1.49730054362686	0.562691052201646	1.20972038646354	1.13161930001153	1.66518280229142	1.38366298112917	-0.40346866194226	1493	24	4	15.8825920923689	0.709926102121794	22	Taxol_50nM_N_68	Ly12 3D
1494	1494	1494	1.15832009929368	0.407829575025598	-1.30978499225188	-1.17359682221643	0.41509557025384	0.738741350180996	0.494828409239036	-0.294974005546998	1494	19	4	-15.7220888715569	-23.7812379176139	22	Taxol_50nM_N_68	Ly12 3D
1495	1495	1495	1.2535319555257	0.670556935018167	-1.28947337932573	-1.04230045562584	0.498962681239882	0.764920167485505	0.570052689298689	-0.213165607526861	1495	19	4	-15.7009141457068	-24.2367752760308	22	Taxol_50nM_N_68	Ly12 3D
1496	1496	1496	0.28961911601794	-0.602016445253313	-1.18431805172743	-1.16278386424815	-0.627032827556445	-0.204651325874839	-0.628490342858171	-0.601386538573272	1496	19	4	-16.7209761381159	-17.749875631972	22	Taxol_50nM_N_68	Ly12 3D
1497	1497	1497	0.783740198326634	0.932796770118686	-0.7491429535606	1.58600242090763	0.347411639337978	1.4718692316004	0.888861732530099	-1.2275649621712	1497	23	4	17.9549577021507	7.47671008196099	22	Taxol_50nM_N_68	Ly12 3D
1498	1498	1498	1.12736826357661	0.64128304932857	-0.159584785962735	-1.20095248248789	0.425752908291379	0.96289128781526	0.596478142050166	-0.538283531527797	1498	20	4	9.54403071090395	-15.7000772609346	22	Taxol_50nM_N_68	Ly12 3D
1499	1499	1499	1.10044887168276	0.753159188841998	-0.225307356082475	-1.0319155749754	0.776959513438507	0.581793258284528	0.789167856371303	0.368099954705754	1499	21	4	5.54014355514787	-18.25040152404	22	Taxol_50nM_N_68	Ly12 3D
1500	1500	1500	0.348654315697527	-0.117111671735646	-1.24478979028696	-1.07703316642646	-0.209320717784977	0.295938874190875	-0.123668118032132	-0.619256527938862	1500	19	4	-14.4552350904639	-22.3437980142576	22	Taxol_50nM_N_68	Ly12 3D
1501	1501	1501	0.211897377936285	-0.114822405630388	-1.2670755466923	0.41778942276297	-0.250594880685337	0.421051509494405	-0.0744040695132791	-0.81806223636939	1501	23	4	20.706625566395	9.7667596099382	22	Taxol_50nM_N_68	Ly12 3D
1502	1502	1502	1.10830758900767	0.473239117963499	-1.30753251467471	-1.00537807981222	0.282207881041296	0.747831090842461	0.40323055718306	-0.48270002521435	1502	19	4	-14.0860794915366	-23.6298973841184	22	Taxol_50nM_N_68	Ly12 3D
1503	1503	1503	-0.0486400908161436	-0.274072470451544	-1.26999210490245	-1.06931819288511	-0.37593798820154	-0.135853862480968	-0.429556638201843	-0.34544786256413	1503	19	4	-19.33082144441	-20.7662654727125	22	Taxol_50nM_N_68	Ly12 3D
1504	1504	1504	0.382713166117083	-0.235659571597005	0.214556474967962	-1.05278723217569	-0.326709943747298	0.264718051942645	-0.205562998876502	-0.73999330587281	1504	21	4	5.87745770494853	-12.4914646607633	22	Taxol_50nM_N_68	Ly12 3D
1505	1505	1505	0.58308245471547	-0.0260918099206484	-1.2140210440289	-1.07941153238959	0.0723942016988434	0.265603869777011	0.0614060188545058	-0.20857431508164	1505	19	4	-18.5934916524461	-22.0679226345014	22	Taxol_50nM_N_68	Ly12 3D
1506	1506	1506	0.7757734537145	0.0496324397288893	-1.3465971455532	-1.01216792379075	0.107057236107527	0.435251213590451	0.148891394293999	-0.357239959906065	1506	19	4	-16.2812547817538	-22.5070265942723	22	Taxol_50nM_N_68	Ly12 3D
1507	1507	1507	1.02660176014108	0.945120356003345	-1.2858781341919	1.60133973857903	0.171968757913287	1.61501697264022	0.974764693589964	-1.62608307120117	1507	23	4	19.069302692198	7.36294474063311	22	Taxol_50nM_N_68	Ly12 3D
1508	1508	1508	0.0412518282356757	0.073776074161923	0.136307138458563	0.891316597077848	0.0067183606438464	0.107113360463377	-0.0417542322259251	-0.114100380862511	1508	5	1	9.41322909713134	16.4824345680555	22	Taxol_50nM_N_68	Ly12 3D
1509	1509	1509	0.859217682650954	1.07042331179176	0.83785594610174	0.87250132970111	0.826187821821214	0.998612261949912	0.916577733705828	-0.0451115188268194	1509	24	4	11.8786655412628	1.08761577401613	22	Taxol_50nM_N_68	Ly12 3D
1510	1510	1510	0.911387182470866	0.694359724228279	0.229687229184508	0.858201038216065	0.755024321398299	0.333703538123435	0.738814580859569	0.623868491039092	1510	10	2	22.6951718520033	15.7540263767618	22	Taxol_50nM_N_68	Ly12 3D
1511	1511	1511	1.55535698784095	0.954914055192146	-0.4153117948554	-1.04574125125042	0.890512506864457	1.13927647072453	1.01109863718906	-0.120907254713864	1511	19	4	9.23094479557091	-17.7069400039067	22	Taxol_50nM_N_68	Ly12 3D
1512	1512	1512	-0.314804499999878	-0.662104066002393	-1.27019476028456	0.162420071265205	-0.794921814792754	-0.208558590731749	-0.720296786774787	-0.820874736278464	1512	23	4	18.635977618586	13.7780125187398	22	Taxol_50nM_N_68	Ly12 3D
1513	1513	1513	0.12552108717485	0.241131546606496	0.800021588833166	0.124102103898774	0.105555727982887	0.404615467304352	0.136018290175119	-0.3240454910263	1513	14	3	6.31079125047886	-0.258080582109049	22	Taxol_50nM_N_68	Ly12 3D
1514	1514	1514	1.40731173806052	0.644957949969959	-1.22066821791441	-1.03079001596611	0.522016230226559	0.851630446014354	0.617943545273889	-0.282032318004807	1514	19	4	-15.0208817172078	-24.0240516774882	22	Taxol_50nM_N_68	Ly12 3D
1515	1515	1515	0.495288817001135	-0.102405218102573	-1.16380436818094	-1.02866558487178	0.0370267287450349	-0.120013643864174	-0.0661674998716337	0.187281029907461	1515	12	2	-23.2682575594448	-18.1858416152877	22	Taxol_50nM_N_68	Ly12 3D
1516	1516	1516	0.365682960373296	-0.632691226695619	-1.18536949053316	0.873906205945924	-0.174117929799423	-0.618089540253283	-0.353747230910483	0.477839749879073	1516	10	2	20.3204631213384	18.4964151789725	22	Taxol_50nM_N_68	Ly12 3D
1517	1517	1517	0.665766352859594	0.594802902678341	0.427140551992522	0.975062894427708	0.324492639443579	0.697679786420629	0.411423153717918	-0.368669643239757	1517	22	4	13.1214338999387	7.07207469422861	22	Taxol_50nM_N_68	Ly12 3D
1518	1518	1518	1.03677940577737	0.000423816937896	-1.20645353129299	-1.11805644933077	-0.060765355292855	0.422897856286157	0.0299574832957149	-0.566935811903175	1518	19	4	-14.0227944391966	-21.2647725677961	22	Taxol_50nM_N_68	Ly12 3D
1519	1519	1519	1.27625497646307	1.39984718328532	0.867103055667376	-1.15445080897359	1.17408265766042	0.841594097787721	1.23910920758113	0.599407046269773	1519	21	4	4.4189164345077	-14.6116879880758	22	Taxol_50nM_N_68	Ly12 3D
1520	1520	1520	0.847780620816372	1.15652613955976	0.801556991139297	1.33028777110188	0.96789854150631	0.918307168696354	1.03355584518312	0.236204889583021	1520	22	4	11.6147935698022	6.01213531067657	22	Taxol_50nM_N_68	Ly12 3D
1521	1521	1521	0.796357473714474	-0.0849776824274908	-1.10778228872454	-1.02022616338586	-0.226276472983415	0.374420879836651	-0.0901029246522644	-0.732045322198323	1521	19	4	-13.172083357253	-21.1085200460566	22	Taxol_50nM_N_68	Ly12 3D
1522	1522	1522	0.646557556576311	0.128960685490235	-1.24538900276263	-0.9681950295724	0.158364824568635	0.27362661493845	0.135898833494269	-0.103100039990513	1522	19	4	-19.3242757579723	-22.272582837915	22	Taxol_50nM_N_68	Ly12 3D
1523	1523	1523	0.99115844128896	0.925973665986429	0.637668465196032	0.42742667242187	0.581819427994101	1.06230721359605	0.744790034144501	-0.444297944165574	1523	24	4	12.9415440141506	-2.2686721396494	22	Taxol_50nM_N_68	Ly12 3D
1524	1524	1524	0.937775638930361	0.464938697586988	-1.28915945733909	-1.07911911136729	0.305835398839692	0.520191945850297	0.333773565625882	-0.18964299916473	1524	19	4	-16.9991508104473	-23.9434563299312	22	Taxol_50nM_N_68	Ly12 3D
1525	1525	1525	0.277637861913223	-0.313387371411728	-1.22302914012294	-0.255263356650402	-0.650208856814974	0.0746198437474611	-0.47346727334722	-0.953161598599678	1525	23	4	23.2313474422735	7.52720995279904	22	Taxol_50nM_N_68	Ly12 3D
1526	1526	1526	-0.410720217218816	-0.429814220123587	-1.20323972109763	0.894500487981706	-0.43705365772916	-0.21272494490319	-0.50451546016452	-0.338663365813416	1526	7	1	17.4048751295729	16.9866057210612	22	Taxol_50nM_N_68	Ly12 3D
1527	1527	1527	0.637375761565543	0.107582179593556	-1.20740842715479	-1.16214745155014	0.0035236719849476	0.0654705819447313	-0.056047996556818	-0.0705187015578856	1527	19	4	-21.0276383217464	-21.4897393216046	22	Taxol_50nM_N_68	Ly12 3D
1528	1528	1528	0.452626847340167	-0.348776456109966	-1.23318328785318	-1.06829451893903	-0.176817609553635	0.216559121079274	-0.141933479090136	-0.484694898958031	1528	19	4	-16.2368313322601	-21.0514881447267	22	Taxol_50nM_N_68	Ly12 3D
1529	1529	1529	1.15301502971425	0.485318298598874	-1.19391661110598	-1.01208737259941	0.395728771871048	0.375557224588522	0.375871255604795	0.0964536538529687	1529	19	4	-20.4107903997839	-22.3334534696794	22	Taxol_50nM_N_68	Ly12 3D
1530	1530	1530	0.914535505522017	0.827071565038992	0.291241833223957	0.581526937782034	0.500940836596817	1.04196323682002	0.68197749989783	-0.528823103798854	1530	24	4	15.869587944156	0.227424868681422	22	Taxol_50nM_N_68	Ly12 3D
1531	1531	1531	0.550090943719265	0.28997680782824	-1.23586352229807	0.640274045437352	-0.0544650059661378	0.728696309570076	0.209866732147235	-0.909864397478698	1531	23	4	20.9189413821497	8.36868903878747	23	Taxol_100nM_N_73	Ly12 3D
1532	1532	1532	0.796697538818995	0.15946688762509	-1.18191403149629	-1.11352339190908	0.198185975218015	0.75879605034538	0.355672243592139	-0.607389649085695	1532	19	4	-13.4879608599592	-23.270366018267	23	Taxol_100nM_N_73	Ly12 3D
1533	1533	1533	0.597208933609866	0.285159736388043	-1.18777888939381	0.881226856227788	0.0097477343322191	0.491472975807205	0.107310137645751	-0.551652118284136	1533	23	4	20.6746345808838	10.8877614249054	23	Taxol_100nM_N_73	Ly12 3D
1534	1534	1534	0.956835507194522	0.779502164230082	-1.29069081571136	0.976145854892817	0.265231656488201	1.27096092175067	0.710258578745927	-1.1063747913833	1534	23	4	20.9203949892651	7.23783113316193	23	Taxol_100nM_N_73	Ly12 3D
1535	1535	1535	1.0264838773922	0.398155503583717	-1.33570441503188	-0.930272793996075	0.200871232155125	0.945516833276596	0.462699249953923	-0.818331976447797	1535	19	4	-12.2496086845404	-22.9542792211088	23	Taxol_100nM_N_73	Ly12 3D
1536	1536	1536	1.06778118067987	0.818762174691451	-1.00498292891712	-0.928486531900746	0.509642959712379	0.921804524794155	0.635281995085172	-0.379162683696197	1536	19	4	-13.5568526431218	-24.6634744957444	23	Taxol_100nM_N_73	Ly12 3D
1537	1537	1537	0.861657551220581	0.154196688562724	-1.21760929962871	-1.11518994356975	0.225369848505918	0.330019333278512	0.209681902150101	-0.0784999485412774	1537	19	4	-19.4617052501405	-22.150452423854	23	Taxol_100nM_N_73	Ly12 3D
1538	1538	1538	1.78507726227341	1.50356847145417	0.397946365028878	-0.116689131423158	1.17935549635342	1.45221567936816	1.34828717517239	-0.0951055166471687	1538	20	4	14.7950794824715	-10.8210940331158	23	Taxol_100nM_N_73	Ly12 3D
1539	1539	1539	1.13886099636806	0.609649346075805	-1.19101618725884	-1.03053342947636	0.405738868677763	0.873815861369928	0.542352821642484	-0.46264454028042	1539	19	4	-13.813922494226	-24.0881018403965	23	Taxol_100nM_N_73	Ly12 3D
1540	1540	1540	1.70607959711839	1.51331666643047	0.152425082868791	0.759103700911251	1.21881931420938	1.65039338946648	1.44303309862312	-0.270145250099512	1540	25	4	18.8903517556855	-4.30216522931811	23	Taxol_100nM_N_73	Ly12 3D
1541	1541	1541	0.156778515519034	0.169437885379112	0.0453369940243861	0.465392985696274	0.112976202760978	0.487063118147774	0.17407321860108	-0.408870607852176	1541	22	4	13.326471036906	6.55464177776004	23	Taxol_100nM_N_73	Ly12 3D
1542	1542	1542	1.40198886970041	0.961837955987712	0.426782387480368	-1.1110025838937	0.718236745448354	0.650985152677849	0.740480126777623	0.210264106145438	1542	21	4	6.02727905456501	-15.462113268501	23	Taxol_100nM_N_73	Ly12 3D
1543	1543	1543	0.822698891787723	-0.0226877422085129	-1.17569314168874	-1.10049316610501	-0.0216431430846533	0.452776840587195	0.0688852277898422	-0.549071817062039	1543	19	4	-14.2961323989001	-21.9794637581425	23	Taxol_100nM_N_73	Ly12 3D
1544	1544	1544	1.38554366907972	0.806357347552395	-1.19195351977687	0.224204643387258	0.678870021217377	1.03053515237574	0.80335028602861	-0.278321604626107	1544	25	4	23.7267328620897	-6.08992585946611	23	Taxol_100nM_N_73	Ly12 3D
1545	1545	1545	1.09298570290524	0.905182237318205	-0.101496189319909	-0.598116024149535	0.699426811229948	0.913481302759591	0.782704919967801	-0.116413310662444	1545	20	4	10.0102687056679	-16.6319288125133	23	Taxol_100nM_N_73	Ly12 3D
1546	1546	1546	0.348503366135288	0.573141883728456	1.39510804501554	-0.117351922676311	0.675046930951529	0.0608975511602522	0.630698547865121	0.83060078587533	1546	15	3	-3.16358047911761	-5.99408726674593	23	Taxol_100nM_N_73	Ly12 3D
1547	1547	1547	0.416231493899709	-0.353701654300854	-1.219721969169	-1.17592852411115	0.0036696743661219	0.0132249122560781	-0.0693352628302012	-0.0102985464704411	1547	12	2	-21.429495711571	-19.0732832745442	23	Taxol_100nM_N_73	Ly12 3D
1548	1548	1548	-0.332316635597774	-0.554168104744002	0.768095607215947	-1.10180703526438	-0.300551586358047	-0.380942568969449	-0.440874477275729	0.03670754679867	1548	3	1	-0.337739843378723	-4.54189988862191	23	Taxol_100nM_N_73	Ly12 3D
1549	1549	1549	-0.0059009259811483	-0.246616618322474	-1.30201571351625	-1.15741221271894	-0.343534710421781	-0.339784015470844	-0.469432296701237	-0.0679226828687748	1549	12	2	-23.7704667831847	-17.8779826145652	23	Taxol_100nM_N_73	Ly12 3D
1550	1550	1550	1.21402941102698	0.833154108058842	-0.490947402363659	-1.06061489661536	0.646275634873023	0.952018849339169	0.750562754202863	-0.231597240592797	1550	19	4	9.34984449268951	-17.5669286673786	23	Taxol_100nM_N_73	Ly12 3D
1551	1551	1551	-0.627519451195405	-1.1769634934998	-1.08137827316582	0.869081645689799	-1.15093588329163	-0.835918660456522	-1.26315643122886	-0.575047951387161	1551	6	1	14.5716338309477	20.463327792666	23	Taxol_100nM_N_73	Ly12 3D
1552	1552	1552	1.04706766032354	0.460910103520496	-1.3015198848859	-0.984327785265659	0.283127406950855	0.850023290404044	0.452912151401314	-0.598882560896407	1552	19	4	-13.3286470507344	-23.5069596623614	23	Taxol_100nM_N_73	Ly12 3D
1553	1553	1553	0.680593206204162	0.27729792083677	-0.0564287183541485	-1.04858629861422	0.436230771470155	0.41945532502457	0.423389952174085	0.100051744847106	1553	21	4	5.38577261875654	-17.2257958404026	23	Taxol_100nM_N_73	Ly12 3D
1554	1554	1554	1.71718819645494	1.74666990786099	0.773159103827077	0.618804046242788	1.38499325405551	1.54577490938008	1.55705315977006	0.0717408441364712	1554	20	4	14.8923725387661	-7.49863680057878	23	Taxol_100nM_N_73	Ly12 3D
1555	1555	1555	0.352850026636232	-0.0992566420992373	-1.02519589434592	0.666894957079547	0.123776547483289	-0.186216909404448	0.011019548666866	0.379073541723206	1555	10	2	21.2212931952107	16.9831838879896	23	Taxol_100nM_N_73	Ly12 3D
1556	1556	1556	-0.38336431293411	-1.0348730570813	-1.33868510020267	-1.04619368325044	-1.09292408602734	-0.55982596184127	-1.07795855114839	-0.814860220294301	1556	11	2	-16.7785977144713	-15.6015810578425	23	Taxol_100nM_N_73	Ly12 3D
1557	1557	1557	1.46424383994881	1.27588504281464	-0.399090352623129	0.323360209928425	0.83939611836832	1.39421472328288	1.06565649383378	-0.482000738553739	1557	25	4	20.3317476937922	-5.61203222385088	23	Taxol_100nM_N_73	Ly12 3D
1558	1558	1558	0.911391522964888	0.407204170122999	-1.21736298719283	0.502710089900599	0.305232780575141	0.831774360745328	0.457388076302944	-0.548425922847955	1558	23	4	22.6927846752154	7.83008769684266	23	Taxol_100nM_N_73	Ly12 3D
1559	1559	1559	0.781398503431929	0.220454115172695	-1.20581782098988	-1.18136581788395	0.237371718752757	0.365209592630482	0.229822659815041	-0.10291880667368	1559	19	4	-19.0799605310364	-22.7252885892341	23	Taxol_100nM_N_73	Ly12 3D
1560	1560	1560	0.707203998629531	0.61002066319462	-0.26812134692439	0.773690457260652	0.313958638823056	0.795083869328491	0.445716157155359	-0.494630998272544	1560	23	4	19.1471726691886	6.46642854415682	23	Taxol_100nM_N_73	Ly12 3D
1561	1561	1561	-0.0706028488310654	-0.587142817159577	-1.22199034501094	-1.0801214059981	-0.615554413749028	-0.243060369668584	-0.640487467110972	-0.541945030121809	1561	19	4	-17.671632293277	-18.2002437555927	23	Taxol_100nM_N_73	Ly12 3D
1562	1562	1562	-0.407143774920278	-0.996895899855443	-1.31848410308151	-1.20503584182441	-0.856712165709611	-0.850216300196839	-1.05530140465055	-0.166103434195512	1562	8	2	-24.4436935506521	-8.63844099827181	23	Taxol_100nM_N_73	Ly12 3D
1563	1563	1563	0.604213892747312	-0.0624921424972847	-1.28181307508489	-1.01973185872153	-0.0786289169514582	0.181973053174017	-0.086322933857786	-0.313967214355831	1563	19	4	-17.8110223444406	-21.7943845116511	23	Taxol_100nM_N_73	Ly12 3D
1564	1564	1564	1.28700298929273	0.847907212953566	-0.468841544147522	-0.897643065664419	0.756687564619502	0.975304586834611	0.849478559320005	-0.111052063000439	1564	19	4	9.28150405243752	-17.9458148917804	23	Taxol_100nM_N_73	Ly12 3D
1565	1565	1565	-1.12297835426209	-0.984368686123594	0.461640466703852	0.134312127249311	-0.661911924481342	-1.16267808603427	-0.931422263324718	0.452764898097011	1565	2	1	-10.6923645167348	12.1956731551931	23	Taxol_100nM_N_73	Ly12 3D
1566	1566	1566	1.1522517188492	0.709600570752568	-1.32803919074438	-0.963670762959035	0.509684863981492	1.00293089302782	0.669722348249709	-0.472313371324501	1566	19	4	-13.6691535579627	-24.0706686552996	23	Taxol_100nM_N_73	Ly12 3D
1567	1567	1567	0.355050107445762	-0.0594182984749816	-0.847325100816838	-0.918403915795284	0.144054133687327	-0.0568009589867997	0.0506594787511229	0.25743866261565	1567	12	2	-24.174748793238	-17.7609276937669	23	Taxol_100nM_N_73	Ly12 3D
1568	1568	1568	1.04624765631077	0.627140990729574	-0.727065798892877	-0.989219910137864	0.534876074460006	0.820869141486525	0.617468212967191	-0.229534406773732	1568	19	4	-13.9798416877148	-25.3510126073769	23	Taxol_100nM_N_73	Ly12 3D
1569	1569	1569	1.11069005626252	0.781500811208951	-0.240825630765404	-1.10142489899774	0.65918781831358	0.287793148574139	0.630873010978251	0.548761697399472	1569	21	4	2.67904058539534	-18.3298620384886	23	Taxol_100nM_N_73	Ly12 3D
1570	1570	1570	0.663717618643581	0.133293769576665	-1.17466789887814	-1.09376645081498	0.132431385828431	0.479975412358193	0.185107882236849	-0.374772734880259	1570	19	4	-15.746020712036	-23.5115648728631	23	Taxol_100nM_N_73	Ly12 3D
1571	1571	1571	0.856790150908802	0.608614891349627	-0.0788997530843283	-1.07252462434867	0.477821726336081	0.514295411630131	0.482943751099488	0.0465750227405577	1571	21	4	6.64507026344421	-16.6679069185977	23	Taxol_100nM_N_73	Ly12 3D
1572	1572	1572	-0.0805796302585415	-0.370879095835928	-1.26039537226007	-1.0678533612285	-0.408276370802666	-0.537767806222632	-0.576071211755627	0.0731716005214571	1572	12	2	-24.7541549976536	-14.4420095166675	23	Taxol_100nM_N_73	Ly12 3D
1573	1573	1573	0.0317259790213771	-0.301413766766596	-0.0591839101753405	-1.0373130021039	0.0213607010125159	-0.674602554845832	-0.145337026854434	0.803551965703359	1573	17	3	-8.12080694320971	-11.2231334567927	23	Taxol_100nM_N_73	Ly12 3D
1574	1574	1574	0.978150526592727	0.36410713542824	-1.17599332173308	-1.10843640205912	0.280586255969518	0.588973849727589	0.337187412406549	-0.302351325498662	1574	19	4	-15.744179875088	-23.9146222451777	23	Taxol_100nM_N_73	Ly12 3D
1575	1575	1575	1.1564915453287	0.543004599088697	-1.29076910956768	-1.17746019840816	0.454466789185359	0.834347108506	0.560407419667967	-0.352291717178953	1575	19	4	-14.9712231782489	-24.1629690739018	23	Taxol_100nM_N_73	Ly12 3D
1576	1576	1576	1.27997630180719	0.538667887818283	-1.21976359653627	-1.15930607190363	0.501423299704441	1.03384703057117	0.678455525304411	-0.518854699531365	1576	19	4	-13.6559217041985	-23.9535591305142	23	Taxol_100nM_N_73	Ly12 3D
1577	1577	1577	0.755406509925031	-0.119687711306739	-1.22257258319066	-1.19389600453841	-0.187012004235245	0.318985641792056	-0.098616743323225	-0.615973502793258	1577	19	4	-14.1872243362566	-21.4115782744871	23	Taxol_100nM_N_73	Ly12 3D
1578	1578	1578	1.20421584806085	0.871961922323822	-1.25456119903036	0.0690621561590552	0.525657519485433	1.2070157132706	0.781374853075309	-0.68547890180521	1578	25	4	22.6135654087903	-5.69677309528491	23	Taxol_100nM_N_73	Ly12 3D
1579	1579	1579	-0.0508605711767423	-0.652331649919261	-1.31591375851118	-1.12323284044674	-0.446380644725926	-0.277259647711802	-0.535404729885282	-0.276961986010595	1579	12	2	-20.8277503500479	-17.0495735495236	23	Taxol_100nM_N_73	Ly12 3D
1580	1580	1580	1.41365573233912	1.52215792287522	0.76235571395953	-0.859173637439608	1.28741555577356	1.01015782029609	1.37736846465608	0.556938243739383	1580	21	4	5.91250326095059	-14.9751574543734	23	Taxol_100nM_N_73	Ly12 3D
1581	1581	1581	-0.0196478038245588	-0.741076687876572	-1.31156896891339	-1.17000508987865	-0.85521667442849	-0.234631078176149	-0.764328635528066	-0.871358036876286	1581	19	4	-15.0494489120612	-18.3818916103675	23	Taxol_100nM_N_73	Ly12 3D
1582	1582	1582	0.164056269912076	-0.679978598072542	-1.30189178497213	-1.20867040252035	-0.223684108605184	-0.717665568592542	-0.417200797143102	0.526118041191185	1582	12	2	-23.0257268625662	-11.0877421285518	23	Taxol_100nM_N_73	Ly12 3D
1583	1583	1583	-0.0241262414859308	-0.0720057690061642	0.430714023193839	-1.11324805106685	-0.0185163146848119	-0.207541457576702	-0.136316678972261	0.213743438797274	1583	3	1	-0.0499407234066652	-8.95537975369296	23	Taxol_100nM_N_73	Ly12 3D
1584	1584	1584	0.101410243398173	-0.674998483377495	-1.28903198805259	-1.07856129050162	-0.45480507170472	-0.463712949153137	-0.60035797556664	-0.0739834796740084	1584	12	2	-22.4621268520466	-14.1809950216803	23	Taxol_100nM_N_73	Ly12 3D
1585	1585	1585	0.416728673401696	-0.311997595116702	-1.31040405549696	-0.988386584333415	-0.133075831089203	-0.519628092277448	-0.298965102220832	0.419470205252033	1585	12	2	-24.5426784296932	-14.4963482948994	23	Taxol_100nM_N_73	Ly12 3D
1586	1586	1586	0.532209873192445	0.0752478406378908	-0.291632764691036	-0.23466673895433	0.325671531042937	0.239864189908309	0.281719331369895	0.158890290842496	1586	19	4	-20.6460150807239	-20.4582589177815	23	Taxol_100nM_N_73	Ly12 3D
1587	1587	1587	1.17207250672386	0.955650723651101	0.322653105987095	-1.05873410944227	0.844723107670565	0.922061794034726	0.915265987587185	0.0675653393408999	1587	21	4	7.35819071619317	-15.4210700851436	23	Taxol_100nM_N_73	Ly12 3D
1588	1588	1588	0.567151608004644	0.648071739460041	0.606064908865645	-1.18810921735211	0.693324023035869	0.0071696970856604	0.648309308862702	0.916712149385031	1588	18	3	-1.14942001232526	-13.5506410822188	23	Taxol_100nM_N_73	Ly12 3D
1589	1589	1589	0.942750834324886	0.793183023216557	0.310693531383387	-1.09953568259188	0.720826882922856	0.518576446156731	0.722670485728414	0.365844745880107	1589	21	4	4.40281796109377	-15.6845596646818	23	Taxol_100nM_N_73	Ly12 3D
1590	1590	1590	0.661216278178236	0.519856507911177	-0.59609958992455	0.587719848612719	0.265432090638346	0.724647350769471	0.381608276399752	-0.478444321742736	1590	23	4	21.1994491649166	7.22055150516144	23	Taxol_100nM_N_73	Ly12 3D
1591	1591	1591	0.522662078187913	-0.346766662796176	-1.27549165406079	-1.04159218225686	-0.319278503954637	0.137307005023246	-0.27025094310427	-0.583695825648437	1591	19	4	-15.411610036304	-20.2446258753706	23	Taxol_100nM_N_73	Ly12 3D
1592	1592	1592	-0.0449361980320951	-0.69986725302549	1.34240428711016	0.238674308869726	-0.927758401442642	-0.278121003896171	-0.824018167339387	-0.918168630186908	1592	1	1	1.70073694391456	13.3892807250917	23	Taxol_100nM_N_73	Ly12 3D
1593	1593	1593	1.32184600042023	0.562078386855033	-1.06788216886858	-1.16107824766662	0.666688340857517	0.871138738638442	0.742532804355304	-0.111441400814017	1593	19	4	-15.9410712422264	-24.3689916398274	23	Taxol_100nM_N_73	Ly12 3D
1594	1594	1594	0.11797944084208	-0.158822605344251	0.218424225808888	-1.16951150979274	-0.141324583561781	0.0338879731224082	-0.187379795759827	-0.227472352785064	1594	3	1	3.47761590200585	-11.784331884849	23	Taxol_100nM_N_73	Ly12 3D
1595	1595	1595	0.442673323638556	-0.334547057330908	-1.25308847890102	-1.0942726535866	-0.0224000500646806	-0.643175827632969	-0.19177370187666	0.709065275688551	1595	12	2	-25.1188149455417	-13.9905372957112	23	Taxol_100nM_N_73	Ly12 3D
1596	1596	1596	0.176124351156071	-0.143937426347789	-1.28180082814352	-0.887423477825015	-0.221265053153399	0.3280251098309	-0.113402892662297	-0.672055299069669	1596	19	4	-14.1321026768825	-21.6696221806995	23	Taxol_100nM_N_73	Ly12 3D
1597	1597	1597	0.344895265943113	-0.630779307398987	-1.24606298555633	-10.872509893275	-0.194887649666419	-26.7052848844353	-0.431478310887193	30.4218729873113	1597	17	3	-14.0430681470177	-0.37177873448933	23	Taxol_100nM_N_73	Ly12 3D
1598	1598	1598	0.630219125004029	0.235703565145827	-1.33727306552282	-1.17244142641287	0.17689531766838	0.295343598745781	0.157994519310127	-0.103329664893501	1598	19	4	-19.4631527127423	-22.6309943651138	23	Taxol_100nM_N_73	Ly12 3D
1599	1599	1599	-0.272692728897673	-0.18970508837228	0.265162594060377	-0.939888395706944	-0.108576301474363	-0.293551298057443	-0.240149340059589	0.192413487581209	1599	15	3	-1.66634866224551	-7.84432802466961	23	Taxol_100nM_N_73	Ly12 3D
1600	1600	1600	1.43185492039641	1.12880354715252	0.286354107752526	0.135172278188394	0.816514332346278	1.47616105294515	1.09077199476684	-0.606675513351845	1600	20	4	16.0951531257531	-6.4424693793806	23	Taxol_100nM_N_73	Ly12 3D
1601	1601	1601	0.499940916750196	0.110847037263094	-0.939443377330923	0.488935376952559	0.123871936851299	0.034114246083579	0.0472674164642532	0.126060957786818	1601	10	2	22.1461369448045	14.6166856198018	23	Taxol_100nM_N_73	Ly12 3D
1602	1602	1602	-0.113183591075257	-0.480329285273929	0.330798875230601	0.563740283299996	-0.511087548088847	-0.165281629071039	-0.53663691076189	-0.491938393134003	1602	5	1	3.26715676112618	17.9602665105851	23	Taxol_100nM_N_73	Ly12 3D
1603	1603	1603	0.423388954505208	-0.168229518104361	-1.23495196089376	-1.05102487145935	0.112561381572946	-0.363475623856401	-0.0208714552287623	0.567765261655639	1603	12	2	-25.0430942117841	-15.2763942336608	23	Taxol_100nM_N_73	Ly12 3D
1604	1604	1604	0.896292079602566	0.940263993327	-0.148851420091414	1.47796458794615	0.544791778110091	1.41333163962584	0.915244830312061	-0.896989933700918	1604	23	4	16.6110982219707	5.99934315523522	24	Vehicle-DMSO_N_216	Ly12 3D
1605	1605	1605	1.66950443255144	1.79737976213652	0.713195904084009	1.36906805896006	1.3039478241748	1.98577499322206	1.64248428328644	-0.541899058334534	1605	24	4	15.6559052522528	0.230390264954697	24	Vehicle-DMSO_N_216	Ly12 3D
1606	1606	1606	1.39485394771079	1.13813674257456	0.307172783093288	-1.20053236741066	0.967997896088491	1.09870447497826	1.06942519749536	0.0290778443778952	1606	21	4	7.76355643476034	-15.5435825698918	24	Vehicle-DMSO_N_216	Ly12 3D
1607	1607	1607	1.04607641439303	1.30778414128676	0.509087454259481	1.8663922687712	0.757912912799344	1.83249633367504	1.28841642288218	-1.09425030377308	1607	22	4	13.8415565424822	5.22579938111124	24	Vehicle-DMSO_N_216	Ly12 3D
1608	1608	1608	1.03578827220081	0.959937252204525	0.546720397712352	-1.15522214874539	0.674164863998485	0.892151872507341	0.75496447350897	-0.125609244326797	1608	21	4	7.13937561109161	-14.2881069002307	24	Vehicle-DMSO_N_216	Ly12 3D
1609	1609	1609	1.21106150383978	1.03911373279486	0.237676589906467	0.274585049010016	0.706179604379923	1.13463151024094	0.862917600399653	-0.361485401747247	1609	25	4	16.7128625683004	-5.91170589802663	24	Vehicle-DMSO_N_216	Ly12 3D
1610	1610	1610	1.23634650738514	1.14423036617534	0.481571983554435	0.32987903222238	0.993200821322662	1.04261909987358	1.081030829644	0.127137391482779	1610	20	4	15.1448396724763	-9.45743248400376	24	Vehicle-DMSO_N_216	Ly12 3D
1611	1611	1611	1.75655102839183	1.58502553453995	0.202389330182305	0.531960158349534	1.04431119614578	1.85059834056564	1.42155395686443	-0.732969695440227	1611	25	4	17.3394134363184	-4.44114790025551	24	Vehicle-DMSO_N_216	Ly12 3D
1612	1612	1612	2.00285499163542	2.169666031706	1.15625895912537	1.18344507459372	1.75740654173415	2.32093108382887	2.10000899270577	-0.322011944427572	1612	24	4	14.343047287872	-2.84150106004844	24	Vehicle-DMSO_N_216	Ly12 3D
1613	1613	1613	0.913880670369387	1.48200799260777	1.80577548220484	0.855328162538645	1.62565499878015	1.11200819067349	1.75834956918571	0.891160069411039	1613	13	3	-1.6959878710469	5.12610681805679	24	Vehicle-DMSO_N_216	Ly12 3D
1614	1614	1614	1.33429893815282	1.23633224658982	0.379119990464124	-1.18179909028212	1.05022525549858	0.712887647965688	1.09318281334058	0.582043052709045	1614	21	4	4.50672593421723	-16.1600309101804	24	Vehicle-DMSO_N_216	Ly12 3D
1615	1615	1615	0.513919979855782	0.718394331703687	1.09016954459096	0.426202743524512	0.602411450231798	0.640427459073282	0.627010044517847	0.0678737387876606	1615	14	3	7.29732766493948	0.0286338093734962	24	Vehicle-DMSO_N_216	Ly12 3D
1616	1616	1616	1.92191453219889	2.10914322609278	1.47541494219363	1.45311225002533	1.78258883582709	2.27372320262115	2.10280812308741	-0.234179329103974	1616	24	4	13.1416496400621	-1.15788986755598	24	Vehicle-DMSO_N_216	Ly12 3D
1617	1617	1617	1.10712054547084	0.0334557978314273	-1.28544086451589	-1.11934362153453	-0.189229210554041	0.169181346983465	-0.17131694439155	-0.446820342454903	1617	19	4	-16.3125575167056	-19.532706834905	24	Vehicle-DMSO_N_216	Ly12 3D
1618	1618	1618	1.38717375581912	0.727658451603958	-1.19788307460023	-0.964215875563174	0.709074820628625	-0.304973246108718	0.655003140582964	1.29634794507263	1618	12	2	-25.9308353170264	-15.8944571703437	24	Vehicle-DMSO_N_216	Ly12 3D
1619	1619	1619	0.784670007565612	0.622246834433068	0.250171080059739	0.424774010507861	0.640334631212586	0.628642385664988	0.660502093988078	0.132006226665068	1619	25	4	19.6400039936157	-5.446939772669	24	Vehicle-DMSO_N_216	Ly12 3D
1620	1620	1620	0.647424760989049	0.641918346831216	0.293249815213193	0.591138145031983	0.446590737182851	0.770687767102107	0.530615746488854	-0.289660382735757	1620	24	4	15.2345134526535	2.12336670132793	24	Vehicle-DMSO_N_216	Ly12 3D
1621	1621	1621	1.06574410742043	0.62148953823178	-1.15390024049707	-0.973920748143795	0.544406835934107	0.45162054899074	0.534167394091783	0.207412402624438	1621	19	4	-20.7167243055303	-22.4745078498685	24	Vehicle-DMSO_N_216	Ly12 3D
1622	1622	1622	0.520781228703126	0.270114896360883	1.94996069134799	-1.08083482483928	0.77062401522402	-0.710373720431057	0.72081598817929	1.84422660958152	1622	15	3	-5.36290887853597	-7.13675844423798	24	Vehicle-DMSO_N_216	Ly12 3D
1623	1623	1623	0.861784078579191	0.913918704176131	0.110916558209605	0.980601576667714	0.533679446164247	1.18516774609287	0.773983000730137	-0.649675746819731	1623	24	4	16.356863532134	3.41919371838842	24	Vehicle-DMSO_N_216	Ly12 3D
1624	1624	1624	1.49794244044089	1.97947096454367	1.71689864652634	1.80677742866886	1.85741805891062	2.23545398055026	2.1536142124844	-0.0903834382268681	1624	24	4	10.8773261704324	1.61653395117134	24	Vehicle-DMSO_N_216	Ly12 3D
1625	1625	1625	2.17990785824016	2.2745183646897	1.16545236715285	-1.1178486513289	2.00296929071087	1.4484831551065	2.20224327230186	1.00794919343765	1625	21	4	5.47630275829766	-15.2224821927197	24	Vehicle-DMSO_N_216	Ly12 3D
1626	1626	1626	1.21860983307977	0.974088858963344	0.27913703984636	1.03832662887405	0.470595495632024	1.26589659655645	0.787944997211379	-0.826584641091737	1626	24	4	16.0402480540231	3.12519156713412	24	Vehicle-DMSO_N_216	Ly12 3D
1627	1627	1627	1.16509491220041	0.968420906129093	0.233090431625411	-0.081216807576819	0.827644752896723	1.11971239454412	0.952384037360677	-0.182300555600671	1627	20	4	15.2744338478522	-10.101288852408	24	Vehicle-DMSO_N_216	Ly12 3D
1628	1628	1628	1.40813555132974	1.4210666358098	0.545470562596543	-1.03486716661142	1.14695620525575	0.275632076677903	1.17775508952421	1.21345550018335	1628	18	3	-0.380097851773541	-15.9850634127216	24	Vehicle-DMSO_N_216	Ly12 3D
1629	1629	1629	1.29900843008713	1.05192808782284	0.435715172038171	-0.231548764854765	0.695642304161349	1.33738479232952	0.947820910898792	-0.608487511762083	1629	20	4	14.0845363319188	-8.81035729776352	24	Vehicle-DMSO_N_216	Ly12 3D
1630	1630	1630	1.21565963887441	1.36800544916762	0.645792989231417	2.04975951265917	0.763609036372054	2.02568923981169	1.44049413564269	-1.3086117580569	1630	22	4	13.6633509902817	5.15527518327704	24	Vehicle-DMSO_N_216	Ly12 3D
1631	1631	1631	1.65226349500111	1.37412751545798	0.107414370596765	0.25155357200737	0.905183458522421	1.64987520867646	1.23396649136885	-0.687965116634882	1631	25	4	17.356354252174	-5.88914218685761	24	Vehicle-DMSO_N_216	Ly12 3D
1632	1632	1632	2.00542914207365	2.09787373605801	0.705372900638864	1.42347227959327	1.54815799547522	2.36117745753456	1.9795143817914	-0.647405478684109	1632	24	4	16.1130999477446	-0.781845015617657	24	Vehicle-DMSO_N_216	Ly12 3D
1633	1633	1633	1.29622002750833	1.1253857602219	-0.0778277702405386	0.491866276751989	0.758425744090418	1.4030884078684	1.01880766993741	-0.600216697519936	1633	25	4	18.6409517559689	-3.11157073204	24	Vehicle-DMSO_N_216	Ly12 3D
1634	1634	1634	1.09456636039143	1.18030296995805	0.469551756154189	1.23780918615911	0.700994231096869	1.4877274114647	1.03417698268089	-0.774077189347932	1634	24	4	14.7679681438891	3.28369628899456	24	Vehicle-DMSO_N_216	Ly12 3D
1635	1635	1635	0.254734779346242	0.382180178455629	0.666591693415273	0.563602370961427	0.146846165487927	0.734116643045646	0.312897806029216	-0.647526718460355	1635	22	4	8.71323153093544	5.58421175474309	24	Vehicle-DMSO_N_216	Ly12 3D
1636	1636	1636	1.27555210388035	0.601246192293967	-1.31085799224721	-0.0144118771663709	0.302227363873675	0.806022861974937	0.443174798539058	-0.522849330255202	1636	25	4	23.59609867759	-5.91412127322069	24	Vehicle-DMSO_N_216	Ly12 3D
1637	1637	1637	1.51577026678172	0.938936446057671	-0.351914618453702	-1.06975786173584	0.826536419699235	1.21612048404579	0.984046202569996	-0.294543016637636	1637	19	4	9.72053817040265	-17.1070584417389	24	Vehicle-DMSO_N_216	Ly12 3D
1638	1638	1638	1.64611083009958	1.15829786782366	-0.185971906550898	-1.03446613515305	0.887307309396301	1.31437041057922	1.06656241973821	-0.326349764691713	1638	20	4	9.9698803329421	-16.5085514505873	24	Vehicle-DMSO_N_216	Ly12 3D
1639	1639	1639	1.37858291572658	1.62659876690126	1.31895222721344	-0.800368543640121	1.54660681774974	1.02976678347051	1.66484610575838	0.880191167461708	1639	21	4	3.73348248699947	-13.6973612369601	24	Vehicle-DMSO_N_216	Ly12 3D
1640	1640	1640	1.51878155940983	1.52781256602434	-0.257227365909916	1.36892628833254	0.881961257450938	1.93934883638997	1.40880677453185	-1.05152344137241	1640	24	4	18.0724561013214	2.19201128401037	24	Vehicle-DMSO_N_216	Ly12 3D
1641	1641	1641	0.208365405120377	0.598135314468646	0.959699910188	-1.04296168425185	0.712342290199716	-0.682136405895392	0.652433915141694	1.73403212010167	1641	17	3	-6.26932217734432	-9.72653848405153	24	Vehicle-DMSO_N_216	Ly12 3D
1642	1642	1642	1.40822698165773	0.494305395565229	-1.23544189030604	-1.17087369884839	0.402508234881223	1.03720526581904	0.620302900666291	-0.654673570500191	1642	19	4	-13.0968118234213	-23.3595812420734	24	Vehicle-DMSO_N_216	Ly12 3D
1643	1643	1643	1.37392329550477	1.42070121084288	0.155996710923004	1.32721806832087	0.739442791597865	1.7887751133285	1.2501104811883	-1.0686593331297	1643	24	4	16.5020313163271	2.47478574784495	24	Vehicle-DMSO_N_216	Ly12 3D
1644	1644	1644	1.51935286097802	1.67778806213272	1.0376440274009	0.869828598153215	1.44182783162853	1.54860221119408	1.611671797974	0.144314391888743	1644	20	4	13.3723585112273	-5.23604873006405	24	Vehicle-DMSO_N_216	Ly12 3D
1645	1645	1645	1.26019667384939	0.528269758158664	-1.19251398149259	-1.0796842990725	0.383267682888262	0.568392593247589	0.413091647724744	-0.141720190876645	1645	19	4	-16.894716621954	-23.9007688894379	24	Vehicle-DMSO_N_216	Ly12 3D
1646	1646	1646	1.15006045075057	0.804565768046303	-1.31198630144253	-0.0134273266652058	0.568693565560881	1.02020747629521	0.717746965970129	-0.413440238739233	1646	25	4	23.4458725066159	-6.33077887384086	24	Vehicle-DMSO_N_216	Ly12 3D
1647	1647	1647	1.37386171975489	1.19245133552325	0.412901914619149	-1.07513477550238	0.973081617703679	0.82495280506019	1.02453804921344	0.35037493754793	1647	21	4	6.07702543892387	-15.7199007900426	24	Vehicle-DMSO_N_216	Ly12 3D
1648	1648	1648	1.06081966535872	0.127285046506807	-1.26219839794372	-1.14535947956336	0.168859250867761	0.33864988312868	0.163866458275695	-0.163805278614694	1648	19	4	-18.5626243446324	-21.9523952312919	24	Vehicle-DMSO_N_216	Ly12 3D
1649	1649	1649	0.872299665129753	0.774204190944784	-1.23529406681177	0.901571697575645	-0.116581328608431	1.3077594850309	0.656692106538653	-1.65802181817446	1649	23	4	19.565892366408	5.95159595314055	24	Vehicle-DMSO_N_216	Ly12 3D
1650	1650	1650	0.380856781423927	-0.555996234175199	-1.25893445977801	-0.98476622544393	-0.262882102411341	-0.238678027975946	-0.371502996449206	-0.0764869817050236	1650	12	2	-20.6973269235042	-17.012022846119	24	Vehicle-DMSO_N_216	Ly12 3D
1651	1651	1651	1.06960669413729	1.21820454762576	1.10000636825767	1.2914195010239	1.04382856376852	1.11947448778052	1.14490662592187	0.106379196332119	1651	24	4	10.8959885124805	3.79862743411869	24	Vehicle-DMSO_N_216	Ly12 3D
1652	1652	1652	0.969583680957434	0.829471240341666	-0.102530765145198	1.280410217751	0.138742572780069	1.35317636075741	0.741114731072598	-1.36957913340415	1652	24	4	15.6190108985458	4.80230215643439	24	Vehicle-DMSO_N_216	Ly12 3D
1653	1653	1653	1.07396616360204	0.412825029892146	-1.17161018072305	-1.10647303887073	0.281234711428191	0.562503624923747	0.328186153233521	-0.271074427640739	1653	19	4	-16.0483226988443	-23.9156255118018	24	Vehicle-DMSO_N_216	Ly12 3D
1654	1654	1654	1.0124647971819	0.508928501023049	-1.23332947640826	-1.15777850562183	0.287085952371211	0.191483240362994	0.235150886930563	0.162999231324479	1654	19	4	-21.786294030128	-21.6372691844368	24	Vehicle-DMSO_N_216	Ly12 3D
1655	1655	1655	1.36651330699831	1.15542282840987	0.463435634668581	-0.275762361295974	0.805720926954523	1.30130006083896	1.00212048850988	-0.420175889482609	1655	20	4	13.7573644096861	-10.0114040933182	24	Vehicle-DMSO_N_216	Ly12 3D
1656	1656	1656	1.44432207194803	1.03870574457533	-0.333826260746041	-0.129616722391243	0.575183596233487	1.31951918098357	0.871503929315185	-0.748663108310011	1656	25	4	18.4704692927526	-7.31241318036891	24	Vehicle-DMSO_N_216	Ly12 3D
1657	1657	1657	1.07025482408208	0.405817937120783	-1.20890056672954	-1.17967114534238	0.321683782829396	0.0198208125984442	0.243332957739821	0.406379527966735	1657	12	2	-23.4984713067064	-19.5168858942767	24	Vehicle-DMSO_N_216	Ly12 3D
1658	1658	1658	1.54131101566227	1.32703606454238	-1.18364164997042	0.672410705398376	0.435771561403009	1.77065659445046	1.15587208520089	-1.45296445735318	1658	25	4	21.444275910156	4.3666290461561	24	Vehicle-DMSO_N_216	Ly12 3D
1659	1659	1659	0.674665117218387	0.181904821559975	-1.23441718208018	-1.15139493317334	0.136979670658446	-0.532276733160785	-0.0073146004613288	0.794277852811758	1659	12	2	-25.8158043845036	-15.3881741259916	24	Vehicle-DMSO_N_216	Ly12 3D
1660	1660	1660	1.31508593061054	0.686592110754459	-1.26958386811153	0.118925484553929	0.610030511319281	1.25821263622762	0.856517280739277	-0.631739076320939	1660	25	4	22.9251252280854	-5.68978999765251	24	Vehicle-DMSO_N_216	Ly12 3D
1661	1661	1661	1.77809941454353	1.08609783880834	-1.24961811029305	-1.04700859429393	0.95190741806449	0.892690709849533	1.01336339839591	0.244302367063702	1661	19	4	-18.1111899085158	-24.0937555529684	24	Vehicle-DMSO_N_216	Ly12 3D
1662	1662	1662	1.50204107805149	1.39425313700488	-1.25972921507751	1.1876705103382	0.757956309269595	1.77261100590452	1.24503706575438	-1.02538978224655	1662	23	4	21.5093330986015	6.44363749010784	24	Vehicle-DMSO_N_216	Ly12 3D
1663	1663	1663	1.17870244279497	0.756170969741213	-1.22953466786969	-0.180294883349902	0.595637596551963	0.679097129114109	0.629543393617069	0.0144090530676981	1663	19	4	24.5760176359436	-7.19601312168788	24	Vehicle-DMSO_N_216	Ly12 3D
1664	1664	1664	1.02030631795058	0.367305656403052	-1.34531512758575	-1.10660936771577	0.240197543009787	0.521960773844385	0.281892585802446	-0.279241343403804	1664	19	4	-16.4798249200667	-23.6675453637594	24	Vehicle-DMSO_N_216	Ly12 3D
1665	1665	1665	1.7662324472055	1.46693435860382	0.147720269534283	-1.0282988890544	1.19492351093333	1.07299572010139	1.28707570585229	0.36135163474138	1665	21	4	7.42654335627559	-16.9446993716524	24	Vehicle-DMSO_N_216	Ly12 3D
1666	1666	1666	1.47768628833684	0.94500259962474	0.0370154188254549	-1.10732598287758	0.833354668561947	0.655772674336686	0.857395935720642	0.358340169381457	1666	21	4	5.84953186137794	-17.4293570997093	24	Vehicle-DMSO_N_216	Ly12 3D
1667	1667	1667	1.08846385558334	0.483924846355171	-1.08176099730303	-1.04851179032288	0.375380390673902	0.647117099134587	0.431621512860826	-0.242689543395992	1667	19	4	-15.5880718048052	-24.1751562317192	24	Vehicle-DMSO_N_216	Ly12 3D
1668	1668	1668	1.42304699517751	1.61015641136819	0.835884880071615	1.51537396865178	1.20475785624691	1.7721224864351	1.47988556767253	-0.428759674746167	1668	24	4	14.5158382566293	2.26090187712011	24	Vehicle-DMSO_N_216	Ly12 3D
1669	1669	1669	1.36782423485537	0.67600003900291	0.294084683989658	-1.08548162292788	0.308938900535143	1.12013504309203	0.622193126079232	-0.87478105302494	1669	20	4	11.4710445420836	-13.4465905910309	24	Vehicle-DMSO_N_216	Ly12 3D
1670	1670	1670	0.995274078208695	0.160733481758511	-1.32676160975766	-1.05174561498827	0.0150706332734852	0.71241138149554	0.231089555300635	-0.798388461708964	1670	19	4	-12.8652707100983	-22.3618057160549	24	Vehicle-DMSO_N_216	Ly12 3D
1671	1671	1671	1.44099514708559	1.48521699346109	0.840524937144865	-1.01960559615397	1.2528064134289	0.920535691401799	1.33162907685331	0.613734315530515	1671	21	4	5.04731120110483	-14.9753432920627	24	Vehicle-DMSO_N_216	Ly12 3D
1672	1672	1672	1.33861890556596	0.883872218724109	-1.27761801292102	0.423098802811173	0.615834542547527	1.23156423440646	0.846189995685039	-0.593379521137074	1672	25	4	23.2148269966741	6.18168058577395	24	Vehicle-DMSO_N_216	Ly12 3D
1673	1673	1673	1.24597812685887	0.809530205953029	-1.18750626161969	0.336537321259778	0.467670341606485	0.990605576318159	0.636414413990735	-0.51420345660902	1673	25	4	23.4082257478566	6.34258825517393	24	Vehicle-DMSO_N_216	Ly12 3D
1674	1674	1674	1.09831205245804	0.619588750282902	-0.156570781483898	-1.07258649543745	0.54827561290149	0.883449277231419	0.649649610933132	-0.283557064324515	1674	21	4	9.04027269583968	-16.428690105307	24	Vehicle-DMSO_N_216	Ly12 3D
1675	1675	1675	0.936475047899889	0.018429686009974	-1.11591932930269	-1.12414655521907	-0.272241777657268	0.444625381849472	-0.0694667267857786	-0.874025089981869	1675	19	4	-12.7924097262234	-21.1428685656834	24	Vehicle-DMSO_N_216	Ly12 3D
1676	1676	1676	0.606308487532283	0.0781391962764687	-1.14453220207548	-1.06661686387139	0.0544815936059479	0.418361652358463	0.104177786440149	-0.40797553142309	1676	19	4	-15.6087167618566	-23.32523601222	24	Vehicle-DMSO_N_216	Ly12 3D
1677	1677	1677	1.34741535077538	1.52114360985229	1.10760609773971	0.633932197334049	1.34586366280672	1.49540185950721	1.50944617741207	0.0774127650295342	1677	20	4	12.3121854201153	-6.58929982611198	24	Vehicle-DMSO_N_216	Ly12 3D
1678	1678	1678	0.897612478981032	0.119969532375434	-0.44095028414762	0.89414676541608	-0.480979885052985	0.415358850845801	-0.169145026028526	-1.11887384767848	1678	23	4	16.3478280086488	8.30091562127154	24	Vehicle-DMSO_N_216	Ly12 3D
1679	1679	1679	1.20394419790692	1.40427994963637	0.947035204905613	1.18673024358087	1.16384751574847	1.35651356281839	1.30959106500015	-0.0058416381871051	1679	24	4	13.1586171459351	0.614883526605303	24	Vehicle-DMSO_N_216	Ly12 3D
1680	1680	1680	0.346620798129461	-0.651088001703087	-1.13272985192855	-1.14076206495204	-0.252524713043931	-0.437816362935683	-0.407154625404464	0.166121877568361	1680	12	2	-22.9708518960837	-13.797457381208	24	Vehicle-DMSO_N_216	Ly12 3D
1681	1681	1681	-0.779692303531218	-1.14628150295517	-1.27678704512143	-1.1325893418786	-1.03146971425337	-1.12807770050469	-1.28480430639358	-0.0800072220465399	1681	8	2	-23.0670527870163	-4.79144990089788	24	Vehicle-DMSO_N_216	Ly12 3D
1682	1682	1682	0.953109263005079	0.798980432885496	-1.10624114709753	0.64695682876026	0.41269538772355	1.04011929693905	0.627654633356267	-0.644431045918707	1682	23	4	22.1619660158032	6.99417073905353	24	Vehicle-DMSO_N_216	Ly12 3D
1683	1683	1683	1.61924023915992	1.21847625061853	-0.149924410724104	-0.210771612716676	1.00214764040987	1.18938180468331	1.12239473161942	-0.0295434277634788	1683	19	4	17.6704548749506	-11.3628498036517	24	Vehicle-DMSO_N_216	Ly12 3D
1684	1684	1684	1.23464968243334	0.696447505032938	-1.21038672318517	0.436964021274536	0.376268540678166	1.40346198229207	0.844977674823694	-1.11047404171143	1684	25	4	22.2448965098565	5.48389237995087	24	Vehicle-DMSO_N_216	Ly12 3D
1685	1685	1685	1.01665671494785	0.265581526716865	-1.26508795881356	-1.0360733302	-0.0393680147168985	0.695121713111053	0.194808406658196	-0.851149745300357	1685	19	4	-12.5258540374155	-22.3631838786429	24	Vehicle-DMSO_N_216	Ly12 3D
1686	1686	1686	0.989490941851627	0.0509119609314552	-1.17027809560904	-0.97833993175286	-0.238251204957456	0.585757556802173	0.0390337220731273	-0.99082659663855	1686	19	4	-12.4151262166067	-21.1296827988151	24	Vehicle-DMSO_N_216	Ly12 3D
1687	1687	1687	1.49736069733461	1.29460221706002	-0.0634373457518571	1.7510625323387	0.939748651998095	1.64963226382416	1.25319267987316	-0.641573275102237	1687	23	4	18.2003607706671	6.12880661109739	24	Vehicle-DMSO_N_216	Ly12 3D
1688	1688	1688	0.89622800242699	1.10403204839163	0.026336214340208	1.78224980889393	0.37362715375845	1.75159135018685	1.12797961515921	-1.51396586774705	1688	22	4	14.6707727756338	5.43794421164072	24	Vehicle-DMSO_N_216	Ly12 3D
1689	1689	1689	1.80083268066706	1.61030862523193	0.0966072621259809	1.29825097264019	1.14949088033898	1.90040766864637	1.50650231958644	-0.64987786899895	1689	25	4	18.5347231736793	0.163642178909231	24	Vehicle-DMSO_N_216	Ly12 3D
1690	1690	1690	1.01679737518939	1.19872002589172	0.908951221634075	0.949647047112222	0.909373995567475	1.30841213683106	1.08116158578491	-0.290065550141957	1690	24	4	12.443022243829	0.898909145333663	24	Vehicle-DMSO_N_216	Ly12 3D
1691	1691	1691	1.3625939566451	0.810299788817647	-1.01001433460274	-0.632126715972105	0.159192320099291	1.1902048568907	0.616045221340561	-1.1550585631015	1691	25	4	19.6766032549248	-8.00518351417852	24	Vehicle-DMSO_N_216	Ly12 3D
1692	1692	1692	1.81003577254621	1.38983475044198	-0.300629864221504	0.13940207083997	1.08534584717509	1.64313947653795	1.34200434595719	-0.439875418320731	1692	25	4	19.3562725734885	-7.70526271258941	24	Vehicle-DMSO_N_216	Ly12 3D
1693	1693	1693	0.0853790654474336	-0.462228559338195	-1.2761998284804	-1.0697933401393	-0.248770552968756	-0.496552374271005	-0.413859606708981	0.238612396416032	1693	12	2	-24.436579012504	-14.1954438854033	24	Vehicle-DMSO_N_216	Ly12 3D
1694	1694	1694	-0.175433067270564	-0.80700632273105	-1.21591871585956	0.380691568815402	-0.75416110293316	-0.746358103789673	-0.93794028847833	-0.148615480516482	1694	10	2	19.0386792639994	19.1582932456556	24	Vehicle-DMSO_N_216	Ly12 3D
1695	1695	1695	1.688466747172	0.861120122182571	-1.22958928288573	-1.0531359558669	0.741995128256869	1.33175146909741	0.973396459019063	-0.540176992887667	1695	19	4	-13.1549925238272	-23.9089595412532	24	Vehicle-DMSO_N_216	Ly12 3D
1696	1696	1696	1.43721928163805	1.15728375917351	-0.534229817107127	-0.204393723999264	0.819820149360104	1.20038559105378	0.973197523939958	-0.285425139261592	1696	25	4	20.2649093151444	-9.38067827246947	24	Vehicle-DMSO_N_216	Ly12 3D
1697	1697	1697	1.22712949718387	1.2534804216272	0.753257110495405	1.05625724413639	0.948234679908517	1.44717101609774	1.16346242352201	-0.397643245801286	1697	24	4	14.2346988651889	1.00524206505845	24	Vehicle-DMSO_N_216	Ly12 3D
1698	1698	1698	1.51751552968041	1.46967685332048	0.572147347698307	-1.07706814089557	1.21691833217141	0.762676712402905	1.2798476696111	0.747221924325412	1698	21	4	4.2564176804155	-16.0513400110404	24	Vehicle-DMSO_N_216	Ly12 3D
1699	1699	1699	1.2075284651685	0.841831789756761	-1.16821458922415	0.788967169525363	0.506791348838067	1.18189289246713	0.757163096032201	-0.681784110081076	1699	23	4	22.1893803608526	7.03231346691464	24	Vehicle-DMSO_N_216	Ly12 3D
1700	1700	1700	1.2041143546545	0.881199663570361	-0.843553763309304	0.627757547029762	0.674042755014182	1.10305072261207	0.826960945164161	-0.368075153807001	1700	25	4	22.8746978239187	6.47469024423779	24	Vehicle-DMSO_N_216	Ly12 3D
1701	1701	1701	0.333651619128821	0.841044338652921	1.36005048866479	0.91841475949753	0.908235593660001	0.312818316214126	0.906944952767376	0.852259691041931	1701	16	3	-6.35749919070936	7.27456463580659	24	Vehicle-DMSO_N_216	Ly12 3D
1702	1702	1702	1.12094277833972	0.715573607609788	-1.31124882124445	-1.10603193225769	0.62908945421546	0.277552248099394	0.597575166573941	0.520373917358504	1702	12	2	-22.8667232293451	-20.7536551713345	24	Vehicle-DMSO_N_216	Ly12 3D
1703	1703	1703	1.29929363217647	0.484481693982435	-1.240257998922	-1.14583773714437	0.433236287755253	0.56284174078608	0.454609201284668	-0.0686806836961851	1703	19	4	-17.8188145730171	-23.526596333027	24	Vehicle-DMSO_N_216	Ly12 3D
1704	1704	1704	1.07204720675252	0.42634623355254	0.141966369081341	-0.927581496414007	0.273714631786424	0.219850330008209	0.227855035351486	0.112569698344918	1704	21	4	5.17913312395058	-16.0935562191755	24	Vehicle-DMSO_N_216	Ly12 3D
1705	1705	1705	1.60909800326133	1.22643381597232	-0.131737864367579	-1.00764670574442	1.09978320359517	0.625128846266022	1.14042503292046	0.748983937488421	1705	21	4	3.80221056392532	-18.3973578323978	24	Vehicle-DMSO_N_216	Ly12 3D
1706	1706	1706	1.34033214862762	0.435442313368568	-1.19656223088652	-0.954377720880772	0.427852968618309	0.221712310923053	0.380326816063245	0.316063272884077	1706	19	4	-21.7933345040649	-20.9618227492423	24	Vehicle-DMSO_N_216	Ly12 3D
1707	1707	1707	0.844510936735084	0.514595575714604	0.0738320637270585	-1.09665277567235	0.74629319645158	-0.30560359541271	0.698225054644565	1.34672443453574	1707	18	3	-4.44405540480476	-15.4644704690497	24	Vehicle-DMSO_N_216	Ly12 3D
1708	1708	1708	1.13031273314406	0.916848392782089	-1.20118891072948	1.20630003646565	0.218442909949669	1.47294624981474	0.858766634630159	-1.4008569104741	1708	23	4	20.1469805709653	6.77762993482382	24	Vehicle-DMSO_N_216	Ly12 3D
1709	1709	1709	0.728930055746755	0.142772986793571	-1.15266190438542	-1.00110496901436	0.0250919128594842	0.578947012653747	0.160784646003553	-0.631681229588244	1709	19	4	-13.2940231384833	-22.9102848747022	24	Vehicle-DMSO_N_216	Ly12 3D
1710	1710	1710	1.07804359584667	1.14039552946057	0.271753336011003	1.13594985613922	0.769411327403194	1.25734918068344	0.958181972610377	-0.418120346004433	1710	24	4	16.8014669808149	3.08332601653688	24	Vehicle-DMSO_N_216	Ly12 3D
1711	1711	1711	1.41613793605774	0.778141935054647	-1.19403313683304	-1.02412202791718	0.555192357347178	1.04662938661608	0.719786140984863	-0.461808223482004	1711	19	4	-13.6213282398867	-24.0995505964063	24	Vehicle-DMSO_N_216	Ly12 3D
1712	1712	1712	0.412692528403301	-0.517503205009528	-1.18134374553586	-1.15567571613006	-0.445710895525993	0.253361993498172	-0.269221443191223	-0.885703005623953	1712	19	4	-13.2988994986512	-20.4353788110734	24	Vehicle-DMSO_N_216	Ly12 3D
1713	1713	1713	1.58554212348051	1.33793263993624	0.387778690580096	-0.361241963500148	0.982538784632038	1.3470883823355	1.15204976245712	-0.236893275168172	1713	20	4	13.8902901216931	-11.1187173038209	24	Vehicle-DMSO_N_216	Ly12 3D
1714	1714	1714	0.829407295057325	1.00242170253428	1.41587650301451	0.264268314901291	0.998565286212343	0.78390867093493	1.04568821951569	0.431528042813871	1714	13	3	6.25935280091428	-7.20630188666679	24	Vehicle-DMSO_N_216	Ly12 3D
1715	1715	1715	1.71812066197313	1.77154131132576	0.719971995270691	0.969796077789226	1.34657102748774	1.78142759015293	1.5889696793008	-0.250260302897901	1715	24	4	15.7351302103771	-3.07781249672473	24	Vehicle-DMSO_N_216	Ly12 3D
1716	1716	1716	1.79495322700696	1.57903619850162	-0.032483976373813	1.25163667309733	1.11472642721478	1.92222972447117	1.49950004016617	-0.721327914171707	1716	25	4	18.7722658026127	0.0366212334729236	24	Vehicle-DMSO_N_216	Ly12 3D
1717	1717	1717	1.13838694958726	0.666818819469225	-0.867544605657204	-1.08624408807791	0.607543655908238	0.64851549610057	0.633580042210076	0.0654281135933866	1717	19	4	-17.5653021760983	-24.5782913176366	24	Vehicle-DMSO_N_216	Ly12 3D
1718	1718	1718	1.30680891008038	1.22312691877471	0.62853902594363	0.119556769543648	0.946633956503203	1.14194113674716	1.06073194698796	-0.0490982231387253	1718	20	4	13.5849829749989	-9.71756897954918	24	Vehicle-DMSO_N_216	Ly12 3D
1719	1719	1719	1.31844291730974	0.589329605065419	-1.15465441606391	-1.05357039242318	0.624831589779134	0.783120769233971	0.68189978940183	-0.0661572450915205	1719	19	4	-16.4814221424565	-24.0201388557572	24	Vehicle-DMSO_N_216	Ly12 3D
1720	1720	1720	1.43362412296593	1.38081481694268	0.378130620155789	1.05510880866886	1.05051676069421	1.52358616360865	1.2682110880797	-0.348984645204414	1720	24	4	17.4898692517805	-0.286201903969469	24	Vehicle-DMSO_N_216	Ly12 3D
1721	1721	1721	1.46179767520784	1.15827755911358	0.364442499219823	0.762215604510415	0.791537379736803	1.09676059779968	0.91547108615422	-0.204101204124512	1721	25	4	18.4358766439811	-2.49869003430983	24	Vehicle-DMSO_N_216	Ly12 3D
1722	1722	1722	1.25320564273968	1.04423276987103	1.07365224488688	-0.980542610975039	0.996742833980499	0.977428698164272	1.07226018797152	0.206760378202761	1722	21	4	5.51308257680877	-13.3818677788385	24	Vehicle-DMSO_N_216	Ly12 3D
1723	1723	1723	0.569728453214068	0.0410124257764915	-1.21669846606973	-0.985829510473989	-0.197568640986646	0.307442324239577	-0.110802221126112	-0.616794707243626	1723	19	4	-13.696673262513	-22.2380711921077	24	Vehicle-DMSO_N_216	Ly12 3D
[truncated: 23,029 more rows]
